# Supplementary material for: Selection signatures and population dynamics of transposable elements in lima bean
Source: Commun Biol. 2023 Aug 2;6:803. doi: 10.1038/s42003-023-05144-y (PMC10397206; doi:10.1038/s42003-023-05144-y)
Supplement: Supplementary file 4 — Supplementary Data 1 [file 42003_2023_5144_MOESM4_ESM.csv]

Chr	Start	End	Size	Taxonomy
Pl01	4186	4355	169	MITE/DTA
Pl01	4345	4547	202	DNA/hAT
Pl01	23085	27775	4690	LTR/Copia/ALE-RETROFIT
Pl01	46083	46229	146	DNA/DTC
Pl01	46498	46668	170	DNA/DTT
Pl01	48159	48984	825	LTR/Copia
Pl01	49146	49458	312	DNA/Helitron
Pl01	49319	49631	312	DNA/CACTA
Pl01	49754	50432	678	LTR/Copia/ALE-RETROFIT
Pl01	50435	50647	212	DNA/DTM
Pl01	52042	52248	206	DNA/DTC
Pl01	52822	52952	130	DNA/DTH
Pl01	55843	56809	966	LTR/Gypsy/TEKAY-DEL
Pl01	56400	58091	1691	LTR/Gypsy/TEKAY-DEL
Pl01	60306	60427	121	DNA/Helitron
Pl01	74033	74134	101	DNA/DTM
Pl01	75161	75354	193	DNA/DTM
Pl01	76994	77284	290	DNA/DTM
Pl01	78113	78397	284	DNA/DTC
Pl01	80408	80570	162	LINE
Pl01	88927	89266	339	DNA/Helitron
Pl01	90747	90866	119	DNA/DTC
Pl01	94223	94367	144	DNA/DTC
Pl01	111551	111772	221	MITE/DTM
Pl01	111849	112280	431	DNA/Helitron
Pl01	121344	121540	196	DNA/DTM
Pl01	121385	121580	195	DNA/DTC
Pl01	122610	122723	113	DNA/DTC
Pl01	125706	130190	4484	LTR/Copia/IVANA-ORYCO
Pl01	211817	212402	585	LINE
Pl01	212056	212532	476	LINE
Pl01	218120	218480	360	DNA/CACTA
Pl01	220292	220401	109	LINE
Pl01	220402	220904	502	LINE
Pl01	221806	222088	282	LINE
Pl01	223505	223840	335	LTR/TRIM
Pl01	226407	226669	262	DNA/CACTA
Pl01	226536	226805	269	DNA/Helitron
Pl01	239626	239864	238	DNA/MULE
Pl01	239728	239937	209	DNA/DTM
Pl01	239853	240011	158	DNA/MULE
Pl01	264545	264748	203	DNA/DTM
Pl01	264779	265006	227	DNA/DTM
Pl01	265354	265543	189	DNA/DTM
Pl01	265688	265805	117	MITE/DTM
Pl01	270745	270968	223	LINE
Pl01	284144	284328	184	DNA/CACTA
Pl01	284198	284354	156	DNA/CACTA
Pl01	286104	286825	721	DNA/CACTA
Pl01	286977	287154	177	DNA/CACTA
Pl01	292227	292542	315	DNA/CACTA
Pl01	293329	293711	382	DNA/Helitron
Pl01	302478	302633	155	DNA/DTA
Pl01	302913	303635	722	LTR/Gypsy/TEKAY-DEL
Pl01	303948	304525	577	LTR/Gypsy
Pl01	314486	314766	280	DNA/DTC
Pl01	329085	329323	238	LTR/TRIM
Pl01	334708	335350	642	LTR/Copia
Pl01	346942	347074	132	LINE
Pl01	355234	355543	309	DNA/CACTA
Pl01	359103	359745	642	LTR/Copia/ALE-RETROFIT
Pl01	364150	364757	607	DNA/MULE
Pl01	373326	373762	436	DNA/CACTA
Pl01	376949	377115	166	MITE/DTM
Pl01	377741	377973	232	DNA/CACTA
Pl01	387592	387695	103	LTR/TRIM
Pl01	396058	396197	139	DNA/MULE
Pl01	397526	397824	298	DNA/CACTA
Pl01	404756	404989	233	LTR/TRIM
Pl01	404989	405106	117	LTR/TRIM
Pl01	416549	416801	252	DNA/CACTA
Pl01	416696	416961	265	DNA/Helitron
Pl01	431225	431349	124	DNA/MULE
Pl01	451078	451495	417	DNA/DTC
Pl01	459588	459774	186	DNA/DTT
Pl01	459775	460114	339	LTR/TRIM
Pl01	460120	460447	327	LTR/TRIM
Pl01	462438	462624	186	DNA/DTH
Pl01	480204	481439	1235	LTR/Gypsy/TAT
Pl01	480374	491325	10951	LTR/Gypsy/TAT
Pl01	507186	507290	104	DNA/Helitron
Pl01	507275	507387	112	DNA/Helitron
Pl01	515166	515479	313	DNA/Helitron
Pl01	522031	522388	357	DNA/CACTA
Pl01	526268	526555	287	DNA/Helitron
Pl01	526556	526681	125	DNA/CACTA
Pl01	539712	539871	159	DNA/MULE
Pl01	539786	539921	135	DNA/DTM
Pl01	539790	539999	209	DNA/DTM
Pl01	539859	540097	238	DNA/MULE
Pl01	550882	551037	155	DNA/DTM
Pl01	550990	551128	138	DNA/DTC
Pl01	551035	551197	162	DNA/DTC
Pl01	551581	551693	112	DNA/MULE
Pl01	552069	552308	239	DNA/MULE
Pl01	561037	561212	175	DNA/DTM
Pl01	566031	566417	386	LTR/TRIM
Pl01	567015	567189	174	LINE
Pl01	567614	567674	60	MITE/DTM
Pl01	573813	574031	218	DNA/Helitron
Pl01	573977	574162	185	DNA/DTM
Pl01	574248	574366	118	LTR/TRIM
Pl01	576349	576674	325	MITE/DTM
Pl01	576519	576702	183	MITE/DTM
Pl01	577561	578386	825	LTR/Gypsy/REINA
Pl01	584636	584855	219	DNA/DTM
Pl01	586036	586210	174	DNA/DTM
Pl01	589270	589438	168	DNA/DTM
Pl01	589723	589907	184	LTR/TRIM
Pl01	593373	593493	120	LINE
Pl01	596109	596224	115	DNA/Helitron
Pl01	596373	596484	111	DNA/Helitron
Pl01	597136	597516	380	DNA/CACTA
Pl01	598102	598216	114	LINE
Pl01	603701	603889	188	LTR/TRIM
Pl01	604789	605094	305	LTR/TRIM
Pl01	605116	605229	113	LTR/TRIM
Pl01	613536	613696	160	MITE/DTM
Pl01	613540	613879	339	MITE/DTM
Pl01	615005	615201	196	DNA/DTT
Pl01	621052	621163	111	DNA/Helitron
Pl01	621134	621315	181	DNA/Helitron
Pl01	622194	622552	358	DNA/DTM
Pl01	627032	627429	397	LINE
Pl01	628187	628381	194	DNA/CACTA
Pl01	643544	643826	282	LTR/TRIM
Pl01	651296	651546	250	DNA/Helitron
Pl01	651409	651666	257	DNA/CACTA
Pl01	654518	654742	224	LINE
Pl01	654558	654743	185	DNA/CACTA
Pl01	665025	665153	128	LTR/TRIM
Pl01	675431	675758	327	MITE/DTM
Pl01	675585	675786	201	MITE/DTM
Pl01	691902	694357	2455	LTR/Gypsy/TEKAY-DEL
Pl01	696415	696734	319	LTR/TRIM
Pl01	702308	702502	194	DNA/DTM
Pl01	702375	702504	129	DNA/Helitron
Pl01	704327	704660	333	DNA/Helitron
Pl01	704944	705334	390	DNA/CACTA
Pl01	705735	706010	275	DNA/CACTA
Pl01	718025	718333	308	LTR/TRIM
Pl01	719576	719715	139	LTR/TRIM
Pl01	719716	720020	304	LINE
Pl01	720077	720444	367	DNA/hAT
Pl01	721797	722206	409	DNA/MULE
Pl01	725466	726146	680	DNA/Helitron
Pl01	731058	731386	328	LTR/TRIM
Pl01	738033	738346	313	DNA/MULE
Pl01	738374	738459	85	MITE/DTM
Pl01	738438	738618	180	MITE/DTM
Pl01	749364	749719	355	LTR/TRIM
Pl01	749720	749894	174	DNA/DTC
Pl01	750187	750349	162	DNA/DTC
Pl01	756471	756691	220	DNA/DTM
Pl01	757720	757837	117	DNA/DTC
Pl01	776636	776880	244	DNA/DTM
Pl01	776979	777372	393	DNA/Helitron
Pl01	777451	777956	505	DNA/Helitron
Pl01	778456	778901	445	DNA/DTM
Pl01	779171	779330	159	DNA/DTM
Pl01	781423	781623	200	LTR/TRIM
Pl01	783560	783711	151	LINE
Pl01	788531	788633	102	LTR/TRIM
Pl01	790789	791042	253	DNA/CACTA
Pl01	790934	791161	227	DNA/Helitron
Pl01	796236	796562	326	DNA/DTC
Pl01	796794	796967	173	DNA/CACTA
Pl01	796836	796966	130	DNA/CACTA
Pl01	804954	805166	212	DNA/CACTA
Pl01	816457	816764	307	LTR/TRIM
Pl01	819975	820358	383	LTR/TRIM
Pl01	823551	823801	250	LTR/TRIM
Pl01	824544	824699	155	LINE
Pl01	824565	824710	145	DNA/CACTA
Pl01	833465	833759	294	MITE/DTM
Pl01	846840	846941	101	DNA/DTM
Pl01	847616	847778	162	DNA/DTM
Pl01	847800	848313	513	LTR/Copia
Pl01	848392	848531	139	DNA/DTM
Pl01	851967	852185	218	DNA/CACTA
Pl01	856327	856458	131	DNA/DTM
Pl01	856897	857351	454	DNA/DTA
Pl01	859064	859298	234	DNA/MULE
Pl01	859162	859388	226	DNA/DTM
Pl01	859290	859449	159	DNA/MULE
Pl01	859900	860206	306	DNA/MULE
Pl01	863291	863418	127	DNA/DTT
Pl01	869469	869625	156	LTR/TRIM
Pl01	869541	869643	102	DNA/Helitron
Pl01	870476	870618	142	DNA/CACTA
Pl01	870619	870769	150	DNA/CACTA
Pl01	871374	871553	179	LINE
Pl01	876089	876290	201	LINE
Pl01	876302	876550	248	LINE
Pl01	877365	877472	107	DNA/Helitron
Pl01	887178	887285	107	LTR/TRIM
Pl01	888670	889034	364	DNA/CACTA
Pl01	889343	889481	138	DNA/CACTA
Pl01	889722	889865	143	DNA/Helitron
Pl01	898054	898263	209	DNA/DTM
Pl01	906122	906284	162	DNA/DTA
Pl01	908815	909213	398	DNA/DTA
Pl01	917092	917252	160	DNA/Helitron
Pl01	917931	918201	270	DNA/CACTA
Pl01	918006	918458	452	DNA/Helitron
Pl01	918423	918572	149	DNA/Helitron
Pl01	932652	932861	209	DNA/MULE
Pl01	937128	937274	146	LTR/TRIM
Pl01	943069	943331	262	DNA/DTM
Pl01	943271	943743	472	DNA/MULE
Pl01	948936	948991	55	MITE/DTM
Pl01	950527	950732	205	DNA/Helitron
Pl01	950599	950841	242	DNA/CACTA
Pl01	968076	968203	127	LTR/TRIM
Pl01	973431	973763	332	DNA/CACTA
Pl01	973708	973857	149	LINE
Pl01	977578	977842	264	SINEs
Pl01	977671	977984	313	SINEs
Pl01	978207	978399	192	DNA/CACTA
Pl01	979235	979586	351	DNA/Helitron
Pl01	981556	981800	244	DNA/MULE
Pl01	981870	982085	215	DNA/MULE
Pl01	982227	982502	275	DNA/MULE
Pl01	982275	982597	322	DNA/MULE
Pl01	985273	985493	220	LINE
Pl01	995653	995805	152	DNA/Helitron
Pl01	996805	996996	191	DNA/CACTA
Pl01	997667	998003	336	DNA/CACTA
Pl01	1005855	1006221	366	LTR/TRIM
Pl01	1016615	1016976	361	DNA/CACTA
Pl01	1016838	1016997	159	DNA/CACTA
Pl01	1016978	1017425	447	LINE
Pl01	1019115	1019273	158	DNA/CACTA
Pl01	1019353	1019490	137	LINE
Pl01	1020069	1020192	123	LINE
Pl01	1021170	1021338	168	DNA/DTC
Pl01	1021249	1021425	176	DNA/DTM
Pl01	1021648	1021929	281	DNA/Helitron
Pl01	1021789	1022058	269	DNA/CACTA
Pl01	1022447	1022660	213	MITE/DTM
Pl01	1022530	1022804	274	MITE/DTM
Pl01	1023626	1023852	226	DNA/DTC
Pl01	1030244	1030316	72	MITE/DTM
Pl01	1032974	1033304	330	DNA/CACTA
Pl01	1033277	1033413	136	DNA/Helitron
Pl01	1040284	1040625	341	DNA/CACTA
Pl01	1040973	1041112	139	LINE
Pl01	1043263	1043577	314	DNA/MULE
Pl01	1043737	1043882	145	DNA/DTC
Pl01	1044308	1044595	287	DNA/CACTA
Pl01	1050646	1050817	171	DNA/Helitron
Pl01	1050687	1050819	132	DNA/DTC
Pl01	1051910	1052251	341	DNA/Helitron
Pl01	1052657	1052797	140	DNA/CACTA
Pl01	1056016	1056123	107	DNA/DTC
Pl01	1059839	1060025	186	MITE/DTM
Pl01	1069218	1069336	118	LTR/TRIM
Pl01	1071503	1071868	365	DNA/CACTA
Pl01	1076178	1076557	379	DNA/CACTA
Pl01	1079633	1079785	152	DNA/DTM
Pl01	1082566	1082697	131	LTR/TRIM
Pl01	1083549	1084299	750	DNA/Helitron
Pl01	1104362	1104796	434	DNA/CACTA
Pl01	1107154	1107495	341	DNA/CACTA
Pl01	1109404	1109524	120	LTR/TRIM
Pl01	1122979	1123099	120	LTR/TRIM
Pl01	1142652	1142812	160	DNA/CACTA
Pl01	1146484	1146645	161	DNA/MULE
Pl01	1147145	1147513	368	DNA/MULE
Pl01	1155526	1155727	201	LTR/TRIM
Pl01	1156953	1157121	168	DNA/DTA
Pl01	1164101	1164251	150	DNA/DTA
Pl01	1164893	1165010	117	DNA/DTC
Pl01	1165142	1165552	410	DNA/Helitron
Pl01	1171516	1171638	122	DNA/DTM
Pl01	1173791	1174181	390	DNA/Helitron
Pl01	1175235	1175474	239	DNA/MULE
Pl01	1177052	1177177	125	LINE
Pl01	1177178	1177455	277	DNA/CACTA
Pl01	1188361	1188550	189	DNA/DTC
Pl01	1206530	1206757	227	LTR/TRIM
Pl01	1209151	1209261	110	DNA/Helitron
Pl01	1209337	1209771	434	DNA/MULE
Pl01	1223525	1223768	243	LTR/TRIM
Pl01	1227218	1227364	146	LTR/TRIM
Pl01	1234442	1235600	1158	LTR/Gypsy/REINA
Pl01	1255149	1255256	107	DNA/Helitron
Pl01	1265668	1265964	296	DNA/DTC
Pl01	1265805	1265979	174	DNA/DTC
Pl01	1265919	1266072	153	DNA/DTM
Pl01	1271457	1271534	77	MITE/DTM
Pl01	1273157	1273777	620	DNA/DTC
Pl01	1274424	1275002	578	DNA/DTC
Pl01	1276774	1277156	382	LINE
Pl01	1277156	1277476	320	DNA/CACTA
Pl01	1285731	1285868	137	DNA/MULE
Pl01	1287179	1287283	104	DNA/DTH
Pl01	1290818	1291032	214	MITE/DTM
Pl01	1290843	1291174	331	MITE/DTM
Pl01	1298043	1298353	310	DNA/Helitron
Pl01	1298214	1298489	275	DNA/CACTA
Pl01	1299897	1300344	447	DNA/Helitron
Pl01	1300385	1304722	4337	LTR/Gypsy/TEKAY-DEL
Pl01	1302099	1309679	7580	LTR/Gypsy/TEKAY-DEL
Pl01	1309785	1320503	10718	LTR/Gypsy/TAT
Pl01	1324571	1324676	105	DNA/DTH
Pl01	1324857	1324971	114	DNA/DTH
Pl01	1336460	1336929	469	DNA/Helitron
Pl01	1337214	1337488	274	DNA/Helitron
Pl01	1348679	1348839	160	DNA/CACTA
Pl01	1352181	1352376	195	DNA/Helitron
Pl01	1358862	1359220	358	MITE/DTM
Pl01	1359099	1359241	142	MITE/DTM
Pl01	1361179	1361473	294	DNA/Helitron
Pl01	1361333	1361578	245	DNA/CACTA
Pl01	1370758	1370925	167	DNA/DTC
Pl01	1376552	1376803	251	LINE
Pl01	1376653	1376861	208	DNA/CACTA
Pl01	1379202	1379641	439	DNA/CACTA
Pl01	1385593	1385758	165	DNA/DTM
Pl01	1388851	1389006	155	DNA/Helitron
Pl01	1388870	1388989	119	LTR/TRIM
Pl01	1395023	1395310	287	DNA/CACTA
Pl01	1395168	1395466	298	DNA/Helitron
Pl01	1407377	1407957	580	DNA/Helitron
Pl01	1409782	1410068	286	DNA/Helitron
Pl01	1410058	1410183	125	DNA/Helitron
Pl01	1414215	1414284	69	MITE/DTM
Pl01	1419641	1419746	105	LTR/TRIM
Pl01	1424066	1424187	121	DNA/DTC
Pl01	1438213	1438428	215	LINE
Pl01	1439046	1439152	106	DNA/CACTA
Pl01	1439153	1439507	354	DNA/CACTA
Pl01	1440217	1440527	310	DNA/Helitron
Pl01	1440389	1440661	272	DNA/CACTA
Pl01	1448573	1448762	189	LINE
Pl01	1448914	1449163	249	DNA/DTM
Pl01	1449108	1449594	486	DNA/MULE
Pl01	1452759	1453200	441	DNA/DTM
Pl01	1460656	1461161	505	LTR/Gypsy/TAT
Pl01	1468304	1468579	275	MITE/DTA
Pl01	1468871	1469384	513	LTR/Gypsy/TAT
Pl01	1477407	1477654	247	DNA/MULE
Pl01	1477651	1477917	266	DNA/MULE
Pl01	1480584	1480687	103	LTR/TRIM
Pl01	1486597	1486709	112	DNA/Helitron
Pl01	1496287	1496343	56	MITE/DTM
Pl01	1496326	1496686	360	DNA/MULE
Pl01	1503205	1504037	832	DNA/DTC
Pl01	1504189	1504627	438	DNA/CACTA
Pl01	1505649	1505807	158	LINE
Pl01	1515192	1515641	449	DNA/Helitron
Pl01	1515679	1515957	278	LINE
Pl01	1520875	1521117	242	DNA/MULE
Pl01	1528824	1529518	694	LTR/Gypsy/REINA
Pl01	1547444	1547768	324	LINE
Pl01	1554238	1555931	1693	LTR/Copia/SIRE
Pl01	1555977	1556184	207	DNA/MULE
Pl01	1557055	1557374	319	DNA/MULE
Pl01	1558243	1558526	283	DNA/Helitron
Pl01	1558394	1558543	149	DNA/CACTA
Pl01	1566269	1566410	141	DNA/DTM
Pl01	1566719	1571892	5173	LTR/Gypsy/TAT
Pl01	1575480	1575794	314	DNA/CACTA
Pl01	1575799	1575998	199	LTR/TRIM
Pl01	1578464	1578698	234	DNA/DTC
Pl01	1582609	1582780	171	LTR/TRIM
Pl01	1592565	1592681	116	DNA/Helitron
Pl01	1595497	1596074	577	LTR/Copia
Pl01	1598302	1598645	343	DNA/MULE
Pl01	1598859	1599282	423	DNA/CACTA
Pl01	1599733	1599959	226	LINE
Pl01	1603365	1603668	303	DNA/CACTA
Pl01	1613199	1613513	314	DNA/CACTA
Pl01	1615124	1615489	365	DNA/CACTA
Pl01	1616648	1616736	88	MITE/DTM
Pl01	1619296	1619479	183	DNA/CACTA
Pl01	1619344	1619610	266	LINE
Pl01	1619646	1620004	358	LINE
Pl01	1620953	1621025	72	MITE/DTM
Pl01	1621846	1622054	208	MITE/DTM
Pl01	1623473	1623605	132	LTR/TRIM
Pl01	1654018	1654242	224	MITE/DTM
Pl01	1654201	1654273	72	MITE/DTM
Pl01	1654787	1657077	2290	LTR/Copia/TAR-TORK
Pl01	1657109	1657178	69	MITE/DTM
Pl01	1657136	1657208	72	MITE/DTM
Pl01	1658531	1658887	356	DNA/CACTA
Pl01	1659418	1659760	342	DNA/Helitron
Pl01	1660032	1660352	320	LINE
Pl01	1661217	1661340	123	LINE
Pl01	1662638	1662800	162	SINEs
Pl01	1664356	1664627	271	LINE
Pl01	1671330	1671459	129	LINE
Pl01	1671599	1671963	364	DNA/Helitron
Pl01	1683337	1683501	164	DNA/CACTA
Pl01	1684584	1685818	1234	LINE
Pl01	1686334	1686838	504	LTR/Gypsy/TAT
Pl01	1687073	1687438	365	DNA/Helitron
Pl01	1692493	1692710	217	LINE
Pl01	1696750	1697250	500	DNA/MULE
Pl01	1697256	1697455	199	DNA/MULE
Pl01	1703817	1703978	161	DNA/DTC
Pl01	1707989	1708044	55	MITE/DTM
Pl01	1709209	1709312	103	DNA/Helitron
Pl01	1709957	1710289	332	DNA/MULE
Pl01	1710302	1710495	193	MITE/DTM
Pl01	1722330	1722406	76	MITE/DTM
Pl01	1722384	1722502	118	MITE/DTM
Pl01	1722507	1722594	87	MITE/DTM
Pl01	1722578	1723164	586	MITE/DTM
Pl01	1723131	1723251	120	MITE/DTM
Pl01	1723299	1723439	140	MITE/DTM
Pl01	1723436	1724124	688	MITE/DTM
Pl01	1724191	1724536	345	MITE/DTM
Pl01	1724505	1724774	269	MITE/DTM
Pl01	1724751	1726286	1535	MITE/DTM
Pl01	1726309	1726725	416	DNA/MULE
Pl01	1726726	1726842	116	DNA/MULE
Pl01	1727038	1727243	205	DNA/DTM
Pl01	1727393	1727511	118	DNA/DTM
Pl01	1729663	1729850	187	DNA/DTH
Pl01	1729986	1730061	75	MITE/DTM
Pl01	1744179	1744527	348	DNA/CACTA
Pl01	1746962	1747338	376	DNA/Helitron
Pl01	1747973	1748349	376	DNA/CACTA
Pl01	1748895	1749268	373	DNA/CACTA
Pl01	1753687	1754065	378	DNA/CACTA
Pl01	1767150	1767534	384	LINE
Pl01	1767201	1768520	1319	LINE
Pl01	1771395	1771677	282	DNA/CACTA
Pl01	1771609	1771880	271	DNA/CACTA
Pl01	1773169	1773313	144	MITE/DTM
Pl01	1773324	1774172	848	LINE
Pl01	1774328	1774384	56	MITE/DTM
Pl01	1774366	1774660	294	DNA/MULE
Pl01	1774566	1774660	94	MITE/DTM
Pl01	1776075	1776838	763	LTR/Copia
Pl01	1777188	1777817	629	LTR/Copia
Pl01	1777291	1777979	688	LTR/Gypsy
Pl01	1777381	1778780	1399	LTR/Copia/ALE-RETROFIT
Pl01	1780783	1790908	10125	LTR/Gypsy/TEKAY-DEL
Pl01	1790949	1791297	348	DNA/CACTA
Pl01	1792676	1792927	251	LTR/TRIM
Pl01	1792914	1793046	132	LTR/TRIM
Pl01	1795313	1795432	119	LTR/TRIM
Pl01	1801868	1801977	109	DNA/Helitron
Pl01	1804010	1804121	111	LINE
Pl01	1810238	1810406	168	DNA/Helitron
Pl01	1815246	1815373	127	DNA/MULE
Pl01	1825893	1826038	145	DNA/DTC
Pl01	1826201	1826377	176	DNA/DTT
Pl01	1826226	1826519	293	LTR/TRIM
Pl01	1826521	1826624	103	DNA/Helitron
Pl01	1829259	1829690	431	DNA/CACTA
Pl01	1831038	1831203	165	DNA/Helitron
Pl01	1840810	1841154	344	DNA/CACTA
Pl01	1845454	1845826	372	DNA/CACTA
Pl01	1847496	1847644	148	DNA/MULE
Pl01	1857439	1857661	222	DNA/Helitron
Pl01	1859139	1859480	341	LTR/TRIM
Pl01	1864556	1864813	257	DNA/DTC
Pl01	1865000	1865137	137	DNA/MULE
Pl01	1865171	1865374	203	DNA/Helitron
Pl01	1867420	1867723	303	DNA/Helitron
Pl01	1868055	1868352	297	DNA/Helitron
Pl01	1872000	1872144	144	DNA/DTA
Pl01	1877006	1877177	171	DNA/Helitron
Pl01	1879258	1879639	381	DNA/CACTA
Pl01	1880652	1880893	241	DNA/CACTA
Pl01	1881537	1881679	142	DNA/DTM
Pl01	1881965	1882150	185	LTR/TRIM
Pl01	1882267	1882368	101	DNA/CACTA
Pl01	1882367	1882499	132	DNA/DTM
Pl01	1884373	1884610	237	DNA/DTC
Pl01	1884424	1884684	260	DNA/DTM
Pl01	1884834	1884940	106	DNA/MULE
Pl01	1885441	1885671	230	MITE/DTM
Pl01	1885980	1886101	121	DNA/DTC
Pl01	1886237	1891052	4815	LTR/Gypsy/CRM
Pl01	1892610	1892749	139	LTR/TRIM
Pl01	1918924	1919034	110	DNA/MULE
Pl01	1927112	1927613	501	DNA/MULE
Pl01	1929449	1930598	1149	LTR/Gypsy/CRM
Pl01	1931761	1935845	4084	LTR/Gypsy
Pl01	1935846	1936829	983	LTR/Gypsy/TAT
Pl01	1937024	1938046	1022	LTR/Gypsy
Pl01	1938520	1939230	710	LTR/Gypsy
Pl01	1938531	1939451	920	LTR/Gypsy
Pl01	1939523	1940233	710	LTR/Gypsy
Pl01	1944373	1945462	1089	LTR/Copia/IVANA-ORYCO
Pl01	1945456	1946127	671	LTR/Copia/IVANA-ORYCO
Pl01	1946128	1949538	3410	LTR/Gypsy/TEKAY-DEL
Pl01	1946623	1950119	3496	LTR/Gypsy/TEKAY-DEL
Pl01	1950120	1955523	5403	LTR/Gypsy/TEKAY-DEL
Pl01	1961297	1961398	101	DNA/DTC
Pl01	1961443	1961735	292	DNA/DTC
Pl01	1963068	1963190	122	DNA/DTM
Pl01	1963302	1963472	170	DNA/DTM
Pl01	1965724	1966774	1050	DNA/Helitron
Pl01	1967091	1967442	351	DNA/Helitron
Pl01	1967443	1968305	862	DNA/Helitron
Pl01	1968291	1968656	365	DNA/Helitron
Pl01	1975666	1975888	222	DNA/Helitron
Pl01	1976121	1976337	216	DNA/Helitron
Pl01	1978355	1979723	1368	LTR/Gypsy
Pl01	1981189	1981403	214	DNA/CACTA
Pl01	1981706	1981877	171	DNA/hAT
Pl01	1983074	1983398	324	DNA/CACTA
Pl01	1992510	1992637	127	DNA/DTC
Pl01	1997224	1997512	288	LTR/TRIM
Pl01	1999580	2000000	420	LINE
Pl01	1999590	2000415	825	LINE
Pl01	2002353	2003219	866	DNA/CACTA
Pl01	2016954	2017092	138	DNA/DTH
Pl01	2022084	2022438	354	DNA/MULE
Pl01	2022749	2022936	187	DNA/CACTA
Pl01	2022771	2022946	175	DNA/CACTA
Pl01	2032562	2032909	347	DNA/CACTA
Pl01	2037396	2038140	744	LTR/Gypsy/TEKAY-DEL
Pl01	2037601	2038144	543	LTR/Gypsy
Pl01	2038256	2038767	511	LTR/Gypsy/TEKAY-DEL
Pl01	2044694	2044836	142	LTR/TRIM
Pl01	2044954	2049620	4666	LTR/Copia/IVANA-ORYCO
Pl01	2054041	2054184	143	MITE/DTM
Pl01	2054165	2054247	82	MITE/DTM
Pl01	2054231	2054498	267	MITE/DTM
Pl01	2054476	2054645	169	MITE/DTM
Pl01	2054655	2054815	160	MITE/DTM
Pl01	2054786	2054883	97	MITE/DTM
Pl01	2054850	2055104	254	MITE/DTM
Pl01	2055088	2055213	125	MITE/DTM
Pl01	2055197	2055319	122	MITE/DTM
Pl01	2055314	2055881	567	MITE/DTM
Pl01	2055852	2056388	536	MITE/DTM
Pl01	2056997	2057112	115	DNA/Helitron
Pl01	2073056	2073328	272	DNA/CACTA
Pl01	2073130	2073337	207	SINEs
Pl01	2074635	2075051	416	DNA/CACTA
Pl01	2075501	2075610	109	DNA/CACTA
Pl01	2075564	2075675	111	LINE
Pl01	2075735	2075843	108	DNA/Helitron
Pl01	2076027	2076400	373	DNA/CACTA
Pl01	2078655	2078803	148	DNA/DTM
Pl01	2080980	2081411	431	DNA/CACTA
Pl01	2083091	2083487	396	DNA/CACTA
Pl01	2084781	2085160	379	LINE
Pl01	2088030	2088160	130	DNA/DTM
Pl01	2088905	2089238	333	DNA/CACTA
Pl01	2090724	2090877	153	LTR/TRIM
Pl01	2095983	2096117	134	DNA/Helitron
Pl01	2096733	2097032	299	DNA/Helitron
Pl01	2096892	2097138	246	DNA/CACTA
Pl01	2098737	2099052	315	DNA/CACTA
Pl01	2099682	2099788	106	SINEs
Pl01	2099845	2099972	127	LINE
Pl01	2101594	2101814	220	SINEs
Pl01	2102448	2102893	445	DNA/CACTA
Pl01	2104257	2105851	1594	LTR/Gypsy/TEKAY-DEL
Pl01	2105546	2106051	505	LTR/Gypsy/TAT
Pl01	2106266	2107006	740	LTR/Gypsy/TEKAY-DEL
Pl01	2107094	2107209	115	DNA/Helitron
Pl01	2111830	2111957	127	DNA/DTC
Pl01	2112041	2112209	168	DNA/DTM
Pl01	2116725	2116949	224	MITE/DTM
Pl01	2117228	2117420	192	MITE/DTM
Pl01	2120258	2120401	143	DNA/Helitron
Pl01	2124995	2125127	132	LINE
Pl01	2125128	2125329	201	DNA/CACTA
Pl01	2135767	2135895	128	LTR/TRIM
Pl01	2136057	2136205	148	DNA/DTC
Pl01	2137098	2137784	686	DNA/Helitron
Pl01	2139589	2140147	558	LTR/Gypsy
Pl01	2139923	2142388	2465	LTR/Gypsy/REINA
Pl01	2142406	2144008	1602	LTR/Gypsy
Pl01	2146902	2147188	286	MITE/DTM
Pl01	2147611	2148272	661	LTR/Copia/ALE-RETROFIT
Pl01	2147687	2148273	586	LTR/Copia
Pl01	2148471	2149997	1526	LTR/Copia
Pl01	2149177	2151828	2651	LTR/Copia/ALE-RETROFIT
Pl01	2152160	2152498	338	DNA/MULE
Pl01	2152638	2153122	484	DNA/MULE
Pl01	2153123	2154019	896	LTR/Gypsy
Pl01	2154128	2154870	742	DNA/MULE
Pl01	2154329	2155040	711	DNA/MULE
Pl01	2158596	2158820	224	MITE/DTM
Pl01	2158807	2159158	351	DNA/MULE
Pl01	2159157	2159301	144	DNA/Helitron
Pl01	2161020	2161141	121	DNA/Helitron
Pl01	2162935	2163244	309	LTR/TRIM
Pl01	2183142	2183463	321	MITE/DTM
Pl01	2183465	2183626	161	MITE/DTM
Pl01	2183469	2183796	327	MITE/DTM
Pl01	2183864	2184081	217	MITE/DTM
Pl01	2188187	2189850	1663	LTR/Gypsy
Pl01	2189851	2190580	729	LTR/Gypsy/TAT
Pl01	2193181	2193380	199	MITE/DTT
Pl01	2193298	2193477	179	DNA/DTM
Pl01	2196299	2196450	151	DNA/Helitron
Pl01	2197777	2198015	238	DNA/DTC
Pl01	2204808	2205338	530	DNA/Helitron
Pl01	2205347	2205506	159	LINE
Pl01	2218554	2219307	753	LTR/Copia/ALE-RETROFIT
Pl01	2218961	2219343	382	DNA/DTC
Pl01	2219491	2219696	205	DNA/DTM
Pl01	2223791	2223917	126	MITE/DTT
Pl01	2230865	2230989	124	DNA/DTC
Pl01	2230990	2231324	334	DNA/DTC
Pl01	2232115	2232729	614	LTR/Gypsy
Pl01	2232944	2233264	320	DNA/DTM
Pl01	2235445	2235904	459	LTR/TRIM
Pl01	2254643	2254768	125	MITE/DTM
Pl01	2255720	2257197	1477	LTR/Copia/SIRE
Pl01	2257721	2257826	105	DNA/Helitron
Pl01	2257888	2258002	114	DNA/Helitron
Pl01	2259250	2259814	564	LTR/Gypsy/TEKAY-DEL
Pl01	2259310	2260921	1611	LTR/Gypsy/TEKAY-DEL
Pl01	2261734	2262186	452	LTR/TRIM
Pl01	2263276	2263500	224	LTR/TRIM
Pl01	2265834	2265944	110	DNA/Helitron
Pl01	2265945	2266312	367	DNA/CACTA
Pl01	2267634	2267906	272	DNA/CACTA
Pl01	2267905	2268441	536	LINE
Pl01	2268432	2268562	130	DNA/CACTA
Pl01	2268962	2269209	247	LTR/TRIM
Pl01	2270532	2270894	362	DNA/Helitron
Pl01	2271910	2272038	128	DNA/DTM
Pl01	2273239	2273373	134	LINE
Pl01	2273374	2273591	217	DNA/CACTA
Pl01	2290210	2290509	299	DNA/Helitron
Pl01	2291842	2292198	356	DNA/MULE
Pl01	2292176	2292322	146	MITE/DTM
Pl01	2304572	2305259	687	LTR/Gypsy/ATHILA
Pl01	2314426	2314547	121	LINE
Pl01	2314548	2314710	162	DNA/CACTA
Pl01	2319074	2319206	132	SINEs
Pl01	2319913	2320092	179	DNA/DTM
Pl01	2321060	2321369	309	DNA/Helitron
Pl01	2321405	2321758	353	LTR/TRIM
Pl01	2322788	2323574	786	LTR/Copia/ALE-RETROFIT
Pl01	2325650	2325771	121	MITE/DTM
Pl01	2327296	2327463	167	DNA/Helitron
Pl01	2331819	2332012	193	DNA/CACTA
Pl01	2335233	2335425	192	DNA/MULE
Pl01	2335546	2335981	435	DNA/MULE
Pl01	2336076	2336424	348	DNA/MULE
Pl01	2336429	2336966	537	LTR/Gypsy
Pl01	2345900	2346926	1026	LTR/Gypsy/TAT
Pl01	2351559	2351691	132	MITE/DTM
Pl01	2351727	2351841	114	MITE/DTM
Pl01	2354511	2354630	119	DNA/DTM
Pl01	2362247	2362432	185	DNA/MULE
Pl01	2362862	2363089	227	LTR/TRIM
Pl01	2363362	2363810	448	DNA/CACTA
Pl01	2364822	2365182	360	DNA/CACTA
Pl01	2366653	2367023	370	DNA/CACTA
Pl01	2369153	2369497	344	DNA/DTM
Pl01	2369514	2369637	123	DNA/DTM
Pl01	2378112	2378270	158	LTR/TRIM
Pl01	2383280	2383428	148	LTR/TRIM
Pl01	2383681	2384119	438	DNA/Helitron
Pl01	2384121	2384309	188	DNA/DTA
Pl01	2384859	2384985	126	MITE/DTA
Pl01	2394394	2394705	311	DNA/Helitron
Pl01	2395742	2395946	204	DNA/CACTA
Pl01	2400824	2400956	132	LINE
Pl01	2412100	2412438	338	LTR/TRIM
Pl01	2421215	2421563	348	DNA/CACTA
Pl01	2428050	2428184	134	LINE
Pl01	2435245	2435383	138	DNA/DTC
Pl01	2435376	2435509	133	DNA/DTC
Pl01	2435569	2435757	188	DNA/DTC
Pl01	2442411	2442621	210	DNA/DTH
Pl01	2456952	2457191	239	LTR/TRIM
Pl01	2459483	2459852	369	MITE/DTM
Pl01	2460559	2460766	207	MITE/DTM
Pl01	2460582	2460906	324	MITE/DTM
Pl01	2461319	2461424	105	MITE/DTM
Pl01	2463037	2463147	110	LINE
Pl01	2464560	2464940	380	DNA/CACTA
Pl01	2465822	2465957	135	DNA/Helitron
Pl01	2473157	2473287	130	DNA/DTC
Pl01	2473672	2474434	762	LINE
Pl01	2474419	2474999	580	DNA/Helitron
Pl01	2480379	2480582	203	LINE
Pl01	2481092	2481338	246	DNA/DTM
Pl01	2481995	2482135	140	LINE
Pl01	2482150	2482340	190	LINE
Pl01	2484446	2484764	318	DNA/DTM
Pl01	2487432	2487595	163	LINE
Pl01	2487826	2488151	325	DNA/CACTA
Pl01	2490516	2490725	209	LINE
Pl01	2492162	2492330	168	DNA/CACTA
Pl01	2493200	2493528	328	DNA/MULE
Pl01	2496085	2496619	534	DNA/DTC
Pl01	2496700	2496855	155	DNA/DTC
Pl01	2497814	2498846	1032	LTR/Copia/SIRE
Pl01	2499776	2500205	429	DNA/DTT
Pl01	2500376	2500514	138	DNA/DTT
Pl01	2500708	2500900	192	LINE
Pl01	2508872	2508986	114	DNA/DTH
Pl01	2513419	2513772	353	DNA/CACTA
Pl01	2515236	2515452	216	MITE/DTM
Pl01	2521874	2522140	266	DNA/DTM
Pl01	2523209	2523848	639	LTR/Copia/IVANA-ORYCO
Pl01	2525263	2525605	342	DNA/DTM
Pl01	2527624	2527732	108	DNA/DTC
Pl01	2533726	2534157	431	DNA/CACTA
Pl01	2536910	2537025	115	LINE
Pl01	2537098	2537399	301	LINE
Pl01	2544819	2545182	363	DNA/DTM
Pl01	2545407	2545673	266	MITE/DTA
Pl01	2546888	2547233	345	DNA/Helitron
Pl01	2550057	2550719	662	LTR/Copia/ALE-RETROFIT
Pl01	2552211	2552484	273	DNA/CACTA
Pl01	2552348	2552656	308	DNA/Helitron
Pl01	2555651	2556027	376	DNA/MULE
Pl01	2556008	2556160	152	MITE/DTM
Pl01	2557451	2557737	286	DNA/MULE
Pl01	2561658	2562059	401	DNA/Helitron
Pl01	2567712	2568565	853	LTR/Gypsy/TEKAY-DEL
Pl01	2569144	2569792	648	LTR/Gypsy
Pl01	2571670	2572081	411	DNA/CACTA
Pl01	2572593	2572771	178	LTR/TRIM
Pl01	2574438	2574732	294	LTR/TRIM
Pl01	2574546	2574772	226	DNA/DTM
Pl01	2575931	2576255	324	LTR/TRIM
Pl01	2579392	2580331	939	LTR/Gypsy/CRM
Pl01	2582682	2582784	102	DNA/MULE
Pl01	2600414	2602550	2136	LTR/Gypsy/REINA
Pl01	2605469	2605788	319	DNA/DTM
Pl01	2610020	2610289	269	LTR/TRIM
Pl01	2610979	2611298	319	DNA/DTC
Pl01	2613186	2613508	322	DNA/MULE
Pl01	2613490	2613732	242	MITE/DTM
Pl01	2615169	2616277	1108	LTR/Gypsy/TAT
Pl01	2616336	2617234	898	LTR/Gypsy
Pl01	2621507	2621744	237	DNA/CACTA
Pl01	2622368	2622629	261	DNA/CACTA
Pl01	2638589	2638865	276	DNA/Helitron
Pl01	2638934	2639289	355	LTR/TRIM
Pl01	2653570	2653815	245	DNA/DTM
Pl01	2653721	2653914	193	MITE/DTM
Pl01	2664560	2664827	267	DNA/CACTA
Pl01	2664827	2665537	710	LTR/Gypsy/TAT
Pl01	2665533	2666739	1206	LTR/Gypsy/TEKAY-DEL
Pl01	2665748	2668166	2418	LTR/Gypsy/TAT
Pl01	2668186	2668526	340	DNA/CACTA
Pl01	2669773	2670194	421	DNA/CACTA
Pl01	2681300	2681669	369	DNA/DTA
Pl01	2690995	2691151	156	DNA/DTH
Pl01	2700740	2701126	386	LINE
Pl01	2701154	2701479	325	MITE/DTC
Pl01	2701201	2701862	661	LINE
Pl01	2701203	2701948	745	LINE
Pl01	2706527	2706666	139	DNA/DTM
Pl01	2708994	2709049	55	MITE/DTM
Pl01	2709021	2709345	324	MITE/DTM
Pl01	2709164	2709373	209	MITE/DTM
Pl01	2709639	2709922	283	LINE
Pl01	2713298	2713740	442	DNA/CACTA
Pl01	2713584	2713768	184	LINE
Pl01	2714056	2715905	1849	LTR/Gypsy/TEKAY-DEL
Pl01	2720115	2720276	161	LINE
Pl01	2720866	2720987	121	LINE
Pl01	2723826	2724752	926	LINE
Pl01	2724044	2725034	990	LINE
Pl01	2725028	2727130	2102	LINE
Pl01	2728306	2728716	410	LINE
Pl01	2728888	2729123	235	LINE
Pl01	2729849	2730205	356	DNA/CACTA
Pl01	2732497	2732744	247	MITE/DTA
Pl01	2732879	2733136	257	DNA/CACTA
Pl01	2732996	2733296	300	DNA/Helitron
Pl01	2742076	2742473	397	LINE
Pl01	2742546	2743924	1378	DNA/DTC
Pl01	2744325	2744949	624	DNA/DTC
Pl01	2745005	2745311	306	DNA/DTC
Pl01	2745346	2745665	319	DNA/CACTA
Pl01	2745662	2746039	377	DNA/DTC
Pl01	2751428	2751560	132	SINEs
Pl01	2763954	2764078	124	LTR/TRIM
Pl01	2775920	2776068	148	DNA/DTH
Pl01	2785673	2786370	697	LTR/Gypsy
Pl01	2825029	2825164	135	DNA/DTC
Pl01	2828994	2833346	4352	LTR/Copia/ALE-RETROFIT
Pl01	2833347	2834480	1133	LTR/Copia/ALE-RETROFIT
Pl01	2842394	2842698	304	LTR/TRIM
Pl01	2842680	2842858	178	LTR/TRIM
Pl01	2844337	2844618	281	DNA/DTM
Pl01	2846903	2847430	527	DNA/DTM
Pl01	2847348	2847468	120	MITE/DTM
Pl01	2862845	2862993	148	LTR/TRIM
Pl01	2863123	2863658	535	DNA/CACTA
Pl01	2863659	2863772	113	LINE
Pl01	2866329	2866676	347	DNA/CACTA
Pl01	2871763	2872130	367	DNA/CACTA
Pl01	2872956	2873139	183	LTR/TRIM
Pl01	2875700	2876012	312	DNA/Helitron
Pl01	2875872	2876143	271	DNA/CACTA
Pl01	2878670	2879821	1151	LTR/Gypsy/TEKAY-DEL
Pl01	2879341	2879885	544	LTR/Gypsy/TEKAY-DEL
Pl01	2884250	2884763	513	DNA/MULE
Pl01	2889742	2890371	629	LTR/Gypsy/TAT
Pl01	2891052	2891263	211	DNA/DTM
Pl01	2891441	2891611	170	DNA/CACTA
Pl01	2891899	2892065	166	DNA/DTM
Pl01	2894886	2895490	604	LTR
Pl01	2900071	2900556	485	LINE
Pl01	2901838	2902925	1087	LTR
Pl01	2903646	2903991	345	LTR/TRIM
Pl01	2905292	2905652	360	DNA/CACTA
Pl01	2907837	2908488	651	LTR/Gypsy/TEKAY-DEL
Pl01	2918338	2918452	114	LINE
Pl01	2920102	2920457	355	DNA/CACTA
Pl01	2920618	2920809	191	DNA/Helitron
Pl01	2922031	2922492	461	LINE
Pl01	2922491	2922777	286	DNA/CACTA
Pl01	2924284	2924393	109	LINE
Pl01	2928173	2928494	321	MITE/DTM
Pl01	2931212	2931410	198	DNA/DTM
Pl01	2935238	2935425	187	DNA/CACTA
Pl01	2935449	2935793	344	DNA/CACTA
Pl01	2937707	2937851	144	LINE
Pl01	2939060	2939406	346	DNA/CACTA
Pl01	2940488	2941371	883	LTR/Copia
Pl01	2941627	2942491	864	LTR/Copia
Pl01	2947599	2947766	167	MITE/DTM
Pl01	2947706	2947788	82	MITE/DTM
Pl01	2950516	2950608	92	MITE/DTM
Pl01	2950652	2950818	166	MITE/DTM
Pl01	2959243	2959401	158	DNA/MULE
Pl01	2959320	2959446	126	DNA/DTM
Pl01	2959390	2959627	237	DNA/MULE
Pl01	2960423	2960538	115	LINE
Pl01	2960540	2960653	113	LINE
Pl01	2962232	2962853	621	LTR/Copia/ALE-RETROFIT
Pl01	2967632	2969022	1390	LTR/Gypsy/TEKAY-DEL
Pl01	2970990	2971108	118	DNA/CACTA
Pl01	2971176	2971345	169	DNA/CACTA
Pl01	2973393	2973556	163	DNA/CACTA
Pl01	2973730	2973814	84	MITE/DTM
Pl01	2973820	2974312	492	MITE/DTM
Pl01	2974318	2974550	232	MITE/DTM
Pl01	2974540	2974793	253	MITE/DTM
Pl01	2974797	2975621	824	MITE/DTM
Pl01	2975601	2975732	131	MITE/DTM
Pl01	2975727	2976151	424	MITE/DTM
Pl01	2976118	2976416	298	MITE/DTM
Pl01	2976436	2976551	115	LINE
Pl01	2977640	2977833	193	LTR/TRIM
Pl01	2988745	2989175	430	DNA/MULE
Pl01	2996517	2996605	88	MITE/DTM
Pl01	3001246	3001513	267	DNA/MULE
Pl01	3001340	3001537	197	DNA/MULE
Pl01	3015694	3016062	368	LTR/TRIM
Pl01	3019142	3019564	422	DNA/CACTA
Pl01	3025637	3025904	267	DNA/MULE
Pl01	3030674	3030987	313	LINE
Pl01	3030992	3031104	112	DNA/DTC
Pl01	3034295	3034672	377	LTR/TRIM
Pl01	3035286	3035493	207	DNA/Helitron
Pl01	3039976	3040377	401	DNA/CACTA
Pl01	3041189	3041498	309	DNA/CACTA
Pl01	3042897	3043199	302	DNA/Helitron
Pl01	3043056	3043307	251	DNA/CACTA
Pl01	3046228	3046407	179	DNA/CACTA
Pl01	3048553	3048912	359	DNA/CACTA
Pl01	3048799	3048927	128	LINE
Pl01	3052547	3052713	166	DNA/CACTA
Pl01	3064360	3064773	413	DNA/CACTA
Pl01	3072158	3073219	1061	LTR/Gypsy/TEKAY-DEL
Pl01	3073590	3073925	335	DNA/Helitron
Pl01	3075348	3075512	164	DNA/MULE
Pl01	3078239	3078574	335	DNA/DTA
Pl01	3078462	3078630	168	DNA/Helitron
Pl01	3079333	3079760	427	LINE
Pl01	3088361	3088724	363	DNA/CACTA
Pl01	3089074	3089176	102	LINE
Pl01	3090675	3091038	363	DNA/CACTA
Pl01	3094013	3094237	224	MITE/DTM
Pl01	3094212	3094596	384	DNA/MULE
Pl01	3096872	3097201	329	DNA/MULE
Pl01	3097777	3098089	312	LINE
Pl01	3098876	3099566	690	LTR/Gypsy/TEKAY-DEL
Pl01	3099827	3099933	106	DNA/DTM
Pl01	3099930	3100582	652	LTR/Gypsy/TEKAY-DEL
Pl01	3100604	3100953	349	DNA/CACTA
Pl01	3101621	3102544	923	LTR/Gypsy/TEKAY-DEL
Pl01	3103122	3107783	4661	LTR/Copia/ALE-RETROFIT
Pl01	3107784	3108462	678	LTR/Copia/TAR-TORK
Pl01	3111206	3111837	631	LTR/Gypsy/TEKAY-DEL
Pl01	3114363	3114794	431	LINE
Pl01	3117353	3117696	343	DNA/CACTA
Pl01	3118736	3119474	738	LTR/Gypsy/TAT
Pl01	3121146	3121259	113	LTR/TRIM
Pl01	3124155	3124280	125	DNA/CACTA
Pl01	3124380	3124628	248	DNA/CACTA
Pl01	3124381	3124663	282	DNA/CACTA
Pl01	3124660	3126700	2040	LTR/Gypsy
Pl01	3125838	3126703	865	LTR/Gypsy/TEKAY-DEL
Pl01	3127156	3127447	291	DNA/CACTA
Pl01	3127426	3127645	219	DNA/CACTA
Pl01	3127726	3127981	255	DNA/CACTA
Pl01	3128871	3129369	498	LINE
Pl01	3130301	3130635	334	DNA/MULE
Pl01	3130611	3130761	150	DNA/DTM
Pl01	3130630	3130811	181	MITE/DTM
Pl01	3130639	3130839	200	MITE/DTM
Pl01	3133008	3134206	1198	LTR/Copia/ALE-RETROFIT
Pl01	3133389	3134216	827	LTR/Copia
Pl01	3134783	3137262	2479	LTR/Gypsy/TEKAY-DEL
Pl01	3140223	3141332	1109	LINE
Pl01	3143995	3144201	206	LINE
Pl01	3144331	3144697	366	DNA/MULE
Pl01	3148976	3149165	189	DNA/DTC
Pl01	3150909	3151133	224	LINE
Pl01	3153760	3153922	162	DNA/DTC
Pl01	3154152	3154396	244	DNA/DTC
Pl01	3154287	3154826	539	LTR/Copia/ALE-RETROFIT
Pl01	3157536	3157776	240	MITE/DTA
Pl01	3158141	3158738	597	LTR/Copia/IVANA-ORYCO
Pl01	3159180	3159372	192	DNA/DTM
Pl01	3162286	3162789	503	LTR/Gypsy
Pl01	3162385	3163042	657	LTR/Gypsy
Pl01	3163156	3163302	146	LINE
Pl01	3164517	3164807	290	DNA/MULE
Pl01	3169900	3170176	276	DNA/CACTA
Pl01	3171369	3171571	202	DNA/DTC
Pl01	3177090	3177213	123	DNA/DTM
Pl01	3190378	3190495	117	DNA/Helitron
Pl01	3191590	3191695	105	DNA/CACTA
Pl01	3195942	3196459	517	LTR/Gypsy/TAT
Pl01	3200291	3200456	165	LTR/TRIM
Pl01	3205260	3205369	109	LTR/TRIM
Pl01	3206547	3206710	163	LINE
Pl01	3208807	3208908	101	DNA/Helitron
Pl01	3210161	3210318	157	LTR/TRIM
Pl01	3212255	3212619	364	DNA/CACTA
Pl01	3213775	3213890	115	LINE
Pl01	3216943	3217047	104	DNA/DTC
Pl01	3219718	3220085	367	DNA/MULE
Pl01	3222897	3223006	109	DNA/DTC
Pl01	3229314	3229464	150	DNA/DTM
Pl01	3229610	3229811	201	DNA/DTM
Pl01	3230414	3230521	107	DNA/DTM
Pl01	3230522	3230715	193	DNA/DTC
Pl01	3230716	3231117	401	DNA/DTM
Pl01	3239141	3239330	189	DNA/Helitron
Pl01	3240759	3240825	66	MITE/DTM
Pl01	3240780	3241046	266	MITE/DTM
Pl01	3240913	3241050	137	DNA/DTM
Pl01	3241180	3241328	148	DNA/DTM
Pl01	3262436	3262588	152	DNA/DTC
Pl01	3262844	3263040	196	DNA/DTC
Pl01	3264059	3264399	340	DNA/DTM
Pl01	3267230	3267358	128	DNA/DTM
Pl01	3283449	3283633	184	DNA/Helitron
Pl01	3283913	3284619	706	LTR/Copia/SIRE
Pl01	3284741	3285270	529	LTR/Copia
Pl01	3284821	3285585	764	LTR/Copia/SIRE
Pl01	3298055	3298180	125	LINE
Pl01	3298181	3298415	234	DNA/CACTA
Pl01	3298549	3298687	138	DNA/DTA
Pl01	3300772	3300975	203	MITE/DTT
Pl01	3303525	3303764	239	DNA/MULE
Pl01	3305227	3305330	103	DNA/DTA
Pl01	3315545	3315652	107	DNA/Helitron
Pl01	3324537	3324638	101	MITE/DTM
Pl01	3329852	3330903	1051	LTR/Copia/ALE-RETROFIT
Pl01	3330900	3331133	233	DNA/DTM
Pl01	3331253	3331910	657	LTR/Copia
Pl01	3332325	3333186	861	LTR/Copia
Pl01	3338910	3339015	105	MITE/DTA
Pl01	3339849	3339971	122	LINE
Pl01	3339999	3340159	160	DNA/CACTA
Pl01	3345768	3346008	240	DNA/DTM
Pl01	3350645	3350968	323	LTR/TRIM
Pl01	3352665	3352904	239	DNA/DTA
Pl01	3352900	3353146	246	DNA/hAT
Pl01	3353147	3355010	1863	DNA/hAT
Pl01	3355011	3355184	173	DNA/hAT
Pl01	3355182	3355807	625	DNA/DTA
Pl01	3362419	3362546	127	LINE
Pl01	3363417	3363569	152	LINE
Pl01	3364483	3364644	161	SINEs
Pl01	3366105	3366272	167	DNA/DTM
Pl01	3366290	3366478	188	DNA/DTM
Pl01	3367296	3367402	106	DNA/DTH
Pl01	3373109	3373258	149	LTR/TRIM
Pl01	3377369	3378171	802	LINE
Pl01	3378154	3378761	607	DNA/Helitron
Pl01	3378795	3380264	1469	DNA/Helitron
Pl01	3380265	3380674	409	LINE
Pl01	3380753	3381592	839	LINE
Pl01	3381593	3381802	209	DNA/Helitron
Pl01	3382584	3383281	697	LINE
Pl01	3393085	3393615	530	LTR
Pl01	3399863	3399995	132	DNA/DTC
Pl01	3400535	3400636	101	DNA/Helitron
Pl01	3400602	3400798	196	DNA/DTM
Pl01	3400884	3400990	106	LINE
Pl01	3422921	3423240	319	MITE/DTM
Pl01	3423069	3423268	199	MITE/DTM
Pl01	3424234	3424545	311	DNA/Helitron
Pl01	3433959	3434069	110	DNA/CACTA
Pl01	3439905	3440237	332	DNA/CACTA
Pl01	3440569	3441283	714	LTR/Gypsy/TAT
Pl01	3441727	3442343	616	LTR/Copia/TAR-TORK
Pl01	3442355	3442556	201	DNA/CACTA
Pl01	3442934	3443211	277	DNA/CACTA
Pl01	3447852	3448020	168	LINE
Pl01	3448078	3448288	210	LINE
Pl01	3450013	3450166	153	DNA/CACTA
Pl01	3451324	3458470	7146	LTR/Copia/TAR-TORK
Pl01	3458916	3459037	121	DNA/CACTA
Pl01	3459359	3459715	356	LINE
Pl01	3462345	3462730	385	DNA/CACTA
Pl01	3465201	3465591	390	DNA/Helitron
Pl01	3467053	3467350	297	DNA/Helitron
Pl01	3468772	3468873	101	MITE/DTM
Pl01	3470568	3470779	211	LINE
Pl01	3481184	3481443	259	DNA/CACTA
Pl01	3481303	3481615	312	DNA/Helitron
Pl01	3482153	3482322	169	DNA/DTM
Pl01	3482264	3482425	161	DNA/DTC
Pl01	3482293	3482531	238	DNA/Helitron
Pl01	3482396	3482556	160	DNA/DTC
Pl01	3482477	3482662	185	DNA/DTM
Pl01	3483079	3483446	367	DNA/MULE
Pl01	3483954	3484314	360	DNA/MULE
Pl01	3484293	3484440	147	DNA/DTM
Pl01	3484341	3484500	159	MITE/DTM
Pl01	3487088	3487238	150	DNA/DTM
Pl01	3491070	3491528	458	LTR/TRIM
Pl01	3494272	3494551	279	DNA/CACTA
Pl01	3494411	3494718	307	DNA/Helitron
Pl01	3495465	3495605	140	MITE/DTM
Pl01	3496088	3497931	1843	DNA/MULE
Pl01	3502470	3502548	78	MITE/DTM
Pl01	3504984	3506035	1051	LINE
Pl01	3510474	3510801	327	LINE
Pl01	3511705	3512100	395	DNA/CACTA
Pl01	3513378	3513565	187	DNA/Helitron
Pl01	3517084	3517461	377	LTR/TRIM
Pl01	3524956	3525100	144	DNA/DTT
Pl01	3526776	3527041	265	DNA/DTC
Pl01	3526914	3527582	668	LTR/Gypsy
Pl01	3527045	3527588	543	LTR/Copia/ALE-RETROFIT
Pl01	3527605	3528862	1257	LTR/Copia
Pl01	3535431	3535761	330	DNA/DTM
Pl01	3536458	3536616	158	DNA/DTM
Pl01	3536617	3536792	175	DNA/DTM
Pl01	3537035	3537288	253	DNA/CACTA
Pl01	3538327	3538509	182	DNA/CACTA
Pl01	3546356	3546655	299	MITE/DTM
Pl01	3546838	3547406	568	LTR/Copia/SIRE
Pl01	3550963	3551222	259	DNA/CACTA
Pl01	3551082	3551383	301	DNA/Helitron
Pl01	3554899	3555412	513	DNA/DTM
Pl01	3555476	3555669	193	DNA/DTM
Pl01	3555920	3556757	837	DNA/DTM
Pl01	3557126	3557255	129	DNA/DTM
Pl01	3558768	3558952	184	DNA/MULE
Pl01	3560418	3560782	364	DNA/DTC
Pl01	3561227	3561609	382	DNA/CACTA
Pl01	3563348	3563782	434	DNA/CACTA
Pl01	3567886	3569267	1381	LTR/Copia/ALE-RETROFIT
Pl01	3580958	3581128	170	DNA/DTM
Pl01	3581347	3581472	125	DNA/DTM
Pl01	3583458	3583839	381	DNA/CACTA
Pl01	3583955	3584351	396	DNA/CACTA
Pl01	3584454	3584648	194	DNA/CACTA
Pl01	3586260	3586749	489	DNA/Helitron
Pl01	3592440	3592546	106	LINE
Pl01	3595105	3595512	407	DNA/CACTA
Pl01	3596727	3596851	124	DNA/DTM
Pl01	3596870	3597028	158	DNA/DTM
Pl01	3597479	3597817	338	LTR/TRIM
Pl01	3600043	3600318	275	LINE
Pl01	3600072	3600513	441	DNA/CACTA
Pl01	3601785	3602166	381	DNA/CACTA
Pl01	3611654	3611966	312	DNA/CACTA
Pl01	3618451	3618584	133	DNA/CACTA
Pl01	3619009	3625457	6448	DNA/CACTA
Pl01	3625458	3625565	107	DNA/CACTA
Pl01	3625631	3625759	128	DNA/CACTA
Pl01	3625760	3625979	219	DNA/DTC
Pl01	3625980	3626198	218	DNA/Helitron
Pl01	3626985	3627300	315	LTR/TRIM
Pl01	3629333	3629513	180	LTR/TRIM
Pl01	3629511	3629652	141	LTR/TRIM
Pl01	3629749	3630109	360	DNA/CACTA
Pl01	3630342	3630742	400	LINE
Pl01	3630890	3631704	814	LINE
Pl01	3631110	3631739	629	LTR
Pl01	3643248	3643599	351	DNA/DTM
Pl01	3644031	3644179	148	LTR/TRIM
Pl01	3644617	3644856	239	LTR/TRIM
Pl01	3647232	3647604	372	DNA/CACTA
Pl01	3648340	3648490	150	DNA/CACTA
Pl01	3649272	3649456	184	DNA/MULE
Pl01	3649445	3649733	288	DNA/MULE
Pl01	3649669	3649936	267	DNA/DTM
Pl01	3652865	3653063	198	DNA/CACTA
Pl01	3653053	3653183	130	LINE
Pl01	3653064	3653178	114	DNA/CACTA
Pl01	3656719	3657086	367	DNA/CACTA
Pl01	3658589	3659172	583	LTR/Copia/ALE-RETROFIT
Pl01	3661857	3661990	133	DNA/CACTA
Pl01	3662415	3664930	2515	DNA/CACTA
Pl01	3664926	3665754	828	DNA/CACTA
Pl01	3665755	3665974	219	DNA/DTC
Pl01	3665975	3666192	217	DNA/Helitron
Pl01	3674492	3676168	1676	LTR/Gypsy/ATHILA
Pl01	3676202	3676569	367	DNA/CACTA
Pl01	3676571	3676803	232	DNA/CACTA
Pl01	3700684	3700852	168	DNA/CACTA
Pl01	3711594	3711695	101	DNA/DTM
Pl01	3714269	3714427	158	DNA/DTC
Pl01	3722893	3723193	300	LTR/TRIM
Pl01	3723453	3724094	641	LTR/Copia/IVANA-ORYCO
Pl01	3725272	3725385	113	DNA/DTC
Pl01	3726100	3726518	418	MITE/DTA
Pl01	3728306	3728435	129	LTR/TRIM
Pl01	3728845	3729449	604	LTR/Copia
Pl01	3731745	3733323	1578	LTR/Copia/IVANA-ORYCO
Pl01	3740740	3741104	364	LTR/TRIM
Pl01	3742936	3743285	349	LTR/TRIM
Pl01	3748053	3748373	320	DNA/DTC
Pl01	3749057	3749219	162	LINE
Pl01	3751029	3751213	184	MITE/DTM
Pl01	3762248	3762726	478	LINE
Pl01	3767606	3767842	236	DNA/Helitron
Pl01	3770232	3770520	288	DNA/CACTA
Pl01	3771783	3772534	751	DNA/DTM
Pl01	3773334	3773457	123	DNA/Helitron
Pl01	3775822	3775966	144	DNA/DTM
Pl01	3776459	3776601	142	DNA/DTM
Pl01	3779879	3780016	137	DNA/DTT
Pl01	3780364	3780591	227	DNA/DTC
Pl01	3780722	3780860	138	DNA/DTC
Pl01	3780871	3781391	520	LTR/Copia
Pl01	3781780	3782053	273	DNA/DTM
Pl01	3782051	3782333	282	LTR/TRIM
Pl01	3788647	3788825	178	DNA/Helitron
Pl01	3788902	3789048	146	DNA/Helitron
Pl01	3789300	3789440	140	MITE/DTM
Pl01	3789471	3789620	149	MITE/DTM
Pl01	3789545	3789740	195	MITE/DTM
Pl01	3789620	3789798	178	MITE/DTM
Pl01	3789720	3789841	121	MITE/DTM
Pl01	3789743	3789887	144	MITE/DTM
Pl01	3789823	3789961	138	MITE/DTM
Pl01	3789857	3790021	164	MITE/DTM
Pl01	3789932	3790096	164	MITE/DTM
Pl01	3790152	3790302	150	MITE/DTM
Pl01	3790183	3790332	149	MITE/DTM
Pl01	3790422	3790604	182	MITE/DTM
Pl01	3790527	3790704	177	MITE/DTM
Pl01	3790610	3790765	155	MITE/DTM
Pl01	3790645	3790855	210	MITE/DTM
Pl01	3790720	3790883	163	MITE/DTM
Pl01	3790773	3790929	156	MITE/DTM
Pl01	3790810	3790977	167	MITE/DTM
Pl01	3790855	3791046	191	MITE/DTM
Pl01	3790918	3791078	160	MITE/DTM
Pl01	3790987	3791138	151	MITE/DTM
Pl01	3791041	3791196	155	MITE/DTM
Pl01	3791108	3791288	180	MITE/DTM
Pl01	3791168	3791363	195	MITE/DTM
Pl01	3791243	3791423	180	MITE/DTM
Pl01	3791296	3791453	157	MITE/DTM
Pl01	3791334	3791483	149	MITE/DTM
Pl01	3791363	3791558	195	MITE/DTM
Pl01	3791439	3791618	179	MITE/DTM
Pl01	3791498	3791678	180	MITE/DTM
Pl01	3791558	3791738	180	MITE/DTM
Pl01	3791618	3791795	177	MITE/DTM
Pl01	3791768	3791948	180	MITE/DTM
Pl01	3791853	3792076	223	MITE/DTM
Pl01	3791954	3792106	152	MITE/DTM
Pl01	3791991	3792166	175	MITE/DTM
Pl01	3792048	3792256	208	MITE/DTM
Pl01	3792138	3792288	150	MITE/DTM
Pl01	3792186	3792449	263	MITE/DTM
Pl01	3792333	3792513	180	MITE/DTM
Pl01	3792393	3792603	210	MITE/DTM
Pl01	3792483	3792648	165	MITE/DTM
Pl01	3792528	3792768	240	MITE/DTM
Pl01	3792658	3792798	140	MITE/DTM
Pl01	3792678	3792903	225	MITE/DTM
Pl01	3792783	3792993	210	MITE/DTM
Pl01	3792907	3793053	146	MITE/DTM
Pl01	3792936	3793083	147	MITE/DTM
Pl01	3793008	3793187	179	MITE/DTM
Pl01	3793068	3793278	210	MITE/DTM
Pl01	3793158	3793337	179	MITE/DTM
Pl01	3793218	3793398	180	MITE/DTM
Pl01	3793278	3793473	195	MITE/DTM
Pl01	3793368	3793518	150	MITE/DTM
Pl01	3793398	3793577	179	MITE/DTM
Pl01	3793459	3793607	148	MITE/DTM
Pl01	3793488	3793658	170	MITE/DTM
Pl01	3793548	3793697	149	MITE/DTM
Pl01	3793623	3793772	149	MITE/DTM
Pl01	3793767	3793881	114	MITE/DTM
Pl01	3793802	3793966	164	MITE/DTM
Pl01	3793832	3793997	165	MITE/DTM
Pl01	3793895	3794039	144	MITE/DTM
Pl01	3793907	3794070	163	MITE/DTM
Pl01	3794115	3794261	146	MITE/DTM
Pl01	3794175	3794389	214	MITE/DTM
Pl01	3794296	3794492	196	MITE/DTM
Pl01	3794405	3794613	208	MITE/DTM
Pl01	3794496	3794673	177	MITE/DTM
Pl01	3794571	3794763	192	MITE/DTM
Pl01	3794643	3794837	194	MITE/DTM
Pl01	3794718	3794868	150	MITE/DTM
Pl01	3794748	3794928	180	MITE/DTM
Pl01	3794808	3794991	183	MITE/DTM
Pl01	3794883	3795033	150	MITE/DTM
Pl01	3794943	3795123	180	MITE/DTM
Pl01	3795078	3795287	209	MITE/DTM
Pl01	3795168	3795317	149	MITE/DTM
Pl01	3795212	3795362	150	MITE/DTM
Pl01	3795242	3795464	222	MITE/DTM
Pl01	3795347	3795557	210	MITE/DTM
Pl01	3795467	3795645	178	MITE/DTM
Pl01	3795527	3795705	178	MITE/DTM
Pl01	3795617	3795796	179	MITE/DTM
Pl01	3795736	3795915	179	MITE/DTM
Pl01	3795796	3796006	210	MITE/DTM
Pl01	3795886	3796035	149	MITE/DTM
Pl01	3795976	3796125	149	MITE/DTM
Pl01	3796065	3796215	150	MITE/DTM
Pl01	3796125	3796274	149	MITE/DTM
Pl01	3796186	3796380	194	MITE/DTM
Pl01	3796260	3796439	179	MITE/DTM
Pl01	3796335	3796499	164	MITE/DTM
Pl01	3796380	3796560	180	MITE/DTM
Pl01	3796443	3796589	146	MITE/DTM
Pl01	3796470	3796619	149	MITE/DTM
Pl01	3796545	3796709	164	MITE/DTM
Pl01	3796589	3796799	210	MITE/DTM
Pl01	3796754	3796934	180	MITE/DTM
Pl01	3796817	3796994	177	MITE/DTM
Pl01	3796889	3797039	150	MITE/DTM
Pl01	3796919	3797159	240	MITE/DTM
Pl01	3797053	3797204	151	MITE/DTM
Pl01	3797084	3797234	150	MITE/DTM
Pl01	3797124	3797278	154	MITE/DTM
Pl01	3797159	3797338	179	MITE/DTM
Pl01	3797219	3797399	180	MITE/DTM
Pl01	3797281	3797459	178	MITE/DTM
Pl01	3797370	3797549	179	MITE/DTM
Pl01	3797430	3797609	179	MITE/DTM
Pl01	3797490	3797653	163	MITE/DTM
Pl01	3797549	3797729	180	MITE/DTM
Pl01	3797609	3797759	150	MITE/DTM
Pl01	3797639	3797819	180	MITE/DTM
Pl01	3797700	3797893	193	MITE/DTM
Pl01	3797774	3797924	150	MITE/DTM
Pl01	3797835	3798014	179	MITE/DTM
Pl01	3797924	3798074	150	MITE/DTM
Pl01	3797969	3798149	180	MITE/DTM
Pl01	3798074	3798222	148	MITE/DTM
Pl01	3798217	3798374	157	MITE/DTM
Pl01	3798254	3798479	225	MITE/DTM
Pl01	3798404	3798554	150	MITE/DTM
Pl01	3798450	3798644	194	MITE/DTM
Pl01	3798524	3798704	180	MITE/DTM
Pl01	3798584	3798764	180	MITE/DTM
Pl01	3798644	3798854	210	MITE/DTM
Pl01	3798764	3798914	150	MITE/DTM
Pl01	3798840	3798989	149	MITE/DTM
Pl01	3798869	3799009	140	MITE/DTM
Pl01	3798914	3799062	148	MITE/DTM
Pl01	3798974	3799154	180	MITE/DTM
Pl01	3799034	3799212	178	MITE/DTM
Pl01	3799199	3799378	179	MITE/DTM
Pl01	3799258	3799409	151	MITE/DTM
Pl01	3799274	3799428	154	MITE/DTM
Pl01	3799364	3799506	142	MITE/DTM
Pl01	3799394	3799538	144	MITE/DTM
Pl01	3799478	3799627	149	MITE/DTM
Pl01	3799533	3799673	140	MITE/DTM
Pl01	3799563	3799733	170	MITE/DTM
Pl01	3799613	3799807	194	MITE/DTM
Pl01	3799688	3799867	179	MITE/DTM
Pl01	3799748	3799958	210	MITE/DTM
Pl01	3799838	3799988	150	MITE/DTM
Pl01	3799854	3800003	149	MITE/DTM
Pl01	3799883	3800032	149	MITE/DTM
Pl01	3799913	3800257	344	MITE/DTM
Pl01	3800169	3800279	110	MITE/DTM
Pl01	3800198	3800446	248	MITE/DTM
Pl01	3800367	3800551	184	MITE/DTM
Pl01	3800431	3800625	194	MITE/DTM
Pl01	3800551	3800735	184	MITE/DTM
Pl01	3800640	3800789	149	MITE/DTM
Pl01	3800674	3800849	175	MITE/DTM
Pl01	3800730	3800940	210	MITE/DTM
Pl01	3800851	3801015	164	MITE/DTM
Pl01	3800898	3801045	147	MITE/DTM
Pl01	3800925	3801105	180	MITE/DTM
Pl01	3800988	3801179	191	MITE/DTM
Pl01	3801090	3801239	149	MITE/DTM
Pl01	3801179	3801476	297	MITE/DTM
Pl01	3801889	3802073	184	DNA/Helitron
Pl01	3802118	3802710	592	DNA/Helitron
Pl01	3808417	3808548	131	DNA/Helitron
Pl01	3809099	3809225	126	DNA/Helitron
Pl01	3812322	3813298	976	LTR/Gypsy/CRM
Pl01	3814843	3815014	171	DNA/DTA
Pl01	3815046	3815216	170	MITE/DTM
Pl01	3815231	3815411	180	MITE/DTM
Pl01	3815486	3815702	216	MITE/DTM
Pl01	3818602	3818805	203	LTR/TRIM
Pl01	3820120	3820497	377	DNA/CACTA
Pl01	3822892	3823296	404	DNA/CACTA
Pl01	3833571	3833939	368	DNA/DTM
Pl01	3835409	3835733	324	LINE
Pl01	3835568	3836231	663	LTR/Gypsy/TAT
Pl01	3835969	3836290	321	LINE
Pl01	3836217	3836583	366	LINE
Pl01	3837239	3837668	429	DNA/CACTA
Pl01	3837565	3837907	342	DNA/CACTA
Pl01	3837960	3838143	183	DNA/DTM
Pl01	3838276	3838555	279	DNA/DTM
Pl01	3841159	3850861	9702	LTR/Copia/SIRE
Pl01	3852268	3853564	1296	LTR/Gypsy/TAT
Pl01	3853947	3855383	1436	LTR/Gypsy/TEKAY-DEL
Pl01	3855578	3855860	282	DNA/CACTA
Pl01	3859053	3859237	184	DNA/DTC
Pl01	3859752	3859998	246	DNA/Helitron
Pl01	3860764	3860990	226	DNA/DTM
Pl01	3861039	3861467	428	DNA/CACTA
Pl01	3862885	3862995	110	DNA/DTC
Pl01	3863455	3863607	152	DNA/DTC
Pl01	3864324	3864597	273	DNA/DTC
Pl01	3867410	3867528	118	LTR/TRIM
Pl01	3870254	3870568	314	DNA/MULE
Pl01	3870558	3870688	130	DNA/MULE
Pl01	3877017	3877189	172	DNA/Helitron
Pl01	3878845	3879001	156	DNA/MULE
Pl01	3879213	3879359	146	DNA/DTC
Pl01	3880082	3880736	654	LTR/Copia
Pl01	3880737	3881401	664	LTR/Copia/ALE-RETROFIT
Pl01	3881397	3881921	524	LTR/Copia
Pl01	3885212	3885454	242	DNA/MULE
Pl01	3892014	3892126	112	DNA/Helitron
Pl01	3895193	3895310	117	DNA/Helitron
Pl01	3898052	3898428	376	DNA/Helitron
Pl01	3901113	3901577	464	LINE
Pl01	3901607	3902051	444	DNA/Helitron
Pl01	3901748	3902541	793	LTR/Gypsy/CRM
Pl01	3902542	3902762	220	LINE
Pl01	3902763	3903107	344	LINE
Pl01	3903874	3904035	161	LINE
Pl01	3908523	3908715	192	DNA/CACTA
Pl01	3908566	3908735	169	SINEs
Pl01	3909168	3909352	184	LINE
Pl01	3911274	3911632	358	DNA/CACTA
Pl01	3913096	3913405	309	DNA/Helitron
Pl01	3913267	3913546	279	DNA/CACTA
Pl01	3920215	3921386	1171	LTR/Copia
Pl01	3925400	3925744	344	DNA/CACTA
Pl01	3926665	3926920	255	DNA/MULE
Pl01	3927707	3928078	371	DNA/CACTA
Pl01	3930086	3930282	196	DNA/CACTA
Pl01	3930452	3930720	268	DNA/DTC
Pl01	3930822	3931198	376	DNA/CACTA
Pl01	3938222	3938432	210	DNA/CACTA
Pl01	3938682	3938868	186	DNA/CACTA
Pl01	3940908	3941283	375	DNA/CACTA
Pl01	3943333	3943593	260	DNA/CACTA
Pl01	3943958	3944376	418	DNA/CACTA
Pl01	3944246	3944535	289	LINE
Pl01	3944379	3944535	156	DNA/CACTA
Pl01	3946683	3946891	208	DNA/CACTA
Pl01	3946892	3947003	111	LINE
Pl01	3954249	3954715	466	LINE
Pl01	3954745	3954893	148	DNA/CACTA
Pl01	3954875	3955097	222	SINEs
Pl01	3954898	3955121	223	DNA/CACTA
Pl01	3955584	3955728	144	LINE
Pl01	3956082	3956853	771	LINE
Pl01	3961322	3961439	117	LINE
Pl01	3961884	3962105	221	DNA/DTM
Pl01	3962115	3962261	146	DNA/MULE
Pl01	3962222	3962527	305	DNA/DTM
Pl01	3962761	3963070	309	DNA/MULE
Pl01	3962851	3963124	273	DNA/MULE
Pl01	3963588	3963753	165	DNA/DTM
Pl01	3964438	3964790	352	DNA/CACTA
Pl01	3965403	3965557	154	DNA/CACTA
Pl01	3973426	3973570	144	DNA/Helitron
Pl01	3974692	3974895	203	DNA/Helitron
Pl01	3986180	3986446	266	DNA/CACTA
Pl01	3996584	3996757	173	DNA/CACTA
Pl01	4005320	4005443	123	DNA/DTH
Pl01	4005526	4005906	380	DNA/MULE
Pl01	4005946	4006305	359	DNA/DTH
Pl01	4006389	4006723	334	DNA/DTC
Pl01	4006809	4006989	180	DNA/Helitron
Pl01	4006989	4007332	343	DNA/DTM
Pl01	4007749	4008015	266	DNA/DTA
Pl01	4013384	4014227	843	LINE
Pl01	4014227	4014766	539	LINE
Pl01	4014780	4020536	5756	LTR/Copia/TAR-TORK
Pl01	4021025	4022208	1183	LINE
Pl01	4022209	4022478	269	LINE
Pl01	4022663	4022890	227	LINE
Pl01	4022733	4022935	202	LINE
Pl01	4023834	4024146	312	DNA/Helitron
Pl01	4024006	4024269	263	DNA/CACTA
Pl01	4028260	4028441	181	DNA/DTC
Pl01	4028282	4028596	314	DNA/DTC
Pl01	4031223	4031438	215	DNA/Helitron
Pl01	4032245	4032474	229	DNA/CACTA
Pl01	4032807	4033083	276	DNA/Helitron
Pl01	4039714	4039900	186	DNA/DTC
Pl01	4039918	4040266	348	DNA/DTC
Pl01	4040932	4041387	455	DNA/DTC
Pl01	4041093	4041647	554	LTR/Gypsy
Pl01	4047924	4048047	123	DNA/DTC
Pl01	4048658	4049381	723	LTR
Pl01	4048965	4050773	1808	LINE
Pl01	4056430	4056553	123	MITE/DTC
Pl01	4056553	4056762	209	LINE
Pl01	4056576	4056785	209	LINE
Pl01	4058476	4059568	1092	LTR/Copia/IVANA-ORYCO
Pl01	4059562	4060353	791	LTR/Copia/IVANA-ORYCO
Pl01	4065001	4066202	1201	DNA/Harbinger
Pl01	4076258	4076533	275	DNA/DTM
Pl01	4076877	4077642	765	LTR/Copia/ALE-RETROFIT
Pl01	4077665	4077900	235	DNA/DTM
Pl01	4077770	4077931	161	LTR/TRIM
Pl01	4078470	4079960	1490	LTR/Gypsy
Pl01	4082830	4082948	118	DNA/Helitron
Pl01	4083625	4084915	1290	LTR/Gypsy/ATHILA
Pl01	4086157	4088943	2786	LTR/Gypsy/TEKAY-DEL
Pl01	4091376	4091596	220	MITE/DTA
Pl01	4091840	4092345	505	pararetrovirus
Pl01	4092572	4095543	2971	pararetrovirus
Pl01	4095621	4096059	438	pararetrovirus
Pl01	4100888	4101023	135	DNA/DTM
Pl01	4102101	4102235	134	DNA/Helitron
Pl01	4105398	4109840	4442	LTR/Copia
Pl01	4113850	4114278	428	DNA/CACTA
Pl01	4115532	4115701	169	MITE/DTM
Pl01	4115675	4115777	102	DNA/DTA
Pl01	4115882	4116118	236	MITE/DTM
Pl01	4116163	4116364	201	MITE/DTM
Pl01	4116347	4116702	355	DNA/MULE
Pl01	4122854	4125831	2977	LTR/Copia/TAR-TORK
Pl01	4128248	4128846	598	LINE
Pl01	4128847	4131343	2496	LINE
Pl01	4131344	4133089	1745	LINE
Pl01	4133706	4133987	281	LINE
Pl01	4133805	4134011	206	LINE
Pl01	4134015	4134354	339	MITE/DTC
Pl01	4134130	4134581	451	LINE
Pl01	4134582	4136742	2160	LINE
Pl01	4136743	4137691	948	LINE
Pl01	4137655	4138046	391	DNA/Helitron
Pl01	4139004	4139219	215	LINE
Pl01	4141164	4141465	301	LINE
Pl01	4141334	4141467	133	DNA/CACTA
Pl01	4143895	4144181	286	DNA/CACTA
Pl01	4144181	4144373	192	DNA/CACTA
Pl01	4144917	4145083	166	DNA/CACTA
Pl01	4145087	4145455	368	DNA/CACTA
Pl01	4145493	4145625	132	DNA/CACTA
Pl01	4145719	4145844	125	LINE
Pl01	4148367	4148792	425	LINE
Pl01	4159585	4159787	202	DNA/Helitron
Pl01	4160281	4160393	112	MITE/DTA
Pl01	4160417	4160554	137	MITE/DTA
Pl01	4168445	4169429	984	DNA/CACTA
Pl01	4173636	4174078	442	DNA/DTC
Pl01	4173827	4174080	253	DNA/DTH
Pl01	4176871	4177023	152	LINE
Pl01	4179379	4179487	108	LTR/TRIM
Pl01	4181816	4182550	734	DNA/Helitron
Pl01	4191186	4191616	430	DNA/MULE
Pl01	4202509	4202661	152	DNA/DTM
Pl01	4203508	4203812	304	LINE
Pl01	4206713	4206828	115	DNA/DTT
Pl01	4211070	4211413	343	DNA/CACTA
Pl01	4214773	4215672	899	DNA/CACTA
Pl01	4216680	4217869	1189	LTR/Gypsy
Pl01	4217883	4218030	147	LINE
Pl01	4227066	4227419	353	LTR/TRIM
Pl01	4227961	4228126	165	LINE
Pl01	4231817	4232017	200	DNA/DTC
Pl01	4233613	4233946	333	DNA/DTM
Pl01	4234005	4234136	131	DNA/Helitron
Pl01	4234166	4234291	125	DNA/DTM
Pl01	4234441	4234637	196	DNA/DTM
Pl01	4234646	4235019	373	LTR/TRIM
Pl01	4235021	4235272	251	DNA/DTM
Pl01	4235177	4235544	367	DNA/DTM
Pl01	4246510	4246828	318	DNA/CACTA
Pl01	4247716	4249938	2222	LTR/Gypsy/TEKAY-DEL
Pl01	4250018	4250366	348	DNA/CACTA
Pl01	4250780	4250882	102	LINE
Pl01	4251071	4252318	1247	LTR/Gypsy/TEKAY-DEL
Pl01	4254429	4255247	818	DNA/Helitron
Pl01	4262083	4262533	450	DNA/CACTA
Pl01	4263989	4264197	208	LINE
Pl01	4265965	4266199	234	DNA/DTM
Pl01	4267014	4267191	177	DNA/DTH
Pl01	4267171	4267314	143	DNA/Helitron
Pl01	4267205	4267343	138	DNA/DTH
Pl01	4268533	4268913	380	DNA/CACTA
Pl01	4269912	4270323	411	LTR/TRIM
Pl01	4271946	4272092	146	DNA/DTC
Pl01	4272639	4273426	787	LINE
Pl01	4273427	4273645	218	LINE
Pl01	4273792	4273911	119	DNA/DTM
Pl01	4274144	4274309	165	DNA/MULE
Pl01	4274317	4274623	306	DNA/CACTA
Pl01	4277072	4277203	131	DNA/Helitron
Pl01	4277905	4278030	125	DNA/MULE
Pl01	4278035	4278975	940	DNA/MULE
Pl01	4285764	4285952	188	DNA/DTC
Pl01	4286034	4287183	1149	LTR/Copia
Pl01	4287207	4287737	530	LTR/Copia/ALE-RETROFIT
Pl01	4288270	4289093	823	LTR/Copia
Pl01	4302561	4303223	662	LTR/Gypsy/TEKAY-DEL
Pl01	4303226	4303673	447	DNA/Helitron
Pl01	4303688	4304028	340	DNA/Helitron
Pl01	4304586	4305414	828	LTR/Gypsy/TEKAY-DEL
Pl01	4307686	4307909	223	DNA/CACTA
Pl01	4307769	4307909	140	LINE
Pl01	4308568	4309131	563	LTR/Gypsy/TEKAY-DEL
Pl01	4311071	4311424	353	LTR/TRIM
Pl01	4312167	4312998	831	LTR/Gypsy/TAT
Pl01	4315670	4316048	378	DNA/CACTA
Pl01	4316927	4317040	113	DNA/CACTA
Pl01	4317041	4317442	401	DNA/CACTA
Pl01	4317443	4317621	178	DNA/CACTA
Pl01	4319404	4320208	804	DNA/CACTA
Pl01	4319579	4320209	630	DNA/CACTA
Pl01	4322451	4323249	798	LTR/Copia
Pl01	4323379	4323504	125	DNA/Helitron
Pl01	4323768	4325318	1550	LTR/Copia
Pl01	4326737	4326874	137	DNA/CACTA
Pl01	4329306	4329450	144	DNA/MULE
Pl01	4329480	4329981	501	DNA/MULE
Pl01	4329982	4330097	115	DNA/MULE
Pl01	4330095	4331049	954	DNA/MULE
Pl01	4334018	4334272	254	DNA/DTC
Pl01	4348862	4349074	212	MITE/DTA
Pl01	4349613	4350657	1044	LTR/Copia
Pl01	4350722	4350921	199	DNA/DTM
Pl01	4363938	4364113	175	DNA/DTT
Pl01	4366734	4367166	432	LTR/TRIM
Pl01	4367191	4367515	324	DNA/DTM
Pl01	4368440	4368582	142	LINE
Pl01	4368596	4368706	110	LINE
Pl01	4373253	4373637	384	DNA/CACTA
Pl01	4373767	4374146	379	DNA/CACTA
Pl01	4374279	4374658	379	DNA/CACTA
Pl01	4374791	4375155	364	DNA/CACTA
Pl01	4375285	4375578	293	DNA/CACTA
Pl01	4378571	4378707	136	LTR/TRIM
Pl01	4378594	4378759	165	DNA/Helitron
Pl01	4378938	4379300	362	MITE/DTM
Pl01	4379332	4379866	534	DNA/DTH
Pl01	4386763	4388978	2215	LTR/Copia/TAR-TORK
Pl01	4388989	4392542	3553	LTR/Copia/TAR-TORK
Pl01	4392922	4393092	170	DNA/Helitron
Pl01	4398101	4398392	291	LTR/TRIM
Pl01	4402259	4402697	438	DNA/CACTA
Pl01	4412470	4412742	272	DNA/DTM
Pl01	4412818	4413182	364	DNA/MULE
Pl01	4417020	4417730	710	LTR/Gypsy/TAT
Pl01	4417193	4417749	556	LTR/Gypsy/CRM
Pl01	4421677	4421872	195	DNA/Helitron
Pl01	4426815	4427039	224	DNA/hAT
Pl01	4428569	4428779	210	MITE/DTM
Pl01	4431891	4432073	182	DNA/CACTA
Pl01	4432101	4433193	1092	LTR/Gypsy/ATHILA
Pl01	4433484	4433650	166	LINE
Pl01	4434942	4435117	175	DNA/DTC
Pl01	4435381	4436027	646	DNA/DTC
Pl01	4436361	4436520	159	DNA/DTC
Pl01	4436518	4436844	326	DNA/DTC
Pl01	4439128	4439328	200	SINEs
Pl01	4439634	4439866	232	DNA/DTC
Pl01	4439867	4440002	135	DNA/CACTA
Pl01	4440203	4446605	6402	DNA/CACTA
Pl01	4449835	4450074	239	LINE
Pl01	4458772	4459419	647	DNA/MULE
Pl01	4459338	4459506	168	DNA/DTM
Pl01	4459564	4460153	589	LTR
Pl01	4460453	4462066	1613	LTR/Copia
Pl01	4460778	4462276	1498	LTR/Copia/IVANA-ORYCO
Pl01	4463240	4463486	246	DNA/Helitron
Pl01	4464959	4465177	218	DNA/Helitron
Pl01	4465178	4465397	219	DNA/DTC
Pl01	4465398	4468236	2838	DNA/CACTA
Pl01	4468238	4468674	436	DNA/CACTA
Pl01	4468722	4469119	397	DNA/CACTA
Pl01	4472490	4478619	6129	LTR/Copia/TAR-TORK
Pl01	4478791	4478997	206	LINE
Pl01	4480791	4481035	244	DNA/CACTA
Pl01	4481038	4481276	238	DNA/CACTA
Pl01	4481984	4482338	354	DNA/CACTA
Pl01	4484739	4485039	300	DNA/Helitron
Pl01	4488024	4488431	407	DNA/DTC
Pl01	4488309	4488858	549	DNA/CACTA
Pl01	4488852	4489030	178	LINE
Pl01	4491370	4491774	404	DNA/CACTA
Pl01	4491780	4491970	190	DNA/CACTA
Pl01	4502751	4502954	203	DNA/Helitron
Pl01	4507787	4507892	105	LINE
Pl01	4508113	4509717	1604	LINE
Pl01	4508183	4510055	1872	LINE
Pl01	4510194	4510463	269	LINE
Pl01	4510469	4510576	107	LINE
Pl01	4514066	4514448	382	DNA/CACTA
Pl01	4517046	4517280	234	DNA/DTM
Pl01	4517522	4517703	181	DNA/MULE
Pl01	4517800	4517978	178	DNA/MULE
Pl01	4518172	4518497	325	DNA/MULE
Pl01	4518868	4519439	571	LTR
Pl01	4520198	4520564	366	DNA/CACTA
Pl01	4535577	4536147	570	LTR/Gypsy
Pl01	4537068	4537970	902	DNA/CACTA
Pl01	4546639	4546743	104	DNA/DTM
Pl01	4548894	4549102	208	DNA/DTM
Pl01	4549386	4549825	439	LINE
Pl01	4550241	4551104	863	DNA/CACTA
Pl01	4550723	4551681	958	LTR/Gypsy
Pl01	4551931	4552459	528	LTR/Gypsy/ATHILA
Pl01	4562738	4563155	417	DNA/DTC
Pl01	4564106	4564376	270	DNA/DTC
Pl01	4576799	4576950	151	DNA/Helitron
Pl01	4576961	4577404	443	DNA/Helitron
Pl01	4578023	4578210	187	DNA/CACTA
Pl01	4579056	4579489	433	DNA/CACTA
Pl01	4580262	4580763	501	LTR
Pl01	4581849	4582224	375	DNA/CACTA
Pl01	4582589	4582702	113	LINE
Pl01	4582622	4582731	109	DNA/CACTA
Pl01	4583245	4584735	1490	LINE
Pl01	4584749	4585001	252	DNA/CACTA
Pl01	4586350	4586513	163	DNA/DTC
Pl01	4587404	4587787	383	LINE
Pl01	4588391	4588594	203	DNA/CACTA
Pl01	4588907	4589435	528	LTR/Copia
Pl01	4590372	4590592	220	LINE
Pl01	4593298	4593418	120	MITE/DTM
Pl01	4593585	4593695	110	LINE
Pl01	4593700	4601783	8083	LTR/Gypsy/TEKAY-DEL
Pl01	4601917	4602517	600	LTR/Gypsy/TEKAY-DEL
Pl01	4602536	4602755	219	LINE
Pl01	4602664	4602773	109	LINE
Pl01	4603047	4603288	241	LINE
Pl01	4604070	4604174	104	LINE
Pl01	4612236	4612531	295	DNA/MULE
Pl01	4619635	4620087	452	DNA/CACTA
Pl01	4622148	4622321	173	DNA/DTC
Pl01	4622714	4622990	276	DNA/MULE
Pl01	4625291	4625811	520	DNA/CACTA
Pl01	4625700	4626013	313	DNA/CACTA
Pl01	4628179	4628340	161	DNA/CACTA
Pl01	4629928	4630151	223	DNA/DTC
Pl01	4630408	4630604	196	DNA/DTC
Pl01	4630766	4636622	5856	LTR/Copia/SIRE
Pl01	4636887	4637059	172	DNA/DTC
Pl01	4642949	4643177	228	DNA/CACTA
Pl01	4644195	4644555	360	DNA/CACTA
Pl01	4647744	4647854	110	DNA/DTM
Pl01	4648558	4649604	1046	LTR/Gypsy/TAT
Pl01	4655858	4656225	367	DNA/CACTA
Pl01	4656601	4657148	547	LINE
Pl01	4657808	4657947	139	DNA/CACTA
Pl01	4658803	4658956	153	DNA/CACTA
Pl01	4662452	4662578	126	LINE
Pl01	4662958	4663254	296	LINE
Pl01	4663049	4663835	786	LINE
Pl01	4663905	4664397	492	LINE
Pl01	4664552	4664663	111	LINE
Pl01	4671127	4671354	227	DNA/MULE
Pl01	4679310	4680003	693	LTR/Gypsy/TEKAY-DEL
Pl01	4680160	4680284	124	LTR/TRIM
Pl01	4680668	4680816	148	LTR/TRIM
Pl01	4682845	4683688	843	LTR/Gypsy/TAT
Pl01	4691086	4691905	819	LTR/Copia/TAR-TORK
Pl01	4692789	4692899	110	LINE
Pl01	4693709	4694133	424	DNA/CACTA
Pl01	4695304	4696604	1300	LTR/Gypsy/TEKAY-DEL
Pl01	4698621	4698886	265	DNA/CACTA
Pl01	4703889	4704149	260	SINEs
Pl01	4704662	4704833	171	DNA/CACTA
Pl01	4713467	4713664	197	DNA/DTC
Pl01	4714777	4719547	4770	LTR/Copia/ALE-RETROFIT
Pl01	4723808	4723964	156	DNA/DTC
Pl01	4723986	4724096	110	DNA/DTH
Pl01	4725050	4725181	131	LTR/TRIM
Pl01	4728311	4729044	733	LTR/Gypsy/REINA
Pl01	4729020	4729546	526	LTR/Gypsy
Pl01	4729744	4731094	1350	LTR/Gypsy
Pl01	4735226	4735398	172	DNA/MULE
Pl01	4737541	4737649	108	DNA/DTM
Pl01	4741945	4742175	230	DNA/DTC
Pl01	4744251	4744463	212	DNA/CACTA
Pl01	4746289	4746539	250	MITE/DTM
Pl01	4746753	4746877	124	DNA/MULE
Pl01	4756734	4757051	317	DNA/DTC
Pl01	4760797	4761174	377	LTR/TRIM
Pl01	4761661	4761771	110	LTR/TRIM
Pl01	4766058	4766179	121	DNA/Helitron
Pl01	4766180	4766409	229	DNA/CACTA
Pl01	4767215	4768103	888	LTR/Copia/IVANA-ORYCO
Pl01	4775888	4776104	216	DNA/CACTA
Pl01	4776025	4776174	149	DNA/CACTA
Pl01	4778192	4778847	655	LINE
Pl01	4779123	4780382	1259	LTR/Gypsy/CRM
Pl01	4781332	4781585	253	DNA/DTC
Pl01	4782796	4783016	220	DNA/MULE
Pl01	4782885	4783089	204	DNA/MULE
Pl01	4791083	4791453	370	DNA/CACTA
Pl01	4797027	4797266	239	LTR/TRIM
Pl01	4797159	4797284	125	DNA/DTT
Pl01	4799416	4799652	236	DNA/DTA
Pl01	4799818	4799937	119	DNA/DTA
Pl01	4804454	4804819	365	DNA/CACTA
Pl01	4809738	4810000	262	MITE/DTA
Pl01	4813169	4814296	1127	LTR/Gypsy/ATHILA
Pl01	4814559	4814876	317	DNA/Helitron
Pl01	4815275	4816622	1347	LTR/Copia/SIRE
Pl01	4817958	4818133	175	LINE
Pl01	4818190	4818511	321	MITE/DTC
Pl01	4818531	4818695	164	DNA/Helitron
Pl01	4818699	4818833	134	DNA/Helitron
Pl01	4819115	4819279	164	DNA/DTC
Pl01	4819538	4819894	356	DNA/CACTA
Pl01	4822881	4823220	339	DNA/DTC
Pl01	4823694	4824404	710	DNA/DTC
Pl01	4825001	4825307	306	DNA/CACTA
Pl01	4826652	4826798	146	DNA/DTC
Pl01	4826799	4826998	199	DNA/Helitron
Pl01	4840536	4842359	1823	LINE
Pl01	4840553	4843107	2554	LINE
Pl01	4842952	4843139	187	LINE
Pl01	4843861	4846871	3010	DNA/MULE
Pl01	4844913	4849991	5078	DNA/MULE
Pl01	4846974	4850509	3535	DNA/MULE
Pl01	4851135	4851296	161	MITE/DTM
Pl01	4851139	4851460	321	MITE/DTM
Pl01	4851701	4851907	206	LINE
Pl01	4851735	4852050	315	LINE
Pl01	4852461	4852925	464	DNA/DTC
Pl01	4853223	4853565	342	DNA/DTC
Pl01	4853972	4854191	219	DNA/DTT
Pl01	4854228	4854616	388	DNA/CACTA
Pl01	4855168	4855522	354	DNA/CACTA
Pl01	4855527	4855961	434	DNA/CACTA
Pl01	4855754	4856008	254	LINE
Pl01	4861981	4862150	169	DNA/CACTA
Pl01	4863636	4863873	237	DNA/MULE
Pl01	4863733	4863942	209	DNA/DTM
Pl01	4863762	4863946	184	DNA/DTM
Pl01	4863865	4864020	155	DNA/MULE
Pl01	4866216	4866396	180	DNA/CACTA
Pl01	4866918	4867021	103	DNA/Helitron
Pl01	4868218	4868376	158	DNA/Helitron
Pl01	4871383	4872890	1507	LINE
Pl01	4872888	4873430	542	LINE
Pl01	4872891	4873365	474	LINE
Pl01	4873487	4873696	209	DNA/CACTA
Pl01	4873830	4873984	154	LINE
Pl01	4875353	4875492	139	DNA/DTA
Pl01	4876069	4876218	149	DNA/CACTA
Pl01	4877677	4877824	147	DNA/DTA
Pl01	4882516	4882625	109	DNA/Helitron
Pl01	4901345	4901951	606	LTR/Gypsy/CRM
Pl01	4901422	4903770	2348	LINE
Pl01	4903984	4904365	381	LINE
Pl01	4904366	4904685	319	MITE/DTC
Pl01	4904686	4904905	219	LINE
Pl01	4904731	4904937	206	LINE
Pl01	4904887	4905147	260	DNA/Helitron
Pl01	4906764	4907084	320	DNA/CACTA
Pl01	4908776	4909057	281	DNA/CACTA
Pl01	4918791	4919108	317	DNA/CACTA
Pl01	4920389	4921300	911	LTR/Copia/ALE-RETROFIT
Pl01	4922133	4922833	700	LINE
Pl01	4931314	4931625	311	LINE
Pl01	4932271	4932413	142	LINE
Pl01	4932895	4933178	283	LTR/TRIM
Pl01	4934616	4936194	1578	LTR/Gypsy/TEKAY-DEL
Pl01	4935385	4937261	1876	LTR/Copia/SIRE
Pl01	4939266	4939526	260	LINE
Pl01	4940602	4940903	301	DNA/CACTA
Pl01	4940998	4941264	266	DNA/CACTA
Pl01	4942757	4942923	166	DNA/DTM
Pl01	4944837	4945117	280	MITE/DTA
Pl01	4947561	4947769	208	DNA/DTC
Pl01	4948087	4948253	166	DNA/CACTA
Pl01	4949794	4950129	335	DNA/MULE
Pl01	4950130	4950614	484	DNA/MULE
Pl01	4953321	4954234	913	LINE
Pl01	4954302	4954785	483	LTR/TRIM
Pl01	4958738	4959006	268	DNA/Helitron
Pl01	4962308	4962446	138	LTR/TRIM
Pl01	4963585	4964035	450	DNA/CACTA
Pl01	4963870	4964068	198	LINE
Pl01	4966508	4966656	148	DNA/CACTA
Pl01	4966641	4966766	125	MITE/DTA
Pl01	4967761	4967978	217	LINE
Pl01	4967789	4967988	199	DNA/CACTA
Pl01	4970965	4971653	688	LTR/Gypsy
Pl01	4972530	4972691	161	LINE
Pl01	4972548	4972722	174	LINE
Pl01	4978167	4978283	116	DNA/DTM
Pl01	4981524	4981720	196	DNA/MULE
Pl01	4981815	4982088	273	DNA/MULE
Pl01	4982090	4982828	738	DNA/MULE
Pl01	4989233	4989334	101	DNA/DTH
Pl01	4998455	4998837	382	DNA/CACTA
Pl01	5005497	5005612	115	DNA/CACTA
Pl01	5005613	5005771	158	DNA/CACTA
Pl01	5007320	5007616	296	MITE/DTM
Pl01	5010872	5011029	157	SINEs
Pl01	5011149	5011335	186	DNA/CACTA
Pl01	5015850	5015979	129	DNA/Helitron
Pl01	5022024	5022177	153	MITE/DTM
Pl01	5023730	5023859	129	DNA/CACTA
Pl01	5023736	5023883	147	DNA/Helitron
Pl01	5027459	5027837	378	DNA/CACTA
Pl01	5027866	5027991	125	DNA/Helitron
Pl01	5040087	5040497	410	DNA/CACTA
Pl01	5041099	5041546	447	LINE
Pl01	5042591	5042995	404	DNA/CACTA
Pl01	5046068	5046446	378	LTR/TRIM
Pl01	5047486	5047700	214	DNA/DTC
Pl01	5049323	5049597	274	DNA/CACTA
Pl01	5049457	5049769	312	DNA/Helitron
Pl01	5049974	5050537	563	LTR/Gypsy/TAT
Pl01	5052259	5053747	1488	LTR/Copia/IVANA-ORYCO
Pl01	5052459	5054072	1613	LTR/Copia
Pl01	5054192	5054959	767	LTR/Copia/IVANA-ORYCO
Pl01	5054372	5054960	588	LTR
Pl01	5056309	5056454	145	LINE
Pl01	5056455	5056582	127	DNA/CACTA
Pl01	5056854	5057728	874	DNA/DTH
Pl01	5057781	5058623	842	DNA/DTH
Pl01	5058835	5059449	614	DNA/DTH
Pl01	5059729	5059877	148	DNA/DTH
Pl01	5060093	5060199	106	DNA/DTH
Pl01	5060509	5060868	359	DNA/DTH
Pl01	5061015	5061119	104	DNA/DTH
Pl01	5061338	5061742	404	DNA/DTH
Pl01	5071700	5071943	243	LTR/TRIM
Pl01	5074253	5074407	154	DNA/DTC
Pl01	5090437	5090538	101	DNA/DTM
Pl01	5090509	5090640	131	DNA/DTC
Pl01	5090514	5090657	143	DNA/DTC
Pl01	5090690	5090909	219	DNA/DTC
Pl01	5090941	5091136	195	DNA/DTC
Pl01	5091125	5091274	149	DNA/DTC
Pl01	5091279	5092018	739	DNA/MULE
Pl01	5092019	5092420	401	DNA/CACTA
Pl01	5094451	5094983	532	LTR/Copia
Pl01	5094506	5095166	660	LTR/Copia/ALE-RETROFIT
Pl01	5097761	5098138	377	DNA/CACTA
Pl01	5100019	5100660	641	DNA/Helitron
Pl01	5104225	5108249	4024	LTR/Copia/ALE-RETROFIT
Pl01	5109007	5109829	822	DNA/DTM
Pl01	5132448	5141595	9147	LTR/Gypsy/TAT
Pl01	5148173	5148535	362	LTR/TRIM
Pl01	5149562	5149789	227	DNA/DTC
Pl01	5150513	5151828	1315	DNA/CACTA
Pl01	5151829	5151991	162	DNA/CACTA
Pl01	5153795	5153985	190	DNA/Helitron
Pl01	5153831	5153995	164	DNA/CACTA
Pl01	5153990	5154287	297	DNA/CACTA
Pl01	5154066	5154442	376	DNA/CACTA
Pl01	5154442	5155458	1016	LTR/Copia/IVANA-ORYCO
Pl01	5155446	5156860	1414	LTR/Gypsy/CRM
Pl01	5156857	5157371	514	LTR/Copia
Pl01	5161757	5161911	154	DNA/MULE
Pl01	5162544	5162733	189	LINE
Pl01	5163010	5163327	317	LINE
Pl01	5165768	5166775	1007	LINE
Pl01	5166776	5168741	1965	LINE
Pl01	5168738	5171080	2342	LTR/Gypsy/TEKAY-DEL
Pl01	5171094	5172039	945	LTR
Pl01	5178174	5178383	209	DNA/Helitron
Pl01	5178384	5178614	230	DNA/DTC
Pl01	5178839	5178946	107	DNA/CACTA
Pl01	5178947	5185396	6449	DNA/CACTA
Pl01	5186009	5186145	136	LTR/TRIM
Pl01	5186199	5186485	286	DNA/CACTA
Pl01	5186486	5186607	121	LINE
Pl01	5189616	5190451	835	LINE
Pl01	5190013	5190595	582	LTR/Gypsy/CRM
Pl01	5195595	5196235	640	DNA/MULE
Pl01	5195832	5196799	967	DNA/CACTA
Pl01	5196800	5198068	1268	DNA/CACTA
Pl01	5198139	5198508	369	DNA/MULE
Pl01	5198581	5198924	343	LTR/TRIM
Pl01	5199022	5199197	175	DNA/CACTA
Pl01	5199028	5199224	196	DNA/Helitron
Pl01	5200185	5200375	190	DNA/Helitron
Pl01	5200213	5200376	163	DNA/CACTA
Pl01	5200283	5200392	109	DNA/DTC
Pl01	5200443	5200826	383	DNA/DTM
Pl01	5205581	5206515	934	LTR/Copia/IVANA-ORYCO
Pl01	5206750	5207525	775	LTR/Copia/IVANA-ORYCO
Pl01	5207526	5208006	480	LINE
Pl01	5208508	5208666	158	DNA/CACTA
Pl01	5209372	5209495	123	DNA/DTA
Pl01	5209575	5209718	143	DNA/DTA
Pl01	5210369	5210723	354	LTR/TRIM
Pl01	5211108	5211750	642	DNA/DTC
Pl01	5213676	5213901	225	LINE
Pl01	5215323	5216014	691	DNA/DTC
Pl01	5216017	5216136	119	LTR/TRIM
Pl01	5216102	5216365	263	DNA/DTC
Pl01	5216854	5217064	210	LINE
Pl01	5219088	5220596	1508	LTR/Copia/ALE-RETROFIT
Pl01	5220611	5221410	799	LTR/Copia/ALE-RETROFIT
Pl01	5221411	5222538	1127	LTR/Gypsy/ATHILA
Pl01	5224316	5228732	4416	LTR/Copia/IVANA-ORYCO
Pl01	5236903	5238051	1148	LTR/Copia/ALE-RETROFIT
Pl01	5238262	5239108	846	LTR/Gypsy/ATHILA
Pl01	5238456	5239159	703	DNA/CACTA
Pl01	5241291	5241495	204	DNA/CACTA
Pl01	5241513	5242004	491	DNA/CACTA
Pl01	5247485	5252046	4561	LTR/Gypsy/TAT
Pl01	5250721	5252832	2111	LTR/Gypsy/TAT
Pl01	5252047	5253583	1536	LTR/Gypsy/TAT
Pl01	5253620	5253832	212	DNA/MULE
Pl01	5253844	5254305	461	DNA/MULE
Pl01	5255854	5256019	165	DNA/CACTA
Pl01	5256601	5256763	162	DNA/CACTA
Pl01	5256764	5257380	616	DNA/CACTA
Pl01	5265434	5265655	221	DNA/MULE
Pl01	5265650	5266227	577	DNA/MULE
Pl01	5266065	5266250	185	MITE/DTM
Pl01	5266434	5266561	127	DNA/DTC
Pl01	5266499	5266658	159	DNA/DTM
Pl01	5267838	5267977	139	DNA/MULE
Pl01	5270487	5270829	342	DNA/Helitron
Pl01	5272635	5272804	169	DNA/CACTA
Pl01	5274677	5275038	361	LTR/TRIM
Pl01	5276146	5276464	318	DNA/Helitron
Pl01	5297385	5297489	104	DNA/Helitron
Pl01	5300365	5300510	145	DNA/DTC
Pl01	5304067	5304281	214	DNA/MULE
Pl01	5305511	5305730	219	LINE
Pl01	5312171	5312610	439	DNA/CACTA
Pl01	5313367	5313579	212	SINEs
Pl01	5313580	5313821	241	DNA/CACTA
Pl01	5314266	5314660	394	DNA/CACTA
Pl01	5315825	5316010	185	DNA/MULE
Pl01	5316357	5316561	204	DNA/DTC
Pl01	5318255	5318375	120	LTR/TRIM
Pl01	5318995	5319068	73	MITE/DTM
Pl01	5319151	5319244	93	MITE/DTM
Pl01	5320350	5320437	87	MITE/DTM
Pl01	5326498	5326855	357	LTR/TRIM
Pl01	5336302	5336464	162	LTR/TRIM
Pl01	5341124	5341258	134	DNA/DTM
Pl01	5341332	5341573	241	DNA/DTM
Pl01	5343248	5343479	231	LINE
Pl01	5348926	5349952	1026	LTR/Copia/TAR-TORK
Pl01	5353588	5354264	676	LINE
Pl01	5354265	5356010	1745	LINE
Pl01	5363211	5363330	119	DNA/Helitron
Pl01	5369876	5370127	251	LINE
Pl01	5371362	5371753	391	LINE
Pl01	5375070	5375632	562	DNA/Helitron
Pl01	5376981	5377167	186	MITE/DTM
Pl01	5379316	5379426	110	DNA/CACTA
Pl01	5387489	5388150	661	LINE
Pl01	5389192	5389345	153	DNA/Helitron
Pl01	5389327	5390362	1035	LTR/Copia/SIRE
Pl01	5390353	5390667	314	LINE
Pl01	5391350	5391620	270	DNA/CACTA
Pl01	5392776	5392895	119	DNA/DTA
Pl01	5392931	5393058	127	DNA/DTA
Pl01	5393620	5393892	272	DNA/CACTA
Pl01	5397901	5398087	186	DNA/DTM
Pl01	5399442	5400032	590	LTR/Gypsy
Pl01	5402200	5402440	240	DNA/CACTA
Pl01	5403743	5404180	437	DNA/CACTA
Pl01	5409164	5409751	587	LTR/Gypsy/TAT
Pl01	5409755	5411026	1271	LTR/Gypsy
Pl01	5410382	5411146	764	LTR/Gypsy/CRM
Pl01	5411137	5411395	258	DNA/CACTA
[truncated: 221,781 more rows]
