# Supplementary material for: Selection signatures and population dynamics of transposable elements in lima bean
Source: Commun Biol. 2023 Aug 2;6:803. doi: 10.1038/s42003-023-05144-y (PMC10397206; doi:10.1038/s42003-023-05144-y)
Supplement: Supplementary file 5 — Supplementary Data 2 [file 42003_2023_5144_MOESM5_ESM.csv]

Chr	Start	End	Size	Taxonomy
Chr01	1756	1915	159	DNA/MULE
Chr01	2321	2724	403	DNA/MULE
Chr01	2847	2966	119	DNA/MULE
Chr01	2864	3002	138	DNA/MULE
Chr01	6595	6880	285	MITE/DTC
Chr01	6876	6947	71	DNA/DTA
Chr01	11501	11698	197	DNA/Helitron
Chr01	11724	11866	142	DNA/Helitron
Chr01	15204	16246	1042	LTR/Gypsy/CRM
Chr01	97629	99759	2130	LTR/Gypsy/TEKAY-DEL
Chr01	103080	105607	2527	LTR/Gypsy/TEKAY-DEL
Chr01	106018	106886	868	LTR/Gypsy/TEKAY-DEL
Chr01	107632	109728	2096	LTR/Gypsy/TEKAY-DEL
Chr01	109953	112217	2264	LTR/Gypsy/TEKAY-DEL
Chr01	122440	124075	1635	LTR/Gypsy/TEKAY-DEL
Chr01	136180	136359	179	DNA/DTT
Chr01	138752	138976	224	LTR
Chr01	139812	139922	110	DNA/DTC
Chr01	147104	147265	161	DNA/Harbinger
Chr01	148245	148384	139	DNA/DTM
Chr01	154825	154972	147	DNA/DTC
Chr01	156878	157007	129	DNA/DTM
Chr01	157053	157335	282	DNA/DTC
Chr01	161848	161977	129	LTR
Chr01	172146	172741	595	LTR/Gypsy/TAT
Chr01	172842	173459	617	LTR/Gypsy/TAT
Chr01	175884	176671	787	LTR/Gypsy/TAT
Chr01	176665	177497	832	LTR/Gypsy/TAT
Chr01	177914	178587	673	LTR/Gypsy/TAT
Chr01	185001	185165	164	LTR
Chr01	194470	194708	238	LINE
Chr01	194471	194837	366	DNA/MULE
Chr01	204110	204375	265	LINE
Chr01	209065	209234	169	LINE
Chr01	209079	209435	356	DNA/MULE
Chr01	216440	216646	206	DNA/DTC
Chr01	216876	216983	107	DNA/DTC
Chr01	222413	222585	172	LINE
Chr01	223040	226577	3537	LTR/Gypsy/TEKAY-DEL
Chr01	227251	228774	1523	LTR/Gypsy/TEKAY-DEL
Chr01	229047	232535	3488	LTR/Gypsy/TEKAY-DEL
Chr01	256296	256905	609	LINE
Chr01	257706	257812	106	LINE
Chr01	258577	258980	403	DNA/CACTA
Chr01	261283	261481	198	LTR/TRIM
Chr01	272863	273037	174	DNA/Helitron
Chr01	274749	275049	300	MITE/DTC
Chr01	288784	288923	139	LTR/TRIM
Chr01	298616	298747	131	DNA/DTM
Chr01	304663	304921	258	DNA/Helitron
Chr01	304784	305033	249	DNA/CACTA
Chr01	306926	307155	229	MITE/DTM
Chr01	306932	307295	363	DNA/MULE
Chr01	307424	307674	250	DNA/DTM
Chr01	315305	315604	299	DNA/CACTA
Chr01	315720	315935	215	DNA/Helitron
Chr01	316353	316504	151	DNA/Helitron
Chr01	316512	316813	301	DNA/CACTA
Chr01	319176	319343	167	DNA/Helitron
Chr01	320484	320633	149	DNA/CACTA
Chr01	322771	322919	148	DNA/CACTA
Chr01	322932	323149	217	DNA/CACTA
Chr01	323653	323948	295	DNA/Helitron
Chr01	323810	324048	238	DNA/CACTA
Chr01	350300	350533	233	LTR/TRIM
Chr01	351446	351907	461	LINE
Chr01	351914	352172	258	DNA/Helitron
Chr01	352035	352290	255	DNA/CACTA
Chr01	353680	353953	273	DNA/CACTA
Chr01	353955	354281	326	DNA/CACTA
Chr01	367959	369079	1120	LTR/Gypsy/TEKAY-DEL
Chr01	369071	372221	3150	LTR/Gypsy/TEKAY-DEL
Chr01	373801	373903	102	DNA/DTM
Chr01	375689	376262	573	LTR/Gypsy/CRM
Chr01	380961	381343	382	DNA/CACTA
Chr01	382425	382644	219	DNA/CACTA
Chr01	382591	382782	191	DNA/Helitron
Chr01	386066	386426	360	DNA/CACTA
Chr01	387426	387666	240	DNA/CACTA
Chr01	390918	391242	324	DNA/CACTA
Chr01	392403	392757	354	DNA/CACTA
Chr01	392903	393192	289	DNA/Helitron
Chr01	393467	393573	106	DNA/Helitron
Chr01	396272	396572	300	DNA/Helitron
Chr01	396433	396703	270	DNA/CACTA
Chr01	397368	397473	105	LTR/TRIM
Chr01	399843	400258	415	DNA/CACTA
Chr01	401459	401560	101	DNA/DTT
Chr01	404714	405106	392	DNA/CACTA
Chr01	408005	408414	409	DNA/MULE
Chr01	410952	411200	248	MITE/DTM
Chr01	411520	411694	174	DNA/DTT
Chr01	413254	413662	408	DNA/CACTA
Chr01	413888	414006	118	LTR/TRIM
Chr01	414174	414408	234	LTR/TRIM
Chr01	415687	415806	119	DNA/DTA
Chr01	415807	416448	641	LTR/Gypsy/CRM
Chr01	418830	419124	294	DNA/MULE
Chr01	426634	427170	536	DNA/DTM
Chr01	436772	436895	123	DNA/DTA
Chr01	445534	445659	125	DNA/DTM
Chr01	446430	452834	6404	LTR/Gypsy/TEKAY-DEL
Chr01	452968	455126	2158	LTR/Gypsy/TEKAY-DEL
Chr01	461526	461888	362	DNA/MULE
Chr01	462000	462123	123	DNA/MULE
Chr01	468168	468301	133	DNA/MULE
Chr01	469538	469768	230	LTR/TRIM
Chr01	471039	471140	101	DNA/MULE
Chr01	484543	484810	267	DNA/CACTA
Chr01	486236	486629	393	DNA/Helitron
Chr01	499855	500235	380	DNA/MULE
Chr01	501073	501449	376	DNA/CACTA
Chr01	502831	503169	338	LTR/TRIM
Chr01	505588	505735	147	MITE/DTM
Chr01	508581	508804	223	DNA/CACTA
Chr01	508669	508919	250	DNA/Helitron
Chr01	509927	510298	371	DNA/MULE
Chr01	529296	529460	164	DNA/Helitron
Chr01	530225	530385	160	LINE
Chr01	530251	530409	158	LTR
Chr01	546970	547084	114	LTR/TRIM
Chr01	547995	548248	253	DNA/CACTA
Chr01	548107	548407	300	DNA/Helitron
Chr01	562770	563058	288	DNA/MULE
Chr01	562774	563161	387	LINE
Chr01	563893	564000	107	LTR/TRIM
Chr01	564733	564914	181	LINE
Chr01	564791	565018	227	LINE
Chr01	566268	566388	120	LTR/TRIM
Chr01	570244	570446	202	DNA/Helitron
Chr01	571465	571965	500	DNA/DTA
Chr01	575705	580511	4806	LTR/Gypsy/TEKAY-DEL
Chr01	580529	581172	643	LTR/Gypsy/TEKAY-DEL
Chr01	581355	581589	234	DNA/MULE
Chr01	589825	590201	376	DNA/CACTA
Chr01	591510	591731	221	DNA/DTM
Chr01	591709	591860	151	DNA/DTM
Chr01	597667	597901	234	LTR
Chr01	598189	598530	341	DNA/MULE
Chr01	598279	598562	283	LINE
Chr01	598594	598696	102	MITE/DTM
Chr01	599543	599694	151	DNA/DTM
Chr01	603827	604130	303	LTR/TRIM
Chr01	605418	605596	178	DNA/DTM
Chr01	605682	605797	115	LTR/TRIM
Chr01	614072	614344	272	DNA/MULE
Chr01	616350	616599	249	DNA/Helitron
Chr01	617235	617361	126	LTR
Chr01	618463	618570	107	DNA/DTA
Chr01	622360	622586	226	DNA/Helitron
Chr01	622459	622702	243	DNA/CACTA
Chr01	626805	627171	366	LINE
Chr01	633148	633336	188	LTR/TRIM
Chr01	634236	634682	446	LTR/TRIM
Chr01	634684	634838	154	DNA/DTC
Chr01	635247	635347	100	DNA/DTC
Chr01	635428	635564	136	DNA/DTC
Chr01	635731	635831	100	DNA/DTC
Chr01	641919	642091	172	DNA/DTA
Chr01	642321	642441	120	DNA/DTA
Chr01	642337	642450	113	DNA/DTA
Chr01	649842	650198	356	DNA/CACTA
Chr01	651535	651639	104	DNA/DTM
Chr01	651549	651659	110	DNA/DTA
Chr01	651684	651775	91	DNA/DTA
Chr01	652728	652907	179	LTR/TRIM
Chr01	656436	656782	346	DNA/CACTA
Chr01	656658	656803	145	LTR
Chr01	660574	660876	302	DNA/MULE
Chr01	661384	661526	142	DNA/CACTA
Chr01	663283	663440	157	LTR
Chr01	663451	663817	366	DNA/CACTA
Chr01	663818	664023	205	DNA/CACTA
Chr01	663881	664010	129	DNA/CACTA
Chr01	665954	666081	127	LINE
Chr01	666063	666323	260	DNA/CACTA
Chr01	667123	667348	225	LTR/TRIM
Chr01	668912	669189	277	LINE
Chr01	674877	674993	116	DNA/Helitron
Chr01	676428	676762	334	LTR/TRIM
Chr01	679070	679286	216	LTR
Chr01	681030	681500	470	DNA/CACTA
Chr01	681501	681714	213	LTR/TRIM
Chr01	682439	682848	409	DNA/CACTA
Chr01	687186	687502	316	DNA/CACTA
Chr01	688460	688837	377	DNA/CACTA
Chr01	689316	689687	371	DNA/CACTA
Chr01	690384	690596	212	LINE
Chr01	692110	692244	134	DNA/DTM
Chr01	693382	693529	147	LTR/TRIM
Chr01	694733	695303	570	DNA/MULE
Chr01	696188	696389	201	LTR/TRIM
Chr01	698717	699078	361	DNA/CACTA
Chr01	700940	701116	176	LTR/TRIM
Chr01	711444	711666	222	DNA/DTM
Chr01	711658	711937	279	DNA/DTM
Chr01	711833	711979	146	DNA/MULE
Chr01	712527	718074	5547	LTR/Gypsy/TEKAY-DEL
Chr01	718295	723614	5319	LTR/Gypsy/TEKAY-DEL
Chr01	726629	726944	315	DNA/MULE
Chr01	736091	736220	129	DNA/DTA
Chr01	736182	736431	249	DNA/DTA
Chr01	736317	736446	129	DNA/DTA
Chr01	736646	736921	275	LTR
Chr01	737045	737145	100	DNA/Helitron
Chr01	742235	742369	134	LTR
Chr01	742949	743651	702	LTR/Gypsy/ATHILA
Chr01	743102	743995	893	LTR/Gypsy/ATHILA
Chr01	745316	745934	618	LTR/Gypsy/ATHILA
Chr01	746370	746899	529	LTR/Gypsy/ATHILA
Chr01	749354	750219	865	DNA/Helitron
Chr01	754214	754409	195	DNA/CACTA
Chr01	754816	755027	211	LINE
Chr01	755499	755814	315	DNA/CACTA
Chr01	755832	755934	102	LTR
Chr01	756192	756548	356	DNA/CACTA
Chr01	756424	756564	140	LTR
Chr01	756549	756660	111	DNA/CACTA
Chr01	766332	766442	110	DNA/DTM
Chr01	771222	771557	335	DNA/DTM
Chr01	771558	772642	1084	LTR/Copia/SIRE
Chr01	772643	772877	234	DNA/DTM
Chr01	772901	773068	167	DNA/MULE
Chr01	773083	773360	277	DNA/MULE
Chr01	773604	773746	142	DNA/DTM
Chr01	777134	777412	278	LTR
Chr01	785875	786278	403	DNA/CACTA
Chr01	791788	793904	2116	LINE
Chr01	795396	795601	205	DNA/MULE
Chr01	795593	795704	111	MITE/DTM
Chr01	795695	795871	176	MITE/DTM
Chr01	823177	823332	155	LINE
Chr01	825169	825315	146	DNA/DTM
Chr01	831768	831943	175	DNA/CACTA
Chr01	832274	832432	158	DNA/DTM
Chr01	832309	832436	127	MITE/DTM
Chr01	833723	833848	125	LINE
Chr01	834780	835019	239	DNA/DTM
Chr01	838370	838641	271	LTR/TRIM
Chr01	842973	843154	181	DNA/CACTA
Chr01	846693	846883	190	LTR
Chr01	846714	846888	174	DNA/CACTA
Chr01	846718	846964	246	DNA/CACTA
Chr01	846822	846968	146	DNA/CACTA
Chr01	853773	853974	201	DNA/CACTA
Chr01	854017	854318	301	DNA/CACTA
Chr01	855336	855513	177	DNA/CACTA
Chr01	856125	856248	123	LTR/TRIM
Chr01	861001	868094	7093	LTR/Gypsy/TEKAY-DEL
Chr01	868296	868623	327	LTR/TRIM
Chr01	868991	869406	415	DNA/DTC
Chr01	875038	875154	116	DNA/MULE
Chr01	876202	882300	6098	LTR/Gypsy/TEKAY-DEL
Chr01	890517	891483	966	LTR/Gypsy/TEKAY-DEL
Chr01	892636	896864	4228	LTR/Gypsy/TEKAY-DEL
Chr01	898171	898610	439	LINE
Chr01	899499	899616	117	DNA/CACTA
Chr01	901320	901477	157	LTR/TRIM
Chr01	903426	903669	243	LTR/TRIM
Chr01	910016	910165	149	DNA/DTM
Chr01	917337	917533	196	LINE
Chr01	918846	919043	197	DNA/Helitron
Chr01	919061	919640	579	LTR/Gypsy/TAT
Chr01	919640	920436	796	LTR/Gypsy/TAT
Chr01	920403	921517	1114	LTR/Gypsy/TAT
Chr01	922342	922549	207	DNA/DTM
Chr01	922957	923727	770	DNA/DTM
Chr01	924321	924694	373	DNA/DTM
Chr01	925810	925913	103	DNA/DTM
Chr01	925966	926098	132	DNA/MULE
Chr01	926206	926392	186	DNA/MULE
Chr01	926386	926648	262	DNA/MULE
Chr01	928196	928269	73	MITE/DTC
Chr01	928228	928349	121	LTR
Chr01	928435	928890	455	LINE
Chr01	928907	929345	438	LINE
Chr01	940742	941836	1094	DNA/Helitron
Chr01	947187	947369	182	DNA/Helitron
Chr01	948614	948878	264	DNA/CACTA
Chr01	957133	957277	144	DNA/DTM
Chr01	959453	959748	295	DNA/CACTA
Chr01	959918	960042	124	DNA/DTC
Chr01	963044	963177	133	LINE
Chr01	964382	964657	275	DNA/Helitron
Chr01	964526	964730	204	DNA/CACTA
Chr01	965299	965448	149	LTR/TRIM
Chr01	974090	974190	100	DNA/DTC
Chr01	979378	979543	165	DNA/CACTA
Chr01	979759	979991	232	DNA/Helitron
Chr01	987557	987798	241	DNA/CACTA
Chr01	987659	987967	308	DNA/Helitron
Chr01	997368	997548	180	MITE/DTA
Chr01	997616	997741	125	MITE/DTA
Chr01	999285	999428	143	DNA/Helitron
Chr01	1000159	1000267	108	LINE
Chr01	1005790	1006066	276	DNA/Helitron
Chr01	1005936	1006131	195	DNA/CACTA
Chr01	1009118	1009340	222	DNA/CACTA
Chr01	1009341	1009512	171	DNA/Helitron
Chr01	1013093	1013166	73	MITE/DTA
Chr01	1019825	1020060	235	DNA/Helitron
Chr01	1019936	1020182	246	DNA/CACTA
Chr01	1025623	1025766	143	LTR/TRIM
Chr01	1027470	1027856	386	LINE
Chr01	1028862	1028962	100	DNA/DTM
Chr01	1029063	1029236	173	LTR
Chr01	1029138	1029237	99	DNA/DTA
Chr01	1030247	1030374	127	DNA/DTM
Chr01	1031752	1031991	239	LTR/TRIM
Chr01	1032846	1032972	126	MITE/DTM
Chr01	1032973	1033213	240	DNA/MULE
Chr01	1041632	1041787	155	DNA/Helitron
Chr01	1045365	1045514	149	LTR/TRIM
Chr01	1050985	1051117	132	LTR/TRIM
Chr01	1052818	1053023	205	DNA/Helitron
Chr01	1052886	1053140	254	DNA/CACTA
Chr01	1056799	1057114	315	DNA/CACTA
Chr01	1057136	1057318	182	DNA/CACTA
Chr01	1058244	1058364	120	LTR/TRIM
Chr01	1058902	1059191	289	DNA/CACTA
Chr01	1060084	1060192	108	LINE
Chr01	1060223	1060347	124	DNA/CACTA
Chr01	1060353	1060586	233	LINE
Chr01	1062061	1062523	462	DNA/Helitron
Chr01	1062640	1062774	134	DNA/CACTA
Chr01	1065748	1065943	195	DNA/Helitron
Chr01	1067663	1067856	193	LTR/TRIM
Chr01	1073154	1073326	172	DNA/Helitron
Chr01	1074282	1074397	115	DNA/DTM
Chr01	1074979	1075111	132	DNA/DTM
Chr01	1076605	1076724	119	LTR/TRIM
Chr01	1082633	1083070	437	DNA/CACTA
Chr01	1083505	1083642	137	LINE
Chr01	1084228	1084525	297	DNA/Helitron
Chr01	1086196	1086536	340	DNA/CACTA
Chr01	1088983	1089137	154	DNA/DTM
Chr01	1091484	1091685	201	DNA/Helitron
Chr01	1092007	1092356	349	MITE/DTM
Chr01	1093958	1094267	309	DNA/Helitron
Chr01	1094127	1094414	287	DNA/CACTA
Chr01	1094740	1095009	269	LTR/TRIM
Chr01	1096400	1096542	142	LTR/TRIM
Chr01	1105286	1105387	101	LTR
Chr01	1109426	1109782	356	DNA/MULE
Chr01	1109783	1109904	121	DNA/DTC
Chr01	1110128	1110326	198	MITE/DTM
Chr01	1110168	1110351	183	MITE/DTM
Chr01	1115045	1115622	577	LTR/Gypsy/TEKAY-DEL
Chr01	1115621	1118877	3256	LTR/Gypsy/TEKAY-DEL
Chr01	1118858	1119052	194	DNA/CACTA
Chr01	1124865	1125062	197	LINE
Chr01	1125066	1125196	130	DNA/CACTA
Chr01	1125601	1125789	188	DNA/CACTA
Chr01	1125643	1125791	148	LTR
Chr01	1126418	1126658	240	DNA/MULE
Chr01	1126906	1127132	226	LTR
Chr01	1128260	1128549	289	DNA/Helitron
Chr01	1132989	1133113	124	LTR/TRIM
Chr01	1134423	1135089	666	DNA/MULE
Chr01	1137083	1137377	294	DNA/CACTA
Chr01	1138230	1138420	190	DNA/DTC
Chr01	1142565	1142696	131	DNA/MULE
Chr01	1142702	1143014	312	DNA/MULE
Chr01	1143565	1143955	390	DNA/CACTA
Chr01	1144023	1144377	354	DNA/CACTA
Chr01	1144962	1145221	259	DNA/CACTA
Chr01	1145773	1145940	167	DNA/hAT
Chr01	1145921	1146084	163	MITE/DTA
Chr01	1145941	1146145	204	MITE/DTA
Chr01	1146604	1146723	119	LTR/TRIM
Chr01	1148092	1148308	216	MITE/DTM
Chr01	1148315	1148432	117	MITE/DTM
Chr01	1152253	1152466	213	DNA/DTC
Chr01	1159699	1160182	483	LINE
Chr01	1163152	1163327	175	DNA/CACTA
Chr01	1164563	1164792	229	LTR
Chr01	1167145	1167315	170	LTR/TRIM
Chr01	1167975	1168213	238	DNA/Helitron
Chr01	1168105	1168367	262	DNA/CACTA
Chr01	1172071	1172202	131	LTR/TRIM
Chr01	1172650	1172758	108	LINE
Chr01	1175769	1175873	104	LTR/TRIM
Chr01	1177267	1177435	168	DNA/MULE
Chr01	1180506	1180785	279	DNA/Helitron
Chr01	1180648	1180875	227	DNA/CACTA
Chr01	1180866	1180983	117	DNA/CACTA
Chr01	1188712	1189000	288	LINE
Chr01	1189194	1189560	366	LTR
Chr01	1191104	1191449	345	LINE
Chr01	1191445	1191551	106	LINE
Chr01	1192349	1192565	216	LTR/TRIM
Chr01	1196928	1197137	209	DNA/Helitron
Chr01	1198140	1198507	367	DNA/MULE
Chr01	1201763	1202095	332	DNA/CACTA
Chr01	1204453	1204748	295	DNA/Helitron
Chr01	1210553	1210764	211	DNA/Helitron
Chr01	1213328	1213447	119	LTR/TRIM
Chr01	1220894	1221063	169	DNA/CACTA
Chr01	1220899	1221093	194	DNA/CACTA
Chr01	1221508	1221790	282	DNA/CACTA
Chr01	1221648	1221948	300	DNA/Helitron
Chr01	1225641	1225781	140	DNA/Helitron
Chr01	1238070	1245637	7567	LTR/Gypsy/TEKAY-DEL
Chr01	1245651	1245920	269	LINE
Chr01	1247268	1247552	284	DNA/Helitron
Chr01	1247417	1247678	261	DNA/CACTA
Chr01	1262734	1262914	180	LTR
Chr01	1262756	1263089	333	DNA/CACTA
Chr01	1264937	1265037	100	LTR/TRIM
Chr01	1284041	1284147	106	LTR
Chr01	1284229	1284754	525	LTR/Gypsy/TEKAY-DEL
Chr01	1288354	1288611	257	DNA/Helitron
Chr01	1288476	1288746	270	DNA/CACTA
Chr01	1289386	1289490	104	MITE/DTM
Chr01	1293135	1293258	123	DNA/CACTA
Chr01	1293251	1293487	236	DNA/Helitron
Chr01	1295380	1295676	296	DNA/Helitron
Chr01	1295677	1295779	102	DNA/CACTA
Chr01	1302900	1303014	114	DNA/CACTA
Chr01	1303015	1303315	300	DNA/Helitron
Chr01	1303395	1305952	2557	LTR/Gypsy/TEKAY-DEL
Chr01	1306680	1306869	189	DNA/MULE
Chr01	1309968	1310147	179	DNA/DTM
Chr01	1314893	1315031	138	DNA/DTM
Chr01	1319947	1320055	108	LINE
Chr01	1323111	1323531	420	DNA/CACTA
Chr01	1329443	1329592	149	DNA/Helitron
Chr01	1332761	1333871	1110	LTR/Gypsy/REINA
Chr01	1342859	1343155	296	DNA/Helitron
Chr01	1343450	1343671	221	DNA/DTM
Chr01	1343488	1343638	150	DNA/DTA
Chr01	1343672	1343802	130	DNA/DTC
Chr01	1349248	1349503	255	MITE/DTM
Chr01	1349373	1349714	341	MITE/DTM
Chr01	1354410	1355270	860	DNA/MULE
Chr01	1355635	1355788	153	DNA/MULE
Chr01	1356103	1356338	235	DNA/CACTA
Chr01	1369404	1370002	598	LINE
Chr01	1373574	1374131	557	DNA/MULE
Chr01	1377704	1378069	365	DNA/MULE
Chr01	1379106	1379278	172	LINE
Chr01	1382397	1382558	161	DNA/DTC
Chr01	1382558	1382775	217	DNA/DTC
Chr01	1382674	1382811	137	DNA/DTC
Chr01	1386521	1386688	167	DNA/DTC
Chr01	1395652	1395934	282	DNA/Helitron
Chr01	1395800	1395998	198	DNA/CACTA
Chr01	1398192	1398337	145	DNA/CACTA
Chr01	1398338	1398544	206	DNA/CACTA
Chr01	1400426	1400591	165	LTR
Chr01	1400492	1400850	358	LTR
Chr01	1400592	1400845	253	LINE
Chr01	1405394	1405518	124	LTR/TRIM
Chr01	1405438	1405638	200	DNA/CACTA
Chr01	1405505	1405778	273	DNA/Helitron
Chr01	1416697	1416982	285	DNA/CACTA
Chr01	1416839	1417152	313	DNA/Helitron
Chr01	1421148	1421437	289	MITE/DTM
Chr01	1425885	1426358	473	LINE
Chr01	1430705	1430827	122	LTR/TRIM
Chr01	1436620	1436793	173	SINEs
Chr01	1438809	1438926	117	LTR
Chr01	1440830	1441229	399	DNA/CACTA
Chr01	1441092	1441253	161	DNA/CACTA
Chr01	1441603	1441753	150	LTR
Chr01	1444405	1444656	251	LTR/TRIM
Chr01	1449828	1449938	110	MITE/DTM
Chr01	1449973	1450085	112	LTR/TRIM
Chr01	1452028	1452213	185	DNA/DTA
Chr01	1452054	1452252	198	DNA/DTM
Chr01	1456364	1456591	227	LTR/TRIM
Chr01	1458870	1459225	355	DNA/CACTA
Chr01	1459990	1460247	257	DNA/CACTA
Chr01	1460248	1460416	168	DNA/Helitron
Chr01	1461006	1461224	218	DNA/CACTA
Chr01	1461105	1461392	287	DNA/Helitron
Chr01	1462085	1462355	270	LTR/TRIM
Chr01	1463406	1463517	111	DNA/CACTA
Chr01	1463503	1463672	169	DNA/Helitron
Chr01	1467275	1467563	288	DNA/Helitron
Chr01	1467564	1467677	113	DNA/CACTA
Chr01	1469575	1469733	158	DNA/Helitron
Chr01	1469734	1469863	129	DNA/CACTA
Chr01	1473083	1473262	179	LINE
Chr01	1475978	1476108	130	DNA/DTC
Chr01	1476354	1476465	111	DNA/DTC
Chr01	1479373	1479473	100	DNA/DTC
Chr01	1486425	1486529	104	LTR/TRIM
Chr01	1486675	1486795	120	DNA/DTM
Chr01	1503207	1503336	129	DNA/Helitron
Chr01	1503330	1506917	3587	LTR/Gypsy/TEKAY-DEL
Chr01	1506912	1507680	768	LTR/Gypsy/TEKAY-DEL
Chr01	1507781	1509918	2137	LTR/Gypsy/TEKAY-DEL
Chr01	1510354	1510456	102	LTR
Chr01	1511127	1511486	359	LTR/TRIM
Chr01	1512424	1512833	409	DNA/CACTA
Chr01	1513702	1514065	363	DNA/CACTA
Chr01	1516374	1516546	172	LINE
Chr01	1521779	1522215	436	DNA/CACTA
Chr01	1522597	1522741	144	LTR
Chr01	1522870	1523442	572	DNA/MULE
Chr01	1524008	1524350	342	DNA/CACTA
Chr01	1525108	1525211	103	LINE
Chr01	1527216	1527495	279	DNA/DTC
Chr01	1533656	1533906	250	DNA/DTM
Chr01	1545461	1545614	153	LTR
Chr01	1545733	1547121	1388	LTR/Gypsy/CRM
Chr01	1549067	1549198	131	LINE
Chr01	1553869	1554234	365	DNA/MULE
Chr01	1558106	1558463	357	DNA/DTM
Chr01	1558553	1558750	197	DNA/MULE
Chr01	1561410	1561714	304	DNA/CACTA
Chr01	1568186	1568313	127	LTR/TRIM
Chr01	1570870	1571467	597	LTR/Copia/IVANA-ORYCO
Chr01	1571400	1571517	117	LINE
Chr01	1576950	1577352	402	DNA/MULE
Chr01	1579523	1579657	134	DNA/DTM
Chr01	1584562	1584739	177	LTR
Chr01	1584740	1584970	230	LINE
Chr01	1585783	1586057	274	LINE
Chr01	1594766	1594898	132	LTR/TRIM
Chr01	1602117	1602263	146	DNA/DTC
Chr01	1602201	1602442	241	DNA/DTC
Chr01	1609939	1610197	258	LINE
Chr01	1613498	1613783	285	LINE
Chr01	1618483	1618597	114	LTR/TRIM
Chr01	1628060	1628579	519	DNA/DTM
Chr01	1632627	1632842	215	MITE/DTM
Chr01	1632651	1632995	344	MITE/DTM
Chr01	1634002	1634712	710	LTR/Gypsy/TAT
Chr01	1638059	1638176	117	LTR/TRIM
Chr01	1642437	1642607	170	DNA/CACTA
Chr01	1644314	1644667	353	DNA/CACTA
Chr01	1644527	1644691	164	LTR
Chr01	1651431	1651813	382	DNA/CACTA
Chr01	1655746	1655898	152	DNA/DTC
Chr01	1661036	1661406	370	DNA/CACTA
Chr01	1661240	1661428	188	LTR
Chr01	1662112	1662449	337	DNA/CACTA
Chr01	1662371	1662488	117	LTR
Chr01	1663381	1663747	366	DNA/CACTA
Chr01	1664573	1664862	289	DNA/CACTA
Chr01	1666603	1667116	513	LTR/Copia/ALE-RETROFIT
Chr01	1668454	1668589	135	LINE
Chr01	1668590	1668737	147	DNA/CACTA
Chr01	1669292	1669378	86	DNA/DTA
Chr01	1671171	1671342	171	LTR
Chr01	1671241	1671367	126	DNA/DTA
Chr01	1672263	1672700	437	DNA/CACTA
Chr01	1673258	1673659	401	DNA/CACTA
Chr01	1674543	1674721	178	LTR
Chr01	1674565	1674944	379	DNA/CACTA
Chr01	1674786	1674981	195	LTR
Chr01	1675539	1675655	116	MITE/DTA
Chr01	1676025	1676284	259	LTR/TRIM
Chr01	1684101	1684331	230	DNA/CACTA
Chr01	1686556	1686805	249	LTR
Chr01	1686909	1687072	163	LTR
Chr01	1689477	1689824	347	DNA/CACTA
Chr01	1690717	1691003	286	DNA/Helitron
Chr01	1691493	1691606	113	LINE
Chr01	1691903	1692086	183	LINE
Chr01	1693883	1694144	261	DNA/CACTA
Chr01	1696728	1697168	440	DNA/CACTA
Chr01	1697012	1697190	178	LINE
Chr01	1697844	1698299	455	DNA/MULE
Chr01	1698304	1698435	131	LTR
Chr01	1698786	1699250	464	LINE
Chr01	1710086	1718658	8572	LTR/Gypsy/TEKAY-DEL
Chr01	1732641	1733219	578	DNA/MULE
Chr01	1733254	1733541	287	LTR
Chr01	1736759	1737004	245	DNA/CACTA
Chr01	1737701	1737877	176	LINE
Chr01	1738145	1738329	184	LINE
Chr01	1740142	1740288	146	LINE
Chr01	1741897	1742004	107	LTR/TRIM
Chr01	1743165	1743381	216	LINE
Chr01	1743382	1743589	207	LTR
Chr01	1744662	1745351	689	LINE
Chr01	1746109	1746312	203	DNA/CACTA
Chr01	1747887	1748221	334	DNA/CACTA
Chr01	1750921	1751027	106	MITE/DTM
Chr01	1754961	1755208	247	LINE
Chr01	1755201	1755517	316	LINE
Chr01	1755290	1755719	429	LTR
Chr01	1755721	1756028	307	LINE
Chr01	1757052	1757326	274	DNA/Helitron
Chr01	1757405	1757510	105	DNA/Helitron
Chr01	1757574	1757750	176	DNA/CACTA
Chr01	1758479	1758704	225	DNA/CACTA
Chr01	1760924	1761066	142	DNA/MULE
Chr01	1761146	1762003	857	DNA/MULE
Chr01	1761267	1762119	852	DNA/MULE
Chr01	1772832	1773152	320	DNA/DTA
Chr01	1773305	1773724	419	DNA/DTA
Chr01	1774427	1774509	82	DNA/DTA
Chr01	1774510	1775232	722	DNA/DTT
Chr01	1775194	1775257	63	DNA/DTA
Chr01	1777660	1777957	297	DNA/MULE
Chr01	1777963	1778136	173	MITE/DTM
Chr01	1784748	1784890	142	DNA/DTC
Chr01	1785006	1785156	150	DNA/DTC
Chr01	1789254	1789689	435	MITE/DTM
Chr01	1801375	1801790	415	LTR/TRIM
Chr01	1807211	1807410	199	MITE/DTM
Chr01	1808906	1809139	233	DNA/CACTA
Chr01	1809961	1810271	310	DNA/CACTA
Chr01	1810274	1810492	218	LINE
Chr01	1811149	1811278	129	LTR/TRIM
Chr01	1811360	1811544	184	MITE/DTA
Chr01	1812515	1812807	292	DNA/Helitron
Chr01	1815540	1815660	120	DNA/CACTA
Chr01	1825234	1825484	250	DNA/DTM
Chr01	1825253	1825567	314	DNA/DTA
Chr01	1833363	1833754	391	DNA/CACTA
Chr01	1836049	1836385	336	DNA/CACTA
Chr01	1837616	1837998	382	DNA/CACTA
Chr01	1838275	1839480	1205	LINE
Chr01	1845342	1845922	580	LTR/Gypsy/TEKAY-DEL
Chr01	1845927	1846116	189	DNA/CACTA
Chr01	1848123	1848238	115	MITE/DTM
Chr01	1848987	1850566	1579	LTR/Copia
Chr01	1850594	1850913	319	LINE
Chr01	1850628	1851065	437	LINE
Chr01	1851105	1851336	231	LINE
Chr01	1851144	1851338	194	LINE
Chr01	1853992	1854330	338	DNA/CACTA
Chr01	1857134	1857388	254	DNA/CACTA
Chr01	1858456	1858890	434	DNA/CACTA
Chr01	1860511	1860867	356	DNA/CACTA
Chr01	1860971	1861182	211	LTR/TRIM
Chr01	1862139	1862220	81	MITE/DTT
Chr01	1863722	1865265	1543	LTR/Gypsy/TEKAY-DEL
Chr01	1868471	1869252	781	LTR/Gypsy/TEKAY-DEL
Chr01	1869716	1871444	1728	LTR/Gypsy/TEKAY-DEL
Chr01	1872136	1875701	3565	LTR/Gypsy/TEKAY-DEL
Chr01	1879137	1881992	2855	LTR/Gypsy/TEKAY-DEL
Chr01	1881999	1882321	322	LTR
Chr01	1902181	1902313	132	DNA/MULE
Chr01	1902250	1902327	77	MITE/DTM
Chr01	1908026	1908119	93	MITE/DTA
Chr01	1910714	1911018	304	DNA/Helitron
Chr01	1910876	1911114	238	DNA/CACTA
Chr01	1913698	1913934	236	MITE/DTA
Chr01	1914428	1914860	432	DNA/CACTA
Chr01	1914499	1914875	376	LINE
Chr01	1914914	1915169	255	LINE
Chr01	1916596	1916760	164	LINE
Chr01	1916657	1916852	195	DNA/Helitron
Chr01	1916758	1916883	125	LTR
Chr01	1916985	1917216	231	DNA/Helitron
Chr01	1917631	1917798	167	LINE
Chr01	1920230	1920432	202	LINE
Chr01	1920682	1921252	570	DNA/CACTA
Chr01	1921246	1921500	254	LINE
Chr01	1925072	1925386	314	DNA/DTC
Chr01	1926531	1926749	218	DNA/CACTA
Chr01	1927419	1927638	219	DNA/CACTA
Chr01	1928783	1929093	310	DNA/DTC
Chr01	1928839	1929166	327	DNA/DTM
Chr01	1929069	1929299	230	DNA/Helitron
Chr01	1929373	1929543	170	DNA/Helitron
Chr01	1930944	1931104	160	DNA/CACTA
Chr01	1931981	1932393	412	DNA/CACTA
Chr01	1935889	1936214	325	MITE/DTA
Chr01	1944464	1944675	211	DNA/Helitron
Chr01	1949141	1949193	52	MITE/DTA
Chr01	1951344	1951592	248	LTR/TRIM
Chr01	1953653	1953959	306	LTR
Chr01	1954584	1954742	158	LTR/TRIM
Chr01	1963371	1963532	161	DNA/Helitron
Chr01	1964258	1964509	251	DNA/Helitron
Chr01	1964368	1964648	280	DNA/CACTA
Chr01	1967720	1967894	174	LTR/TRIM
Chr01	1967740	1967896	156	DNA/CACTA
Chr01	1984505	1984607	102	LINE
Chr01	1984517	1984636	119	DNA/DTA
Chr01	1986560	1986696	136	DNA/CACTA
Chr01	1988917	1989291	374	DNA/CACTA
Chr01	1990048	1990197	149	DNA/Helitron
Chr01	1991336	1991533	197	DNA/CACTA
Chr01	1994189	1994342	153	LTR
Chr01	1994378	1994752	374	DNA/CACTA
Chr01	1994715	1994847	132	LINE
Chr01	2000384	2000586	202	DNA/CACTA
Chr01	2002294	2002680	386	DNA/CACTA
Chr01	2008927	2009325	398	DNA/CACTA
Chr01	2010149	2010481	332	LINE
Chr01	2010564	2010668	104	LINE
Chr01	2013065	2013223	158	DNA/DTM
Chr01	2014417	2014483	66	MITE/DTM
Chr01	2014965	2015509	544	DNA/DTM
Chr01	2015961	2020971	5010	LTR/Gypsy/TEKAY-DEL
Chr01	2020943	2023278	2335	LTR/Gypsy/TEKAY-DEL
Chr01	2029540	2029870	330	DNA/MULE
Chr01	2029596	2029711	115	DNA/MULE
Chr01	2029712	2029934	222	LINE
Chr01	2029935	2030059	124	DNA/MULE
Chr01	2033586	2033767	181	MITE/DTM
Chr01	2034426	2034708	282	DNA/Helitron
Chr01	2034575	2034849	274	DNA/CACTA
Chr01	2039433	2039603	170	DNA/Helitron
Chr01	2042773	2043029	256	DNA/MULE
Chr01	2043588	2043702	114	DNA/DTM
Chr01	2043714	2043990	276	MITE/DTM
Chr01	2044332	2044441	109	LINE
Chr01	2044349	2044530	181	DNA/CACTA
Chr01	2046631	2046801	170	LTR
Chr01	2053725	2054074	349	DNA/CACTA
Chr01	2054481	2054759	278	LINE
Chr01	2056928	2057032	104	LTR
Chr01	2057050	2057215	165	LTR
Chr01	2057880	2058055	175	DNA/DTC
Chr01	2059033	2059348	315	LINE
Chr01	2063059	2063159	100	DNA/DTC
Chr01	2064658	2064790	132	LTR/TRIM
Chr01	2064815	2064933	118	LTR/TRIM
Chr01	2075912	2076130	218	LTR
Chr01	2078073	2078384	311	DNA/DTM
Chr01	2084923	2085479	556	LTR/Copia/IVANA-ORYCO
Chr01	2085047	2085501	454	LTR
Chr01	2087197	2087566	369	LTR
Chr01	2087234	2087645	411	LINE
Chr01	2087735	2088246	511	LTR
Chr01	2090459	2090583	124	LTR/TRIM
Chr01	2090666	2090958	292	DNA/Helitron
Chr01	2090821	2090995	174	DNA/CACTA
Chr01	2091663	2091844	181	DNA/CACTA
Chr01	2093654	2093890	236	DNA/CACTA
Chr01	2094186	2094337	151	DNA/CACTA
Chr01	2097028	2097101	73	DNA/DTA
Chr01	2098950	2099082	132	LINE
Chr01	2099278	2099443	165	LINE
Chr01	2099939	2100083	144	DNA/DTC
Chr01	2107636	2107800	164	LTR
Chr01	2108499	2108667	168	DNA/CACTA
Chr01	2111064	2111747	683	LTR/Gypsy/CRM
Chr01	2116024	2116161	137	DNA/DTC
Chr01	2116236	2116370	134	DNA/DTM
Chr01	2117602	2117851	249	DNA/DTC
Chr01	2120789	2121113	324	DNA/MULE
Chr01	2120884	2121173	289	LINE
Chr01	2121585	2121723	138	DNA/DTC
Chr01	2122623	2123006	383	DNA/CACTA
Chr01	2128459	2128695	236	LTR/TRIM
Chr01	2129334	2129511	177	DNA/CACTA
Chr01	2129512	2129645	133	LTR
Chr01	2139897	2140214	317	DNA/MULE
Chr01	2140215	2141120	905	DNA/MULE
Chr01	2141121	2141351	230	DNA/MULE
Chr01	2141506	2141568	62	DNA/DTA
Chr01	2145368	2145559	191	MITE/DTM
Chr01	2145555	2145896	341	DNA/MULE
Chr01	2146602	2146719	117	LTR/TRIM
Chr01	2147355	2147578	223	LTR/TRIM
Chr01	2150154	2150321	167	LTR/TRIM
Chr01	2150975	2151088	113	DNA/DTA
Chr01	2152956	2153058	102	DNA/DTC
Chr01	2168108	2168423	315	MITE/DTM
Chr01	2168646	2168788	142	MITE/DTM
Chr01	2173544	2173730	186	DNA/Helitron
Chr01	2177580	2177709	129	DNA/Helitron
Chr01	2177850	2177931	81	MITE/DTT
Chr01	2181119	2181296	177	LTR
Chr01	2181700	2182050	350	DNA/CACTA
Chr01	2185528	2185898	370	DNA/CACTA
Chr01	2208557	2210388	1831	LTR/Gypsy
Chr01	2210757	2212017	1260	LTR/Gypsy/CRM
Chr01	2212143	2212337	194	DNA/DTT
Chr01	2216351	2216587	236	MITE/DTM
Chr01	2223275	2223367	92	MITE/DTT
Chr01	2231014	2231403	389	LTR
Chr01	2234146	2234309	163	DNA/DTC
Chr01	2234157	2234334	177	DNA/DTM
Chr01	2234187	2234422	235	DNA/DTM
Chr01	2234308	2234431	123	LTR
Chr01	2235853	2236071	218	DNA/DTM
Chr01	2237888	2238210	322	LTR/TRIM
Chr01	2238851	2239400	549	DNA/MULE
Chr01	2239493	2240032	539	DNA/MULE
Chr01	2242233	2242491	258	DNA/CACTA
Chr01	2244240	2244477	237	LTR/TRIM
Chr01	2246228	2246378	150	LTR
Chr01	2247704	2247856	152	DNA/CACTA
Chr01	2247906	2248012	106	LINE
Chr01	2256542	2256700	158	DNA/MULE
Chr01	2261104	2261485	381	DNA/DTC
Chr01	2263379	2263462	83	MITE/DTC
Chr01	2265702	2266038	336	DNA/MULE
Chr01	2265789	2266070	281	LINE
Chr01	2266616	2266801	185	DNA/MULE
Chr01	2266810	2266932	122	MITE/DTM
Chr01	2266836	2266966	130	MITE/DTM
Chr01	2269447	2269795	348	MITE/DTA
Chr01	2270400	2270543	143	DNA/Helitron
Chr01	2272941	2273071	130	DNA/Helitron
Chr01	2273142	2273687	545	LTR
Chr01	2283051	2283373	322	DNA/Helitron
Chr01	2286563	2286735	172	DNA/CACTA
Chr01	2287864	2288134	270	DNA/CACTA
Chr01	2287993	2288288	295	DNA/Helitron
Chr01	2288881	2289225	344	DNA/CACTA
Chr01	2291316	2291473	157	LTR/TRIM
Chr01	2292902	2293022	120	LTR/TRIM
Chr01	2293955	2294077	122	LINE
Chr01	2294803	2295113	310	LTR/TRIM
Chr01	2296198	2296544	346	LTR/TRIM
Chr01	2297394	2297672	278	DNA/MULE
Chr01	2299671	2299794	123	DNA/Helitron
Chr01	2300057	2303594	3537	LTR/Gypsy/TEKAY-DEL
Chr01	2303595	2304513	918	LTR/Gypsy/TEKAY-DEL
Chr01	2304770	2304909	139	DNA/DTH
Chr01	2306149	2306510	361	MITE/DTM
Chr01	2306604	2306965	361	LTR
Chr01	2310032	2310344	312	DNA/Helitron
Chr01	2311354	2311723	369	DNA/CACTA
Chr01	2314030	2314209	179	LTR
Chr01	2318683	2318794	111	DNA/Helitron
Chr01	2323506	2323848	342	DNA/CACTA
Chr01	2325226	2325889	663	LTR/Copia/SIRE
Chr01	2326220	2327239	1019	LTR/Copia/SIRE
Chr01	2327340	2327911	571	LTR/Copia/SIRE
Chr01	2332300	2333650	1350	LTR/Copia/SIRE
Chr01	2333646	2333899	253	LTR
Chr01	2338257	2338410	153	LTR
Chr01	2338411	2339380	969	LTR/Copia
Chr01	2343741	2343874	133	LTR
Chr01	2344029	2344222	193	LTR
Chr01	2344209	2344645	436	LINE
Chr01	2345381	2345711	330	MITE/DTA
Chr01	2346061	2346572	511	LTR/Copia/ALE-RETROFIT
Chr01	2351453	2351647	194	DNA/DTM
Chr01	2360388	2360660	272	DNA/CACTA
Chr01	2362011	2362275	264	LTR/TRIM
Chr01	2362779	2363008	229	DNA/DTM
Chr01	2366083	2366187	104	LINE
Chr01	2367214	2367337	123	DNA/CACTA
Chr01	2376988	2377161	173	DNA/Helitron
Chr01	2377174	2377336	162	DNA/MULE
Chr01	2378027	2378122	95	MITE/DTA
Chr01	2387142	2387305	163	DNA/CACTA
Chr01	2387168	2387463	295	DNA/Helitron
Chr01	2388974	2389336	362	DNA/CACTA
Chr01	2390013	2390385	372	DNA/CACTA
Chr01	2390615	2390742	127	LTR
Chr01	2390633	2390746	113	SINEs
Chr01	2390762	2390932	170	DNA/CACTA
Chr01	2391511	2391731	220	LINE
Chr01	2394531	2394700	169	LTR/TRIM
Chr01	2395206	2395997	791	LTR/Gypsy/TAT
Chr01	2396106	2396377	271	SINEs
Chr01	2397230	2397448	218	DNA/CACTA
Chr01	2397815	2398169	354	LINE
Chr01	2398015	2398192	177	LTR
Chr01	2398054	2398325	271	DNA/MULE
Chr01	2398961	2399169	208	MITE/DTM
Chr01	2407200	2408046	846	LTR/Gypsy
Chr01	2408409	2408560	151	DNA/Helitron
Chr01	2416115	2416458	343	DNA/CACTA
Chr01	2416482	2416783	301	DNA/CACTA
Chr01	2419137	2419227	90	MITE/DTC
Chr01	2419190	2419283	93	MITE/DTC
Chr01	2420534	2420634	100	LINE
Chr01	2422239	2422631	392	DNA/CACTA
Chr01	2423766	2423866	100	LINE
Chr01	2427821	2428003	182	DNA/CACTA
Chr01	2428420	2428570	150	LINE
Chr01	2428449	2428632	183	LINE
Chr01	2432059	2432214	155	LTR
Chr01	2432876	2432993	117	LTR/TRIM
Chr01	2433014	2433384	370	DNA/CACTA
Chr01	2443803	2444087	284	DNA/MULE
Chr01	2446695	2446813	118	LINE
Chr01	2451081	2451219	138	DNA/Helitron
Chr01	2452467	2452567	100	LTR
Chr01	2453388	2453831	443	DNA/CACTA
Chr01	2454423	2455012	589	DNA/Helitron
Chr01	2454995	2455801	806	LINE
Chr01	2456416	2456565	149	LTR
Chr01	2462460	2462848	388	DNA/CACTA
Chr01	2464231	2465058	827	LTR/Gypsy/TEKAY-DEL
Chr01	2466440	2466556	116	DNA/CACTA
Chr01	2466671	2466914	243	DNA/CACTA
Chr01	2467903	2468084	181	DNA/CACTA
Chr01	2471999	2472640	641	LTR/Gypsy/TAT
Chr01	2475755	2476727	972	LTR/Gypsy/TAT
Chr01	2477040	2478046	1006	LTR/Gypsy/TAT
Chr01	2477704	2479058	1354	LTR/Gypsy/TAT
Chr01	2479427	2480563	1136	LTR/Gypsy/TAT
Chr01	2481101	2481646	545	LTR/Gypsy/TAT
Chr01	2482062	2483120	1058	LTR/Gypsy/TAT
Chr01	2483254	2484242	988	LTR/Gypsy/TAT
Chr01	2487841	2488028	187	DNA/DTT
Chr01	2498948	2499185	237	DNA/MULE
Chr01	2500722	2503253	2531	LTR/Gypsy/TEKAY-DEL
Chr01	2504926	2505139	213	DNA/CACTA
Chr01	2505702	2505858	156	DNA/CACTA
Chr01	2505851	2506001	150	DNA/CACTA
Chr01	2507738	2507941	203	DNA/CACTA
Chr01	2510017	2510317	300	LTR/TRIM
Chr01	2515679	2516407	728	LTR/Gypsy/TAT
Chr01	2516170	2516741	571	LTR/Gypsy/TAT
Chr01	2519311	2519457	146	DNA/DTC
Chr01	2526320	2526529	209	DNA/DTM
Chr01	2526516	2526625	109	DNA/DTM
Chr01	2533920	2534068	148	LTR
Chr01	2534226	2534398	172	LTR
Chr01	2534813	2535085	272	LINE
Chr01	2537577	2537735	158	DNA/CACTA
Chr01	2538240	2538621	381	DNA/CACTA
Chr01	2540666	2540892	226	DNA/CACTA
Chr01	2540756	2541043	287	DNA/Helitron
Chr01	2542261	2542481	220	DNA/MULE
Chr01	2542463	2542550	87	MITE/DTM
Chr01	2543552	2544447	895	LTR/Gypsy/TAT
Chr01	2545320	2545930	610	LTR/Gypsy/TAT
Chr01	2546944	2547806	862	LTR/Gypsy/TAT
Chr01	2548758	2549608	850	LTR/Gypsy/TAT
Chr01	2549905	2550508	603	LTR/Gypsy/TAT
Chr01	2550881	2551535	654	LTR/Gypsy/TAT
Chr01	2551536	2551672	136	MITE/DTM
Chr01	2559358	2559477	119	DNA/DTC
Chr01	2562850	2563017	167	LTR/TRIM
Chr01	2564000	2564169	169	DNA/Helitron
Chr01	2564687	2564801	114	LTR/TRIM
Chr01	2565193	2565294	101	LTR/TRIM
Chr01	2566204	2566387	183	DNA/CACTA
Chr01	2568244	2568558	314	DNA/DTC
Chr01	2569899	2570790	891	DNA/DTA
Chr01	2571105	2571268	163	DNA/DTA
Chr01	2571164	2571465	301	DNA/DTM
Chr01	2571362	2571608	246	DNA/DTA
Chr01	2572297	2572898	601	LINE
Chr01	2573568	2573880	312	DNA/Helitron
Chr01	2573738	2574013	275	DNA/CACTA
Chr01	2596034	2596149	115	LTR
Chr01	2600243	2601455	1212	LTR/Copia/ALE-RETROFIT
Chr01	2601428	2602352	924	LTR/Copia/ALE-RETROFIT
Chr01	2602355	2602894	539	LTR/Copia/ALE-RETROFIT
Chr01	2611753	2611910	157	LTR
Chr01	2611756	2612129	373	LINE
Chr01	2612749	2613053	304	DNA/CACTA
Chr01	2612964	2613071	107	LINE
Chr01	2616465	2616578	113	DNA/Helitron
Chr01	2623490	2623692	202	DNA/CACTA
Chr01	2628823	2629094	271	DNA/Helitron
Chr01	2630280	2630750	470	LINE
Chr01	2631478	2631699	221	DNA/CACTA
Chr01	2631700	2631849	149	LTR
Chr01	2636392	2636780	388	DNA/CACTA
Chr01	2638408	2638607	199	DNA/Helitron
Chr01	2642442	2642763	321	DNA/DTM
Chr01	2642827	2643006	179	DNA/DTM
Chr01	2643038	2643148	110	DNA/DTC
Chr01	2643472	2643812	340	DNA/MULE
Chr01	2643548	2644126	578	DNA/DTM
Chr01	2644507	2644669	162	DNA/CACTA
Chr01	2651199	2651329	130	DNA/Helitron
Chr01	2652635	2653217	582	LTR/Copia/TAR-TORK
Chr01	2656210	2656632	422	DNA/CACTA
Chr01	2656836	2657143	307	DNA/CACTA
Chr01	2667718	2667859	141	DNA/DTM
Chr01	2670304	2670643	339	DNA/DTA
Chr01	2670752	2671632	880	DNA/DTA
Chr01	2674559	2674961	402	DNA/MULE
Chr01	2674726	2674964	238	LINE
Chr01	2685909	2686020	111	DNA/CACTA
Chr01	2685918	2686101	183	DNA/CACTA
Chr01	2691266	2691525	259	LTR/TRIM
Chr01	2696376	2696729	353	DNA/MULE
Chr01	2697603	2697932	329	DNA/DTA
Chr01	2697689	2697946	257	MITE/DTA
Chr01	2700835	2701194	359	DNA/CACTA
Chr01	2706102	2706240	138	LTR
Chr01	2709227	2709539	312	DNA/CACTA
Chr01	2709594	2709729	135	DNA/DTA
Chr01	2709626	2709868	242	LTR
Chr01	2719108	2719338	230	LTR
Chr01	2720104	2720232	128	DNA/DTC
Chr01	2724585	2724953	368	DNA/CACTA
Chr01	2728453	2728564	111	DNA/CACTA
Chr01	2728565	2728691	126	DNA/CACTA
Chr01	2734548	2734714	166	DNA/Helitron
Chr01	2755402	2755537	135	DNA/DTH
Chr01	2763838	2763955	117	DNA/CACTA
Chr01	2767600	2767727	127	DNA/DTM
Chr01	2773996	2774259	263	DNA/DTC
Chr01	2774262	2774376	114	DNA/DTM
Chr01	2779234	2779584	350	DNA/MULE
Chr01	2783687	2783796	109	MITE/DTC
Chr01	2786640	2787178	538	LINE
Chr01	2788470	2788667	197	DNA/CACTA
Chr01	2788954	2789970	1016	LTR/Copia/ALE-RETROFIT
Chr01	2793229	2793436	207	MITE/DTM
Chr01	2795363	2795692	329	DNA/Helitron
Chr01	2799819	2800486	667	LTR/Copia
Chr01	2802249	2802611	362	MITE/DTM
Chr01	2811384	2811843	459	LTR/TRIM
Chr01	2811582	2812779	1197	LTR/Gypsy/TAT
Chr01	2811847	2814578	2731	LTR/Gypsy/TAT
Chr01	2829785	2829895	110	LTR
Chr01	2830877	2830981	104	LTR
Chr01	2831684	2831870	186	LTR
Chr01	2832691	2832896	205	DNA/DTA
Chr01	2839060	2839301	241	DNA/DTC
Chr01	2842843	2843185	342	DNA/MULE
Chr01	2842941	2843216	275	LINE
Chr01	2843484	2843743	259	MITE/DTM
Chr01	2844238	2844428	190	DNA/DTM
Chr01	2844434	2844535	101	DNA/MULE
Chr01	2844916	2845017	101	DNA/MULE
Chr01	2854818	2854943	125	LTR/TRIM
Chr01	2856077	2856457	380	DNA/CACTA
Chr01	2859397	2859629	232	MITE/DTC
Chr01	2859738	2859910	172	LTR/TRIM
Chr01	2859942	2860264	322	DNA/CACTA
Chr01	2861674	2861957	283	DNA/CACTA
Chr01	2862069	2862459	390	DNA/CACTA
Chr01	2863314	2863707	393	DNA/CACTA
Chr01	2863581	2863711	130	LINE
Chr01	2865948	2866899	951	LTR/Copia/IVANA-ORYCO
Chr01	2868929	2869134	205	LTR/TRIM
Chr01	2874305	2875165	860	LTR/Gypsy/TEKAY-DEL
Chr01	2875159	2876055	896	LTR/Copia
Chr01	2876058	2876596	538	LTR/Copia
Chr01	2884543	2884644	101	LTR
Chr01	2884658	2885167	509	LTR
Chr01	2884803	2885237	434	LINE
Chr01	2885364	2885939	575	DNA/DTT
Chr01	2886095	2886550	455	LINE
Chr01	2886540	2886684	144	LINE
Chr01	2893409	2893873	464	LINE
Chr01	2893864	2894810	946	DNA/CACTA
Chr01	2894829	2895067	238	LTR
Chr01	2895035	2895840	805	LINE
Chr01	2895891	2896011	120	LTR
Chr01	2896048	2896752	704	LINE
Chr01	2896753	2898377	1624	LTR/Copia/SIRE
Chr01	2898367	2898768	401	LINE
Chr01	2898405	2898880	475	LTR
Chr01	2899154	2899347	193	LINE
Chr01	2899349	2899546	197	LINE
Chr01	2899581	2899693	112	LTR
Chr01	2899702	2899978	276	DNA/CACTA
Chr01	2902203	2904837	2634	LINE
Chr01	2903286	2905103	1817	LTR
Chr01	2904218	2905284	1066	LTR/Copia/IVANA-ORYCO
Chr01	2914751	2914948	197	LTR
Chr01	2915871	2916055	184	DNA/CACTA
Chr01	2922912	2923220	308	LTR
Chr01	2925252	2925564	312	LTR/TRIM
Chr01	2928384	2928672	288	LINE
Chr01	2938880	2939239	359	LTR/TRIM
Chr01	2940655	2941569	914	LTR/Copia/ALE-RETROFIT
Chr01	2941708	2942419	711	LTR/Copia/ALE-RETROFIT
Chr01	2951601	2951836	235	LTR
Chr01	2961234	2961507	273	MITE/DTA
Chr01	2961548	2961625	77	MITE/DTA
Chr01	2961668	2962353	685	DNA/MULE
Chr01	2962354	2962419	65	MITE/DTM
Chr01	2963297	2963487	190	LTR
Chr01	2963337	2963469	132	LINE
Chr01	2968355	2968498	143	DNA/CACTA
Chr01	2975437	2976924	1487	LTR/Gypsy/TAT
Chr01	2977072	2978273	1201	LTR/Gypsy/TAT
Chr01	2978766	2979829	1063	LTR/Gypsy/TAT
Chr01	2980204	2980272	68	MITE/DTM
Chr01	2980218	2980282	64	MITE/DTM
Chr01	2980292	2981025	733	LTR/Gypsy/TAT
Chr01	2982801	2983061	260	LTR
Chr01	2983489	2983628	139	DNA/Helitron
Chr01	2983694	2983892	198	DNA/Helitron
Chr01	2994990	2995175	185	DNA/DTH
Chr01	3000352	3000699	347	DNA/MULE
Chr01	3000593	3000765	172	DNA/MULE
Chr01	3001028	3001136	108	DNA/MULE
Chr01	3001149	3001625	476	DNA/MULE
Chr01	3001700	3002193	493	LINE
Chr01	3003191	3003374	183	DNA/DTC
Chr01	3014528	3015443	915	LTR/Gypsy/CRM
Chr01	3015454	3015616	162	LTR
Chr01	3015659	3015872	213	LTR
Chr01	3026881	3027262	381	DNA/Helitron
Chr01	3028348	3028486	138	DNA/DTC
Chr01	3029935	3030072	137	LINE
Chr01	3033983	3034340	357	DNA/CACTA
Chr01	3035904	3036818	914	LTR/Copia
Chr01	3036872	3037754	882	LTR/Gypsy
Chr01	3041750	3041933	183	DNA/CACTA
Chr01	3044532	3045365	833	DNA/Helitron
Chr01	3055367	3055486	119	DNA/CACTA
Chr01	3059633	3060012	379	DNA/CACTA
Chr01	3062680	3062879	199	LTR
Chr01	3062734	3063053	319	DNA/CACTA
Chr01	3067201	3067597	396	DNA/MULE
Chr01	3067598	3068003	405	DNA/MULE
Chr01	3068004	3068610	606	DNA/MULE
Chr01	3069218	3069330	112	MITE/DTM
Chr01	3069617	3070057	440	LINE
Chr01	3069686	3069846	160	DNA/MULE
Chr01	3070132	3070554	422	DNA/MULE
Chr01	3071032	3071095	63	DNA/DTA
Chr01	3071454	3071799	345	DNA/Helitron
Chr01	3074865	3075058	193	LINE
Chr01	3077470	3077881	411	LINE
Chr01	3086108	3086245	137	LTR
Chr01	3088409	3088560	151	DNA/DTM
Chr01	3091501	3091652	151	LTR
Chr01	3091653	3091888	235	DNA/CACTA
Chr01	3094982	3096074	1092	LTR/Gypsy/TEKAY-DEL
Chr01	3099904	3100245	341	DNA/MULE
Chr01	3106529	3106783	254	LTR
Chr01	3108398	3108758	360	DNA/CACTA
Chr01	3110815	3111016	201	MITE/DTM
Chr01	3112919	3114110	1191	LTR/Copia/ALE-RETROFIT
Chr01	3114175	3114412	237	DNA/DTH
Chr01	3114358	3115048	690	LTR/Copia
Chr01	3114646	3115175	529	LTR/Copia/ALE-RETROFIT
Chr01	3120663	3120788	125	LTR
Chr01	3127047	3127156	109	DNA/CACTA
Chr01	3127160	3127305	145	DNA/DTA
Chr01	3127553	3127893	340	DNA/DTA
Chr01	3128868	3129537	669	LTR
Chr01	3129611	3130976	1365	LTR/Copia/ALE-RETROFIT
Chr01	3130991	3131247	256	DNA/DTH
Chr01	3136364	3136533	169	DNA/DTC
Chr01	3136741	3136845	104	LTR
Chr01	3137392	3137497	105	LTR
Chr01	3140408	3140868	460	DNA/DTA
Chr01	3140867	3141077	210	DNA/DTA
Chr01	3141174	3141435	261	DNA/MULE
Chr01	3141313	3141455	142	DNA/DTA
Chr01	3144438	3144614	176	DNA/DTM
Chr01	3146512	3146871	359	DNA/MULE
Chr01	3152464	3152780	316	DNA/CACTA
Chr01	3153002	3153135	133	LTR
Chr01	3154958	3155135	177	MITE/DTA
Chr01	3172115	3172232	117	DNA/Helitron
Chr01	3184460	3184641	181	DNA/Helitron
Chr01	3184462	3184687	225	LINE
Chr01	3186818	3187220	402	DNA/CACTA
Chr01	3187633	3187802	169	LTR/TRIM
Chr01	3190987	3191321	334	LTR
Chr01	3191356	3191828	472	DNA/MULE
Chr01	3197163	3197528	365	DNA/MULE
Chr01	3197573	3197695	122	DNA/DTM
Chr01	3197587	3197955	368	LTR
Chr01	3200629	3200726	97	MITE/DTC
Chr01	3209749	3209981	232	DNA/DTM
Chr01	3210820	3211234	414	DNA/MULE
Chr01	3211067	3211254	187	DNA/MULE
Chr01	3211239	3211339	100	DNA/MULE
Chr01	3217616	3217736	120	DNA/DTC
Chr01	3219555	3219738	183	MITE/DTM
Chr01	3239818	3240070	252	DNA/hAT
Chr01	3241507	3242921	1414	LTR/Copia
Chr01	3243458	3243995	537	DNA/DTA
Chr01	3243985	3244263	278	MITE/DTC
Chr01	3244177	3244488	311	DNA/DTA
Chr01	3244262	3244982	720	DNA/DTA
Chr01	3245053	3245202	149	DNA/DTA
Chr01	3245313	3245393	80	DNA/DTA
Chr01	3245553	3245694	141	DNA/DTA
Chr01	3245555	3245736	181	DNA/DTM
Chr01	3245912	3246239	327	DNA/DTA
Chr01	3250836	3252253	1417	LTR/Copia/TAR-TORK
Chr01	3252692	3253382	690	LTR/Copia/TAR-TORK
Chr01	3253383	3254113	730	LTR/Copia/TAR-TORK
Chr01	3253667	3254192	525	LTR/Copia/TAR-TORK
Chr01	3254701	3255568	867	LTR/Copia
Chr01	3255936	3256046	110	DNA/DTM
Chr01	3268354	3269306	952	DNA/CACTA
Chr01	3273161	3273916	755	DNA/MULE
Chr01	3274373	3274487	114	DNA/MULE
Chr01	3274838	3274972	134	DNA/MULE
Chr01	3275255	3275828	573	DNA/CACTA
Chr01	3276119	3280639	4520	LTR/Copia/IVANA-ORYCO
Chr01	3284716	3285485	769	LTR/Copia
Chr01	3287740	3289218	1478	LTR/Copia/ALE-RETROFIT
Chr01	3289863	3290049	186	LINE
Chr01	3295576	3295780	204	DNA/DTC
Chr01	3299420	3300047	627	LTR/Copia/SIRE
Chr01	3300306	3300937	631	LTR/Copia/ALE-RETROFIT
Chr01	3301694	3302297	603	LTR/Copia/ALE-RETROFIT
Chr01	3303032	3303677	645	LTR/Copia/SIRE
Chr01	3304739	3304819	80	MITE/DTA
Chr01	3305763	3306039	276	DNA/CACTA
Chr01	3316338	3316544	206	DNA/MULE
Chr01	3316996	3317510	514	DNA/DTC
Chr01	3320349	3320591	242	DNA/CACTA
Chr01	3344032	3344176	144	LINE
Chr01	3344183	3344339	156	LTR
Chr01	3349132	3349331	199	DNA/Helitron
Chr01	3349464	3349854	390	DNA/DTC
Chr01	3350041	3350892	851	DNA/DTC
Chr01	3350967	3351097	130	DNA/DTM
Chr01	3352753	3352934	181	DNA/MULE
Chr01	3353814	3354014	200	DNA/Helitron
Chr01	3354047	3354189	142	DNA/Helitron
Chr01	3355004	3355145	141	DNA/Helitron
Chr01	3355177	3355378	201	DNA/Helitron
Chr01	3355870	3355984	114	MITE/DTC
Chr01	3355975	3356048	73	MITE/DTC
Chr01	3365196	3365302	106	DNA/DTH
Chr01	3365356	3365515	159	DNA/DTT
Chr01	3367757	3367867	110	DNA/Helitron
Chr01	3369791	3369937	146	LTR/TRIM
Chr01	3371517	3371609	92	DNA/DTA
Chr01	3373847	3373956	109	LTR/TRIM
Chr01	3379409	3380112	703	LTR/Gypsy/TAT
Chr01	3380976	3381105	129	LINE
Chr01	3386497	3387035	538	DNA/DTM
Chr01	3388018	3388133	115	DNA/DTM
Chr01	3400001	3400211	210	DNA/Helitron
Chr01	3401235	3401703	468	DNA/DTM
Chr01	3409427	3409661	234	DNA/MULE
Chr01	3409545	3409812	267	LINE
Chr01	3410959	3411118	159	DNA/Helitron
Chr01	3411119	3411365	246	DNA/CACTA
Chr01	3412547	3412886	339	DNA/CACTA
Chr01	3425090	3425529	439	DNA/CACTA
Chr01	3428232	3428505	273	DNA/CACTA
Chr01	3428761	3428975	214	DNA/CACTA
Chr01	3428903	3429047	144	LINE
Chr01	3431418	3431797	379	DNA/CACTA
Chr01	3432071	3432444	373	DNA/CACTA
Chr01	3439043	3439255	212	LTR
Chr01	3445283	3445397	114	DNA/DTM
Chr01	3451964	3452068	104	MITE/DTM
Chr01	3452083	3452266	183	MITE/DTM
Chr01	3452298	3452391	93	MITE/DTM
Chr01	3453563	3453702	139	MITE/DTM
Chr01	3456179	3456322	143	DNA/DTM
Chr01	3459187	3459406	219	DNA/Helitron
Chr01	3459526	3459636	110	LTR
Chr01	3459549	3459677	128	DNA/Helitron
Chr01	3460716	3460898	182	LTR
Chr01	3460738	3461091	353	LTR/TRIM
Chr01	3460971	3461120	149	DNA/DTM
Chr01	3465634	3465884	250	DNA/MULE
Chr01	3467745	3468024	279	LTR
Chr01	3472912	3473102	190	DNA/DTM
Chr01	3473454	3474519	1065	LINE
Chr01	3477155	3477610	455	LTR/TRIM
Chr01	3479585	3480017	432	DNA/CACTA
Chr01	3480932	3481306	374	DNA/CACTA
Chr01	3493497	3493627	130	LTR/TRIM
Chr01	3495221	3496130	909	LTR/Copia/ALE-RETROFIT
Chr01	3502516	3502626	110	DNA/DTM
Chr01	3502713	3503042	329	DNA/DTM
Chr01	3505011	3505537	526	DNA/DTA
Chr01	3505777	3506032	255	MITE/DTM
Chr01	3507369	3507982	613	LTR
Chr01	3507736	3508122	386	DNA/CACTA
Chr01	3508122	3508686	564	LTR/Gypsy/ATHILA
Chr01	3513172	3513284	112	DNA/DTM
Chr01	3516228	3516682	454	DNA/CACTA
Chr01	3517643	3518008	365	DNA/CACTA
Chr01	3518893	3519231	338	LTR
Chr01	3518946	3519232	286	DNA/CACTA
Chr01	3522077	3522310	233	LTR
Chr01	3522455	3522822	367	LTR
Chr01	3522841	3522963	122	LTR
Chr01	3522936	3523059	123	LTR
Chr01	3526326	3526429	103	DNA/DTC
Chr01	3527120	3527657	537	DNA/DTM
Chr01	3527660	3528015	355	MITE/DTM
Chr01	3528058	3528422	364	DNA/MULE
Chr01	3530081	3530188	107	DNA/DTM
Chr01	3532869	3533029	160	DNA/CACTA
Chr01	3534457	3534820	363	DNA/CACTA
Chr01	3534900	3535099	199	LTR
Chr01	3534938	3535214	276	DNA/CACTA
Chr01	3535215	3535393	178	LTR
Chr01	3536350	3536457	107	DNA/MULE
Chr01	3539036	3539288	252	DNA/CACTA
Chr01	3539809	3540638	829	LTR/Copia/IVANA-ORYCO
Chr01	3541249	3541450	201	LTR
Chr01	3541307	3541604	297	SINEs
Chr01	3545545	3545887	342	DNA/CACTA
Chr01	3558752	3559452	700	DNA/CACTA
Chr01	3560905	3561124	219	LTR
Chr01	3561025	3561156	131	DNA/DTC
Chr01	3561222	3561276	54	MITE/DTM
Chr01	3561282	3561380	98	DNA/DTA
Chr01	3562252	3562478	226	DNA/DTC
Chr01	3567087	3567242	155	LTR
Chr01	3568454	3568838	384	DNA/CACTA
Chr01	3568884	3569055	171	DNA/DTC
Chr01	3570500	3570663	163	DNA/DTH
Chr01	3571974	3572676	702	LTR/Gypsy/CRM
Chr01	3574077	3574460	383	DNA/CACTA
Chr01	3575023	3575394	371	DNA/CACTA
Chr01	3575794	3575955	161	MITE/DTA
Chr01	3575815	3576132	317	DNA/Helitron
Chr01	3576202	3576400	198	LTR
Chr01	3577543	3577796	253	LTR
Chr01	3577653	3577873	220	DNA/DTC
Chr01	3580475	3580591	116	LTR/TRIM
Chr01	3581115	3581222	107	LTR/TRIM
Chr01	3583545	3583996	451	DNA/CACTA
Chr01	3589286	3589539	253	DNA/CACTA
Chr01	3589337	3589540	203	DNA/CACTA
Chr01	3590665	3590897	232	DNA/CACTA
Chr01	3590671	3590996	325	DNA/CACTA
Chr01	3592214	3594393	2179	LINE
Chr01	3594686	3594965	279	LTR/TRIM
Chr01	3596707	3596877	170	LTR/TRIM
Chr01	3596880	3597124	244	LTR/TRIM
Chr01	3599953	3600329	376	DNA/CACTA
Chr01	3606253	3606378	125	DNA/DTM
Chr01	3611777	3612009	232	LTR/TRIM
Chr01	3615351	3615613	262	DNA/CACTA
Chr01	3615578	3615830	252	DNA/DTC
Chr01	3615850	3616262	412	DNA/CACTA
Chr01	3616245	3616583	338	DNA/CACTA
Chr01	3616365	3616703	338	DNA/CACTA
Chr01	3617045	3617600	555	DNA/MULE
Chr01	3619591	3619772	181	LTR
Chr01	3619910	3620073	163	LTR
Chr01	3620074	3620256	182	DNA/CACTA
Chr01	3621617	3621813	196	DNA/CACTA
Chr01	3623510	3623678	168	LTR
Chr01	3623529	3623870	341	DNA/CACTA
Chr01	3623755	3623886	131	LTR
Chr01	3625145	3625742	597	LTR/Copia
Chr01	3626426	3626782	356	DNA/CACTA
Chr01	3636820	3637324	504	LTR/Copia/TAR-TORK
Chr01	3637638	3638374	736	LTR/Copia/TAR-TORK
Chr01	3641338	3641526	188	DNA/DTC
Chr01	3647171	3647489	318	DNA/MULE
Chr01	3647244	3647519	275	LINE
Chr01	3651607	3651715	108	DNA/Helitron
Chr01	3659673	3660179	506	LTR/Copia/ALE-RETROFIT
Chr01	3660161	3660290	129	LTR/TRIM
Chr01	3660613	3661203	590	LTR/Copia/ALE-RETROFIT
Chr01	3662204	3662409	205	LTR/TRIM
Chr01	3665895	3666111	216	DNA/DTC
Chr01	3667164	3667341	177	DNA/Helitron
Chr01	3670054	3670230	176	MITE/DTC
Chr01	3670231	3670347	116	DNA/DTC
Chr01	3671671	3676957	5286	DNA/CACTA
Chr01	3677112	3677855	743	DNA/MULE
Chr01	3683629	3685516	1887	LTR/Gypsy/TAT
Chr01	3686185	3686393	208	DNA/Helitron
Chr01	3686394	3687517	1123	DNA/Helitron
Chr01	3688476	3688602	126	DNA/Helitron
Chr01	3688901	3689780	879	DNA/Helitron
Chr01	3689969	3690197	228	DNA/Helitron
Chr01	3690261	3690914	653	LTR/Gypsy/TAT
Chr01	3690915	3692741	1826	LTR/Gypsy/TAT
Chr01	3690961	3697288	6327	LTR/Gypsy/TAT
Chr01	3697416	3698863	1447	LTR/Gypsy/CRM
Chr01	3698964	3700039	1075	LTR/Gypsy/CRM
Chr01	3700635	3703155	2520	LTR/Gypsy/CRM
Chr01	3703272	3704352	1080	LTR/Gypsy/CRM
Chr01	3704353	3705185	832	LTR/Copia/SIRE
Chr01	3705186	3709969	4783	LTR/Gypsy/TAT
Chr01	3713111	3713991	880	LTR/Gypsy/TAT
Chr01	3715008	3715424	416	DNA/MULE
Chr01	3715416	3715565	149	DNA/DTM
Chr01	3715514	3716913	1399	LTR/Gypsy
Chr01	3716233	3717325	1092	LTR/Gypsy/TAT
Chr01	3716956	3717892	936	LTR/Gypsy
Chr01	3717906	3719199	1293	LTR/Gypsy
Chr01	3719731	3720296	565	LTR/Gypsy/CRM
Chr01	3720294	3720617	323	DNA/MULE
Chr01	3720350	3720964	614	DNA/Helitron
Chr01	3720420	3721266	846	LTR/Gypsy
Chr01	3721393	3723673	2280	LTR/Gypsy/CRM
Chr01	3722328	3724709	2381	LTR/Gypsy/CRM
Chr01	3724975	3728102	3127	LTR/Copia/SIRE
Chr01	3728103	3729547	1444	LTR/Gypsy/CRM
Chr01	3729548	3731168	1620	LTR/Gypsy/CRM
Chr01	3731269	3732284	1015	LTR/Gypsy/CRM
Chr01	3732694	3733372	678	LTR/Gypsy/CRM
Chr01	3733373	3733638	265	DNA/Helitron
Chr01	3733780	3733907	127	DNA/Helitron
Chr01	3734039	3734408	369	DNA/CACTA
Chr01	3734589	3734932	343	MITE/DTC
Chr01	3734865	3735418	553	LTR/Gypsy
Chr01	3735476	3736151	675	LTR/Gypsy
Chr01	3736218	3736803	585	LTR/Gypsy
Chr01	3737736	3739018	1282	LTR/Gypsy/TAT
Chr01	3739865	3740522	657	LTR/Gypsy/TAT
Chr01	3740049	3740684	635	LTR/Gypsy/CRM
Chr01	3741248	3741786	538	LTR/Gypsy/TAT
Chr01	3741965	3744960	2995	LTR/Gypsy
Chr01	3745672	3745966	294	MITE/DTC
Chr01	3745945	3746294	349	DNA/MULE
Chr01	3746295	3747129	834	LTR/Gypsy
Chr01	3747125	3748147	1022	LTR/Copia/SIRE
Chr01	3748449	3749114	665	LTR
Chr01	3749501	3750024	523	LTR/Gypsy
Chr01	3750249	3750825	576	LTR/Gypsy
Chr01	3750483	3751205	722	LTR
Chr01	3751209	3752000	791	LTR/Gypsy
Chr01	3752000	3753066	1066	LTR/Copia/SIRE
Chr01	3753583	3754119	536	LTR/Gypsy
Chr01	3753863	3754125	262	DNA/Helitron
Chr01	3754897	3755048	151	DNA/CACTA
Chr01	3758849	3759566	717	LTR/Gypsy/CRM
Chr01	3759311	3759973	662	LTR/Gypsy
Chr01	3760528	3762648	2120	LTR/Copia/TAR-TORK
Chr01	3762661	3763473	812	LTR/Copia/TAR-TORK
Chr01	3763574	3765172	1598	LTR/Copia/TAR-TORK
Chr01	3765183	3765807	624	LTR/Copia/TAR-TORK
Chr01	3768258	3768417	159	MITE/DTC
Chr01	3768911	3769026	115	DNA/DTM
Chr01	3768981	3769111	130	DNA/DTC
Chr01	3769124	3769401	277	DNA/DTC
Chr01	3769507	3769738	231	DNA/DTC
Chr01	3769941	3770960	1019	DNA/CACTA
Chr01	3770961	3772887	1926	DNA/CACTA
Chr01	3772586	3772860	274	DNA/CACTA
Chr01	3772711	3773035	324	DNA/CACTA
Chr01	3773291	3774281	990	LTR/Gypsy/TAT
Chr01	3774532	3775752	1220	LTR/Copia/ALE-RETROFIT
Chr01	3776228	3777906	1678	LTR/Copia/ALE-RETROFIT
Chr01	3778145	3778746	601	LTR/Copia/ALE-RETROFIT
Chr01	3780869	3781022	153	LTR
Chr01	3781023	3781183	160	DNA/DTM
Chr01	3786228	3786866	638	LTR/Copia/ALE-RETROFIT
Chr01	3789063	3789175	112	DNA/DTA
Chr01	3789158	3789224	66	DNA/DTA
Chr01	3789192	3789339	147	DNA/DTA
Chr01	3791867	3792071	204	LTR
Chr01	3792072	3792270	198	DNA/DTM
Chr01	3792332	3792462	130	LTR
Chr01	3796888	3797004	116	LTR/TRIM
Chr01	3798823	3798927	104	LTR/TRIM
Chr01	3802654	3803430	776	LINE
Chr01	3803398	3803898	500	LTR/Gypsy/ATHILA
Chr01	3803898	3804084	186	LTR/TRIM
Chr01	3804839	3805138	299	LTR
Chr01	3805252	3805385	133	LTR
Chr01	3805938	3806160	222	LTR
Chr01	3817487	3817587	100	LINE
Chr01	3818180	3818507	327	LINE
Chr01	3826836	3826887	51	MITE/DTH
Chr01	3827072	3827202	130	MITE/DTH
Chr01	3830809	3830952	143	DNA/DTM
Chr01	3830979	3831197	218	DNA/DTM
Chr01	3835891	3836056	165	DNA/DTA
Chr01	3836059	3836287	228	DNA/DTA
Chr01	3836286	3836349	63	DNA/DTA
Chr01	3836452	3836630	178	MITE/DTA
Chr01	3846082	3846614	532	LTR/Gypsy
Chr01	3847077	3847426	349	LTR
Chr01	3847322	3847512	190	DNA/MULE
Chr01	3847720	3847875	155	MITE/DTM
Chr01	3849261	3854217	4956	LTR/Copia/ALE-RETROFIT
Chr01	3854252	3854524	272	LTR/TRIM
Chr01	3854562	3854945	383	DNA/CACTA
Chr01	3857609	3857947	338	DNA/CACTA
Chr01	3859254	3859383	129	LTR/TRIM
Chr01	3867666	3868050	384	DNA/CACTA
Chr01	3867893	3868091	198	LTR
Chr01	3869090	3869311	221	DNA/CACTA
Chr01	3869116	3869329	213	LINE
Chr01	3869588	3870815	1227	LINE
Chr01	3871099	3871238	139	DNA/Helitron
Chr01	3906828	3907384	556	LTR/Gypsy/TEKAY-DEL
Chr01	3908149	3908403	254	LTR
Chr01	3908456	3908720	264	DNA/DTM
Chr01	3908733	3908949	216	DNA/DTM
Chr01	3908798	3909053	255	DNA/DTM
Chr01	3909950	3910354	404	DNA/CACTA
Chr01	3911602	3911729	127	DNA/DTM
Chr01	3911617	3911766	149	LTR
Chr01	3911656	3911797	141	DNA/DTM
Chr01	3911730	3911797	67	MITE/DTM
Chr01	3913484	3913820	336	DNA/CACTA
Chr01	3914668	3914932	264	LTR
Chr01	3915936	3916288	352	DNA/CACTA
Chr01	3917558	3917733	175	DNA/CACTA
Chr01	3921838	3922545	707	LTR/Gypsy/CRM
Chr01	3927121	3927581	460	DNA/MULE
Chr01	3930953	3931055	102	DNA/DTC
Chr01	3931121	3931247	126	DNA/CACTA
Chr01	3931545	3931752	207	DNA/Helitron
Chr01	3938504	3938734	230	LTR
Chr01	3938915	3939182	267	DNA/Helitron
Chr01	3939078	3939315	237	DNA/CACTA
Chr01	3939900	3940273	373	DNA/CACTA
Chr01	3940122	3940303	181	LTR
Chr01	3941589	3941745	156	DNA/DTM
Chr01	3942216	3942624	408	DNA/CACTA
Chr01	3942743	3943124	381	DNA/CACTA
Chr01	3943409	3943512	103	DNA/DTC
Chr01	3944671	3944754	83	MITE/DTA
Chr01	3947077	3947318	241	DNA/CACTA
Chr01	3948269	3948420	151	DNA/Helitron
Chr01	3949056	3949213	157	DNA/CACTA
Chr01	3950445	3950873	428	DNA/CACTA
Chr01	3950916	3951293	377	DNA/Helitron
Chr01	3952041	3952193	152	LTR
Chr01	3953342	3953649	307	LTR/TRIM
Chr01	3956231	3956425	194	LTR/TRIM
Chr01	3956420	3956555	135	LTR/TRIM
Chr01	3960033	3960371	338	LINE
Chr01	3963767	3963966	199	DNA/CACTA
Chr01	3964489	3964606	117	LINE
Chr01	3967672	3967985	313	DNA/CACTA
Chr01	3975688	3975793	105	LINE
Chr01	3977231	3978023	792	DNA/DTC
Chr01	3978677	3978840	163	DNA/MULE
Chr01	3978841	3979051	210	DNA/MULE
Chr01	3978898	3979203	305	LINE
Chr01	3979052	3979177	125	DNA/MULE
Chr01	3979978	3980110	132	LINE
Chr01	3982048	3982548	500	LTR
Chr01	3983018	3983257	239	DNA/MULE
Chr01	3983543	3983910	367	DNA/MULE
Chr01	3987289	3988665	1376	LINE
Chr01	3988944	3989286	342	LINE
Chr01	3992853	3992964	111	MITE/DTM
Chr01	3997230	3997542	312	LINE
Chr01	3998326	4000198	1872	LINE
Chr01	4005831	4006765	934	LTR/Gypsy
Chr01	4008141	4010020	1879	LINE
Chr01	4008144	4010288	2144	LINE
Chr01	4011937	4012475	538	LTR/Copia/IVANA-ORYCO
Chr01	4014055	4014445	390	DNA/CACTA
Chr01	4015615	4015787	172	LINE
Chr01	4015788	4016009	221	LINE
Chr01	4018569	4018674	105	LTR
Chr01	4018678	4019045	367	LTR
Chr01	4019178	4019476	298	LTR
Chr01	4024029	4024227	198	LTR
Chr01	4025000	4025402	402	DNA/CACTA
Chr01	4026695	4026777	82	MITE/DTC
Chr01	4026774	4026878	104	LINE
Chr01	4030560	4031033	473	DNA/MULE
Chr01	4032289	4032421	132	DNA/Helitron
Chr01	4032404	4033234	830	LINE
Chr01	4033429	4033610	181	DNA/DTC
Chr01	4033838	4034066	228	DNA/DTC
Chr01	4034121	4034350	229	DNA/DTC
Chr01	4035479	4035593	114	LINE
Chr01	4035947	4036265	318	DNA/MULE
Chr01	4036343	4036728	385	MITE/DTM
Chr01	4039329	4040003	674	LTR/Gypsy
Chr01	4048528	4048899	371	LINE
Chr01	4048891	4049252	361	LINE
Chr01	4049058	4049447	389	LINE
Chr01	4049584	4049995	411	LINE
Chr01	4050006	4051251	1245	LINE
Chr01	4050941	4051450	509	LINE
Chr01	4052755	4053123	368	DNA/CACTA
Chr01	4053679	4053886	207	LTR
Chr01	4053948	4054080	132	LINE
Chr01	4059552	4059750	198	LINE
Chr01	4059577	4059836	259	LINE
Chr01	4070095	4070224	129	LINE
Chr01	4071719	4071827	108	DNA/CACTA
Chr01	4078755	4079094	339	DNA/MULE
Chr01	4078893	4079121	228	MITE/DTM
Chr01	4079499	4080271	772	LINE
Chr01	4080945	4081312	367	DNA/CACTA
Chr01	4082957	4083359	402	DNA/CACTA
Chr01	4086203	4086354	151	LTR
Chr01	4087075	4087632	557	LINE
Chr01	4088074	4088313	239	LINE
Chr01	4088403	4088552	149	MITE/DTM
Chr01	4088836	4089073	237	LINE
Chr01	4092551	4092687	136	LINE
Chr01	4098661	4098782	121	DNA/DTC
Chr01	4099378	4100187	809	LTR/Gypsy
Chr01	4101837	4102533	696	LINE
Chr01	4103159	4103498	339	LINE
Chr01	4103365	4103529	164	LINE
Chr01	4109308	4109487	179	LTR
Chr01	4110801	4111363	562	LTR/Copia
Chr01	4113084	4113463	379	DNA/CACTA
Chr01	4116411	4116591	180	LINE
Chr01	4119438	4119700	262	DNA/CACTA
Chr01	4119588	4119717	129	DNA/Helitron
Chr01	4120146	4121467	1321	LTR/Copia/ALE-RETROFIT
Chr01	4122179	4124522	2343	LTR/Copia/ALE-RETROFIT
Chr01	4130516	4130716	200	LINE
Chr01	4132769	4132871	102	LTR
Chr01	4132891	4133509	618	LINE
Chr01	4133530	4133992	462	DNA/CACTA
Chr01	4135167	4135616	449	LINE
Chr01	4136088	4136563	475	DNA/hAT
Chr01	4137397	4137612	215	LTR
Chr01	4137788	4137949	161	LTR
Chr01	4137954	4138120	166	LTR
Chr01	4138338	4139460	1122	LINE
Chr01	4140380	4144274	3894	LINE
Chr01	4144562	4144696	134	LINE
Chr01	4144891	4145054	163	LTR
Chr01	4151364	4151466	102	LINE
Chr01	4151376	4151997	621	LINE
Chr01	4152063	4152227	164	LTR
Chr01	4153937	4154057	120	DNA/DTH
Chr01	4155730	4155968	238	DNA/Helitron
Chr01	4155861	4156064	203	DNA/DTM
Chr01	4156016	4156139	123	DNA/DTC
Chr01	4164166	4164336	170	LTR/TRIM
Chr01	4164921	4166364	1443	LTR/Copia/ALE-RETROFIT
Chr01	4178362	4178507	145	DNA/DTM
Chr01	4178894	4179024	130	LTR
Chr01	4180709	4181610	901	LTR/Gypsy/CRM
Chr01	4181639	4182312	673	LTR/Gypsy/CRM
Chr01	4186105	4186218	113	LINE
Chr01	4188396	4188716	320	DNA/MULE
Chr01	4188714	4188901	187	MITE/DTM
Chr01	4188943	4189142	199	MITE/DTM
Chr01	4189149	4189508	359	DNA/MULE
Chr01	4197375	4197497	122	LTR/TRIM
Chr01	4198846	4199038	192	LTR
Chr01	4198926	4199052	126	LTR
Chr01	4199637	4199856	219	DNA/DTM
Chr01	4200764	4201056	292	DNA/CACTA
Chr01	4201581	4201756	175	SINEs
Chr01	4205841	4206027	186	DNA/DTM
Chr01	4210034	4210165	131	DNA/DTA
Chr01	4210159	4210642	483	DNA/Helitron
Chr01	4210645	4210754	109	DNA/Helitron
Chr01	4214756	4215050	294	LTR
Chr01	4224062	4224548	486	LINE
Chr01	4224639	4224934	295	DNA/CACTA
Chr01	4225727	4226057	330	DNA/CACTA
Chr01	4226781	4227152	371	MITE/DTA
Chr01	4229980	4230166	186	DNA/CACTA
Chr01	4230967	4231085	118	LINE
Chr01	4233445	4233713	268	DNA/CACTA
Chr01	4233470	4233775	305	SINEs
Chr01	4236654	4237844	1190	LTR/Copia
Chr01	4238129	4238266	137	DNA/DTC
Chr01	4238253	4238368	115	DNA/DTM
Chr01	4238345	4239552	1207	LTR/Gypsy/TEKAY-DEL
Chr01	4239733	4239900	167	DNA/Helitron
Chr01	4247826	4248148	322	DNA/MULE
Chr01	4249128	4249237	109	DNA/DTC
Chr01	4256492	4256846	354	DNA/MULE
Chr01	4256600	4256868	268	LINE
Chr01	4257788	4257902	114	LINE
Chr01	4266983	4267205	222	DNA/CACTA
Chr01	4269240	4270125	885	DNA/CACTA
Chr01	4270357	4270589	232	DNA/DTM
Chr01	4270759	4270978	219	DNA/DTM
Chr01	4271051	4271246	195	LTR
Chr01	4273254	4273871	617	LTR/Gypsy
Chr01	4273683	4274489	806	LTR/Gypsy/REINA
Chr01	4273804	4274399	595	LTR/Gypsy/REINA
Chr01	4274400	4275803	1403	LTR/Gypsy
Chr01	4275804	4276409	605	LTR/Gypsy/REINA
Chr01	4275924	4276726	802	LTR/Gypsy
Chr01	4276715	4277471	756	LTR/Gypsy/CRM
Chr01	4277469	4278496	1027	LTR/Gypsy
Chr01	4278968	4281996	3028	DNA/MULE
Chr01	4281830	4284455	2625	DNA/MULE
Chr01	4282115	4285592	3477	DNA/MULE
Chr01	4286405	4286890	485	LINE
Chr01	4286511	4286892	381	LINE
Chr01	4287050	4287178	128	DNA/CACTA
Chr01	4295657	4295839	182	LINE
Chr01	4299153	4300836	1683	LTR/Copia/ALE-RETROFIT
Chr01	4301211	4302767	1556	LTR/Copia/ALE-RETROFIT
Chr01	4305088	4305415	327	MITE/DTM
Chr01	4318614	4319202	588	LTR/Gypsy/TAT
Chr01	4320415	4321467	1052	LTR/Gypsy/TEKAY-DEL
Chr01	4321646	4321813	167	DNA/DTC
Chr01	4322264	4322640	376	DNA/CACTA
Chr01	4328219	4328503	284	DNA/Helitron
Chr01	4328362	4328632	270	DNA/CACTA
Chr01	4332798	4332905	107	MITE/DTM
Chr01	4337107	4337221	114	DNA/CACTA
Chr01	4342816	4343614	798	DNA/MULE
Chr01	4343622	4343877	255	DNA/MULE
Chr01	4344234	4345241	1007	LTR/Gypsy/TAT
Chr01	4345276	4345766	490	DNA/MULE
Chr01	4345767	4346192	425	DNA/DTC
Chr01	4348134	4348259	125	LINE
Chr01	4352197	4353441	1244	LTR/Gypsy/CRM
Chr01	4353921	4354461	540	LTR/Copia/ALE-RETROFIT
Chr01	4355002	4355828	826	LTR/Copia/ALE-RETROFIT
Chr01	4358548	4358742	194	DNA/Helitron
Chr01	4369270	4369991	721	LTR/Gypsy/TEKAY-DEL
Chr01	4369777	4370061	284	DNA/DTM
Chr01	4370086	4370233	147	DNA/CACTA
Chr01	4370339	4370839	500	LTR
Chr01	4370416	4370991	575	LTR/Gypsy
Chr01	4373347	4374155	808	LTR/Gypsy
Chr01	4373650	4374166	516	LTR
Chr01	4374642	4374790	148	LTR
Chr01	4375368	4375635	267	DNA/DTM
Chr01	4376592	4376787	195	DNA/CACTA
Chr01	4378047	4378827	780	LINE
Chr01	4378811	4380462	1651	DNA/Helitron
Chr01	4380897	4381275	378	DNA/CACTA
Chr01	4381377	4381521	144	LTR
Chr01	4381594	4382156	562	LTR/Gypsy/TAT
Chr01	4382325	4383010	685	LTR/Gypsy/TAT
Chr01	4386527	4386701	174	DNA/MULE
Chr01	4386703	4387622	919	DNA/CACTA
Chr01	4386850	4388463	1613	DNA/CACTA
Chr01	4388716	4388934	218	DNA/CACTA
Chr01	4391750	4392565	815	LTR/Copia/IVANA-ORYCO
Chr01	4392679	4393261	582	LTR/Copia
Chr01	4394803	4394940	137	DNA/DTM
Chr01	4394854	4394948	94	MITE/DTA
Chr01	4395099	4395176	77	DNA/DTA
Chr01	4395115	4395172	57	MITE/DTA
Chr01	4395181	4395336	155	DNA/hAT
Chr01	4396889	4399160	2271	DNA/MULE
Chr01	4399173	4399844	671	DNA/MULE
Chr01	4404116	4404277	161	DNA/DTH
Chr01	4419697	4419848	151	DNA/DTC
Chr01	4422345	4423025	680	LTR/Gypsy/TAT
Chr01	4424223	4424334	111	DNA/DTC
Chr01	4425098	4425226	128	DNA/DTM
Chr01	4429292	4429451	159	MITE/DTA
Chr01	4430344	4430750	406	DNA/CACTA
Chr01	4430969	4431128	159	DNA/DTM
Chr01	4431693	4431899	206	LINE
Chr01	4432262	4432460	198	DNA/Helitron
Chr01	4432383	4432510	127	MITE/DTA
Chr01	4437367	4438072	705	LTR/Copia/ALE-RETROFIT
Chr01	4440065	4440565	500	LTR/Copia/ALE-RETROFIT
Chr01	4442545	4442868	323	DNA/CACTA
Chr01	4442717	4442886	169	LTR
Chr01	4442945	4443131	186	DNA/hAT
Chr01	4442995	4443151	156	LTR
Chr01	4444564	4444741	177	LINE
Chr01	4445253	4445552	299	DNA/CACTA
Chr01	4451864	4451999	135	DNA/DTM
Chr01	4457576	4457940	364	DNA/DTM
Chr01	4457959	4458493	534	LTR/Gypsy/ATHILA
Chr01	4458493	4459346	853	DNA/DTC
Chr01	4458913	4459565	652	DNA/DTC
Chr01	4461236	4461510	274	DNA/CACTA
Chr01	4461369	4461682	313	DNA/Helitron
Chr01	4462031	4462146	115	DNA/DTC
Chr01	4462150	4462289	139	DNA/DTC
Chr01	4462290	4462930	640	LTR
Chr01	4466775	4467061	286	DNA/DTM
Chr01	4466925	4467217	292	DNA/DTM
Chr01	4467300	4467873	573	DNA/MULE
Chr01	4470875	4471079	204	DNA/DTM
Chr01	4471144	4471464	320	DNA/DTM
Chr01	4472671	4472744	73	DNA/DTA
Chr01	4472921	4473087	166	DNA/Helitron
Chr01	4482786	4485182	2396	MITE/DTM
Chr01	4485292	4485409	117	DNA/DTC
Chr01	4485928	4486805	877	LTR/Gypsy/TEKAY-DEL
Chr01	4487182	4488551	1369	LTR/Gypsy/TEKAY-DEL
Chr01	4488865	4489009	144	LINE
Chr01	4489866	4490075	209	LTR/TRIM
Chr01	4490868	4491075	207	SINEs
Chr01	4502492	4502921	429	DNA/MULE
Chr01	4502537	4503080	543	DNA/MULE
Chr01	4503178	4503376	198	DNA/MULE
Chr01	4507079	4507590	511	DNA/CACTA
Chr01	4507593	4507782	189	DNA/CACTA
Chr01	4509937	4510316	379	DNA/CACTA
Chr01	4510163	4510341	178	LTR
Chr01	4513671	4513909	238	DNA/CACTA
Chr01	4513829	4513939	110	LTR
Chr01	4514416	4514755	339	DNA/CACTA
Chr01	4517661	4517785	124	LTR
Chr01	4517662	4517807	145	DNA/DTM
Chr01	4517863	4518003	140	DNA/DTM
Chr01	4521208	4521569	361	DNA/CACTA
Chr01	4522633	4522867	234	LINE
Chr01	4522943	4523861	918	LINE
Chr01	4523862	4524097	235	LTR
Chr01	4524140	4524416	276	DNA/DTC
Chr01	4524702	4524822	120	DNA/DTC
Chr01	4524715	4524890	175	DNA/DTC
Chr01	4526182	4527418	1236	LTR/Copia
Chr01	4527418	4528114	696	LTR/Copia/ALE-RETROFIT
Chr01	4528107	4528277	170	DNA/CACTA
Chr01	4528706	4528826	120	DNA/Helitron
Chr01	4530522	4530653	131	DNA/DTH
Chr01	4545711	4545890	179	DNA/CACTA
Chr01	4549270	4549433	163	LTR/TRIM
Chr01	4550225	4550876	651	DNA/DTM
Chr01	4550653	4551727	1074	DNA/MULE
Chr01	4553575	4553755	180	DNA/DTC
Chr01	4554055	4554412	357	DNA/CACTA
Chr01	4567915	4569016	1101	LTR/Copia/SIRE
Chr01	4569861	4570374	513	LTR/Gypsy/CRM
Chr01	4571053	4571913	860	DNA/CACTA
Chr01	4571878	4572180	302	LTR
Chr01	4573738	4573964	226	DNA/DTC
Chr01	4582983	4583583	600	DNA/DTT
Chr01	4583792	4584238	446	LINE
Chr01	4584364	4584650	286	LTR
Chr01	4584651	4585397	746	DNA/CACTA
Chr01	4587925	4588260	335	DNA/Helitron
Chr01	4592764	4592871	107	LTR/TRIM
Chr01	4593377	4593683	306	MITE/DTM
Chr01	4594235	4594558	323	DNA/MULE
Chr01	4595919	4596153	234	LTR
Chr01	4597018	4597158	140	LINE
Chr01	4597159	4598480	1321	LINE
Chr01	4598503	4598729	226	LINE
Chr01	4604749	4605208	459	LTR
Chr01	4608380	4609076	696	LINE
Chr01	4610093	4610307	214	LINE
Chr01	4613696	4614034	338	DNA/CACTA
Chr01	4613877	4614053	176	LTR
Chr01	4615440	4616052	612	LINE
Chr01	4615516	4616359	843	LINE
Chr01	4616342	4618206	1864	LINE
Chr01	4616571	4618241	1670	LINE
Chr01	4620114	4621304	1190	LTR/Copia/SIRE
Chr01	4624082	4624446	364	LINE
Chr01	4624753	4624964	211	LINE
Chr01	4625782	4625889	107	LTR
Chr01	4626145	4626313	168	LINE
Chr01	4629797	4630134	337	DNA/CACTA
Chr01	4632092	4632997	905	LINE
Chr01	4632995	4633222	227	LINE
Chr01	4633223	4634909	1686	LINE
Chr01	4640352	4640928	576	LTR
Chr01	4643922	4644675	753	LINE
Chr01	4645455	4645566	111	LTR
Chr01	4645859	4646075	216	LINE
Chr01	4653400	4654580	1180	LTR/Copia/ALE-RETROFIT
Chr01	4653995	4654829	834	LTR/Copia/ALE-RETROFIT
Chr01	4655443	4655544	101	DNA/MULE
Chr01	4655625	4655824	199	DNA/MULE
Chr01	4655824	4656376	552	DNA/MULE
Chr01	4657109	4657511	402	DNA/CACTA
Chr01	4657622	4657907	285	DNA/MULE
Chr01	4657711	4657907	196	LINE
Chr01	4657908	4658035	127	DNA/MULE
Chr01	4662496	4665547	3051	LINE
Chr01	4665550	4666243	693	LINE
Chr01	4666164	4666367	203	DNA/CACTA
Chr01	4668490	4669366	876	DNA/Helitron
Chr01	4669366	4670142	776	LTR
Chr01	4669587	4670541	954	DNA/hAT
Chr01	4670555	4670956	401	DNA/Helitron
Chr01	4670915	4671028	113	DNA/CACTA
Chr01	4673573	4673943	370	DNA/CACTA
Chr01	4674229	4674472	243	MITE/DTA
Chr01	4674957	4675405	448	LINE
Chr01	4675743	4675932	189	DNA/Helitron
Chr01	4682833	4682954	121	LINE
Chr01	4685443	4685650	207	DNA/CACTA
Chr01	4685531	4685649	118	LINE
Chr01	4694612	4694777	165	MITE/DTM
Chr01	4696600	4696907	307	LINE
Chr01	4698095	4698338	243	DNA/MULE
Chr01	4699069	4699268	199	LINE
Chr01	4700911	4701454	543	LTR/Gypsy/TAT
Chr01	4704399	4704672	273	DNA/Helitron
Chr01	4704655	4705449	794	LINE
Chr01	4707468	4707582	114	LTR
Chr01	4708727	4708884	157	DNA/DTC
Chr01	4708945	4709089	144	LTR
Chr01	4712690	4712890	200	DNA/CACTA
Chr01	4712887	4713003	116	DNA/Helitron
Chr01	4723756	4724231	475	DNA/Helitron
Chr01	4724247	4724367	120	DNA/Helitron
Chr01	4724370	4724644	274	DNA/CACTA
Chr01	4724502	4724803	301	DNA/Helitron
Chr01	4724813	4725004	191	DNA/Helitron
Chr01	4729515	4729643	128	MITE/DTM
Chr01	4734019	4734387	368	LTR
Chr01	4734555	4734743	188	LTR
Chr01	4738742	4738876	134	DNA/MULE
Chr01	4738936	4739150	214	MITE/DTM
Chr01	4738975	4739177	202	MITE/DTM
Chr01	4739331	4740262	931	LTR/Copia/ALE-RETROFIT
Chr01	4746612	4747045	433	LINE
Chr01	4747041	4747143	102	DNA/Helitron
Chr01	4755250	4755452	202	LINE
Chr01	4761602	4761784	182	LINE
Chr01	4768444	4769096	652	LTR/Gypsy/TAT
Chr01	4771244	4771352	108	LTR/TRIM
Chr01	4773368	4773618	250	DNA/DTC
Chr01	4774607	4774737	130	LTR/TRIM
Chr01	4777528	4778425	897	LTR/Gypsy/REINA
Chr01	4777549	4778432	883	LTR/Gypsy/REINA
Chr01	4778543	4779272	729	LTR/Gypsy/REINA
Chr01	4783229	4783331	102	DNA/MULE
Chr01	4783597	4783717	120	LTR/TRIM
Chr01	4784837	4785061	224	DNA/CACTA
Chr01	4791978	4793869	1891	LTR/Copia/ALE-RETROFIT
Chr01	4795613	4795935	322	DNA/MULE
Chr01	4796186	4796473	287	MITE/DTM
Chr01	4796570	4796860	290	MITE/DTM
Chr01	4796774	4797198	424	DNA/Helitron
Chr01	4797424	4797583	159	DNA/DTM
Chr01	4809400	4809701	301	DNA/Helitron
Chr01	4809559	4809839	280	DNA/CACTA
Chr01	4813714	4813826	112	LTR
Chr01	4813922	4814334	412	LTR
Chr01	4814331	4814481	150	LTR
Chr01	4822785	4822862	77	MITE/DTC
Chr01	4823102	4823383	281	LINE
Chr01	4823434	4823590	156	LINE
Chr01	4833088	4840727	7639	LTR/Gypsy/TEKAY-DEL
Chr01	4842540	4842666	126	DNA/DTT
Chr01	4849223	4849390	167	LTR
Chr01	4849225	4849458	233	DNA/CACTA
Chr01	4851917	4852029	112	MITE/DTC
Chr01	4853366	4853533	167	LINE
Chr01	4853819	4854577	758	LTR
Chr01	4855498	4855722	224	DNA/Helitron
Chr01	4855705	4856497	792	LINE
Chr01	4859085	4859426	341	DNA/CACTA
Chr01	4859896	4860012	116	DNA/CACTA
Chr01	4859903	4860037	134	LTR
Chr01	4874764	4874933	169	DNA/DTM
Chr01	4874986	4875543	557	DNA/CACTA
Chr01	4875769	4876007	238	DNA/MULE
Chr01	4877220	4877585	365	DNA/MULE
Chr01	4877641	4877762	121	MITE/DTM
Chr01	4878031	4878227	196	MITE/DTC
Chr01	4878201	4878368	167	DNA/DTC
Chr01	4878898	4879092	194	DNA/CACTA
Chr01	4879846	4880253	407	DNA/DTC
Chr01	4880937	4881668	731	LTR/Gypsy/ATHILA
Chr01	4881919	4882148	229	LINE
Chr01	4882545	4882675	130	DNA/DTM
Chr01	4883626	4883941	315	DNA/CACTA
Chr01	4884049	4884154	105	DNA/CACTA
Chr01	4884053	4884166	113	LTR
Chr01	4884877	4885060	183	DNA/CACTA
Chr01	4885061	4885270	209	LINE
Chr01	4885271	4885451	180	DNA/CACTA
Chr01	4887251	4887417	166	DNA/DTC
Chr01	4889624	4889773	149	DNA/CACTA
Chr01	4889896	4890059	163	DNA/MULE
Chr01	4890825	4890927	102	DNA/MULE
Chr01	4891037	4891411	374	LTR
Chr01	4892625	4893128	503	LINE
Chr01	4893129	4894252	1123	DNA/DTA
Chr01	4894246	4895288	1042	LTR/Copia/SIRE
Chr01	4895280	4896693	1413	LTR/Copia/SIRE
Chr01	4896688	4898032	1344	DNA/DTA
Chr01	4898033	4898509	476	LINE
Chr01	4898044	4898601	557	LTR/Gypsy/ATHILA
Chr01	4898146	4898702	556	LINE
Chr01	4900185	4900248	63	MITE/DTA
Chr01	4902557	4902790	233	DNA/CACTA
Chr01	4904600	4904700	100	DNA/CACTA
Chr01	4904800	4904951	151	DNA/CACTA
Chr01	4904951	4905085	134	LTR
Chr01	4905197	4905304	107	LTR
Chr01	4906485	4907233	748	LTR/Gypsy
Chr01	4908266	4908506	240	LTR
Chr01	4909044	4909254	210	LTR
Chr01	4909267	4909393	126	LTR
Chr01	4911922	4912023	101	DNA/DTH
Chr01	4912036	4912183	147	DNA/DTC
Chr01	4912650	4912985	335	LTR
Chr01	4913040	4913467	427	LINE
Chr01	4916870	4917051	181	DNA/DTC
Chr01	4928724	4929313	589	DNA/Helitron
Chr01	4934411	4934696	285	DNA/DTM
Chr01	4934675	4934799	124	LTR
Chr01	4939128	4940864	1736	LINE
Chr01	4940869	4940991	122	LINE
Chr01	4941405	4942266	861	LINE
Chr01	4942343	4942700	357	LINE
Chr01	4943442	4944373	931	LINE
Chr01	4944500	4944795	295	LTR
Chr01	4950877	4951246	369	DNA/CACTA
Chr01	4955310	4955678	368	DNA/CACTA
Chr01	4955693	4956065	372	DNA/MULE
Chr01	4956078	4956778	700	DNA/MULE
Chr01	4957417	4957589	172	DNA/DTM
Chr01	4958078	4958722	644	LTR/Copia/ALE-RETROFIT
Chr01	4966966	4968119	1153	LINE
Chr01	4967019	4968451	1432	LTR
Chr01	4969760	4970048	288	LTR/TRIM
Chr01	4972924	4973579	655	LTR/Copia/TAR-TORK
Chr01	4975899	4978565	2666	LTR/Copia/ALE-RETROFIT
Chr01	4978559	4979921	1362	LTR/Copia/ALE-RETROFIT
Chr01	4982274	4982806	532	DNA/MULE
Chr01	4983906	4984272	366	DNA/MULE
Chr01	4987288	4989197	1909	LTR/Gypsy
Chr01	4990320	4990631	311	DNA/DTC
Chr01	4992766	4992991	225	LTR
Chr01	4993081	4993219	138	DNA/DTM
Chr01	4994607	4995135	528	LTR/Gypsy/CRM
Chr01	4994806	4995584	778	LTR/Gypsy/CRM
Chr01	4995833	4996040	207	MITE/DTC
Chr01	4995879	4996083	204	DNA/DTC
Chr01	4997671	4997859	188	DNA/CACTA
Chr01	4997870	4998431	561	LINE
Chr01	5001584	5002031	447	LINE
Chr01	5007424	5007682	258	DNA/DTC
Chr01	5007765	5008216	451	DNA/DTC
Chr01	5008372	5008738	366	DNA/DTC
Chr01	5008432	5009016	584	DNA/DTC
Chr01	5012429	5012793	364	DNA/CACTA
Chr01	5013297	5013444	147	LTR
Chr01	5013499	5013659	160	LTR
Chr01	5015432	5015738	306	DNA/CACTA
[truncated: 247,701 more rows]
