# Supplementary material for: Selection signatures and population dynamics of transposable elements in lima bean
Source: Commun Biol. 2023 Aug 2;6:803. doi: 10.1038/s42003-023-05144-y (PMC10397206; doi:10.1038/s42003-023-05144-y)
Supplement: Supplementary file 6 — Supplementary Data 3 [file 42003_2023_5144_MOESM6_ESM.xlsx]

## Sheet: Sheet1
Taxonomic information			Ecological observations			Geography						Collection information			Donor's information
Accession number	CIAT code	DOI	Synonyms	Common names	Genus	Species	Gene Pool	Biological status	Type of material	Country	Department	County	Place	Altitude (masl)	Latitude (decimal)	Longitude (decimal)	Date of collection ( dd-mm-yyyy )	Name	Name	Institution	Country	Date of receipt ( dd-mm-yyyy )
G25172	G25172	10.18730/PFHK1	BLU-7	Cl Pintado	Phaseolus	lunatus	DOM_AI	Cultivated	Landrace	Peru	Ica	Pisco	Pisco	5	-13.71	-76.22	15-06-1977	Robert Burns Rangel	Robert Burns Rangel	PROJECT IBPGR/CIAT	Peru	30-06-1977
G25229	G25229	10.18730/JJPW5	NO. 285-73		Phaseolus	lunatus	WILD_MI	Wild		Mexico	Nayarit	Sayulita	5 km SE of Sayulita	500	20.84	-105.41	1973-01-03	Clarence Dan Johnson	Clarence Dan Johnson	NORTHERN ARIZONA UNIVERSITY/FLAGSTAFF	United States	1978-01-03
G25230	G25230	10.18730/JJPX6	NO. 406-73		Phaseolus	lunatus	WILD_MI	Wild		Mexico	Colima	Manzanillo	11 km E of Manzanillo	3	19.05	-104.24	1973-07-03	Clarence Dan Johnson	Clarence Dan Johnson	NORTHERN ARIZONA UNIVERSITY/FLAGSTAFF	United States	1978-01-03
G25231	G25231	10.18730/JJPY7	NO. 412-73		Phaseolus	lunatus	WILD_MI	Wild		Mexico	Colima	Manzanillo	13 km W of Manzanillo	3	19.04	-104.22	1973-08-03	Clarence Dan Johnson	Clarence Dan Johnson	NORTHERN ARIZONA UNIVERSITY/FLAGSTAFF	United States	1978-01-03
G25232	G25232	10.18730/JJPZ8	NO. 422-73		Phaseolus	lunatus	WILD_MI	Wild		Mexico	Colima	Cihuatlan	6 km E of Cihuatlan	400	19.22	-104.54	1973-08-03	Clarence Dan Johnson	Clarence Dan Johnson	NORTHERN ARIZONA UNIVERSITY/FLAGSTAFF	United States	1978-01-03
G25254	G25254	10.18730/JJQ3C	PI189403	Piloy	Phaseolus	lunatus	DOM_MI	Cultivated	Landrace	Guatemala	Suchitepequez	Mazatenango	Mazatenango	371	14.54	-91.5			H. R. Hanes	RPIS/PULLMAN	United States	1978-01-02
G25293	G25293	10.18730/JJR9D	GENTRY 12010, PI202830		Phaseolus	lunatus	DOM_MI	Cultivated	Landrace	Mexico	Guerrero	Iguala	market in Iguala		18.35	-99.53	1952-01-01	Howard Scott Gentry, William B. Fox	H. R. Hanes	RPIS/PULLMAN	United States	1978-01-02
G25400	G25400	10.18730/JJT60	ALLARD/TUCKER 116, PI256804	Frijol Rojo	Phaseolus	lunatus	DOM_MI	Cultivated	Landrace	Colombia	Cauca	Patia	near El Bordo	988	2.12	-76.96		R. W. Allard, Carl L. Tucker	H. R. Hanes	RPIS/PULLMAN	United States	1978-01-02
G25514	G25514	10.18730/JJWK3	ALLARD/TUCKER 68, PI257365		Phaseolus	lunatus	DOM_MI	Cultivated	Landrace	Colombia	Cordoba	Pueblo Nuevo	small farm near Pueblo Nuevo		8.51	-75.42	1959-12-02	R. W. Allard, Carl L. Tucker	H. R. Hanes	RPIS/PULLMAN	United States	1978-01-02
G25540	G25540	10.18730/JJWR8	ALLARD/TUCKER 229, PI257412		Phaseolus	lunatus	DOM_AI	Cultivated	Landrace	Argentina	Salta	Coronel Moldes	Coronel Moldes	1143	-25.27	-65.5		R. W. Allard, Carl L. Tucker	H. R. Hanes	RPIS/PULLMAN	United States	1978-01-02
G25811	G25811	10.18730/PFNNM		Zaragoza	Phaseolus	lunatus	DOM_MI	Cultivated	Landrace	Colombia	Sucre	Ovejas	Región de La Cansona, Ovejas-El Carmen road		9.57	-75.2		Gustavo Ballesteros Patron	Gustavo Ballesteros Patron	UNIVERSIDAD DE CORDOBA/MONTERIA	Colombia	1984-01-12
G25815D	G25815D	10.18730/S5MS~		Carauta	Phaseolus	lunatus	DOM_MI	Cultivated	Landrace	Colombia	Cordoba	Pueblo Nuevo	15 km SE Pueblo Nuevo, parcelación Toronto	50	8.42	-75.29		Gustavo Ballesteros Patron	Gustavo Ballesteros Patron	UNIVERSIDAD DE CORDOBA/MONTERIA	Colombia	1988-01-09
G25897	G25897	10.18730/PG3X*	DGD-1379	Patiano, Torta	Phaseolus	lunatus	DOM_AI	Cultivated	Landrace	Colombia	Nariño	San Pablo	0.8 km E of Florencia	1570	1.68	-77.06	28-07-1985	Daniel Gabriel Debouck, Luis Enrique Lopez Jaramillo, Nestor Felipe Angulo Ramos	Daniel Gabriel Debouck	PROJECT IBPGR/CIAT/ICA-COLOMBIA	Colombia	1985-01-08
G25898	G25898	10.18730/JWF9C	DGD-1390		Phaseolus	lunatus	DOM_AI	Cultivated	Landrace	Colombia	Nariño	La Cruz	Cabuyal	1950	1.64	-76.97	28-07-1985	Daniel Gabriel Debouck, Luis Enrique Lopez Jaramillo, Nestor Felipe Angulo Ramos	Daniel Gabriel Debouck	PROJECT IBPGR/CIAT/ICA-COLOMBIA	Colombia	1985-01-08
G25900	G25900	10.18730/JWFGK	DGD-1393	Torta	Phaseolus	lunatus	DOM_AI	Cultivated	Landrace	Colombia	Nariño	La Cruz	Cofradia	2170	1.63	-76.97	28-07-1985	Daniel Gabriel Debouck, Luis Enrique Lopez Jaramillo, Nestor Felipe Angulo Ramos	Daniel Gabriel Debouck	PROJECT IBPGR/CIAT/ICA-COLOMBIA	Colombia	1985-01-08
G25910	G25910	10.18730/JWE2A	DGD-1315	Torta	Phaseolus	lunatus	DOM_AI	Cultivated	Landrace	Colombia	Nariño	Guachavez	Chaguez	1900	1.25	-77.67	26-07-1985	Daniel Gabriel Debouck, Luis Enrique Lopez Jaramillo, Nestor Felipe Angulo Ramos	Daniel Gabriel Debouck	PROJECT IBPGR/CIAT/ICA-COLOMBIA	Colombia	1985-01-08
G25914	G25914	10.18730/PGAY=	DGD-1945, TARS-417	Layo Del Zorro	Phaseolus	lunatus	WILD_AI	Wild		Peru	Cajamarca	Santa Cruz	5 km E of Chancay Baños, Chancay	1750	-6.57	-78.81	1986-10-08	Daniel Gabriel Debouck, Jorge Hernan Linan Jara, Angelica Campana Sierra	Daniel Gabriel Debouck	PROJECT IBPGR/CIAT/INIPA-PERU	Peru	1986-01-09
G25915	G25915	10.18730/JWKD~	DGD-1957	Layo Del Zorro	Phaseolus	lunatus	WILD_AI	Wild		Peru	Cajamarca	San Pablo	2 km N of Sangal	2020	-7.13	-78.84	13-08-1986	Daniel Gabriel Debouck, Jorge Hernan Linan Jara, Angelica Campana Sierra	Daniel Gabriel Debouck	PROJECT IBPGR/CIAT/INIPA-PERU	Peru	1986-01-09
G25916	G25916	10.18730/PGAZU	DGD-1981	Layo Del Zorro	Phaseolus	lunatus	WILD_AI	Wild		Peru	Cajamarca	Chota	2 km NE of Cochabamba	1720	-6.47	-78.89	17-08-1986	Daniel Gabriel Debouck, Jorge Hernan Linan Jara, Angelica Campana Sierra	Daniel Gabriel Debouck	PROJECT IBPGR/CIAT/INIPA-PERU	Peru	1986-01-09
G25955	G25955	10.18730/PFP93	DGD-1958	Pallar	Phaseolus	lunatus	DOM_AI	Cultivated	Landrace	Peru	Cajamarca	Contumaza	San Juan and Cachaquiero	1880	-7.29	-78.5	14-08-1986	Daniel Gabriel Debouck, Jorge Hernan Linan Jara, Angelica Campana Sierra	Daniel Gabriel Debouck	PROJECT IBPGR/CIAT/INIPA-PERU	Peru	1986-01-09
G25970	G25970	10.18730/JW20Z	LEROI MEX-197, NI-1196		Phaseolus	lunatus	WILD_MI	Wild		Mexico	Morelos	Yautepec	Oacalco	1250	18.92	-99.04	1984-12-02	Bernard Leroi	Robert Marechal	GEMBLOUX	Belgium	1987-01-03
G25981	G25981	10.18730/JXDAB	DGD-2488	Chuies, Pallar	Phaseolus	lunatus	DOM_AI	Cultivated	Landrace	Bolivia	Chuquisaca	Oropeza	Mojoroto, at Mojoroto	1970	-18.92	-65.07	1988-01-05	Daniel Gabriel Debouck, Raul Rios Enriquez, Daniel Andrade	Daniel Gabriel Debouck	PROJECT CIAT/CIF-BOLIVIA	Bolivia	1988-01-06
G25987	G25987	10.18730/JXDEF	DGD-2498	Pallar	Phaseolus	lunatus	DOM_AI	Cultivated	Landrace	Bolivia	Chuquisaca	Tomina	8 km NW of Tomina, at Corso	1930	-19.17	-64.52	1988-03-05	Daniel Gabriel Debouck, Raul Rios Enriquez, Daniel Andrade	Daniel Gabriel Debouck	PROJECT CIAT/CIF-BOLIVIA	Bolivia	1988-01-06
G26184	G26184	10.18730/JHT6C	BLU-19	Mb Precoz Erecto	Phaseolus	lunatus	DOM_AI	Cultivated	Landrace	Peru	Ica	Ica	Ica	439	-14.07	-75.7	15-06-1977	Robert Burns Rangel	Robert Burns Rangel	PROJECT IBPGR/CIAT	Peru	30-06-1977
G26256	G26256	10.18730/JQ7TJ	L 1448, NAYARIT 18, NL 46		Phaseolus	lunatus	WILD_MI	Wild		Mexico	Nayarit								Alice M. Evans	UNIVERSITY OF CAMBRIDGE	United Kingdom	1979-01-08
G26315	G26315	10.18730/JXH2M	UNICOR 15	Carita De Santo, Zaragoza	Phaseolus	lunatus	DOM_MI	Cultivated	Landrace	Colombia	Atlantico	Usiacuri	campo de cultivos asociados en Usiacuri	100	10.75	-74.99		Gustavo Ballesteros Patron	Gustavo Ballesteros Patron	UNIVERSIDAD DE CORDOBA/MONTERIA	Colombia	1988-01-09
G26323	G26323	10.18730/JXH0J	UNICOR 10	Carauta, Zaragoza	Phaseolus	lunatus	DOM_MI	Cultivated	Landrace	Colombia	Bolivar	Mompos	alrededores de Mompos	33	9.24	-74.44		Gustavo Ballesteros Patron	Gustavo Ballesteros Patron	UNIVERSIDAD DE CORDOBA/MONTERIA	Colombia	1988-01-09
G26348	G26348	10.18730/JXQXH	DGD-2857, NI-1803	Pallar De Monte	Phaseolus	lunatus	WILD_AI	Wild		Peru	Cajamarca	Chota	2 km NE of Fila de Cashupe, Tocmoche	1100	-6.35	-79.4	1989-01-08	Daniel Gabriel Debouck, Americo Celada Becerra, William Torres Legoas	Daniel Gabriel Debouck	PROJECT IBPGR/CIAT/INIAA-PERU	Peru	15-08-1989
G26358	G26358	10.18730/K3FKC	MEX 225, NI-1275		Phaseolus	lunatus	WILD_MI	Wild		Mexico	Morelos	Tlayacapan	Pantitlan	1350	18.91	-98.99	29-01-1985	Arturo Bonet	Jean Pierre Baudoin	GEMBLOUX	Belgium	1988-01-05
G26360	G26360	10.18730/JXD45	MEX 266, NI-1280		Phaseolus	lunatus	WILD_MI	Wild		Mexico	Puebla	Atlixco	Hacienda San Jose Teruel, Atlixco-Izucar road	1600	18.74	-98.46	26-01-1985	Arturo Bonet	Jean Pierre Baudoin	GEMBLOUX	Belgium	1988-01-05
G26444	G26444	10.18730/JSY67	CATIE 11096, NUM-204		Phaseolus	lunatus	DOM_MI	Cultivated	Landrace	Honduras	Intibuca	La Esperanza	Yamaranguila		14.29	-88.25			Hubertus Heinze	CATIE	Costa Rica	1982-01-11
G26460	G26460	10.18730/JXY1W	DGD-2871	Poroto Del Monte, Sacha Poroto	Phaseolus	lunatus	WILD_AI	Wild		Ecuador	Loja	Loja	Taquil, Gonzabal, hacienda Gonzabal	1800	-3.88	-79.29	19-06-1990	Daniel Gabriel Debouck, Nelson Diaz, Paul L. Gepts, Alain Maquet, Jose Orlando Toro Chica	Daniel Gabriel Debouck	PROJECT USDA/IBPGR/CIAT/INIAP-ECUADOR	Ecuador	18-07-1990
G26463	G26463	10.18730/JXYG6	DGD-2875	Sacha Viuda	Phaseolus	lunatus	WILD_AI	Wild		Ecuador	Loja	Catamayo	El Tambo, San Agustin, quebrada San Agustin	1530	-4.15	-79.3	21-06-1990	Daniel Gabriel Debouck, Nelson Diaz, Paul L. Gepts, Alain Maquet, Jose Orlando Toro Chica	Daniel Gabriel Debouck	PROJECT USDA/IBPGR/CIAT/INIAP-ECUADOR	Ecuador	18-07-1990
G26464	G26464	10.18730/JXYH7	DGD-2876	Poroto Viuda, Sacha Poroto	Phaseolus	lunatus	WILD_AI	Wild		Ecuador	Loja	Catamayo	Catamayo, Chichaca, río Chuquiribamba	1680	-3.92	-79.37	22-06-1990	Daniel Gabriel Debouck, Nelson Diaz, Paul L. Gepts, Alain Maquet, Jose Orlando Toro Chica	Daniel Gabriel Debouck	PROJECT USDA/IBPGR/CIAT/INIAP-ECUADOR	Ecuador	18-07-1990
G26465	G26465	10.18730/JXYE4	DGD-2880		Phaseolus	lunatus	WILD_AI	Wild		Ecuador	Loja	Sozoranga	Sozoranga, Yaguarcocha y Bella Vista	1630	-4.36	-79.8	23-06-1990	Daniel Gabriel Debouck, Nelson Diaz, Paul L. Gepts, Alain Maquet, Jose Orlando Toro Chica	Daniel Gabriel Debouck	PROJECT USDA/IBPGR/CIAT/INIAP-ECUADOR	Ecuador	18-07-1990
G26467	G26467	10.18730/JXYK9	DGD-2888	Frejol Silvestre	Phaseolus	lunatus	WILD_AI	Wild		Ecuador	Chimborazo	Pallatanga	23 km S Pallatanga, Multitud, Chaguarpata	890	-2.14	-79.04	27-06-1990	Daniel Gabriel Debouck, Nelson Diaz, Paul L. Gepts, Alain Maquet, Jose Orlando Toro Chica	Daniel Gabriel Debouck	PROJECT USDA/IBPGR/CIAT/INIAP-ECUADOR	Ecuador	18-07-1990
G26468	G26468	10.18730/JXYSF	DGD-2890	Frejol De Monte	Phaseolus	lunatus	WILD_AI	Wild		Ecuador	Bolivar	Sn Miguel	3 km W San Vicente, Balsabamba, Utchubamba	870	-1.79	-79.14	28-06-1990	Daniel Gabriel Debouck, Nelson Diaz, Paul L. Gepts, Alain Maquet, Jose Orlando Toro Chica	Daniel Gabriel Debouck	PROJECT USDA/IBPGR/CIAT/INIAP-ECUADOR	Ecuador	18-07-1990
G26469	G26469	10.18730/JXYVH	DGD-2892	Poroto De Monte	Phaseolus	lunatus	WILD_AI	Wild		Ecuador	Imbabura	Otavalo	Selva Alegre, La Libertad, río Quinde	1390	0.27	-78.56	30-06-1990	Daniel Gabriel Debouck, Nelson Diaz, Paul L. Gepts, Alain Maquet, Jose Orlando Toro Chica	Daniel Gabriel Debouck	PROJECT USDA/IBPGR/CIAT/INIAP-ECUADOR	Ecuador	18-07-1990
G26517	G26517	10.18730/JY5E6	CIATFOR-24114, RSK 43/62-5		Phaseolus	lunatus	WILD_MI	Wild		Mexico	Guerrero	Ometepec	8 km SW Ometepec	1140	16.67	-98.45	1986-12-03	Rainer Schultze-Kraft, Juan Manuel Martinez	Daniel Javier Belalcazar Gutierrez	CIAT	Colombia	1992-01-02
G26518	G26518	10.18730/JY5F7	CIATFOR-24115, RSK 43/63-4		Phaseolus	lunatus	WILD_MI	Wild		Mexico	Guerrero	Ayutla De Los Libres	14 km SE Ayutla de Los Libres, 21 km NW Cruz Grande	240	16.79	-99.19	1986-12-03	Rainer Schultze-Kraft, Juan Manuel Martinez	Daniel Javier Belalcazar Gutierrez	CIAT	Colombia	1992-01-02
G26529	G26529	10.18730/JYAY$		Fonseca	Phaseolus	lunatus	DOM_MI	Cultivated	Landrace	Colombia	Guajira	Fonseca	Fonseca		10.9	-72.86	1990-01-01	Gustavo Ballesteros Patron	Gustavo Ballesteros Patron	UNIVERSIDAD DE CORDOBA/MONTERIA	Colombia	1990-01-10
G26607	G26607	10.18730/JXY7$	DGD-2878		Phaseolus	lunatus	WILD_AI	Wild		Ecuador	Loja	Gonzanama	5 km SW de Gonzanamá, Gonzanamá, Lujinuma	1750	-4.29	-79.45	23-06-1990	Daniel Gabriel Debouck, Nelson Diaz, Paul L. Gepts, Alain Maquet, Jose Orlando Toro Chica	Daniel Gabriel Debouck	PROJECT USDA/IBPGR/CIAT/INIAP-ECUADOR	Ecuador	18-07-1990
G26608	G26608	10.18730/PG8X7	DGD-2885		Phaseolus	lunatus	WILD_AI	Wild		Ecuador	El Oro	Zaruma	10 km SE Uzhcurrumi, Abanin, Tunuyunga	800	-3.39	-79.54	26-06-1990	Daniel Gabriel Debouck, Nelson Diaz, Paul L. Gepts, Alain Maquet, Jose Orlando Toro Chica	Daniel Gabriel Debouck	PROJECT USDA/IBPGR/CIAT/INIAP-ECUADOR	Ecuador	18-07-1990
G26609	G26609	10.18730/JXYD3	DGD-2887		Phaseolus	lunatus	WILD_AI	Wild		Ecuador	Azuay	Santa Isabel	40 km NE de Santa Isabel, Lentag, río Riricay	1570	-3.22	-79.21	26-06-1990	Daniel Gabriel Debouck, Nelson Diaz, Paul L. Gepts, Alain Maquet, Jose Orlando Toro Chica	Daniel Gabriel Debouck	PROJECT USDA/IBPGR/CIAT/INIAP-ECUADOR	Ecuador	18-07-1990
G26659	G26659	10.18730/JXN1U	DGD-2659	Torta	Phaseolus	lunatus	DOM_AI	Cultivated	Landrace	Ecuador	Imbabura	Ibarra	2 km N de Ibarra, en Olivo, río Tahuando	2120	0.37	-78.11	1989-12-06	Daniel Gabriel Debouck, Raul Castillo T., Joe Tohme	Daniel Gabriel Debouck	PROJECT IBPGR/CIAT/INIAP-ECUADOR	Ecuador	30-06-1989
G26661	G26661	10.18730/JXMWZ	DGD-2663	Torta	Phaseolus	lunatus	DOM_AI	Cultivated	Landrace	Ecuador	Imbabura	Otavalo	Quichinche	2520	0.26	-78.29	1989-12-06	Daniel Gabriel Debouck, Raul Castillo T., Joe Tohme	Daniel Gabriel Debouck	PROJECT IBPGR/CIAT/INIAP-ECUADOR	Ecuador	30-06-1989
G26680	G26680	10.18730/JYQCS	DGD-3063		Phaseolus	lunatus	WILD_MI_admixed	Wild		Guatemala	Escuintla	Escuintla	4km SE El Rodeo,100 mts N puente río Guacalate, Escuintla	520	14.36	-90.81	21-01-1995	Daniel Gabriel Debouck, Cesar Azurdia Perez, Edgar Martinez Tambito	Daniel Gabriel Debouck	PROJECT IPGRI/CIAT/USAC-GUATEMALA	Guatemala	1995-01-02
G26703	G26703	10.18730/K3NPP	OT-793	Carcha	Phaseolus	lunatus	DOM_AI	Cultivated	Landrace	Colombia	Caldas	Manizales	14km NW Arauca vía Risaralda, corregimiento Anserma, Guamito	1570	5.15	-75.69	1996-09-01	Jose Orlando Toro Chica, Stephen Edgar Beebe, Guillermo Leon Valencia Tobon	Jose Orlando Toro Chica	CIAT	Colombia	20-01-1996
G26709	G26709	10.18730/PG3KP	OT-838	Escarcha	Phaseolus	lunatus	DOM_AI	Cultivated	Landrace	Colombia	Antioquia	Montebello	11 km NE Sabaletas vía Montebello, vereda La Margarita	1910	5.97	-75.52	13-01-1996	Jose Orlando Toro Chica, Stephen Edgar Beebe, Guillermo Leon Valencia Tobon	Jose Orlando Toro Chica	CIAT	Colombia	20-01-1996
G26717	G26717	10.18730/JYTJG	GB/96-15	Zaragoza	Phaseolus	lunatus	DOM_MI	Cultivated	Landrace	Colombia	Magdalena	Salamina	20 km de Ponedera near río Magdalena, Guaimaro	10	10.58	-74.71	1996-01-01	Gustavo Ballesteros Patron	Gustavo Ballesteros Patron	UNIVERSIDAD DE CORDOBA/MONTERIA	Colombia	1996-01-09
G26741	G26741	10.18730/JYV1Z	CIATFOR-24112, 043/057A-06		Phaseolus	lunatus	WILD_MI	Wild		Mexico	Oaxaca	Juquila	17 km NW Puerto Escondido, carretera Pochutla-Pinotepa Nal.	20	15.97	-97.12	1986-11-03	Rainer Schultze-Kraft, Juan Jose Aguirre	Alba Marina Torres Gonzalez	CIAT	Colombia	2000-01-09
G26742	G26742	10.18730/JYV2*	CIATFOR-24113, 043/058-01		Phaseolus	lunatus	WILD_MI	Wild		Mexico	Oaxaca	Juquila	14 km NW Rio Grande, carretera Pochutla-Pinotepa Nal.	40	15.98	-97.47	1986-11-03	Rainer Schultze-Kraft, Juan Jose Aguirre	Alba Marina Torres Gonzalez	CIAT	Colombia	2000-01-09
G26751	G26751	10.18730/PGB33	DGD-2694		Phaseolus	lunatus	WILD_AI	Wild		Ecuador	Pichincha	Atahualpa	13 km N de Perucho, río Cubi	1740	0.14	-78.41	14-06-1989	Daniel Gabriel Debouck, Raul Castillo T., Joe Tohme	Daniel Gabriel Debouck	PROJECT IBPGR/CIAT/INIAP-ECUADOR	Ecuador	30-06-1989
G27419	G27419	10.18730/K4CRM	TB-1	Carauta	Phaseolus	lunatus	DOM_MI	Cultivated	Landrace	Colombia	Sucre	Coloso	Coloso	130	9.5	-75.36	1992-01-03	Asterio Manuel Torres Gamez, Martha Ligia Barrera Gutierrez	Asterio Manuel Torres Gamez	UNIVERSIDAD DE CORDOBA/MONTERIA	Colombia	1994-01-10
G27422	G27422	10.18730/K4CVQ	AT-5	Zaragoza	Phaseolus	lunatus	DOM_MI	Cultivated	Landrace	Colombia	Magdalena	Plato	Plato	100	9.84	-74.34	1993-01-02	Asterio Manuel Torres Gamez	Asterio Manuel Torres Gamez	UNIVERSIDAD DE CORDOBA/MONTERIA	Colombia	1994-01-10
G27423	G27423	10.18730/K4CWR	AT-6	Carauta, Zaragoza	Phaseolus	lunatus	DOM_MI	Cultivated	Landrace	Colombia	Bolivar	Talaigua Nuevo	Talaigua Nuevo	23	9.3	-74.57	1993-01-02	Asterio Manuel Torres Gamez	Asterio Manuel Torres Gamez	UNIVERSIDAD DE CORDOBA/MONTERIA	Colombia	1994-01-10
G27424	G27424	10.18730/K4CXS	AT-7	Zaragoza	Phaseolus	lunatus	DOM_MI	Cultivated	Landrace	Colombia	Atlantico	Baranoa	2 km Baranoa a Sibarco, La Malena	120	10.81	-74.95	1993-01-02	Asterio Manuel Torres Gamez	Asterio Manuel Torres Gamez	UNIVERSIDAD DE CORDOBA/MONTERIA	Colombia	1994-01-10
G27429	G27429	10.18730/K4D2Y	AT-14	Carauta	Phaseolus	lunatus	DOM_MI	Cultivated	Landrace	Colombia	Cordoba	Sahagun	Sahagun	60	8.96	-75.46	1993-01-02	Asterio Manuel Torres Gamez	Asterio Manuel Torres Gamez	UNIVERSIDAD DE CORDOBA/MONTERIA	Colombia	1994-01-10
G27435	G27435	10.18730/K4D6$	AT-30	Zaragoza	Phaseolus	lunatus	DOM_MI_admixed	Cultivated	Landrace	Colombia	Atlantico	Baranoa	5 km Baranoa a Sibarco	120	10.81	-74.95	1993-01-02	Asterio Manuel Torres Gamez	Asterio Manuel Torres Gamez	UNIVERSIDAD DE CORDOBA/MONTERIA	Colombia	1994-01-10
G27445	G27445	10.18730/K4DE5	AT-76	Zaragoza De Monte	Phaseolus	lunatus	DOM_MI	Cultivated	Landrace	Colombia	Atlantico	Juan De Acosta	2 km Juan de Acosta a Chorrera	50	10.84	-75.04	1993-01-02	Asterio Manuel Torres Gamez	Asterio Manuel Torres Gamez	UNIVERSIDAD DE CORDOBA/MONTERIA	Colombia	1994-01-10
