# Supplementary material for: Selection signatures and population dynamics of transposable elements in lima bean
Source: Commun Biol. 2023 Aug 2;6:803. doi: 10.1038/s42003-023-05144-y (PMC10397206; doi:10.1038/s42003-023-05144-y)
Supplement: Supplementary file 7 — Supplementary Data 4 [file 42003_2023_5144_MOESM7_ESM.xlsx]

## Sheet: Sheet1
					Common bean orthologs				XP-CLR		50 kbp window		Gene diversity		Selective sweep in common bean
#	GeneId	Chromosome	First	Last	Gene id	Chromosome	First	Last	Andean	Mesoamerican	Andean	Mesoamerican	Andean	Mesoamerican	Andean	Mesoamerican
1	Pl01G0000067400.v1	Pl01	6321414	6322886	Phvul.001G056300	Chr01	6614000	6615463	0	0	0	1	0	0	0	0
2	Pl01G0000067600.v1	Pl01	6339661	6342716	Phvul.001G056400	Chr01	6628513	6632069	0	0	0	1	0	1	0	1
3	Pl01G0000067700.v1	Pl01	6343186	6345488	Phvul.001G056600	Chr01	6655282	6659927	0	0	0	1	0	1	0	0
4	Pl01G0000067800.v1	Pl01	6347542	6348645	NA	NA	NA	NA	0	0	0	1	0	1	0	0
5	Pl01G0000067900.v1	Pl01	6348950	6350221	Phvul.001G156300	Chr01	41392212	41394758	0	0	0	1	0	0	0	0
6	Pl01G0000068000.v1	Pl01	6355250	6356387	Phvul.001G056500	Chr01	6632286	6635037	0	0	0	1	0	0	0	0
7	Pl01G0000068100.v1	Pl01	6366763	6370826	Phvul.001G056800	Chr01	6662038	6667903	0	0	0	1	0	1	1	0
8	Pl01G0000068200.v1	Pl01	6376496	6377095	NA	NA	NA	NA	0	0	0	1	0	1	0	0
9	Pl01G0000068400.v1	Pl01	6379455	6383801	Phvul.001G056400	Chr01	6628513	6632069	0	0	0	1	0	1	0	1
10	Pl01G0000068500.v1	Pl01	6384380	6385083	Phvul.001G056500	Chr01	6632286	6635037	0	0	0	1	0	0	0	0
11	Pl01G0000068600.v1	Pl01	6388442	6389641	Phvul.001G056600	Chr01	6655282	6659927	0	0	0	1	0	0	0	0
12	Pl01G0000068700.v1	Pl01	6390483	6392391	NA	NA	NA	NA	0	0	0	1	0	1	0	0
13	Pl01G0000068800.v1	Pl01	6392759	6397929	NA	NA	NA	NA	0	0	0	1	0	1	0	0
14	Pl01G0000068900.v1	Pl01	6406656	6408719	Phvul.001G056900	Chr01	6670051	6672838	0	0	0	1	0	1	1	0
15	Pl01G0000069000.v1	Pl01	6421457	6424389	Phvul.001G057000	Chr01	6682196	6686347	0	0	0	1	0	0	0	0
16	Pl01G0000069500.v1	Pl01	6467325	6470547	Phvul.001G057400	Chr01	6718662	6723632	0	0	0	1	0	1	0	0
17	Pl01G0000069600.v1	Pl01	6474837	6478822	Phvul.001G057500	Chr01	6725072	6730923	0	0	0	1	0	0	0	0
18	Pl01G0000069800.v1	Pl01	6497337	6499279	Phvul.001G057600	Chr01	6737355	6738544	0	0	0	1	0	1	0	0
19	Pl01G0000069900.v1	Pl01	6503895	6504613	NA	NA	NA	NA	0	0	0	1	0	0	0	0
20	Pl01G0000070000.v1	Pl01	6509968	6518643	Phvul.001G057700	Chr01	6745311	6755684	0	0	0	1	0	1	0	0
21	Pl01G0000070100.v1	Pl01	6520136	6520638	Phvul.010G068400	Chr10	17227791	17227940	0	0	0	1	0	1	0	0
22	Pl01G0000070300.v1	Pl01	6527026	6532049	Phvul.001G057800	Chr01	6761928	6766797	0	0	0	1	0	0	0	0
23	Pl01G0000070400.v1	Pl01	6542144	6546255	Phvul.001G057900	Chr01	6771711	6775286	0	0	0	1	0	1	0	0
24	Pl01G0000070500.v1	Pl01	6548821	6552647	Phvul.001G058000	Chr01	6780590	6783931	0	0	0	1	0	1	0	0
25	Pl01G0000070600.v1	Pl01	6568114	6576982	Phvul.001G058100	Chr01	6803375	6813176	1	0	0	0	0	0	0	0
26	Pl01G0000070900.v1	Pl01	6596655	6598845	NA	NA	NA	NA	1	0	0	0	0	0	0	0
27	Pl01G0000071100.v1	Pl01	6606283	6607445	Phvul.001G058300	Chr01	6834964	6836129	1	0	0	0	0	0	0	0
28	Pl01G0000074600.v1	Pl01	7112920	7118693	Phvul.001G060600	Chr01	7359786	7365018	1	0	0	0	0	0	0	0
29	Pl01G0000074700.v1	Pl01	7124202	7133107	Phvul.001G060700	Chr01	7384564	7392973	1	0	0	0	0	0	0	1
30	Pl01G0000074800.v1	Pl01	7145582	7148690	NA	NA	NA	NA	1	0	0	0	0	0	0	0
31	Pl01G0000074900.v1	Pl01	7153253	7154507	NA	NA	NA	NA	1	0	0	0	0	0	0	0
32	Pl01G0000075000.v1	Pl01	7159224	7161438	Phvul.001G060900	Chr01	7432246	7446210	1	0	0	0	0	0	0	0
33	Pl01G0000075500.v1	Pl01	7213879	7221965	Phvul.001G061200	Chr01	7489629	7498373	0	0	0	1	0	0	0	0
34	Pl01G0000075800.v1	Pl01	7242493	7252000	Phvul.001G061300	Chr01	7514430	7524037	0	0	0	1	0	1	0	0
35	Pl01G0000075900.v1	Pl01	7257682	7261970	Phvul.001G061400	Chr01	7535226	7540023	0	0	0	1	0	0	0	1
36	Pl01G0000076000.v1	Pl01	7267223	7271783	Phvul.001G061500	Chr01	7543127	7549440	0	0	0	1	0	0	0	1
37	Pl01G0000076100.v1	Pl01	7276460	7277732	NA	NA	NA	NA	0	0	0	1	0	0	0	0
38	Pl01G0000076200.v1	Pl01	7278678	7279209	Phvul.001G061600	Chr01	7557668	7562759	0	0	0	1	0	0	0	1
39	Pl01G0000076300.v1	Pl01	7281779	7284593	Phvul.002G034900	Chr02	3490443	3493380	0	0	0	1	0	0	1	0
40	Pl01G0000076400.v1	Pl01	7284942	7285840	Phvul.001G061700	Chr01	7576092	7577377	0	0	0	1	0	0	0	1
41	Pl01G0000076500.v1	Pl01	7293485	7296180	Phvul.001G061900	Chr01	7604890	7607275	0	0	0	1	0	0	0	1
42	Pl01G0000076800.v1	Pl01	7347194	7350639	Phvul.001G062700	Chr01	7738312	7742569	0	0	0	0	0	1	0	1
43	Pl01G0000077100.v1	Pl01	7416953	7432234	Phvul.001G063000	Chr01	7814080	7822757	0	1	0	1	0	0	0	0
44	Pl01G0000077200.v1	Pl01	7430711	7434936	Phvul.001G063100	Chr01	7830698	7842866	0	1	0	1	0	0	0	0
45	Pl01G0000077400.v1	Pl01	7457624	7458118	Phvul.001G063200	Chr01	7847158	7848078	0	1	0	1	0	0	0	0
46	Pl01G0000077500.v1	Pl01	7466139	7470982	Phvul.001G063300	Chr01	7859052	7865470	0	1	0	1	0	0	0	1
47	Pl01G0000077700.v1	Pl01	7473690	7487724	Phvul.001G063400	Chr01	7867819	7881248	0	1	0	1	0	0	0	1
48	Pl01G0000078200.v1	Pl01	7545867	7552081	Phvul.001G063700	Chr01	7936453	7943857	1	0	0	0	0	1	0	1
49	Pl01G0000078400.v1	Pl01	7558159	7564840	Phvul.001G063800	Chr01	7952925	7961945	1	0	0	0	0	0	0	1
50	Pl01G0000078800.v1	Pl01	7582173	7589978	Phvul.001G063900	Chr01	7972347	7980025	1	0	0	0	0	0	0	0
51	Pl01G0000079300.v1	Pl01	7659410	7661830	Phvul.001G064300	Chr01	8039774	8042757	0	0	0	1	0	0	0	0
52	Pl01G0000079900.v1	Pl01	7755718	7756992	NA	NA	NA	NA	0	1	0	0	0	0	0	0
53	Pl01G0000080000.v1	Pl01	7760969	7762742	Phvul.001G064700	Chr01	8148616	8150031	0	1	0	0	0	0	0	0
54	Pl01G0000080100.v1	Pl01	7765857	7770688	Phvul.001G064800	Chr01	8161995	8166619	0	1	0	0	0	0	0	0
55	Pl01G0000080200.v1	Pl01	7771907	7776874	Phvul.001G064900	Chr01	8167884	8173167	0	1	0	0	0	0	0	0
56	Pl01G0000080300.v1	Pl01	7797393	7798325	Phvul.001G065100	Chr01	8197846	8200356	0	1	0	0	0	0	0	0
57	Pl01G0000082400.v1	Pl01	8023157	8026216	Phvul.001G066400	Chr01	8512728	8515841	0	1	0	0	0	0	0	0
58	Pl01G0000082500.v1	Pl01	8029842	8035225	Phvul.001G066600	Chr01	8555553	8560503	0	1	0	0	0	0	0	0
59	Pl01G0000082900.v1	Pl01	8135158	8154506	Phvul.001G067000	Chr01	8595350	8600839	1	0	0	0	0	0	0	0
60	Pl01G0000083100.v1	Pl01	8161930	8167957	Phvul.001G067200	Chr01	8617522	8622796	1	0	0	0	0	0	0	0
61	Pl01G0000083200.v1	Pl01	8181785	8186294	Phvul.001G067300	Chr01	8642080	8646688	1	0	0	0	0	0	0	0
62	Pl01G0000087200.v1	Pl01	8568264	8569181	Phvul.001G068800	Chr01	8969072	8970833	0	0	0	0	1	0	0	0
63	Pl01G0000089500.v1	Pl01	8848313	8850884	Phvul.001G071500	Chr01	9492297	9494543	0	1	0	0	0	0	0	0
64	Pl01G0000089600.v1	Pl01	8880505	8884014	Phvul.001G071600	Chr01	9530945	9534936	0	1	0	0	0	0	0	0
65	Pl01G0000092200.v1	Pl01	9197576	9199136	Phvul.001G072800	Chr01	9817546	9819135	0	1	0	0	0	0	0	0
66	Pl01G0000092600.v1	Pl01	9219894	9227954	Phvul.001G072900	Chr01	9829871	9836142	0	1	0	0	0	0	0	0
67	Pl01G0000092700.v1	Pl01	9231647	9243348	Phvul.001G073000	Chr01	9860604	9867089	0	1	0	0	0	0	0	0
68	Pl01G0000092800.v1	Pl01	9249151	9252956	Phvul.001G073100	Chr01	9885382	9888871	0	1	0	0	0	0	0	0
69	Pl01G0000102000.v1	Pl01	10543396	10547876	Phvul.001G077800	Chr01	11562423	11571304	0	1	0	0	0	0	0	0
70	Pl01G0000102100.v1	Pl01	10558844	10563114	Phvul.001G077900	Chr01	11582575	11587411	0	1	0	0	0	0	0	0
71	Pl01G0000102200.v1	Pl01	10577509	10580940	Phvul.001G078000	Chr01	11591949	11595545	0	1	0	0	0	0	0	0
72	Pl01G0000102300.v1	Pl01	10586989	10595636	Phvul.001G078100	Chr01	11626713	11633580	0	1	0	0	0	0	0	0
73	Pl01G0000103300.v1	Pl01	10792321	10797093	Phvul.001G078900	Chr01	11870824	11876387	0	1	0	0	0	0	0	0
74	Pl01G0000103900.v1	Pl01	10863148	10866347	Phvul.001G079200	Chr01	11931427	11934932	1	0	0	1	0	0	0	0
75	Pl01G0000104100.v1	Pl01	10886910	10887309	NA	NA	NA	NA	1	0	0	1	0	0	0	0
76	Pl01G0000104200.v1	Pl01	10905309	10908260	Phvul.001G079300	Chr01	11965235	11968125	0	0	0	1	0	1	0	0
77	Pl01G0000104300.v1	Pl01	10924587	10927872	Phvul.001G079400	Chr01	11998190	12001030	0	0	0	1	0	0	0	0
78	Pl01G0000118500.v1	Pl01	12764020	12764664	NA	NA	NA	NA	0	1	0	0	0	0	0	0
79	Pl01G0000118800.v1	Pl01	12773640	12774303	NA	NA	NA	NA	0	1	0	0	0	0	0	0
80	Pl01G0000125400.v1	Pl01	13584083	13585753	Phvul.001G091100	Chr01	17340495	17342191	1	0	0	0	0	0	0	0
81	Pl01G0000128900.v1	Pl01	13919503	13926485	NA	NA	NA	NA	0	1	0	0	0	0	0	0
82	Pl01G0000131600.v1	Pl01	14273433	14275553	NA	NA	NA	NA	0	1	0	0	0	0	0	0
83	Pl01G0000131700.v1	Pl01	14275332	14275642	NA	NA	NA	NA	0	1	0	0	0	0	0	0
84	Pl01G0000132700.v1	Pl01	14448132	14452489	Phvul.001G091300	Chr01	17530158	17533663	1	0	0	0	0	0	0	0
85	Pl01G0000132800.v1	Pl01	14462798	14465746	Phvul.001G091400	Chr01	17550740	17554392	1	0	0	0	0	0	0	0
86	Pl01G0000142800.v1	Pl01	16129413	16129935	NA	NA	NA	NA	0	1	0	0	0	0	0	0
87	Pl01G0000142900.v1	Pl01	16131420	16132021	NA	NA	NA	NA	0	1	0	0	0	0	0	0
88	Pl01G0000151400.v1	Pl01	17384311	17385615	NA	NA	NA	NA	1	0	0	0	0	0	0	0
89	Pl01G0000196300.v1	Pl01	23306995	23310299	NA	NA	NA	NA	0	0	0	0	0	1	0	0
90	Pl01G0000211300.v1	Pl01	25414338	25415202	NA	NA	NA	NA	1	0	0	0	0	0	0	0
91	Pl01G0000211400.v1	Pl01	25421783	25422740	NA	NA	NA	NA	1	0	0	0	0	0	0	0
92	Pl01G0000220500.v1	Pl01	26685004	26696383	Phvul.001G109300	Chr01	29723539	29736287	0	1	0	0	0	0	0	0
93	Pl01G0000222000.v1	Pl01	26904343	26906330	NA	NA	NA	NA	0	1	0	0	0	0	0	0
94	Pl01G0000222100.v1	Pl01	26910508	26910874	NA	NA	NA	NA	0	1	0	0	0	0	0	0
95	Pl01G0000222200.v1	Pl01	26925104	26927142	NA	NA	NA	NA	0	1	0	0	0	0	0	0
96	Pl01G0000224500.v1	Pl01	27261008	27264550	Phvul.001G110800	Chr01	30124158	30130861	1	0	0	0	0	0	0	0
97	Pl01G0000225500.v1	Pl01	27418859	27419032	Phvul.001G111400	Chr01	30677285	30677458	0	1	0	0	0	0	0	0
98	Pl01G0000229900.v1	Pl01	28161531	28164636	Phvul.001G113400	Chr01	31742879	31746193	1	0	0	0	0	0	0	0
99	Pl01G0000230000.v1	Pl01	28190842	28192533	Phvul.001G113500	Chr01	31767877	31769517	1	0	0	0	0	0	0	0
100	Pl01G0000230300.v1	Pl01	28242393	28248797	Phvul.001G113700	Chr01	31798592	31804443	0	1	0	0	0	0	0	0
101	Pl01G0000230400.v1	Pl01	28249893	28254666	Phvul.001G113800	Chr01	31806487	31811572	0	1	0	0	0	0	0	0
102	Pl01G0000237700.v1	Pl01	29488094	29489310	Phvul.001G106300	Chr01	27052945	27054421	0	0	0	1	0	0	0	0
103	Pl01G0000238000.v1	Pl01	29540418	29543593	Phvul.001G106400	Chr01	27221418	27224141	0	1	0	0	0	0	0	0
104	Pl01G0000239500.v1	Pl01	29841322	29845171	Phvul.001G107000	Chr01	27624228	27631649	1	0	0	0	0	0	1	0
105	Pl01G0000240100.v1	Pl01	29964124	29967498	Phvul.001G107400	Chr01	27842425	27845517	0	0	0	1	0	0	0	0
106	Pl01G0000240200.v1	Pl01	29967810	29971984	Phvul.001G107500	Chr01	27845989	27850480	0	0	0	1	0	0	1	1
107	Pl01G0000240300.v1	Pl01	29990207	29992126	Phvul.001G107600	Chr01	27879145	27881005	0	0	0	1	0	1	0	0
108	Pl01G0000240400.v1	Pl01	30011675	30014753	Phvul.001G107700	Chr01	27935625	27938615	0	0	0	0	0	1	1	0
109	Pl01G0000240500.v1	Pl01	30027080	30032052	Phvul.001G107900	Chr01	27962763	27968251	0	0	0	1	0	0	0	0
110	Pl01G0000240600.v1	Pl01	30044792	30049432	Phvul.001G108000	Chr01	27979620	27984269	0	0	0	1	0	0	0	0
111	Pl01G0000240700.v1	Pl01	30063568	30067040	Phvul.001G108200	Chr01	28149519	28153854	0	0	0	1	0	0	0	0
112	Pl01G0000240800.v1	Pl01	30081375	30085196	Phvul.001G103600	Chr01	25639617	25643288	0	0	0	1	0	0	0	0
113	Pl01G0000241000.v1	Pl01	30111492	30117481	Phvul.001G091600	Chr01	18309755	18317214	0	0	0	1	0	0	0	0
114	Pl01G0000241400.v1	Pl01	30131871	30134077	Phvul.001G103500	Chr01	24847718	24855325	0	0	0	0	0	1	0	0
115	Pl01G0000241900.v1	Pl01	30221746	30225269	Phvul.001G103500	Chr01	24847718	24855325	0	0	0	1	0	0	0	0
116	Pl01G0000242000.v1	Pl01	30225985	30227698	NA	NA	NA	NA	0	0	0	1	0	0	0	0
117	Pl01G0000242100.v1	Pl01	30237233	30241754	Phvul.001G103800	Chr01	25706950	25709913	0	0	0	1	0	0	0	0
118	Pl01G0000242300.v1	Pl01	30261742	30262183	NA	NA	NA	NA	0	0	0	1	0	0	0	0
119	Pl01G0000243000.v1	Pl01	30356044	30358281	Phvul.001G102300	Chr01	23566981	23568857	0	0	0	1	0	0	0	0
120	Pl01G0000243100.v1	Pl01	30357413	30363433	Phvul.001G102200	Chr01	23561450	23566880	0	0	0	1	0	0	0	0
121	Pl01G0000243300.v1	Pl01	30388395	30393626	Phvul.001G102100	Chr01	23541819	23547045	0	0	0	1	0	0	0	0
122	Pl01G0000243400.v1	Pl01	30402559	30405007	Phvul.001G101900	Chr01	23509918	23513029	0	0	0	1	0	0	0	0
123	Pl01G0000243500.v1	Pl01	30409827	30415737	Phvul.001G101800	Chr01	23496344	23502669	0	0	0	1	0	0	0	0
124	Pl01G0000243600.v1	Pl01	30416519	30418977	Phvul.001G101700	Chr01	23493137	23495499	0	0	0	1	0	0	1	0
125	Pl01G0000244400.v1	Pl01	30521756	30524452	NA	NA	NA	NA	0	0	0	1	0	0	0	0
126	Pl01G0000244500.v1	Pl01	30527832	30556499	Phvul.001G091600	Chr01	18309755	18317214	0	1	0	1	0	0	0	0
127	Pl01G0000244700.v1	Pl01	30545417	30547421	NA	NA	NA	NA	0	1	0	1	0	0	0	0
128	Pl01G0000245500.v1	Pl01	30636539	30641821	Phvul.001G101200	Chr01	23330763	23337780	0	0	0	0	0	1	0	0
129	Pl01G0000245700.v1	Pl01	30655991	30657470	Phvul.001G101400	Chr01	23363774	23365238	0	0	0	0	0	1	0	0
130	Pl01G0000247100.v1	Pl01	30798115	30804755	Phvul.001G103100	Chr01	23889133	23896153	0	1	0	0	0	0	0	0
131	Pl01G0000247300.v1	Pl01	30838487	30838663	Phvul.006G066900	Chr06	18549903	18550153	0	1	0	0	0	1	0	0
132	Pl01G0000247900.v1	Pl01	30936529	30937745	Phvul.001G102700	Chr01	23671381	23672973	0	0	0	0	0	1	0	0
133	Pl01G0000248900.v1	Pl01	31040856	31046492	Phvul.001G108600	Chr01	29291956	29297905	0	0	0	1	0	0	0	0
134	Pl01G0000249100.v1	Pl01	31070016	31082491	Phvul.008G154500	Chr08	34275012	34277741	0	0	0	1	0	0	0	0
135	Pl01G0000249200.v1	Pl01	31099217	31101612	Phvul.001G103400	Chr01	24430819	24433790	0	1	0	0	0	0	0	0
136	Pl01G0000249400.v1	Pl01	31130812	31139411	Phvul.001G115700	Chr01	32562240	32570947	0	0	0	1	0	0	1	0
137	Pl01G0000249500.v1	Pl01	31146421	31150899	Phvul.001G116100	Chr01	32633934	32637557	0	0	0	1	0	0	0	0
138	Pl01G0000249600.v1	Pl01	31156143	31161932	Phvul.001G116200	Chr01	32684323	32689234	0	0	0	1	0	0	0	0
139	Pl01G0000249700.v1	Pl01	31162946	31168022	Phvul.001G116300	Chr01	32690700	32695983	0	0	0	1	0	0	0	0
140	Pl01G0000249800.v1	Pl01	31172015	31176044	Phvul.001G116400	Chr01	32700138	32704627	0	0	0	1	0	0	1	0
141	Pl01G0000249900.v1	Pl01	31177152	31177678	Phvul.001G116500	Chr01	32705096	32705994	0	0	0	1	0	0	0	0
142	Pl01G0000250000.v1	Pl01	31179247	31185358	Phvul.001G116600	Chr01	32707208	32713670	0	0	0	1	0	0	0	0
143	Pl01G0000250100.v1	Pl01	31185533	31187507	Phvul.001G116700	Chr01	32713855	32715801	0	0	0	1	0	0	0	0
144	Pl01G0000250200.v1	Pl01	31187775	31189386	NA	NA	NA	NA	0	0	0	1	0	0	0	0
145	Pl01G0000250300.v1	Pl01	31192367	31195108	Phvul.001G116800	Chr01	32723770	32728400	0	0	0	1	0	0	0	0
146	Pl01G0000250600.v1	Pl01	31254547	31257240	Phvul.001G117000	Chr01	32812043	32814713	0	1	0	0	0	0	0	0
147	Pl01G0000250700.v1	Pl01	31265848	31268893	Phvul.001G117100	Chr01	32855972	32859181	0	1	0	0	0	0	0	0
148	Pl01G0000250800.v1	Pl01	31270134	31279298	Phvul.001G117200	Chr01	32860182	32869947	0	1	0	0	0	0	0	0
149	Pl01G0000250900.v1	Pl01	31302306	31305885	Phvul.001G117400	Chr01	32907738	32912835	0	1	0	0	0	0	0	0
150	Pl01G0000251300.v1	Pl01	31373527	31379474	Phvul.001G118200	Chr01	33121037	33127856	0	0	0	1	0	0	0	0
151	Pl01G0000251900.v1	Pl01	31407650	31409781	Phvul.001G118300	Chr01	33145451	33148196	0	0	0	1	0	0	0	0
152	Pl01G0000256100.v1	Pl01	32012813	32016385	Phvul.001G121100	Chr01	34187963	34191313	0	0	0	1	0	0	0	0
153	Pl01G0000256300.v1	Pl01	32031565	32032817	Phvul.001G121200	Chr01	34204192	34206220	0	0	0	1	0	0	0	0
154	Pl01G0000259300.v1	Pl01	32397511	32397960	Phvul.001G123400	Chr01	34738330	34739248	0	0	0	1	0	0	0	0
155	Pl01G0000259600.v1	Pl01	32420184	32420336	Phvul.002G156400	Chr02	29833284	29834303	0	0	0	1	0	0	0	0
156	Pl01G0000259700.v1	Pl01	32420560	32423309	Phvul.001G123600	Chr01	34778292	34780960	0	0	0	1	0	0	0	0
157	Pl01G0000259900.v1	Pl01	32428974	32430551	NA	NA	NA	NA	0	0	0	1	0	0	0	0
158	Pl01G0000260000.v1	Pl01	32434528	32435951	NA	NA	NA	NA	0	0	0	1	0	0	0	0
159	Pl01G0000260200.v1	Pl01	32454243	32456180	Phvul.001G123700	Chr01	34789542	34791588	0	0	0	1	0	0	0	0
160	Pl01G0000260400.v1	Pl01	32463677	32468878	Phvul.001G123800	Chr01	34799670	34804838	0	0	0	1	0	0	0	0
161	Pl01G0000260500.v1	Pl01	32477530	32507206	Phvul.001G123900	Chr01	34828173	34857639	0	0	0	1	0	0	0	0
162	Pl01G0000260600.v1	Pl01	32508796	32509743	Phvul.001G124000	Chr01	34860119	34860388	0	0	0	1	0	1	0	0
163	Pl01G0000267900.v1	Pl01	33370992	33379173	Phvul.001G129000	Chr01	36647935	36656640	0	0	0	0	0	1	0	0
164	Pl01G0000268300.v1	Pl01	33431142	33436665	Phvul.001G129400	Chr01	36720119	36726334	0	0	0	1	0	0	0	0
165	Pl01G0000268400.v1	Pl01	33448302	33454122	Phvul.001G129500	Chr01	36736941	36742475	0	0	0	1	0	0	0	0
166	Pl01G0000268500.v1	Pl01	33456107	33468345	Phvul.001G129600	Chr01	36743983	36755628	0	1	0	1	0	1	0	0
167	Pl01G0000268600.v1	Pl01	33482738	33483590	Phvul.007G088100	Chr07	8873792	8876556	0	1	0	1	0	0	0	0
168	Pl01G0000268700.v1	Pl01	33484410	33486836	Phvul.001G129700	Chr01	36795789	36798297	0	1	0	1	0	0	0	0
169	Pl01G0000268800.v1	Pl01	33489740	33492104	Phvul.001G129800	Chr01	36798559	36803661	0	1	0	0	0	0	0	0
170	Pl01G0000268900.v1	Pl01	33498104	33500248	Phvul.001G129900	Chr01	36840894	36842348	0	1	0	0	0	0	0	0
171	Pl01G0000273800.v1	Pl01	34126444	34127449	NA	NA	NA	NA	1	0	0	0	0	0	0	0
172	Pl01G0000273900.v1	Pl01	34132843	34133205	NA	NA	NA	NA	1	0	0	0	0	0	0	0
173	Pl01G0000274000.v1	Pl01	34133374	34134174	NA	NA	NA	NA	1	0	0	0	0	0	0	0
174	Pl01G0000274100.v1	Pl01	34161876	34165028	Phvul.001G134500	Chr01	37917813	37920413	1	0	0	0	1	0	0	0
175	Pl01G0000274200.v1	Pl01	34175933	34178521	Phvul.001G133400	Chr01	37691162	37693789	0	0	0	0	1	0	0	0
176	Pl01G0000274300.v1	Pl01	34195043	34197615	Phvul.001G134400	Chr01	37888525	37891101	0	0	0	0	1	0	0	0
177	Pl01G0000274500.v1	Pl01	34212401	34214971	Phvul.001G134000	Chr01	37814346	37817113	0	0	0	0	1	0	0	0
178	Pl01G0000274600.v1	Pl01	34222038	34224672	Phvul.001G134100	Chr01	37823523	37827028	0	0	0	0	1	0	0	0
179	Pl01G0000274900.v1	Pl01	34241484	34242609	NA	NA	NA	NA	0	0	0	0	0	1	0	0
180	Pl01G0000279000.v1	Pl01	34663339	34663515	Phvul.001G137100	Chr01	38380696	38380872	1	0	0	0	0	0	0	0
181	Pl01G0000279100.v1	Pl01	34664493	34669621	Phvul.001G137000	Chr01	38380309	38387020	1	0	0	0	0	0	0	0
182	Pl01G0000279200.v1	Pl01	34672789	34675906	Phvul.001G137200	Chr01	38390367	38392991	1	0	0	0	0	0	0	0
183	Pl01G0000280100.v1	Pl01	34773546	34776815	Phvul.001G138000	Chr01	38523612	38527029	1	0	0	0	0	0	0	0
184	Pl01G0000280200.v1	Pl01	34778301	34779480	Phvul.001G138100	Chr01	38528106	38531486	1	0	0	0	0	0	0	0
185	Pl01G0000280300.v1	Pl01	34782438	34794412	Phvul.001G138200	Chr01	38540723	38543942	1	0	0	0	0	0	0	0
186	Pl01G0000280400.v1	Pl01	34816531	34820773	Phvul.001G138400	Chr01	38600226	38604171	1	0	0	0	0	0	0	0
187	Pl01G0000281300.v1	Pl01	34907359	34909205	Phvul.001G139500	Chr01	38777915	38779986	0	0	1	0	0	0	0	0
188	Pl01G0000281400.v1	Pl01	34910162	34913722	Phvul.001G139600	Chr01	38780608	38783350	0	0	1	0	0	0	0	0
189	Pl01G0000281500.v1	Pl01	34914999	34916015	Phvul.001G139700	Chr01	38783900	38785266	0	0	1	0	0	0	0	0
190	Pl01G0000281600.v1	Pl01	34921698	34924929	Phvul.001G139800	Chr01	38789219	38793220	0	0	1	0	0	0	0	0
191	Pl01G0000281700.v1	Pl01	34927249	34928667	Phvul.001G139900	Chr01	38796848	38798629	0	0	1	0	0	0	0	0
192	Pl01G0000281800.v1	Pl01	34929699	34930697	Phvul.001G140000	Chr01	38799607	38800605	0	0	1	0	0	0	0	0
193	Pl01G0000281900.v1	Pl01	34941597	34948828	Phvul.001G140100	Chr01	38819114	38826230	1	0	1	0	0	0	0	0
194	Pl01G0000282000.v1	Pl01	34973510	34976477	Phvul.001G140200	Chr01	38840115	38843998	1	0	1	0	0	0	0	0
195	Pl01G0000282600.v1	Pl01	35034161	35037343	Phvul.001G140700	Chr01	38906181	38909038	1	1	0	0	0	0	0	0
196	Pl01G0000282700.v1	Pl01	35038953	35040920	Phvul.001G140800	Chr01	38910226	38914688	1	1	0	0	0	0	0	0
197	Pl01G0000282800.v1	Pl01	35042113	35042845	Phvul.001G140800	Chr01	38910226	38914688	1	1	0	0	0	0	0	0
198	Pl01G0000282900.v1	Pl01	35045373	35050637	Phvul.001G140900	Chr01	38919160	38924445	1	1	0	0	0	0	0	0
199	Pl01G0000283000.v1	Pl01	35051520	35056116	Phvul.001G141000	Chr01	38925229	38929516	1	1	0	0	0	0	0	0
200	Pl01G0000283100.v1	Pl01	35075611	35076021	Phvul.001G141100	Chr01	38956527	38958518	1	1	0	0	0	0	0	0
201	Pl01G0000283500.v1	Pl01	35113627	35114921	Phvul.001G141500	Chr01	39007317	39007904	0	0	1	0	0	0	0	0
202	Pl01G0000283600.v1	Pl01	35143847	35146385	Phvul.001G141600	Chr01	39071056	39074031	0	0	1	0	0	0	0	0
203	Pl01G0000283700.v1	Pl01	35153661	35156402	Phvul.001G141700	Chr01	39080732	39083317	0	0	1	0	0	0	0	0
204	Pl01G0000283800.v1	Pl01	35163945	35165153	Phvul.001G141800	Chr01	39094660	39096886	0	0	0	0	0	1	0	0
205	Pl01G0000284000.v1	Pl01	35176068	35179438	Phvul.001G141900	Chr01	39106940	39110116	0	0	1	0	0	0	0	0
206	Pl01G0000284100.v1	Pl01	35192997	35193710	Phvul.001G143100	Chr01	39263343	39264168	0	0	1	0	0	0	0	1
207	Pl01G0000284200.v1	Pl01	35198148	35198910	Phvul.001G143100	Chr01	39263343	39264168	0	0	1	0	0	0	0	1
208	Pl01G0000284300.v1	Pl01	35216355	35217811	Phvul.001G142100	Chr01	39136762	39142808	0	0	1	0	0	0	0	0
209	Pl01G0000284400.v1	Pl01	35219016	35224721	Phvul.001G143200	Chr01	39277547	39283384	0	0	1	0	1	0	0	0
210	Pl01G0000284500.v1	Pl01	35226339	35227899	Phvul.001G142300	Chr01	39162647	39163951	0	0	1	0	0	0	0	0
211	Pl01G0000284600.v1	Pl01	35232563	35235244	Phvul.001G142400	Chr01	39172253	39174654	0	0	1	0	0	0	0	0
212	Pl01G0000284700.v1	Pl01	35236825	35239598	Phvul.001G142500	Chr01	39176461	39179256	0	0	1	0	0	0	0	0
213	Pl01G0000284800.v1	Pl01	35254947	35258581	Phvul.001G142600	Chr01	39192195	39195490	0	0	1	0	0	0	0	0
214	Pl01G0000285300.v1	Pl01	35292451	35295286	Phvul.001G143000	Chr01	39235349	39238122	0	0	1	0	0	0	0	0
215	Pl01G0000285500.v1	Pl01	35309237	35311287	Phvul.001G143300	Chr01	39296758	39298764	0	0	1	0	1	0	0	0
216	Pl01G0000285600.v1	Pl01	35320425	35322717	Phvul.001G143400	Chr01	39306927	39309363	0	1	1	0	0	0	0	0
217	Pl01G0000285700.v1	Pl01	35353869	35354921	Phvul.001G143500	Chr01	39332600	39334158	0	1	1	0	0	0	0	0
218	Pl01G0000285900.v1	Pl01	35359128	35362527	Phvul.001G143600	Chr01	39341163	39344324	0	1	1	0	0	0	0	0
219	Pl01G0000288700.v1	Pl01	35723243	35725692	Phvul.001G146600	Chr01	39960470	39961645	0	1	0	0	0	0	0	0
220	Pl01G0000288800.v1	Pl01	35733424	35738725	Phvul.001G146700	Chr01	39969412	39975976	0	1	0	0	0	0	1	0
221	Pl01G0000288900.v1	Pl01	35746428	35748672	Phvul.001G146800	Chr01	39982290	39985033	0	1	0	0	0	0	1	0
222	Pl01G0000289000.v1	Pl01	35755236	35758026	Phvul.001G146900	Chr01	39993378	39995665	0	1	0	0	0	0	0	0
223	Pl01G0000289100.v1	Pl01	35768825	35771103	Phvul.001G147000	Chr01	40014299	40015980	0	1	0	0	0	0	0	0
224	Pl01G0000291100.v1	Pl01	35913467	35930962	Phvul.001G148900	Chr01	40222997	40237386	0	1	0	0	0	0	0	0
225	Pl01G0000291200.v1	Pl01	35935311	35937900	Phvul.001G149000	Chr01	40240544	40243523	0	1	0	0	0	0	0	0
226	Pl01G0000291300.v1	Pl01	35947300	35947446	Phvul.001G149100	Chr01	40256143	40256617	1	1	0	0	0	0	0	0
227	Pl01G0000291400.v1	Pl01	35949513	35955266	Phvul.001G149200	Chr01	40258284	40264333	1	1	0	0	0	0	0	0
228	Pl01G0000291500.v1	Pl01	35961392	35961847	Phvul.001G149300	Chr01	40268026	40268481	1	1	0	0	0	0	0	0
229	Pl01G0000291600.v1	Pl01	35978149	35978991	Phvul.001G149400	Chr01	40282825	40283742	1	1	0	0	0	1	0	0
230	Pl01G0000291700.v1	Pl01	35987375	35997417	Phvul.001G149600	Chr01	40293362	40304082	1	0	0	0	0	0	0	0
231	Pl01G0000292300.v1	Pl01	36037165	36041682	Phvul.001G150000	Chr01	40343526	40347528	0	0	0	1	0	0	0	0
232	Pl01G0000292400.v1	Pl01	36042591	36042995	Phvul.001G150100	Chr01	40348728	40349132	0	0	0	1	0	0	0	0
233	Pl01G0000292500.v1	Pl01	36044394	36046233	Phvul.001G150200	Chr01	40350685	40352557	0	0	0	1	0	0	0	0
234	Pl01G0000292800.v1	Pl01	36074428	36087606	Phvul.001G150300	Chr01	40413941	40428154	0	0	1	1	0	0	0	0
235	Pl01G0000292900.v1	Pl01	36090239	36094863	NA	NA	NA	NA	0	0	1	1	0	0	0	0
236	Pl01G0000293000.v1	Pl01	36100873	36103552	NA	NA	NA	NA	0	0	1	1	0	0	0	0
237	Pl01G0000293100.v1	Pl01	36109356	36112484	NA	NA	NA	NA	0	0	1	1	0	1	0	0
238	Pl01G0000293200.v1	Pl01	36114671	36118602	Phvul.001G150400	Chr01	40428839	40432615	0	0	1	1	0	0	0	0
239	Pl01G0000293300.v1	Pl01	36121177	36128185	Phvul.001G150500	Chr01	40445613	40453158	0	0	0	1	0	0	0	0
240	Pl01G0000293400.v1	Pl01	36129878	36132661	Phvul.001G150600	Chr01	40454555	40458899	0	0	0	1	0	0	0	0
241	Pl01G0000293500.v1	Pl01	36140907	36149472	Phvul.001G150700	Chr01	40468224	40476821	0	0	0	1	0	0	0	1
242	Pl01G0000293600.v1	Pl01	36171971	36174014	Phvul.001G150800	Chr01	40510043	40511014	0	0	0	1	0	0	0	1
243	Pl01G0000293800.v1	Pl01	36201721	36204438	Phvul.001G150900	Chr01	40529098	40531728	0	0	0	1	0	0	0	0
244	Pl01G0000295400.v1	Pl01	36367799	36390287	Phvul.001G152200	Chr01	40807124	40819392	1	0	0	0	0	0	0	0
245	Pl01G0000295500.v1	Pl01	36393795	36400966	NA	NA	NA	NA	1	0	0	0	0	0	0	0
246	Pl01G0000295700.v1	Pl01	36407536	36410440	Phvul.005G035400	Chr05	3312763	3313998	1	0	0	0	0	0	0	0
247	Pl01G0000295800.v1	Pl01	36411139	36417833	Phvul.001G152400	Chr01	40834077	40842208	1	0	0	0	0	0	1	0
248	Pl01G0000296200.v1	Pl01	36455939	36456368	Phvul.001G152800	Chr01	40874296	40875057	0	1	0	0	0	0	0	0
249	Pl01G0000296300.v1	Pl01	36465230	36471203	Phvul.001G152900	Chr01	40882561	40888574	0	1	0	0	0	0	1	0
250	Pl01G0000296400.v1	Pl01	36475218	36476201	Phvul.001G153000	Chr01	40892768	40893493	0	1	0	0	0	0	0	0
251	Pl01G0000297600.v1	Pl01	36597682	36604396	Phvul.001G154100	Chr01	41064833	41072243	0	1	0	0	0	0	1	0
252	Pl01G0000297800.v1	Pl01	36612563	36619806	Phvul.001G154200	Chr01	41080510	41087797	0	1	0	0	0	0	1	0
253	Pl01G0000297900.v1	Pl01	36654604	36661309	Phvul.001G154300	Chr01	41131379	41137899	0	1	0	0	0	0	0	0
254	Pl01G0000298300.v1	Pl01	36687592	36696849	Phvul.001G154600	Chr01	41165637	41174813	1	0	0	0	0	0	0	0
255	Pl01G0000298400.v1	Pl01	36717647	36720993	Phvul.001G154700	Chr01	41183051	41185997	1	1	0	0	0	0	0	0
256	Pl01G0000298500.v1	Pl01	36738758	36743545	Phvul.001G154800	Chr01	41211931	41216156	1	1	0	0	0	0	1	0
257	Pl01G0000300100.v1	Pl01	36886616	36893517	Phvul.001G156000	Chr01	41362979	41370307	1	0	0	0	0	0	1	1
258	Pl01G0000300200.v1	Pl01	36894899	36895545	NA	NA	NA	NA	1	0	0	0	0	0	0	0
259	Pl01G0000300300.v1	Pl01	36898886	36902659	Phvul.001G156200	Chr01	41380169	41385007	1	0	0	0	0	0	1	1
260	Pl01G0000300400.v1	Pl01	36914798	36915324	NA	NA	NA	NA	1	0	0	0	0	0	0	0
261	Pl01G0000300600.v1	Pl01	36920255	36924392	Phvul.001G156400	Chr01	41414793	41418733	1	0	0	0	0	0	1	1
262	Pl01G0000300700.v1	Pl01	36932104	36933912	Phvul.001G156500	Chr01	41428482	41429980	1	0	0	0	0	0	0	0
263	Pl01G0000301600.v1	Pl01	37017352	37023308	Phvul.001G157400	Chr01	41544280	41551058	0	1	0	0	0	0	0	0
264	Pl01G0000301700.v1	Pl01	37031636	37033434	Phvul.001G157500	Chr01	41573056	41574153	0	1	0	0	0	0	0	0
265	Pl01G0000302200.v1	Pl01	37110624	37114690	Phvul.001G157800	Chr01	41634002	41638719	1	0	0	0	0	0	0	0
266	Pl01G0000302500.v1	Pl01	37130044	37133755	NA	NA	NA	NA	1	0	0	0	0	0	0	0
267	Pl01G0000302600.v1	Pl01	37143578	37152960	Phvul.001G157900	Chr01	41647894	41649841	1	0	0	0	0	0	1	0
268	Pl01G0000304300.v1	Pl01	37289573	37299913	Phvul.001G159200	Chr01	41821630	41831195	0	1	0	0	0	0	0	0
269	Pl01G0000304400.v1	Pl01	37303702	37305703	Phvul.001G159300	Chr01	41835988	41837718	0	1	0	0	0	0	0	0
270	Pl01G0000304500.v1	Pl01	37318610	37319718	Phvul.001G159400	Chr01	41858110	41859150	0	1	0	0	0	0	0	0
271	Pl01G0000307500.v1	Pl01	37673065	37674866	Phvul.001G161100	Chr01	42158403	42158933	0	0	0	0	0	1	0	0
272	Pl01G0000308400.v1	Pl01	37793932	37798716	Phvul.001G161900	Chr01	42289644	42295083	0	1	0	0	0	0	0	0
273	Pl01G0000308500.v1	Pl01	37799671	37809248	Phvul.001G162000	Chr01	42296627	42305733	0	1	0	0	0	0	0	0
274	Pl01G0000308600.v1	Pl01	37811195	37813228	Phvul.001G162100	Chr01	42308024	42310158	0	1	0	0	0	0	0	0
275	Pl01G0000308700.v1	Pl01	37814262	37818928	Phvul.001G162200	Chr01	42311850	42316492	0	1	0	0	0	0	1	0
276	Pl01G0000308800.v1	Pl01	37832648	37837766	Phvul.001G162300	Chr01	42345062	42351275	0	1	0	1	0	0	1	0
277	Pl01G0000308900.v1	Pl01	37839437	37842893	Phvul.001G162400	Chr01	42352427	42355795	0	1	0	1	0	0	0	0
278	Pl01G0000309000.v1	Pl01	37844029	37845436	Phvul.001G162500	Chr01	42356951	42358389	0	0	0	1	0	0	0	0
279	Pl01G0000309100.v1	Pl01	37856184	37857867	NA	NA	NA	NA	0	0	0	1	0	0	0	0
280	Pl01G0000309200.v1	Pl01	37862259	37865110	Phvul.001G162600	Chr01	42363210	42366861	0	0	0	1	0	0	0	0
281	Pl01G0000309300.v1	Pl01	37870227	37875409	Phvul.001G162700	Chr01	42369992	42376152	0	0	0	1	0	0	0	0
282	Pl01G0000309400.v1	Pl01	37879674	37883557	Phvul.001G162800	Chr01	42381936	42385188	0	0	0	1	0	0	0	0
283	Pl01G0000310200.v1	Pl01	37958279	37960418	Phvul.001G163600	Chr01	42457932	42459961	0	0	0	0	0	1	0	0
284	Pl01G0000312700.v1	Pl01	38183028	38186880	Phvul.001G166400	Chr01	42782738	42788443	1	0	0	0	0	0	1	0
285	Pl01G0000312800.v1	Pl01	38192190	38193622	NA	NA	NA	NA	1	0	0	0	0	0	0	0
286	Pl01G0000314700.v1	Pl01	38368087	38368635	Phvul.001G167500	Chr01	42883740	42885545	0	0	0	0	0	1	0	0
287	Pl01G0000315000.v1	Pl01	38392439	38398083	Phvul.001G167800	Chr01	42920938	42926445	0	0	0	0	0	1	0	0
288	Pl01G0000316200.v1	Pl01	38595159	38597891	Phvul.001G168900	Chr01	43158504	43159360	0	0	0	0	0	1	0	0
289	Pl01G0000316600.v1	Pl01	38651860	38657044	Phvul.001G169300	Chr01	43221961	43226667	0	0	0	0	0	1	0	0
290	Pl01G0000316700.v1	Pl01	38667895	38672429	Phvul.001G169400	Chr01	43234405	43239596	0	0	0	1	0	1	0	0
291	Pl01G0000316800.v1	Pl01	38694307	38698438	Phvul.001G169500	Chr01	43263635	43269146	0	1	0	1	0	0	0	0
292	Pl01G0000316900.v1	Pl01	38698994	38701456	NA	NA	NA	NA	0	1	0	1	0	0	0	0
293	Pl01G0000317000.v1	Pl01	38702718	38704136	Phvul.001G169600	Chr01	43273713	43275232	0	1	0	1	0	0	0	0
294	Pl01G0000317100.v1	Pl01	38704506	38704865	Phvul.001G169700	Chr01	43276108	43276467	0	1	0	1	0	0	0	0
295	Pl01G0000317200.v1	Pl01	38705267	38710123	Phvul.001G169800	Chr01	43276929	43281425	0	1	0	1	0	1	0	0
296	Pl01G0000317300.v1	Pl01	38711784	38717683	Phvul.001G169900	Chr01	43282853	43289468	0	1	0	1	0	0	0	0
297	Pl01G0000317400.v1	Pl01	38721485	38723662	Phvul.001G170000	Chr01	43292086	43294584	0	1	0	0	0	0	0	0
298	Pl01G0000317500.v1	Pl01	38729029	38731129	Phvul.001G170100	Chr01	43297330	43299608	1	1	0	0	0	1	0	0
299	Pl01G0000317600.v1	Pl01	38731882	38732001	NA	NA	NA	NA	1	1	0	0	0	0	0	0
300	Pl01G0000317700.v1	Pl01	38738018	38738680	Phvul.001G170200	Chr01	43303654	43306319	1	1	0	0	0	0	0	0
301	Pl01G0000317800.v1	Pl01	38741282	38745298	Phvul.001G170300	Chr01	43309127	43313992	1	1	0	0	0	0	0	0
302	Pl01G0000317900.v1	Pl01	38774138	38777302	Phvul.001G170400	Chr01	43342337	43345293	1	0	0	0	0	0	0	0
303	Pl01G0000318000.v1	Pl01	38783183	38786746	Phvul.001G170500	Chr01	43350712	43353947	1	0	0	0	0	0	0	0
304	Pl01G0000318100.v1	Pl01	38801335	38801841	Phvul.005G046200	Chr05	5001671	5002177	0	0	0	1	0	0	0	0
305	Pl01G0000318200.v1	Pl01	38805487	38806243	Phvul.001G170800	Chr01	43400258	43401729	0	0	0	1	0	0	0	0
306	Pl01G0000318300.v1	Pl01	38808390	38813008	NA	NA	NA	NA	0	1	0	1	0	0	0	0
307	Pl01G0000318400.v1	Pl01	38813422	38817382	Phvul.001G170900	Chr01	43402747	43410109	0	1	0	1	0	0	0	0
308	Pl01G0000318500.v1	Pl01	38821544	38822356	Phvul.001G171000	Chr01	43414444	43415767	0	1	0	1	0	1	0	0
309	Pl01G0000318600.v1	Pl01	38833072	38834496	Phvul.001G171100	Chr01	43423814	43425173	0	1	0	1	0	1	0	0
310	Pl01G0000318800.v1	Pl01	38853487	38855224	Phvul.001G171200	Chr01	43454903	43456339	0	1	0	1	0	1	0	0
311	Pl01G0000318900.v1	Pl01	38863196	38869762	Phvul.001G171300	Chr01	43463081	43469377	0	1	0	0	0	0	0	0
312	Pl01G0000319000.v1	Pl01	38872235	38874809	Phvul.001G171400	Chr01	43473986	43475913	1	1	0	0	0	0	0	0
313	Pl01G0000319200.v1	Pl01	38898120	38901146	Phvul.001G171500	Chr01	43500677	43502843	1	1	0	0	0	0	0	0
314	Pl01G0000319300.v1	Pl01	38910051	38912646	Phvul.001G171600	Chr01	43509720	43512424	1	0	0	0	0	0	0	0
315	Pl01G0000322300.v1	Pl01	39172653	39180132	Phvul.001G174500	Chr01	43753075	43760489	0	0	0	1	0	0	0	0
316	Pl01G0000322400.v1	Pl01	39184399	39185530	Phvul.001G174600	Chr01	43764450	43765581	0	0	0	1	0	0	0	0
317	Pl01G0000322500.v1	Pl01	39193567	39206403	Phvul.001G174700	Chr01	43784631	43796166	0	0	0	1	0	0	0	0
318	Pl01G0000322600.v1	Pl01	39210267	39214403	Phvul.001G174800	Chr01	43813885	43817807	0	0	0	1	0	1	0	0
319	Pl01G0000322700.v1	Pl01	39220774	39222619	Phvul.001G174900	Chr01	43819915	43821716	0	0	0	1	0	0	0	0
320	Pl01G0000322800.v1	Pl01	39228463	39230154	Phvul.001G174900	Chr01	43819915	43821716	0	0	0	1	0	0	0	0
321	Pl01G0000322900.v1	Pl01	39233320	39235268	Phvul.001G174900	Chr01	43819915	43821716	0	0	0	1	0	0	0	0
322	Pl01G0000323000.v1	Pl01	39238315	39241908	Phvul.001G175100	Chr01	43828223	43832622	0	0	0	1	0	0	0	0
323	Pl01G0000323100.v1	Pl01	39251714	39254951	Phvul.001G175200	Chr01	43856280	43858660	0	0	0	1	0	1	0	0
324	Pl01G0000323200.v1	Pl01	39255911	39258373	Phvul.002G070000	Chr02	9588757	9592984	1	0	0	1	0	1	0	0
325	Pl01G0000323300.v1	Pl01	39258994	39261204	NA	NA	NA	NA	1	0	0	1	0	1	0	0
326	Pl01G0000323400.v1	Pl01	39263975	39265343	Phvul.001G175400	Chr01	43872758	43874552	1	0	0	1	0	0	0	0
327	Pl01G0000323500.v1	Pl01	39272027	39275145	Phvul.001G175500	Chr01	43882558	43885373	1	0	0	1	0	1	0	0
328	Pl01G0000323600.v1	Pl01	39276493	39278454	Phvul.001G175600	Chr01	43887586	43889795	1	0	0	1	0	0	0	0
329	Pl01G0000323700.v1	Pl01	39279721	39282513	Phvul.001G175700	Chr01	43891696	43893910	1	0	0	1	0	0	0	0
330	Pl01G0000323800.v1	Pl01	39288989	39296453	Phvul.001G175900	Chr01	43900032	43911116	1	0	0	1	0	0	0	0
331	Pl01G0000323900.v1	Pl01	39298745	39301631	Phvul.001G176000	Chr01	43916297	43925159	1	0	0	1	0	1	0	0
332	Pl01G0000324000.v1	Pl01	39315446	39318021	NA	NA	NA	NA	0	1	0	1	0	1	0	0
333	Pl01G0000324100.v1	Pl01	39320586	39321781	Phvul.001G176100	Chr01	43938987	43940391	0	1	0	0	0	0	0	0
334	Pl01G0000324200.v1	Pl01	39338115	39340699	Phvul.001G176200	Chr01	43953139	43955620	0	1	0	0	0	0	0	0
335	Pl01G0000324500.v1	Pl01	39350829	39355157	Phvul.001G176300	Chr01	43974342	43978642	0	1	0	0	0	0	0	0
336	Pl01G0000325100.v1	Pl01	39412112	39412824	Phvul.001G176900	Chr01	44045302	44047173	1	0	0	0	0	0	0	0
337	Pl01G0000325200.v1	Pl01	39428996	39431921	Phvul.001G177000	Chr01	44052908	44055413	1	0	0	0	0	0	0	0
338	Pl01G0000325500.v1	Pl01	39460552	39461040	Phvul.001G177200	Chr01	44071503	44072621	1	0	0	0	0	0	0	0
339	Pl01G0000325600.v1	Pl01	39464754	39469488	Phvul.001G177300	Chr01	44075699	44080375	1	0	0	0	0	0	0	0
340	Pl01G0000325700.v1	Pl01	39473473	39477364	Phvul.001G177400	Chr01	44084869	44089144	1	0	0	0	0	0	0	0
341	Pl01G0000325800.v1	Pl01	39502139	39511061	Phvul.001G177500	Chr01	44116445	44125962	1	0	0	0	0	0	0	0
342	Pl01G0000325900.v1	Pl01	39513742	39514435	NA	NA	NA	NA	1	0	0	0	0	0	0	0
343	Pl01G0000326100.v1	Pl01	39536411	39539636	Phvul.001G177800	Chr01	44150743	44154391	1	0	0	0	0	0	0	0
344	Pl01G0000326180.v1	Pl01	39555185	39558634	Phvul.001G177800	Chr01	44150743	44154391	1	0	0	0	0	0	0	0
345	Pl01G0000327000.v1	Pl01	39646775	39652254	Phvul.001G178600	Chr01	44245126	44250698	1	0	0	0	0	0	1	0
346	Pl01G0000327200.v1	Pl01	39667484	39670825	Phvul.001G178800	Chr01	44272398	44275563	1	0	0	0	0	0	0	1
347	Pl01G0000327300.v1	Pl01	39675508	39675882	Phvul.001G178900	Chr01	44288437	44288811	1	0	0	0	0	0	0	1
348	Pl01G0000327400.v1	Pl01	39687640	39687978	Phvul.001G179000	Chr01	44300036	44300568	1	0	0	0	0	0	0	0
349	Pl01G0000327600.v1	Pl01	39709712	39722580	Phvul.001G179200	Chr01	44351960	44366260	0	0	0	1	0	0	0	0
350	Pl01G0000327700.v1	Pl01	39724215	39725205	NA	NA	NA	NA	0	0	0	1	0	0	0	0
351	Pl01G0000327900.v1	Pl01	39734710	39741562	Phvul.001G179300	Chr01	44372046	44378693	0	0	0	1	0	1	0	1
352	Pl01G0000328000.v1	Pl01	39765886	39767328	Phvul.001G179400	Chr01	44403710	44405788	0	0	0	1	0	0	0	0
353	Pl01G0000328300.v1	Pl01	39791690	39799676	Phvul.001G179700	Chr01	44420819	44429680	0	0	0	1	0	0	0	0
354	Pl01G0000328400.v1	Pl01	39805307	39807304	Phvul.001G179800	Chr01	44431488	44436100	0	0	0	1	0	0	0	0
355	Pl01G0000328600.v1	Pl01	39825178	39827005	Phvul.001G179900	Chr01	44448347	44450835	0	0	0	1	0	1	0	0
356	Pl01G0000328700.v1	Pl01	39831956	39837608	Phvul.001G180000	Chr01	44454849	44460287	0	1	0	1	0	1	0	0
357	Pl01G0000328800.v1	Pl01	39839459	39842062	Phvul.001G180100	Chr01	44462682	44465291	0	1	0	1	0	0	0	0
358	Pl01G0000328850.v1	Pl01	39858887	39862535	Phvul.001G180200	Chr01	44474612	44477792	0	1	0	1	0	0	0	0
359	Pl01G0000328900.v1	Pl01	39864257	39867616	Phvul.001G180300	Chr01	44479903	44483270	0	1	0	1	0	0	0	0
360	Pl01G0000328950.v1	Pl01	39878849	39881429	Phvul.001G180500	Chr01	44498041	44500036	0	1	0	1	0	0	0	0
361	Pl01G0000329000.v1	Pl01	39872219	39873991	Phvul.001G180500	Chr01	44498041	44500036	0	1	0	1	0	1	0	0
362	Pl01G0000329100.v1	Pl01	39890330	39891505	Phvul.001G180600	Chr01	44508319	44515229	0	1	0	1	0	0	0	0
363	Pl01G0000329200.v1	Pl01	39896368	39896694	Phvul.001G180600	Chr01	44508319	44515229	0	1	0	1	0	0	0	0
364	Pl01G0000329300.v1	Pl01	39899215	39902850	Phvul.001G180700	Chr01	44516305	44519526	0	1	0	1	0	1	0	0
365	Pl01G0000329400.v1	Pl01	39902185	39905071	Phvul.001G180800	Chr01	44519548	44522188	0	1	0	1	0	1	0	0
366	Pl01G0000329500.v1	Pl01	39910314	39912393	Phvul.001G180900	Chr01	44529218	44531359	0	1	0	1	0	1	0	0
367	Pl01G0000329600.v1	Pl01	39920752	39924432	Phvul.001G181000	Chr01	44538573	44542809	0	1	0	1	0	0	0	0
368	Pl01G0000329700.v1	Pl01	39931322	39932573	Phvul.001G181100	Chr01	44550201	44551499	0	0	0	1	0	1	0	0
369	Pl01G0000329900.v1	Pl01	39953252	39954070	Phvul.001G181200	Chr01	44582723	44583794	1	0	0	0	0	1	0	0
370	Pl01G0000330000.v1	Pl01	39958542	39960976	Phvul.001G181300	Chr01	44588002	44591438	1	0	0	0	0	0	0	0
371	Pl01G0000330100.v1	Pl01	39971328	39973874	NA	NA	NA	NA	1	0	0	0	0	0	0	0
372	Pl01G0000330500.v1	Pl01	40035898	40037981	Phvul.001G181600	Chr01	44623426	44625593	0	0	0	0	0	1	0	0
373	Pl01G0000330800.v1	Pl01	40110260	40111262	Phvul.001G182100	Chr01	44723223	44725216	0	0	0	1	0	0	0	0
374	Pl01G0000331100.v1	Pl01	40121806	40122901	NA	NA	NA	NA	0	0	0	1	0	0	0	0
375	Pl01G0000331200.v1	Pl01	40127366	40129067	Phvul.001G182200	Chr01	44735155	44736955	0	0	0	1	0	0	0	0
376	Pl01G0000331300.v1	Pl01	40133551	40135011	Phvul.001G182300	Chr01	44740078	44741673	0	0	0	1	0	0	0	0
377	Pl01G0000331400.v1	Pl01	40150831	40152303	Phvul.001G182400	Chr01	44744475	44746373	0	0	0	1	0	0	0	0
378	Pl01G0000331500.v1	Pl01	40155100	40156566	Phvul.001G182500	Chr01	44748834	44750530	0	0	0	1	0	1	0	0
379	Pl01G0000331600.v1	Pl01	40164554	40166020	Phvul.001G182600	Chr01	44754051	44755517	0	0	0	1	0	1	0	0
380	Pl01G0000331700.v1	Pl01	40168544	40170010	Phvul.001G182700	Chr01	44758264	44759730	0	0	0	1	0	0	0	0
381	Pl01G0000331800.v1	Pl01	40175173	40176630	Phvul.001G182800	Chr01	44763581	44765452	0	0	0	1	0	0	0	0
382	Pl01G0000331900.v1	Pl01	40185772	40187377	Phvul.001G182900	Chr01	44767817	44770570	0	0	0	1	0	0	0	0
383	Pl01G0000332000.v1	Pl01	40194436	40196255	Phvul.001G183000	Chr01	44775924	44777384	0	1	0	1	0	1	0	0
384	Pl01G0000332200.v1	Pl01	40200930	40205571	Phvul.001G183100	Chr01	44781655	44786519	0	1	0	1	0	1	0	0
385	Pl01G0000332300.v1	Pl01	40208604	40210822	NA	NA	NA	NA	1	1	0	1	0	1	0	0
386	Pl01G0000332400.v1	Pl01	40226535	40228951	Phvul.001G183300	Chr01	44805590	44807548	1	1	0	1	0	0	0	0
387	Pl01G0000332500.v1	Pl01	40232280	40234649	NA	NA	NA	NA	1	1	0	1	0	1	0	0
388	Pl01G0000332800.v1	Pl01	40250068	40252043	NA	NA	NA	NA	1	0	0	1	0	1	0	0
389	Pl01G0000332900.v1	Pl01	40253480	40255207	NA	NA	NA	NA	1	0	0	1	0	1	0	0
390	Pl01G0000333500.v1	Pl01	40294708	40296936	Phvul.001G183400	Chr01	44835231	44836774	0	0	0	1	0	1	0	0
391	Pl01G0000333600.v1	Pl01	40302379	40306565	Phvul.001G183500	Chr01	44841704	44847180	0	0	0	1	0	1	0	0
392	Pl01G0000333800.v1	Pl01	40309071	40310186	Phvul.001G183700	Chr01	44849452	44851063	0	0	0	0	0	1	0	0
393	Pl01G0000334300.v1	Pl01	40354993	40356897	Phvul.001G184100	Chr01	44925425	44927771	0	0	0	1	0	1	0	0
394	Pl01G0000334400.v1	Pl01	40360388	40362791	Phvul.001G184200	Chr01	44933520	44935651	0	0	0	1	0	0	0	0
395	Pl01G0000334600.v1	Pl01	40368198	40378159	Phvul.001G184300	Chr01	44939299	44949995	0	0	0	1	0	0	0	0
396	Pl01G0000334700.v1	Pl01	40378631	40381255	Phvul.001G184400	Chr01	44950403	44953431	0	0	0	1	0	0	0	0
397	Pl01G0000334800.v1	Pl01	40390470	40394760	Phvul.001G184500	Chr01	44961212	44964907	0	0	0	1	0	1	0	0
398	Pl01G0000334900.v1	Pl01	40396913	40398260	Phvul.001G184600	Chr01	44967041	44968263	0	0	0	1	0	1	0	0
399	Pl01G0000335000.v1	Pl01	40400059	40402167	Phvul.001G184700	Chr01	44970738	44972800	0	0	0	1	0	1	0	0
400	Pl01G0000335100.v1	Pl01	40408418	40410056	Phvul.001G184900	Chr01	44995510	44997206	0	0	0	1	0	0	0	0
401	Pl01G0000335200.v1	Pl01	40418015	40425065	Phvul.001G185000	Chr01	45005441	45011092	0	0	0	1	0	0	0	0
402	Pl01G0000335300.v1	Pl01	40429983	40432083	Phvul.001G185100	Chr01	45016840	45018779	0	0	0	1	0	0	0	0
403	Pl01G0000335400.v1	Pl01	40433591	40441405	Phvul.001G185200	Chr01	45020204	45031382	0	0	0	1	0	0	0	0
404	Pl01G0000335500.v1	Pl01	40444372	40446478	Phvul.001G185400	Chr01	45035725	45038218	0	0	0	1	0	1	0	0
405	Pl01G0000335900.v1	Pl01	40468868	40470732	Phvul.001G185500	Chr01	45047542	45049448	0	0	0	1	0	1	0	0
406	Pl01G0000336000.v1	Pl01	40475582	40477554	Phvul.001G185600	Chr01	45055828	45058254	0	0	0	1	0	1	1	0
407	Pl01G0000336100.v1	Pl01	40480848	40481914	Phvul.001G185700	Chr01	45061214	45062149	0	0	0	1	0	0	0	0
408	Pl01G0000336200.v1	Pl01	40482506	40483899	NA	NA	NA	NA	0	0	0	1	0	0	0	0
409	Pl01G0000336300.v1	Pl01	40497501	40502827	Phvul.001G185800	Chr01	45082074	45087397	0	0	0	1	0	0	0	0
410	Pl01G0000336400.v1	Pl01	40503425	40510773	Phvul.001G185900	Chr01	45088536	45091565	0	0	0	1	0	0	0	0
411	Pl01G0000336500.v1	Pl01	40512337	40512990	Phvul.001G186000	Chr01	45095259	45096346	0	0	0	1	0	0	0	0
412	Pl01G0000336600.v1	Pl01	40518445	40522353	Phvul.001G186100	Chr01	45105118	45109306	0	0	0	1	0	1	0	0
413	Pl01G0000336700.v1	Pl01	40524100	40526572	Phvul.001G186200	Chr01	45111242	45114277	0	0	0	1	0	0	0	0
414	Pl01G0000336800.v1	Pl01	40529048	40530078	NA	NA	NA	NA	0	0	0	1	0	0	0	0
415	Pl01G0000336900.v1	Pl01	40536893	40540405	Phvul.001G186300	Chr01	45123973	45126866	0	0	0	1	0	0	0	0
416	Pl01G0000337000.v1	Pl01	40559927	40560673	Phvul.001G186400	Chr01	45137551	45138297	0	0	0	1	0	0	0	0
417	Pl01G0000337300.v1	Pl01	40580817	40591454	Phvul.001G186500	Chr01	45156940	45167463	0	0	0	1	0	0	0	0
418	Pl01G0000337400.v1	Pl01	40605517	40620005	Phvul.001G186600	Chr01	45174104	45188502	0	1	0	1	0	1	0	0
419	Pl01G0000337500.v1	Pl01	40620566	40621007	NA	NA	NA	NA	0	1	0	1	0	0	0	0
420	Pl01G0000337600.v1	Pl01	40632330	40638908	Phvul.001G186700	Chr01	45192295	45198674	0	1	0	1	0	1	0	0
421	Pl01G0000337700.v1	Pl01	40646865	40649032	Phvul.001G186800	Chr01	45214524	45216497	0	1	0	1	0	1	0	1
422	Pl01G0000337800.v1	Pl01	40657666	40661279	Phvul.001G186900	Chr01	45235319	45237654	0	0	0	1	0	0	0	0
423	Pl01G0000337900.v1	Pl01	40667404	40670959	Phvul.001G187000	Chr01	45258083	45261720	0	0	0	1	0	0	0	0
424	Pl01G0000339900.v1	Pl01	40905394	40907983	Phvul.001G188700	Chr01	45513666	45516784	1	0	0	0	0	0	0	0
425	Pl01G0000340000.v1	Pl01	40918304	40918824	Phvul.001G188800	Chr01	45531180	45532573	1	0	0	0	0	1	0	0
426	Pl01G0000340100.v1	Pl01	40919541	40923915	Phvul.001G188900	Chr01	45532820	45536557	1	0	0	0	0	0	0	0
427	Pl01G0000340200.v1	Pl01	40931727	40935877	Phvul.001G189000	Chr01	45542395	45546302	1	0	0	0	0	0	0	0
428	Pl01G0000340300.v1	Pl01	40938643	40941858	Phvul.001G189100	Chr01	45550280	45551367	1	0	0	0	0	0	0	0
429	Pl01G0000340500.v1	Pl01	40953468	40954638	Phvul.001G189200	Chr01	45561512	45563326	1	0	0	0	0	0	0	0
430	Pl01G0000340600.v1	Pl01	40967740	40968173	NA	NA	NA	NA	1	0	0	0	0	0	0	0
431	Pl01G0000346300.v1	Pl01	41482767	41485329	Phvul.001G194200	Chr01	46029939	46032919	0	0	0	1	0	0	0	0
432	Pl01G0000346400.v1	Pl01	41496338	41498152	Phvul.001G194300	Chr01	46033904	46034894	0	1	0	1	0	0	0	0
433	Pl01G0000346500.v1	Pl01	41502192	41506566	Phvul.001G194400	Chr01	46037896	46042703	0	1	0	1	0	0	0	0
434	Pl01G0000346600.v1	Pl01	41512851	41515507	Phvul.001G194500	Chr01	46050524	46052638	0	1	0	1	0	0	0	0
435	Pl01G0000346700.v1	Pl01	41526674	41527327	Phvul.001G194600	Chr01	46060727	46061856	0	1	0	1	0	0	0	0
436	Pl01G0000346800.v1	Pl01	41530865	41548235	Phvul.001G194900	Chr01	46076945	46077556	0	1	0	1	0	1	0	0
437	Pl01G0000346900.v1	Pl01	41539802	41540485	Phvul.001G194800	Chr01	46072564	46073247	0	1	0	1	0	0	0	0
438	Pl01G0000347000.v1	Pl01	41554453	41555082	Phvul.001G195000	Chr01	46085331	46086373	0	1	0	1	0	0	0	1
439	Pl01G0000347800.v1	Pl01	41634192	41636279	Phvul.001G195700	Chr01	46156890	46159124	0	0	0	1	0	1	0	0
440	Pl01G0000347900.v1	Pl01	41678410	41681900	Phvul.001G195800	Chr01	46197344	46201848	0	1	0	1	0	0	0	0
441	Pl01G0000348000.v1	Pl01	41682703	41683415	NA	NA	NA	NA	0	1	0	1	0	0	0	0
442	Pl01G0000348200.v1	Pl01	41689027	41691259	Phvul.001G195900	Chr01	46204728	46207187	1	1	0	1	0	0	0	0
443	Pl01G0000348300.v1	Pl01	41706928	41708130	Phvul.001G196000	Chr01	46225228	46226832	1	0	0	1	0	1	0	0
444	Pl01G0000348400.v1	Pl01	41714461	41715243	Phvul.001G196100	Chr01	46235911	46236696	1	0	0	1	0	0	0	0
445	Pl01G0000348500.v1	Pl01	41718056	41734580	Phvul.001G196200	Chr01	46249037	46264875	1	0	0	1	0	1	0	0
446	Pl01G0000348600.v1	Pl01	41738355	41739732	Phvul.001G196300	Chr01	46266997	46268356	1	0	0	1	0	1	0	0
447	Pl01G0000348900.v1	Pl01	41747395	41749182	Phvul.001G196400	Chr01	46276253	46278503	0	0	0	1	0	0	0	0
448	Pl01G0000349000.v1	Pl01	41750269	41756832	Phvul.001G196500	Chr01	46279939	46282938	0	1	0	1	0	1	0	0
449	Pl01G0000349100.v1	Pl01	41757599	41761061	Phvul.001G196700	Chr01	46292355	46295878	1	1	0	1	0	1	0	0
450	Pl01G0000349200.v1	Pl01	41762894	41766632	Phvul.001G196800	Chr01	46297378	46302584	1	1	0	0	0	0	0	0
451	Pl01G0000349300.v1	Pl01	41781676	41782827	Phvul.001G196900	Chr01	46317741	46318886	1	1	0	0	0	1	0	0
452	Pl01G0000349400.v1	Pl01	41791390	41791905	Phvul.001G197000	Chr01	46325583	46326362	1	1	0	0	0	1	0	0
453	Pl01G0000349500.v1	Pl01	41797210	41798001	Phvul.001G197100	Chr01	46336313	46337819	1	0	0	0	0	0	0	0
454	Pl01G0000349600.v1	Pl01	41804216	41811776	Phvul.001G197200	Chr01	46343741	46351220	1	0	0	0	0	0	0	0
455	Pl01G0000349700.v1	Pl01	41813984	41817122	Phvul.001G197300	Chr01	46352750	46356167	1	0	0	0	0	0	0	0
456	Pl01G0000352500.v1	Pl01	42026935	42039802	Phvul.001G200200	Chr01	46580052	46595208	0	1	0	0	0	0	0	0
457	Pl01G0000352600.v1	Pl01	42044576	42050037	Phvul.001G200300	Chr01	46602453	46608469	1	1	0	0	0	0	0	0
458	Pl01G0000352700.v1	Pl01	42051061	42055238	Phvul.001G200400	Chr01	46608888	46612874	1	1	0	0	0	0	0	0
459	Pl01G0000352800.v1	Pl01	42059159	42062069	Phvul.001G200500	Chr01	46617486	46620407	1	1	0	0	0	0	0	0
460	Pl01G0000352900.v1	Pl01	42067422	42069249	Phvul.001G200600	Chr01	46625280	46628073	1	1	0	0	0	0	0	0
461	Pl01G0000353000.v1	Pl01	42080202	42085517	Phvul.001G200700	Chr01	46637579	46644741	1	1	0	0	0	0	0	0
462	Pl01G0000355400.v1	Pl01	42278478	42281474	Phvul.001G203400	Chr01	46870958	46877267	0	1	0	0	0	0	0	0
463	Pl01G0000355500.v1	Pl01	42289188	42289496	Phvul.001G203500	Chr01	46879843	46880402	0	1	0	0	0	0	0	0
464	Pl01G0000355600.v1	Pl01	42295300	42296567	Phvul.001G203600	Chr01	46885754	46886533	0	1	0	0	0	0	0	0
465	Pl01G0000355700.v1	Pl01	42299409	42299801	Phvul.001G203700	Chr01	46887553	46890459	0	1	0	0	0	0	0	0
466	Pl01G0000355800.v1	Pl01	42300785	42304328	Phvul.001G203800	Chr01	46891462	46895504	0	1	0	0	1	0	0	0
467	Pl01G0000355900.v1	Pl01	42311834	42316575	Phvul.001G203900	Chr01	46902351	46909052	0	1	0	0	0	0	0	0
468	Pl01G0000356000.v1	Pl01	42320602	42326194	Phvul.001G204000	Chr01	46909875	46916180	0	1	1	0	0	0	0	0
469	Pl01G0000356050.v1	Pl01	42329156	42331128	Phvul.001G204100	Chr01	46917535	46919658	0	1	1	0	0	0	0	0
470	Pl01G0000356100.v1	Pl01	42333083	42333909	Phvul.001G197300	Chr01	46352750	46356167	0	1	1	0	0	0	0	0
471	Pl01G0000356180.v1	Pl01	42338287	42340246	Phvul.001G204300	Chr01	46926363	46928592	1	1	1	0	0	0	0	0
472	Pl01G0000356200.v1	Pl01	42341698	42349605	Phvul.001G204400	Chr01	46929280	46936357	1	1	1	0	1	0	0	0
473	Pl01G0000356300.v1	Pl01	42352116	42361812	Phvul.001G204500	Chr01	46939322	46951028	1	1	1	0	0	0	0	0
474	Pl01G0000356400.v1	Pl01	42361931	42362182	NA	NA	NA	NA	1	0	1	0	1	0	0	0
475	Pl01G0000356500.v1	Pl01	42370514	42379000	Phvul.001G204600	Chr01	46955127	46963570	1	0	1	0	0	0	0	0
476	Pl01G0000356600.v1	Pl01	42381280	42383610	Phvul.001G204700	Chr01	46966050	46968343	1	0	1	0	0	0	0	0
477	Pl01G0000356700.v1	Pl01	42388832	42394091	Phvul.001G204800	Chr01	46974052	46979205	0	0	1	0	0	0	0	0
478	Pl01G0000356800.v1	Pl01	42397524	42400806	Phvul.001G204900	Chr01	46982597	46985854	0	0	1	0	0	0	0	0
479	Pl01G0000356900.v1	Pl01	42404930	42408020	Phvul.001G205000	Chr01	46989620	46992624	0	0	1	0	0	0	0	0
480	Pl01G0000357000.v1	Pl01	42409205	42411074	Phvul.001G205100	Chr01	46993796	46995187	0	0	1	0	0	0	0	0
481	Pl01G0000365400.v1	Pl01	43057728	43058922	NA	NA	NA	NA	0	0	1	0	0	0	0	0
482	Pl01G0000365500.v1	Pl01	43068045	43071009	Phvul.001G213800	Chr01	47694704	47698853	0	0	1	0	0	0	0	0
483	Pl01G0000365600.v1	Pl01	43074210	43074854	Phvul.001G213900	Chr01	47701438	47702088	0	0	1	0	1	0	0	0
484	Pl01G0000365700.v1	Pl01	43076943	43081376	Phvul.001G214000	Chr01	47703990	47710343	0	0	1	0	0	0	0	0
485	Pl01G0000365800.v1	Pl01	43088465	43093011	Phvul.001G214100	Chr01	47714911	47719308	0	0	1	0	0	0	0	0
486	Pl01G0000365900.v1	Pl01	43095671	43113168	Phvul.001G214200	Chr01	47721519	47738278	0	0	1	0	0	0	0	0
487	Pl01G0000366000.v1	Pl01	43116422	43120506	NA	NA	NA	NA	0	0	1	0	0	0	0	0
488	Pl01G0000366100.v1	Pl01	43124090	43128122	Phvul.001G214300	Chr01	47753383	47756576	0	0	1	0	1	0	0	0
489	Pl01G0000366200.v1	Pl01	43143550	43145483	Phvul.001G214400	Chr01	47770993	47773054	0	0	1	0	0	0	0	0
490	Pl01G0000367500.v1	Pl01	43244475	43246291	Phvul.001G215300	Chr01	47871225	47873157	0	0	0	0	1	0	0	0
491	Pl01G0000367600.v1	Pl01	43253778	43255677	Phvul.001G215400	Chr01	47880349	47882559	0	0	0	0	1	0	0	0
492	Pl01G0000373500.v1	Pl01	43758500	43763312	Phvul.001G221300	Chr01	48364698	48368616	0	0	1	0	0	0	0	0
493	Pl01G0000373600.v1	Pl01	43767792	43772446	Phvul.001G221400	Chr01	48376243	48380225	0	0	1	0	0	0	0	0
494	Pl01G0000373700.v1	Pl01	43779522	43782311	Phvul.001G221500	Chr01	48387359	48389969	0	0	1	0	0	0	0	0
495	Pl01G0000373800.v1	Pl01	43793848	43796139	Phvul.001G221600	Chr01	48402703	48404808	0	0	1	0	0	0	0	1
496	Pl01G0000373900.v1	Pl01	43798862	43799124	Phvul.001G221700	Chr01	48408778	48409886	0	0	1	0	0	0	0	0
497	Pl01G0000374100.v1	Pl01	43806736	43807866	NA	NA	NA	NA	0	0	1	0	0	0	0	0
498	Pl01G0000374200.v1	Pl01	43811640	43812060	NA	NA	NA	NA	0	0	1	0	0	0	0	0
499	Pl01G0000374300.v1	Pl01	43816762	43817037	Phvul.001G221900	Chr01	48441484	48442269	0	0	1	0	0	0	0	0
500	Pl01G0000380800.v1	Pl01	44302048	44303964	Phvul.001G227500	Chr01	48880544	48882460	0	0	0	0	1	0	0	0
501	Pl01G0000381100.v1	Pl01	44325837	44328642	Phvul.001G227800	Chr01	48902669	48906842	0	0	0	0	1	0	0	0
502	Pl01G0000383800.v1	Pl01	44631798	44636433	Phvul.001G230700	Chr01	49201557	49207633	0	0	1	0	0	0	0	0
503	Pl01G0000383900.v1	Pl01	44639683	44642155	Phvul.001G230800	Chr01	49208369	49210769	0	0	1	0	0	0	0	0
504	Pl01G0000384000.v1	Pl01	44647788	44650146	Phvul.001G230900	Chr01	49215260	49219041	0	0	1	0	0	0	1	0
505	Pl01G0000384100.v1	Pl01	44651310	44652291	Phvul.001G231000	Chr01	49218669	49221075	0	0	1	0	0	0	0	0
506	Pl01G0000384200.v1	Pl01	44658480	44658737	Phvul.001G231100	Chr01	49225412	49226085	0	0	1	0	0	0	0	0
507	Pl01G0000384300.v1	Pl01	44659262	44662692	Phvul.001G231200	Chr01	49226595	49229694	0	0	1	0	1	0	0	0
508	Pl01G0000384400.v1	Pl01	44673850	44675785	Phvul.001G231300	Chr01	49243870	49245549	0	0	1	0	1	0	0	0
509	Pl01G0000384500.v1	Pl01	44677347	44678048	Phvul.002G201200	Chr02	36056171	36056937	0	0	1	0	1	0	0	0
510	Pl01G0000384600.v1	Pl01	44682388	44684133	Phvul.001G231400	Chr01	49248451	49250874	0	0	1	0	0	0	0	0
511	Pl01G0000384700.v1	Pl01	44687966	44689493	Phvul.001G231500	Chr01	49254549	49256564	0	0	1	0	0	0	0	0
512	Pl01G0000384800.v1	Pl01	44701467	44705409	Phvul.001G231600	Chr01	49265697	49269780	0	0	1	0	1	0	0	0
513	Pl01G0000384900.v1	Pl01	44706902	44723755	Phvul.001G231700	Chr01	49271245	49287637	0	0	1	0	0	0	0	0
514	Pl01G0000385000.v1	Pl01	44724289	44725708	Phvul.001G231800	Chr01	49288690	49289211	0	0	1	0	0	0	0	0
515	Pl01G0000385100.v1	Pl01	44728538	44729066	Phvul.001G231900	Chr01	49292393	49293185	0	0	1	0	0	0	0	0
516	Pl01G0000385200.v1	Pl01	44732757	44734471	Phvul.001G232000	Chr01	49293989	49297982	0	0	1	0	0	0	0	1
517	Pl01G0000385300.v1	Pl01	44734725	44738349	Phvul.001G232100	Chr01	49298457	49301700	0	0	1	0	0	0	0	0
518	Pl01G0000385400.v1	Pl01	44744201	44751428	Phvul.001G232200	Chr01	49308027	49315246	0	0	1	0	0	0	0	0
519	Pl01G0000385500.v1	Pl01	44754615	44758368	Phvul.001G232300	Chr01	49318730	49322719	1	0	1	0	0	0	0	0
520	Pl01G0000385600.v1	Pl01	44762433	44766974	Phvul.001G232400	Chr01	49324711	49331021	1	0	0	0	0	0	0	0
521	Pl01G0000385700.v1	Pl01	44769024	44769653	Phvul.001G232500	Chr01	49333070	49334063	1	0	0	0	0	0	0	0
522	Pl01G0000385800.v1	Pl01	44773789	44774475	NA	NA	NA	NA	1	0	0	0	0	1	0	0
523	Pl01G0000385900.v1	Pl01	44775400	44777336	Phvul.001G232600	Chr01	49338402	49339807	1	0	0	0	0	0	0	0
524	Pl01G0000386000.v1	Pl01	44799110	44802836	Phvul.001G232700	Chr01	49362238	49367908	1	0	0	0	0	0	0	0
525	Pl01G0000389400.v1	Pl01	45097631	45102109	Phvul.001G236300	Chr01	49670281	49675366	0	0	0	1	0	0	0	1
526	Pl01G0000389500.v1	Pl01	45103390	45110673	Phvul.001G236400	Chr01	49676874	49683963	0	0	0	1	0	0	0	0
527	Pl01G0000389600.v1	Pl01	45116910	45122757	Phvul.001G236500	Chr01	49687849	49694764	0	0	0	1	0	0	0	0
528	Pl01G0000389700.v1	Pl01	45125846	45128989	Phvul.001G236600	Chr01	49698036	49701035	0	0	0	1	0	0	0	0
529	Pl01G0000389800.v1	Pl01	45129543	45130305	Phvul.001G236700	Chr01	49701557	49702405	0	0	0	1	0	0	0	0
530	Pl01G0000389900.v1	Pl01	45135256	45137775	Phvul.008G230600	Chr08	54518859	54520895	0	0	0	1	0	0	0	0
531	Pl01G0000390000.v1	Pl01	45139401	45145163	Phvul.001G236900	Chr01	49717585	49723825	0	0	0	1	0	0	0	0
532	Pl01G0000390100.v1	Pl01	45148711	45152380	Phvul.001G237000	Chr01	49727575	49730592	0	0	0	1	0	0	0	0
533	Pl01G0000394200.v1	Pl01	45490309	45492409	Phvul.001G240700	Chr01	50064134	50066017	0	0	1	0	0	0	0	0
534	Pl01G0000394300.v1	Pl01	45501259	45503464	Phvul.001G240800	Chr01	50073685	50076009	0	0	1	0	0	0	0	0
535	Pl01G0000394400.v1	Pl01	45504429	45505233	NA	NA	NA	NA	0	0	1	0	0	1	0	0
536	Pl01G0000394500.v1	Pl01	45508500	45513118	Phvul.001G240900	Chr01	50080666	50084935	0	0	1	0	0	0	0	0
537	Pl01G0000394600.v1	Pl01	45514082	45514728	Phvul.001G241000	Chr01	50087033	50087793	0	0	1	0	0	0	0	0
538	Pl01G0000394700.v1	Pl01	45518802	45522675	Phvul.001G241100	Chr01	50091050	50094894	0	0	1	0	0	0	0	0
539	Pl01G0000404800.v1	Pl01	46290481	46292000	Phvul.001G250400	Chr01	50820578	50821970	0	0	0	0	0	1	0	0
540	Pl01G0000408600.v1	Pl01	46619836	46626537	Phvul.001G254100	Chr01	51135985	51142839	0	0	0	0	0	1	0	0
541	Pl01G0000416500.v1	Pl01	47144733	47145398	Phvul.001G262300	Chr01	51672394	51673242	0	0	0	1	0	1	0	0
542	Pl01G0000416600.v1	Pl01	47147998	47150113	Phvul.001G262400	Chr01	51677293	51680383	0	0	0	1	0	1	0	0
543	Pl01G0000416700.v1	Pl01	47155500	47158523	Phvul.001G262500	Chr01	51682977	51686519	0	0	0	1	0	1	0	0
544	Pl01G0000416800.v1	Pl01	47160684	47163311	Phvul.001G262600	Chr01	51688214	51691903	0	0	0	1	0	1	0	0
545	Pl01G0000416900.v1	Pl01	47164838	47168383	NA	NA	NA	NA	0	0	0	1	0	0	0	0
546	Pl01G0000417000.v1	Pl01	47174764	47174952	NA	NA	NA	NA	0	0	0	1	0	0	0	0
547	Pl01G0000417100.v1	Pl01	47177214	47179098	Phvul.001G262700	Chr01	51701510	51706015	0	0	0	1	0	0	0	0
548	Pl01G0000417200.v1	Pl01	47179689	47181274	Phvul.001G262800	Chr01	51706981	51708557	0	0	0	1	0	0	0	0
549	Pl01G0000417300.v1	Pl01	47181833	47183417	Phvul.001G262900	Chr01	51709194	51710984	0	0	0	1	0	0	0	0
550	Pl01G0000417400.v1	Pl01	47183968	47193440	Phvul.001G263000	Chr01	51711829	51722211	0	0	0	1	0	0	0	0
551	Pl01G0000417500.v1	Pl01	47198003	47199513	Phvul.001G263200	Chr01	51729773	51729982	0	0	0	1	0	0	0	0
552	Pl01G0000417600.v1	Pl01	47201959	47202366	Phvul.001G263300	Chr01	51731507	51733755	0	0	0	0	0	1	0	0
553	Pl01G0000417700.v1	Pl01	47204787	47209807	Phvul.001G263400	Chr01	51735651	51740810	0	0	0	0	0	1	0	0
554	Pl01G0000421700.v1	Pl01	47434735	47441060	Phvul.001G267200	Chr01	51960663	51967607	0	0	0	0	0	1	0	0
555	Pl01G0000421800.v1	Pl01	47443176	47444938	Phvul.001G267300	Chr01	51968213	51970237	0	0	0	0	0	1	0	0
556	Pl01G0000423200.v1	Pl01	47507227	47508872	Phvul.001G268600	Chr01	52027494	52029564	0	0	0	0	0	1	0	0
557	Pl01G0000423400.v1	Pl01	47517077	47521323	Phvul.001G268800	Chr01	52037542	52042355	0	0	0	0	0	1	1	0
558	Pl01G0000423500.v1	Pl01	47525466	47528546	Phvul.001G268900	Chr01	52045874	52048416	0	0	0	0	0	1	0	0
559	Pl02G0000005300.v1	Pl02	362577	364484	Phvul.002G049500	Chr02	4617086	4620529	0	0	0	0	0	1	0	0
560	Pl02G0000005500.v1	Pl02	372683	376099	Phvul.002G049400	Chr02	4607178	4614656	0	0	0	0	0	1	0	0
561	Pl02G0000006500.v1	Pl02	440849	443006	Phvul.002G048300	Chr02	4510772	4513516	0	0	0	0	0	1	0	0
562	Pl02G0000007700.v1	Pl02	543453	545611	Phvul.002G047200	Chr02	4374387	4375976	0	0	0	1	0	1	0	0
563	Pl02G0000007800.v1	Pl02	551633	559054	Phvul.002G047100	Chr02	4361264	4369312	0	0	0	1	0	0	0	0
564	Pl02G0000007900.v1	Pl02	560125	569984	Phvul.002G047000	Chr02	4343446	4359965	0	0	0	1	0	0	0	0
565	Pl02G0000008000.v1	Pl02	571040	572171	Phvul.002G046900	Chr02	4341094	4342178	0	0	0	1	0	0	0	0
566	Pl02G0000008100.v1	Pl02	573415	579554	Phvul.002G046800	Chr02	4333601	4339431	0	0	0	1	0	0	0	0
567	Pl02G0000008200.v1	Pl02	588147	594273	Phvul.002G046700	Chr02	4314325	4320307	0	0	0	1	0	0	0	0
568	Pl02G0000008300.v1	Pl02	596197	598548	Phvul.002G046500	Chr02	4298996	4301436	0	0	0	1	0	0	0	0
569	Pl02G0000008400.v1	Pl02	599056	601910	Phvul.002G046100	Chr02	4265468	4271432	0	0	0	1	0	0	0	0
570	Pl02G0000008600.v1	Pl02	608021	611043	Phvul.002G046500	Chr02	4298996	4301436	0	0	0	0	0	1	0	0
571	Pl02G0000008800.v1	Pl02	618365	623128	Phvul.002G046200	Chr02	4276696	4281013	0	0	0	0	0	1	0	0
572	Pl02G0000009000.v1	Pl02	626753	629154	Phvul.002G046100	Chr02	4265468	4271432	0	0	0	0	0	1	0	0
573	Pl02G0000016500.v1	Pl02	1068227	1069535	Phvul.002G184300	Chr02	33749563	33751100	0	0	0	0	0	1	0	0
574	Pl02G0000016600.v1	Pl02	1074246	1075518	Phvul.002G184300	Chr02	33749563	33751100	0	0	0	0	0	1	0	0
575	Pl02G0000019800.v1	Pl02	1264448	1268199	Phvul.002G035800	Chr02	3541597	3544380	0	0	0	1	0	1	0	0
576	Pl02G0000019900.v1	Pl02	1268903	1273541	Phvul.002G035700	Chr02	3535657	3540257	0	0	0	1	0	1	0	0
577	Pl02G0000020000.v1	Pl02	1274123	1276710	Phvul.002G035600	Chr02	3532446	3534907	0	0	0	1	0	1	0	0
578	Pl02G0000020100.v1	Pl02	1277852	1288316	Phvul.002G035500	Chr02	3522465	3531723	0	0	0	1	0	0	0	0
579	Pl02G0000020200.v1	Pl02	1291087	1297382	Phvul.002G035400	Chr02	3514318	3519732	0	0	0	1	0	1	0	0
580	Pl02G0000020300.v1	Pl02	1298002	1300331	Phvul.002G035300	Chr02	3510849	3513317	0	0	0	1	0	0	0	0
581	Pl02G0000020400.v1	Pl02	1302361	1305306	Phvul.002G035200	Chr02	3504705	3508389	0	0	0	1	0	0	0	0
582	Pl02G0000020500.v1	Pl02	1310659	1311192	Phvul.002G035100	Chr02	3499002	3499535	0	0	0	0	0	1	0	0
583	Pl02G0000020900.v1	Pl02	1321765	1322644	NA	NA	NA	NA	0	0	0	0	0	1	0	0
584	Pl02G0000023600.v1	Pl02	1503435	1504595	Phvul.002G164400	Chr02	30608384	30609133	0	0	0	0	0	1	0	0
585	Pl02G0000023900.v1	Pl02	1520576	1523683	Phvul.002G164100	Chr02	30584197	30586886	0	0	0	0	0	1	0	0
586	Pl02G0000025000.v1	Pl02	1595671	1599615	Phvul.002G163100	Chr02	30488960	30492759	0	0	0	0	1	0	0	0
587	Pl02G0000027900.v1	Pl02	1816191	1817062	Phvul.002G160100	Chr02	30201373	30202358	0	0	0	0	0	1	0	0
588	Pl02G0000030500.v1	Pl02	1999725	2019640	Phvul.002G157500	Chr02	29918258	29937715	0	0	1	0	0	0	0	0
589	Pl02G0000030600.v1	Pl02	2020666	2023409	Phvul.002G157400	Chr02	29913194	29916525	0	0	1	0	0	0	0	0
590	Pl02G0000030700.v1	Pl02	2027330	2031712	Phvul.002G157300	Chr02	29904941	29909275	0	0	1	0	0	0	0	0
591	Pl02G0000030800.v1	Pl02	2032874	2038864	Phvul.002G157200	Chr02	29898072	29904106	0	0	1	0	1	0	0	0
592	Pl02G0000030900.v1	Pl02	2039617	2041464	Phvul.002G157100	Chr02	29894618	29896264	0	0	1	0	0	0	0	0
593	Pl02G0000031000.v1	Pl02	2042432	2045809	Phvul.002G157000	Chr02	29888489	29893392	0	0	1	0	0	0	0	0
594	Pl02G0000034100.v1	Pl02	2283988	2287649	Phvul.002G154200	Chr02	29578337	29582726	0	0	0	0	1	0	0	0
595	Pl02G0000034200.v1	Pl02	2288211	2290849	Phvul.002G154100	Chr02	29574857	29577392	0	0	0	0	1	0	0	0
596	Pl02G0000034500.v1	Pl02	2314803	2323992	Phvul.002G153800	Chr02	29511285	29520814	0	0	1	0	0	0	0	0
597	Pl02G0000034600.v1	Pl02	2341731	2352062	Phvul.002G153700	Chr02	29481557	29492370	0	0	1	0	0	0	0	0
598	Pl02G0000034700.v1	Pl02	2356645	2362362	Phvul.002G153600	Chr02	29464990	29470318	0	0	1	0	1	0	0	0
599	Pl02G0000034800.v1	Pl02	2364797	2366194	Phvul.002G153500	Chr02	29461367	29462745	0	0	1	0	0	0	0	0
600	Pl02G0000034900.v1	Pl02	2368170	2373358	Phvul.002G153400	Chr02	29453177	29458056	0	0	1	0	0	0	0	0
601	Pl02G0000035100.v1	Pl02	2379027	2385657	Phvul.002G153300	Chr02	29431395	29438064	0	0	1	0	1	0	0	0
602	Pl02G0000035200.v1	Pl02	2394300	2406172	Phvul.002G153200	Chr02	29414476	29423020	0	0	1	0	0	0	0	0
603	Pl02G0000035300.v1	Pl02	2414470	2416758	Phvul.002G153100	Chr02	29379137	29381066	0	0	1	0	1	0	0	1
604	Pl02G0000035400.v1	Pl02	2418045	2422253	Phvul.002G153000	Chr02	29372702	29377436	0	0	1	0	0	0	0	1
605	Pl02G0000035500.v1	Pl02	2424101	2425214	Phvul.002G152900	Chr02	29369190	29370828	0	0	1	0	0	0	0	0
606	Pl02G0000035600.v1	Pl02	2426922	2429715	Phvul.002G152800	Chr02	29364423	29367633	0	0	1	0	1	0	0	0
607	Pl02G0000035700.v1	Pl02	2434119	2435589	Phvul.002G152700	Chr02	29354509	29355852	0	0	1	0	0	0	0	0
608	Pl02G0000035800.v1	Pl02	2437501	2440195	Phvul.002G152600	Chr02	29349475	29353426	0	0	1	1	1	0	0	1
609	Pl02G0000035900.v1	Pl02	2442564	2444852	Phvul.002G152500	Chr02	29345231	29347786	0	0	1	1	1	0	0	1
610	Pl02G0000036000.v1	Pl02	2447130	2449370	Phvul.002G152400	Chr02	29337913	29341189	0	0	1	1	0	0	0	0
611	Pl02G0000036100.v1	Pl02	2452342	2458317	Phvul.002G152300	Chr02	29327680	29334136	0	0	1	1	0	0	0	0
612	Pl02G0000036200.v1	Pl02	2461866	2465331	Phvul.002G152200	Chr02	29319064	29322815	0	0	1	1	0	0	0	1
613	Pl02G0000036300.v1	Pl02	2465552	2469019	Phvul.002G152100	Chr02	29314263	29318463	0	0	1	1	0	0	0	0
614	Pl02G0000036400.v1	Pl02	2473943	2477362	Phvul.002G152000	Chr02	29306400	29309666	0	0	1	1	0	1	0	0
615	Pl02G0000036500.v1	Pl02	2479834	2484371	Phvul.002G151900	Chr02	29291215	29296050	0	0	1	1	0	0	0	0
616	Pl02G0000036600.v1	Pl02	2486731	2489040	Phvul.002G151800	Chr02	29285616	29288487	0	0	1	1	0	1	0	1
617	Pl02G0000036700.v1	Pl02	2501746	2510969	Phvul.002G151700	Chr02	29251422	29260896	0	0	1	0	0	0	0	0
618	Pl02G0000036800.v1	Pl02	2514841	2515740	Phvul.002G151600	Chr02	29246342	29248011	0	0	1	0	0	0	0	0
619	Pl02G0000037000.v1	Pl02	2544306	2546700	Phvul.002G151500	Chr02	29215961	29217487	0	0	1	0	1	0	0	0
620	Pl02G0000037100.v1	Pl02	2551992	2552535	Phvul.002G151400	Chr02	29209436	29215678	0	0	1	0	0	0	0	0
621	Pl02G0000037200.v1	Pl02	2560350	2563658	Phvul.002G151300	Chr02	29194391	29197493	0	0	1	0	0	0	0	0
622	Pl02G0000037300.v1	Pl02	2572264	2573708	Phvul.002G151200	Chr02	29184271	29186267	0	0	1	0	1	0	0	0
623	Pl02G0000037400.v1	Pl02	2576481	2578346	Phvul.002G151100	Chr02	29179038	29181613	0	0	1	0	1	0	0	0
624	Pl02G0000037500.v1	Pl02	2582817	2586178	Phvul.002G151000	Chr02	29168464	29171622	0	0	1	0	0	0	0	0
625	Pl02G0000037600.v1	Pl02	2591792	2593412	Phvul.002G059800	Chr02	6436720	6440672	0	0	1	0	0	0	0	0
626	Pl02G0000037700.v1	Pl02	2597778	2601899	Phvul.002G150900	Chr02	29142893	29146747	0	0	1	0	0	0	0	0
627	Pl02G0000037800.v1	Pl02	2608369	2614513	Phvul.002G150800	Chr02	29130775	29138497	0	0	1	0	0	0	0	0
628	Pl02G0000038100.v1	Pl02	2639043	2641838	Phvul.002G150500	Chr02	29107927	29110371	0	0	1	1	0	0	0	0
629	Pl02G0000038200.v1	Pl02	2647751	2655205	Phvul.002G150400	Chr02	29092421	29100159	0	0	1	1	0	0	0	0
630	Pl02G0000038300.v1	Pl02	2662415	2667002	Phvul.002G150200	Chr02	29062965	29075346	0	0	1	1	1	1	0	0
631	Pl02G0000038400.v1	Pl02	2675731	2676264	Phvul.010G131000	Chr10	40137285	40137724	0	0	1	1	1	1	0	0
632	Pl02G0000038500.v1	Pl02	2677692	2678138	Phvul.002G150100	Chr02	29059660	29060373	0	0	1	1	0	0	0	0
633	Pl02G0000038600.v1	Pl02	2679007	2689970	Phvul.002G150000	Chr02	29048167	29058947	0	0	1	1	0	1	0	0
634	Pl02G0000038700.v1	Pl02	2691434	2692198	Phvul.002G149900	Chr02	29046190	29047665	0	0	1	1	1	0	0	0
635	Pl02G0000038800.v1	Pl02	2701467	2703303	Phvul.002G149800	Chr02	29029843	29032323	0	0	1	1	0	0	0	0
636	Pl02G0000038900.v1	Pl02	2708703	2711228	Phvul.002G149700	Chr02	29017000	29020293	0	0	1	1	1	0	0	0
637	Pl02G0000039000.v1	Pl02	2712567	2714586	Phvul.002G149600	Chr02	28985735	28987863	0	0	1	1	1	1	0	0
638	Pl02G0000039100.v1	Pl02	2725836	2727032	Phvul.002G149500	Chr02	28972219	28973736	0	0	0	1	0	0	0	0
639	Pl02G0000039300.v1	Pl02	2770348	2775147	Phvul.002G149300	Chr02	28899884	28904418	0	0	1	0	0	0	0	0
640	Pl02G0000039400.v1	Pl02	2789605	2790477	Phvul.002G149200	Chr02	28871926	28873274	0	0	1	0	1	0	0	0
641	Pl02G0000039500.v1	Pl02	2801077	2803691	Phvul.002G149000	Chr02	28836278	28838828	0	0	1	0	0	0	0	0
642	Pl02G0000039700.v1	Pl02	2829856	2830843	Phvul.002G148800	Chr02	28800676	28801830	0	0	0	0	0	1	0	0
643	Pl02G0000040400.v1	Pl02	2886839	2895511	Phvul.002G148100	Chr02	28642329	28650955	0	0	1	1	0	0	1	0
644	Pl02G0000040500.v1	Pl02	2896111	2897136	Phvul.002G148000	Chr02	28640678	28641689	0	0	1	1	0	0	0	0
645	Pl02G0000040600.v1	Pl02	2898959	2906334	Phvul.002G147900	Chr02	28629368	28637244	0	0	1	1	0	1	0	1
646	Pl02G0000040700.v1	Pl02	2910446	2911736	Phvul.002G147800	Chr02	28622289	28623505	0	0	1	1	0	1	0	0
647	Pl02G0000040800.v1	Pl02	2918706	2933152	Phvul.002G147700	Chr02	28583685	28605105	0	0	1	1	0	0	0	0
648	Pl02G0000040900.v1	Pl02	2955198	2959918	Phvul.002G147600	Chr02	28542528	28547627	0	0	1	1	0	0	0	0
649	Pl02G0000041800.v1	Pl02	3035753	3041569	Phvul.002G146700	Chr02	28396803	28402175	0	0	0	1	0	0	0	0
650	Pl02G0000041900.v1	Pl02	3040603	3045430	Phvul.002G146600	Chr02	28392244	28396719	0	0	0	1	0	0	0	0
651	Pl02G0000042000.v1	Pl02	3064898	3069390	Phvul.002G146400	Chr02	28359488	28364314	0	0	0	1	0	0	0	0
652	Pl02G0000042100.v1	Pl02	3071402	3075658	Phvul.002G146300	Chr02	28352172	28357010	0	0	0	1	0	0	1	0
653	Pl02G0000042200.v1	Pl02	3079698	3086727	Phvul.002G145900	Chr02	28244605	28246577	0	0	0	1	0	0	0	0
654	Pl02G0000042300.v1	Pl02	3088304	3092331	Phvul.002G145800	Chr02	28239300	28242670	0	0	0	1	0	1	0	0
655	Pl02G0000042400.v1	Pl02	3094880	3098043	Phvul.002G145400	Chr02	28208849	28211563	0	0	0	1	0	1	0	0
656	Pl02G0000042500.v1	Pl02	3099077	3104652	Phvul.002G145300	Chr02	28200265	28206848	0	0	0	1	0	0	0	0
657	Pl02G0000042600.v1	Pl02	3105994	3108024	Phvul.002G145200	Chr02	28196734	28198764	0	0	0	1	0	0	0	0
658	Pl02G0000042700.v1	Pl02	3109887	3114279	Phvul.002G145100	Chr02	28190775	28194885	0	0	0	1	0	0	0	0
659	Pl02G0000042800.v1	Pl02	3117275	3123361	Phvul.002G145000	Chr02	28162798	28168643	0	0	0	1	0	1	0	0
660	Pl02G0000042900.v1	Pl02	3127661	3129618	Phvul.002G144900	Chr02	28149833	28151588	0	0	0	1	0	0	0	0
661	Pl02G0000043000.v1	Pl02	3139939	3141615	Phvul.002G144800	Chr02	28125572	28127262	0	0	0	1	0	0	0	0
662	Pl02G0000044400.v1	Pl02	3260408	3269919	Phvul.002G143600	Chr02	27942521	27951870	0	0	1	0	0	0	0	0
663	Pl02G0000044500.v1	Pl02	3272190	3272638	Phvul.002G143500	Chr02	27938648	27939456	0	0	1	0	0	0	0	0
664	Pl02G0000044600.v1	Pl02	3275292	3284868	Phvul.002G143400	Chr02	27926771	27936729	0	0	1	0	0	0	0	0
665	Pl02G0000044700.v1	Pl02	3287438	3290989	Phvul.002G143300	Chr02	27920503	27924390	0	0	1	0	1	0	0	0
666	Pl02G0000044800.v1	Pl02	3293823	3297750	Phvul.002G143200	Chr02	27903399	27907090	0	0	1	0	0	0	0	0
667	Pl02G0000044900.v1	Pl02	3302447	3308344	Phvul.002G143100	Chr02	27894251	27899438	0	0	1	0	0	0	0	0
668	Pl02G0000045000.v1	Pl02	3310040	3311529	Phvul.002G143000	Chr02	27889358	27890640	0	0	1	0	0	0	0	0
669	Pl02G0000045100.v1	Pl02	3315317	3320557	Phvul.002G142900	Chr02	27880828	27885728	0	0	1	0	0	0	0	0
670	Pl02G0000045200.v1	Pl02	3337267	3339326	Phvul.002G142800	Chr02	27857684	27859544	0	0	1	0	0	0	0	0
671	Pl02G0000045300.v1	Pl02	3341688	3347536	Phvul.002G142700	Chr02	27850961	27855200	0	0	1	0	1	0	0	0
672	Pl02G0000045400.v1	Pl02	3354352	3354814	Phvul.002G142600	Chr02	27843571	27845240	0	0	1	0	0	0	0	0
673	Pl02G0000045500.v1	Pl02	3367034	3371054	Phvul.002G142500	Chr02	27811934	27816666	0	0	1	1	0	0	0	0
674	Pl02G0000045600.v1	Pl02	3383255	3386369	NA	NA	NA	NA	0	0	1	1	1	1	0	0
675	Pl02G0000045700.v1	Pl02	3403027	3409180	Phvul.002G139200	Chr02	27244264	27250517	0	0	0	1	0	1	0	0
676	Pl02G0000045800.v1	Pl02	3411040	3416332	Phvul.002G139100	Chr02	27225232	27230755	0	0	0	1	0	1	0	0
677	Pl02G0000045900.v1	Pl02	3417842	3429027	Phvul.007G232700	Chr07	47253876	47259228	0	0	0	1	0	0	0	0
678	Pl02G0000046000.v1	Pl02	3430337	3442055	Phvul.002G138900	Chr02	27187062	27202698	0	0	0	1	0	0	0	0
679	Pl02G0000046100.v1	Pl02	3444765	3449340	Phvul.002G142200	Chr02	27699543	27701655	0	0	0	1	0	0	0	0
680	Pl02G0000046200.v1	Pl02	3451680	3455224	Phvul.002G142100	Chr02	27671758	27675449	0	0	0	1	0	0	0	0
681	Pl02G0000046300.v1	Pl02	3456522	3458921	Phvul.002G142000	Chr02	27666899	27669205	0	0	0	1	1	0	0	0
682	Pl02G0000046400.v1	Pl02	3467673	3469383	Phvul.002G141900	Chr02	27657543	27658201	0	0	0	1	0	0	0	0
683	Pl02G0000046500.v1	Pl02	3470099	3470929	NA	NA	NA	NA	0	0	0	1	0	0	0	0
684	Pl02G0000046600.v1	Pl02	3480323	3482726	Phvul.002G141800	Chr02	27640604	27643354	0	0	0	1	0	1	1	0
685	Pl02G0000046700.v1	Pl02	3490124	3491144	Phvul.002G141700	Chr02	27632531	27636196	0	0	0	1	0	0	0	0
686	Pl02G0000046800.v1	Pl02	3492350	3492691	Phvul.002G141600	Chr02	27631142	27631483	0	0	0	1	0	0	0	0
687	Pl02G0000046900.v1	Pl02	3503271	3503800	NA	NA	NA	NA	0	0	0	1	0	0	0	0
688	Pl02G0000047000.v1	Pl02	3504052	3507686	Phvul.002G141500	Chr02	27615787	27618066	0	0	0	1	0	1	1	0
689	Pl02G0000047100.v1	Pl02	3519312	3523029	Phvul.002G141400	Chr02	27591336	27596293	0	0	0	1	0	0	0	0
690	Pl02G0000047800.v1	Pl02	3591995	3593688	Phvul.002G140600	Chr02	27475937	27478512	0	0	0	1	0	0	0	1
691	Pl02G0000047900.v1	Pl02	3606747	3608874	Phvul.002G140500	Chr02	27451570	27453216	0	0	0	1	0	1	0	0
692	Pl02G0000048000.v1	Pl02	3611884	3616639	Phvul.002G140400	Chr02	27440368	27444356	0	0	1	1	0	0	0	0
693	Pl02G0000048100.v1	Pl02	3619020	3621060	Phvul.002G140300	Chr02	27436057	27437346	0	0	1	1	0	1	0	0
694	Pl02G0000048200.v1	Pl02	3625269	3626470	Phvul.002G140200	Chr02	27429793	27430916	0	0	1	1	0	0	0	0
695	Pl02G0000048300.v1	Pl02	3632120	3635078	Phvul.002G140100	Chr02	27421583	27424407	0	0	1	1	0	0	0	0
696	Pl02G0000048400.v1	Pl02	3644955	3647278	Phvul.002G140000	Chr02	27389290	27390755	0	0	1	1	1	0	0	0
697	Pl02G0000048500.v1	Pl02	3651263	3656208	Phvul.002G139900	Chr02	27378752	27383790	0	0	1	1	1	0	0	0
698	Pl02G0000048600.v1	Pl02	3659109	3662287	Phvul.002G139800	Chr02	27363107	27366373	0	0	1	1	1	0	0	1
699	Pl02G0000048700.v1	Pl02	3677512	3678764	Phvul.002G139500	Chr02	27324613	27326554	0	0	1	0	0	0	0	0
700	Pl02G0000048800.v1	Pl02	3689713	3696895	Phvul.002G139400	Chr02	27304413	27311957	0	0	1	0	1	0	0	1
701	Pl02G0000048900.v1	Pl02	3707654	3709612	Phvul.002G139300	Chr02	27278134	27281728	0	0	1	0	0	1	0	0
702	Pl02G0000049000.v1	Pl02	3714514	3720466	Phvul.002G138700	Chr02	27149680	27155632	0	0	1	0	0	1	0	0
703	Pl02G0000049100.v1	Pl02	3727728	3731190	Phvul.002G138600	Chr02	27132279	27138483	0	0	1	0	0	0	0	0
704	Pl02G0000049200.v1	Pl02	3733020	3733715	NA	NA	NA	NA	0	0	1	0	0	0	0	0
705	Pl02G0000049300.v1	Pl02	3738091	3742615	Phvul.002G138500	Chr02	27124383	27128271	0	0	1	0	0	0	0	1
706	Pl02G0000049400.v1	Pl02	3745052	3746071	Phvul.002G138400	Chr02	27119115	27120140	0	0	1	0	0	0	0	1
707	Pl02G0000049500.v1	Pl02	3747951	3751324	Phvul.002G138300	Chr02	27114255	27116899	0	0	1	0	0	0	0	0
708	Pl02G0000049600.v1	Pl02	3754825	3757186	Phvul.002G138200	Chr02	27105821	27109316	0	0	1	0	0	0	1	0
709	Pl02G0000049700.v1	Pl02	3760470	3764108	Phvul.002G138100	Chr02	27097911	27101200	0	0	1	0	0	0	0	0
710	Pl02G0000050500.v1	Pl02	3859466	3863788	Phvul.002G137100	Chr02	26967868	26974411	0	0	0	0	0	1	0	0
711	Pl02G0000053800.v1	Pl02	4150536	4153889	Phvul.002G134700	Chr02	26618493	26622026	0	0	0	1	0	0	0	0
712	Pl02G0000053900.v1	Pl02	4154831	4157126	Phvul.008G243700	Chr08	55760799	55763276	0	0	0	1	0	1	0	0
713	Pl02G0000054000.v1	Pl02	4159812	4163155	Phvul.006G205400	Chr06	30838403	30841660	0	0	0	1	0	0	0	0
714	Pl02G0000054100.v1	Pl02	4163297	4163785	NA	NA	NA	NA	0	0	0	1	0	0	0	0
715	Pl02G0000054200.v1	Pl02	4179906	4181149	Phvul.002G134700	Chr02	26618493	26622026	0	0	0	1	0	0	0	0
716	Pl02G0000054400.v1	Pl02	4185346	4187648	Phvul.008G243700	Chr08	55760799	55763276	0	0	0	1	0	1	0	0
717	Pl02G0000054500.v1	Pl02	4198690	4201583	Phvul.002G135900	Chr02	26787095	26789953	0	0	0	1	0	0	0	0
718	Pl02G0000054600.v1	Pl02	4209902	4213819	Phvul.002G134300	Chr02	26518198	26522410	0	0	0	1	0	0	0	0
719	Pl02G0000056200.v1	Pl02	4343917	4347298	Phvul.002G132700	Chr02	26358082	26362315	0	0	0	1	0	0	0	0
720	Pl02G0000056300.v1	Pl02	4348654	4352486	Phvul.002G132600	Chr02	26353322	26356909	0	0	0	1	0	1	0	0
721	Pl02G0000056400.v1	Pl02	4362208	4366572	Phvul.002G132500	Chr02	26336787	26339659	0	0	0	1	0	0	0	0
722	Pl02G0000056500.v1	Pl02	4364734	4368325	Phvul.002G132400	Chr02	26333918	26336781	0	0	0	1	0	1	0	0
723	Pl02G0000056600.v1	Pl02	4371748	4374110	Phvul.002G132300	Chr02	26318920	26320817	0	0	0	1	0	1	0	0
724	Pl02G0000056700.v1	Pl02	4375123	4377674	Phvul.002G132200	Chr02	26314671	26317801	0	0	0	1	0	0	0	0
725	Pl02G0000056750.v1	Pl02	4378668	4380098	Phvul.002G132100	Chr02	26312621	26314213	0	0	0	1	0	0	0	0
726	Pl02G0000056800.v1	Pl02	4380594	4399352	Phvul.002G132000	Chr02	26294073	26311824	0	0	0	1	0	0	0	0
727	Pl02G0000056900.v1	Pl02	4405081	4407477	Phvul.002G131900	Chr02	26284778	26288236	0	0	0	1	0	0	0	0
728	Pl02G0000057000.v1	Pl02	4408174	4408631	NA	NA	NA	NA	0	0	0	1	0	0	0	0
729	Pl02G0000057100.v1	Pl02	4408174	4413700	Phvul.002G131800	Chr02	26278436	26283865	0	0	0	1	0	0	0	0
730	Pl02G0000057300.v1	Pl02	4428711	4432346	Phvul.002G131700	Chr02	26271039	26274860	0	0	0	1	0	0	0	0
731	Pl02G0000057400.v1	Pl02	4437863	4439234	Phvul.002G131600	Chr02	26265213	26266571	0	0	0	1	0	0	0	0
732	Pl02G0000057500.v1	Pl02	4449002	4454496	Phvul.002G131500	Chr02	26250399	26257591	0	0	0	1	0	1	0	0
733	Pl02G0000057600.v1	Pl02	4458409	4464625	Phvul.002G131400	Chr02	26241690	26246738	0	0	0	1	0	1	0	0
734	Pl02G0000057700.v1	Pl02	4471114	4474574	Phvul.002G130400	Chr02	26075496	26078280	0	0	0	1	0	1	0	0
735	Pl02G0000057800.v1	Pl02	4478237	4478954	NA	NA	NA	NA	0	0	0	1	0	1	0	0
736	Pl02G0000057900.v1	Pl02	4480858	4484230	NA	NA	NA	NA	0	0	0	1	0	1	0	0
737	Pl02G0000058000.v1	Pl02	4491357	4498019	NA	NA	NA	NA	0	0	0	1	0	0	0	0
738	Pl02G0000058100.v1	Pl02	4502377	4545777	Phvul.002G131200	Chr02	26231274	26237129	0	0	0	1	0	1	0	0
739	Pl02G0000058200.v1	Pl02	4528079	4532033	Phvul.002G130100	Chr02	26025961	26029463	0	0	0	0	0	1	0	0
740	Pl02G0000058300.v1	Pl02	4548458	4549161	NA	NA	NA	NA	0	0	0	0	0	1	0	0
741	Pl02G0000058500.v1	Pl02	4565207	4569132	Phvul.002G129700	Chr02	25976333	25979913	0	0	0	0	0	1	0	0
742	Pl02G0000059400.v1	Pl02	4630993	4635571	Phvul.002G128700	Chr02	25812254	25816243	0	0	0	0	1	0	0	0
743	Pl02G0000059600.v1	Pl02	4643694	4646806	NA	NA	NA	NA	0	0	0	0	1	0	0	0
744	Pl02G0000060700.v1	Pl02	4719315	4720032	Phvul.002G127500	Chr02	25685425	25688131	0	0	0	1	0	0	0	0
745	Pl02G0000060800.v1	Pl02	4723074	4752355	Phvul.002G127400	Chr02	25659164	25684541	0	0	0	1	0	1	0	0
746	Pl02G0000060900.v1	Pl02	4753956	4764161	Phvul.002G127300	Chr02	25646531	25657659	0	0	0	1	0	1	0	0
747	Pl02G0000061000.v1	Pl02	4765769	4769239	Phvul.002G127200	Chr02	25641762	25645222	0	0	0	1	0	0	0	0
748	Pl02G0000061100.v1	Pl02	4771704	4774969	Phvul.002G127100	Chr02	25631296	25635132	0	0	0	1	0	1	0	0
749	Pl02G0000061200.v1	Pl02	4780736	4795200	Phvul.002G127000	Chr02	25616145	25630562	0	0	0	1	0	0	0	0
750	Pl02G0000061300.v1	Pl02	4799456	4810890	Phvul.002G126900	Chr02	25583455	25598632	0	0	0	1	0	0	0	0
751	Pl02G0000061400.v1	Pl02	4813762	4824257	Phvul.002G126800	Chr02	25570729	25581289	0	0	0	1	0	1	0	0
752	Pl02G0000061500.v1	Pl02	4827400	4829101	Phvul.002G126700	Chr02	25547769	25548947	0	0	0	1	0	0	0	0
753	Pl02G0000061600.v1	Pl02	4835037	4836536	Phvul.002G126600	Chr02	25527490	25530380	0	0	0	1	0	0	0	0
754	Pl02G0000061700.v1	Pl02	4836820	4837609	NA	NA	NA	NA	0	0	0	1	0	0	0	0
755	Pl02G0000061800.v1	Pl02	4839066	4842105	Phvul.002G126500	Chr02	25505057	25508481	0	0	0	1	0	1	0	0
756	Pl02G0000061900.v1	Pl02	4849890	4851796	Phvul.002G126400	Chr02	25499544	25501897	0	0	0	1	0	0	0	0
757	Pl02G0000062500.v1	Pl02	4890281	4890607	Phvul.002G124800	Chr02	25112254	25112862	0	0	0	1	0	0	0	0
758	Pl02G0000062600.v1	Pl02	4894434	4897791	Phvul.002G124700	Chr02	25091565	25095566	0	0	0	1	0	1	0	0
759	Pl02G0000062700.v1	Pl02	4900064	4906584	Phvul.002G124500	Chr02	25082735	25088808	0	0	0	1	0	0	0	0
760	Pl02G0000062800.v1	Pl02	4910777	4914159	Phvul.002G124300	Chr02	25035703	25042576	0	0	0	1	0	1	0	0
761	Pl02G0000062900.v1	Pl02	4915840	4916294	NA	NA	NA	NA	0	0	0	1	0	1	0	0
762	Pl02G0000063000.v1	Pl02	4921005	4921975	Phvul.002G124100	Chr02	25026566	25027279	0	0	0	1	0	0	0	0
763	Pl02G0000063100.v1	Pl02	4924818	4929017	Phvul.002G124000	Chr02	25019873	25023925	0	0	0	1	0	1	0	0
764	Pl02G0000063200.v1	Pl02	4938533	4942877	Phvul.002G123900	Chr02	24997760	25002036	0	0	0	1	0	1	0	0
765	Pl02G0000063300.v1	Pl02	4946289	4950362	Phvul.002G123800	Chr02	24988426	24993535	0	0	0	1	0	1	0	0
766	Pl02G0000063400.v1	Pl02	4952478	4960910	Phvul.002G123700	Chr02	24975752	24983290	0	0	0	1	0	0	0	0
767	Pl02G0000063500.v1	Pl02	4960312	4965169	Phvul.002G123600	Chr02	24970390	24975564	0	0	0	1	0	0	0	0
768	Pl02G0000064400.v1	Pl02	5024915	5027854	Phvul.002G122800	Chr02	24857611	24860370	0	0	0	0	1	0	0	0
769	Pl02G0000065700.v1	Pl02	5181933	5182452	Phvul.002G121500	Chr02	24597984	24599188	0	0	0	0	0	1	0	0
770	Pl02G0000066400.v1	Pl02	5251804	5257194	Phvul.002G120800	Chr02	24445691	24450876	0	0	1	0	0	0	0	0
771	Pl02G0000066500.v1	Pl02	5258814	5261276	Phvul.002G120700	Chr02	24422269	24426063	0	0	1	0	0	0	0	0
772	Pl02G0000066600.v1	Pl02	5263938	5295474	Phvul.002G120600	Chr02	24398916	24401466	0	0	1	0	0	0	0	0
773	Pl02G0000066700.v1	Pl02	5285329	5286597	Phvul.002G120500	Chr02	24379460	24380942	0	0	1	0	1	0	0	0
774	Pl02G0000066800.v1	Pl02	5288224	5290495	Phvul.002G120400	Chr02	24375862	24378176	0	0	1	0	0	0	0	0
775	Pl02G0000066900.v1	Pl02	5298954	5301335	Phvul.009G210300	Chr09	31086719	31088747	0	0	1	0	0	0	0	0
776	Pl02G0000067000.v1	Pl02	5309529	5318510	Phvul.002G120200	Chr02	24349281	24358869	0	0	1	0	0	1	0	0
777	Pl02G0000070500.v1	Pl02	5608763	5610037	Phvul.002G116800	Chr02	23696609	23699222	0	0	1	0	0	0	0	0
778	Pl02G0000070600.v1	Pl02	5613000	5617374	Phvul.002G116700	Chr02	23689126	23694996	0	0	1	0	0	0	0	0
779	Pl02G0000070700.v1	Pl02	5625221	5634082	Phvul.002G116600	Chr02	23673909	23677226	0	0	1	0	0	0	0	0
780	Pl02G0000070800.v1	Pl02	5635610	5637256	Phvul.009G210300	Chr09	31086719	31088747	0	0	1	0	1	0	0	0
781	Pl02G0000070900.v1	Pl02	5642920	5646282	Phvul.009G210400	Chr09	31106073	31109228	0	0	1	0	0	0	0	0
782	Pl02G0000071300.v1	Pl02	5670530	5675250	Phvul.002G116400	Chr02	23621684	23627190	0	0	1	0	1	0	0	0
783	Pl02G0000071400.v1	Pl02	5676765	5679065	Phvul.002G116300	Chr02	23616876	23619644	0	0	1	0	0	0	0	0
784	Pl02G0000071500.v1	Pl02	5682528	5687425	Phvul.002G116000	Chr02	23546915	23552190	0	0	1	0	0	0	0	0
785	Pl02G0000071600.v1	Pl02	5689552	5692393	Phvul.002G115900	Chr02	23541887	23545027	0	0	1	0	0	0	0	0
786	Pl02G0000071700.v1	Pl02	5700101	5702471	Phvul.002G115800	Chr02	23532224	23534554	0	0	1	0	0	0	0	0
787	Pl02G0000071800.v1	Pl02	5706682	5707269	Phvul.002G115700	Chr02	23527284	23527871	0	0	1	0	0	0	0	0
788	Pl02G0000086700.v1	Pl02	7118223	7120099	Phvul.002G165800	Chr02	30763352	30764908	0	0	0	1	0	1	0	1
789	Pl02G0000086800.v1	Pl02	7121704	7126269	Phvul.002G165700	Chr02	30754944	30759298	0	0	0	1	0	0	0	0
790	Pl02G0000087000.v1	Pl02	7140527	7141109	Phvul.002G033800	Chr02	3406547	3407518	0	0	0	1	0	0	0	0
791	Pl02G0000087100.v1	Pl02	7146204	7147047	NA	NA	NA	NA	0	0	0	1	0	0	0	0
792	Pl02G0000087200.v1	Pl02	7147967	7150073	NA	NA	NA	NA	0	0	0	1	0	0	0	0
793	Pl02G0000087400.v1	Pl02	7161560	7162772	Phvul.002G033700	Chr02	3403728	3404654	0	0	0	1	0	0	0	0
794	Pl02G0000087500.v1	Pl02	7167680	7173956	Phvul.002G033600	Chr02	3394235	3398108	0	0	0	1	0	0	0	0
795	Pl02G0000088000.v1	Pl02	7203020	7204856	Phvul.002G033000	Chr02	3324496	3326039	0	0	0	0	0	1	0	0
796	Pl02G0000088200.v1	Pl02	7215947	7217597	Phvul.002G033000	Chr02	3324496	3326039	0	0	0	1	0	1	0	0
797	Pl02G0000088300.v1	Pl02	7218416	7219164	NA	NA	NA	NA	0	0	0	1	0	1	0	0
798	Pl02G0000088400.v1	Pl02	7222180	7223518	Phvul.002G033000	Chr02	3324496	3326039	0	0	0	1	0	0	0	0
799	Pl02G0000088500.v1	Pl02	7234349	7236030	Phvul.002G032900	Chr02	3315744	3317348	0	0	0	1	0	0	0	0
800	Pl02G0000088600.v1	Pl02	7240985	7243071	NA	NA	NA	NA	0	0	0	1	0	0	0	0
801	Pl02G0000088700.v1	Pl02	7250923	7253854	Phvul.002G032800	Chr02	3305083	3308769	0	0	0	1	0	1	0	0
802	Pl02G0000088800.v1	Pl02	7258399	7260715	Phvul.002G032700	Chr02	3298888	3302095	0	0	0	1	0	1	0	0
803	Pl02G0000088900.v1	Pl02	7263385	7267059	Phvul.002G032600	Chr02	3294506	3297951	0	0	0	1	0	0	0	0
804	Pl02G0000089000.v1	Pl02	7272466	7278402	Phvul.002G032500	Chr02	3285548	3291362	0	0	0	1	0	1	0	0
805	Pl02G0000089100.v1	Pl02	7280748	7281089	Phvul.002G032400	Chr02	3283363	3284232	0	0	0	1	0	0	0	0
806	Pl02G0000089200.v1	Pl02	7285592	7288629	Phvul.002G032300	Chr02	3277326	3282852	0	0	0	1	0	0	0	0
807	Pl02G0000089300.v1	Pl02	7292446	7295030	Phvul.002G032200	Chr02	3268757	3274190	0	0	0	1	0	0	0	0
808	Pl02G0000089400.v1	Pl02	7297926	7298822	Phvul.002G032100	Chr02	3266161	3267456	0	0	0	1	0	0	0	0
809	Pl02G0000089500.v1	Pl02	7299039	7301224	Phvul.002G032000	Chr02	3264173	3265729	0	0	0	1	0	1	0	0
810	Pl02G0000089600.v1	Pl02	7300195	7304125	Phvul.002G031900	Chr02	3260870	3264028	0	0	0	1	0	0	1	0
811	Pl02G0000089700.v1	Pl02	7304230	7306687	Phvul.002G031800	Chr02	3258554	3260767	0	0	0	1	0	0	0	0
812	Pl02G0000089900.v1	Pl02	7311600	7314729	Phvul.002G031600	Chr02	3250393	3253687	0	0	0	1	0	0	0	0
813	Pl02G0000090000.v1	Pl02	7320579	7322566	Phvul.002G031500	Chr02	3241253	3244349	0	0	0	1	0	1	0	0
814	Pl02G0000090100.v1	Pl02	7324457	7328719	Phvul.002G031400	Chr02	3234986	3240388	0	0	0	1	0	1	0	0
815	Pl02G0000090500.v1	Pl02	7349959	7351104	Phvul.002G031300	Chr02	3219506	3221207	0	0	0	1	0	0	1	0
816	Pl02G0000090600.v1	Pl02	7353803	7359123	Phvul.002G031200	Chr02	3211810	3217339	0	0	0	1	0	0	0	0
817	Pl02G0000090700.v1	Pl02	7360858	7363138	Phvul.002G031100	Chr02	3208453	3210521	0	0	0	1	0	1	0	0
818	Pl02G0000090800.v1	Pl02	7365889	7366899	Phvul.002G031000	Chr02	3203515	3206218	0	0	1	1	0	0	0	0
819	Pl02G0000090900.v1	Pl02	7378557	7381945	Phvul.002G030900	Chr02	3194329	3197976	0	0	1	1	0	0	1	0
820	Pl02G0000091300.v1	Pl02	7391501	7393353	Phvul.002G030800	Chr02	3173297	3175069	0	0	1	1	1	0	0	0
821	Pl02G0000091500.v1	Pl02	7403042	7412708	Phvul.002G030700	Chr02	3156756	3166070	0	0	1	1	1	1	0	0
822	Pl02G0000091600.v1	Pl02	7418769	7420310	Phvul.002G030600	Chr02	3153306	3155531	0	0	1	0	1	0	0	0
823	Pl02G0000091700.v1	Pl02	7426104	7426472	Phvul.002G030500	Chr02	3148868	3150011	0	0	1	0	1	0	0	0
824	Pl02G0000091800.v1	Pl02	7428200	7428481	Phvul.002G030400	Chr02	3146819	3148512	0	0	1	0	0	0	0	0
825	Pl02G0000091900.v1	Pl02	7433714	7440547	Phvul.002G030300	Chr02	3135839	3143187	0	0	1	0	0	0	0	0
826	Pl02G0000092000.v1	Pl02	7455991	7459389	Phvul.002G030200	Chr02	3129558	3132619	0	0	1	0	1	0	0	0
827	Pl02G0000092100.v1	Pl02	7460879	7461190	Phvul.002G030100	Chr02	3127792	3128370	0	0	1	0	0	0	0	0
828	Pl02G0000092300.v1	Pl02	7468622	7472574	NA	NA	NA	NA	0	0	1	0	1	0	0	0
829	Pl02G0000092600.v1	Pl02	7487710	7488912	Phvul.002G029900	Chr02	3114985	3115982	0	0	1	0	0	1	0	0
830	Pl02G0000092700.v1	Pl02	7490781	7497217	Phvul.002G029800	Chr02	3107054	3113626	0	0	1	0	1	0	0	0
831	Pl02G0000092800.v1	Pl02	7503054	7507967	Phvul.002G029700	Chr02	3098881	3103000	0	0	1	0	0	0	0	0
832	Pl02G0000092900.v1	Pl02	7527223	7537052	Phvul.002G029600	Chr02	3081965	3082411	0	0	1	0	0	0	0	0
833	Pl02G0000093000.v1	Pl02	7540673	7546524	Phvul.002G029500	Chr02	3063228	3069240	0	0	1	0	1	0	0	0
834	Pl02G0000093100.v1	Pl02	7549016	7552494	Phvul.002G029400	Chr02	3056156	3059806	0	0	1	0	0	0	0	0
835	Pl02G0000093200.v1	Pl02	7557700	7561873	Phvul.002G029300	Chr02	3046585	3051312	0	0	1	0	1	0	0	1
836	Pl02G0000093300.v1	Pl02	7565222	7572572	Phvul.002G029200	Chr02	3035320	3043539	0	0	1	0	1	0	0	0
837	Pl02G0000093400.v1	Pl02	7573501	7574809	Phvul.002G029100	Chr02	3032263	3033174	0	0	1	0	0	0	0	0
838	Pl02G0000093600.v1	Pl02	7579068	7588131	Phvul.002G029000	Chr02	3018476	3031057	0	0	1	0	0	0	0	0
839	Pl02G0000094800.v1	Pl02	7679697	7683805	Phvul.002G028100	Chr02	2950493	2954088	0	0	0	0	0	1	0	0
840	Pl02G0000095400.v1	Pl02	7720781	7723079	Phvul.002G027500	Chr02	2913459	2915012	0	0	0	0	0	1	0	0
841	Pl02G0000095700.v1	Pl02	7763763	7766021	Phvul.002G027100	Chr02	2881611	2883683	0	0	1	0	0	0	0	0
842	Pl02G0000095800.v1	Pl02	7767956	7775167	Phvul.002G027000	Chr02	2872103	2880077	0	0	1	0	0	0	0	0
843	Pl02G0000095900.v1	Pl02	7784586	7787776	Phvul.002G026900	Chr02	2864620	2866421	0	0	1	0	0	0	0	0
844	Pl02G0000096100.v1	Pl02	7804039	7805558	Phvul.002G026800	Chr02	2854686	2855783	0	0	1	0	0	0	0	0
845	Pl02G0000096200.v1	Pl02	7813198	7815811	Phvul.002G026800	Chr02	2854686	2855783	0	0	1	0	0	0	0	0
846	Pl02G0000097800.v1	Pl02	7950650	7952320	Phvul.002G025100	Chr02	2705909	2707704	0	0	0	1	0	0	0	0
847	Pl02G0000097900.v1	Pl02	7973963	7976439	Phvul.002G025000	Chr02	2684998	2687422	0	0	0	1	0	0	0	0
848	Pl02G0000098500.v1	Pl02	8005519	8011133	Phvul.002G024900	Chr02	2660954	2668059	0	0	0	1	0	0	0	0
849	Pl02G0000098600.v1	Pl02	8031102	8037771	Phvul.002G024800	Chr02	2626414	2633952	0	0	0	1	0	0	0	0
850	Pl02G0000098700.v1	Pl02	8041242	8042038	NA	NA	NA	NA	0	0	0	1	0	0	0	0
851	Pl02G0000098800.v1	Pl02	8046175	8049770	Phvul.002G024700	Chr02	2613604	2617972	0	0	0	1	0	0	0	0
852	Pl02G0000098900.v1	Pl02	8050066	8068003	Phvul.002G024600	Chr02	2579797	2594279	0	0	0	1	0	1	0	1
853	Pl02G0000099000.v1	Pl02	8082961	8087424	Phvul.002G024500	Chr02	2562764	2567827	0	0	0	1	0	0	0	0
854	Pl02G0000099100.v1	Pl02	8088024	8089221	Phvul.002G024400	Chr02	2560827	2561727	0	0	0	1	0	0	0	0
855	Pl02G0000099200.v1	Pl02	8092792	8093927	Phvul.002G024300	Chr02	2553384	2554265	0	0	0	1	0	1	0	0
856	Pl02G0000099500.v1	Pl02	8130330	8132001	Phvul.002G024000	Chr02	2528657	2530267	0	0	0	0	0	1	0	0
857	Pl02G0000103900.v1	Pl02	8414520	8416234	Phvul.002G020900	Chr02	2280061	2281862	0	0	0	0	0	1	0	0
858	Pl02G0000104300.v1	Pl02	8458930	8461750	Phvul.002G020700	Chr02	2262541	2265189	0	0	0	0	0	1	0	0
859	Pl02G0000104400.v1	Pl02	8464608	8466365	Phvul.002G020600	Chr02	2254422	2256020	0	0	0	0	0	1	0	0
860	Pl02G0000104600.v1	Pl02	8506866	8510433	Phvul.003G088200	Chr03	15656436	15662859	0	0	0	1	0	0	0	0
861	Pl02G0000104700.v1	Pl02	8513985	8516467	Phvul.002G020400	Chr02	2231209	2234276	0	0	0	1	0	0	0	0
862	Pl02G0000104800.v1	Pl02	8522999	8529297	Phvul.002G020300	Chr02	2222344	2228336	0	0	0	1	0	0	0	0
863	Pl02G0000104900.v1	Pl02	8545757	8546458	Phvul.002G020200	Chr02	2210722	2211315	0	0	0	1	0	0	0	0
864	Pl02G0000105600.v1	Pl02	8629209	8631397	Phvul.002G019500	Chr02	2146852	2148906	0	0	0	1	0	0	0	0
865	Pl02G0000105700.v1	Pl02	8639851	8640661	Phvul.002G019400	Chr02	2137539	2138635	0	0	0	1	0	0	0	0
866	Pl02G0000105800.v1	Pl02	8648919	8649485	Phvul.002G019300	Chr02	2129877	2130681	0	0	0	1	0	0	0	0
867	Pl02G0000105900.v1	Pl02	8652481	8655280	Phvul.002G019200	Chr02	2100434	2102751	0	0	0	1	0	0	0	0
868	Pl02G0000106000.v1	Pl02	8664971	8666929	Phvul.002G019100	Chr02	2097022	2099089	0	0	0	1	0	1	0	0
869	Pl02G0000106100.v1	Pl02	8666962	8667087	Phvul.003G244100	Chr03	46868416	46868535	0	0	0	1	0	0	0	0
870	Pl02G0000106200.v1	Pl02	8674589	8676086	Phvul.002G019000	Chr02	2089137	2090908	0	0	0	1	0	0	0	0
871	Pl02G0000106300.v1	Pl02	8681995	8686165	Phvul.002G018900	Chr02	2073471	2080722	0	0	0	1	0	0	0	0
872	Pl02G0000106400.v1	Pl02	8698926	8701117	Phvul.002G018800	Chr02	2058550	2059776	0	0	0	1	0	0	0	0
873	Pl02G0000106500.v1	Pl02	8707991	8720934	Phvul.002G018700	Chr02	2041147	2051858	0	0	0	1	0	0	0	0
874	Pl02G0000106800.v1	Pl02	8738561	8744287	Phvul.002G018400	Chr02	2022096	2026831	0	0	0	0	0	1	0	0
875	Pl02G0000107600.v1	Pl02	8848357	8852151	Phvul.002G017600	Chr02	1937728	1941298	0	0	0	1	0	0	0	0
876	Pl02G0000108000.v1	Pl02	8874724	8876012	Phvul.002G017500	Chr02	1920109	1921873	0	0	0	1	0	0	0	0
877	Pl02G0000108100.v1	Pl02	8880053	8882724	Phvul.002G017400	Chr02	1915393	1917943	0	0	0	1	0	0	0	0
878	Pl02G0000108200.v1	Pl02	8884766	8888065	Phvul.002G017300	Chr02	1910091	1913533	0	0	0	1	0	0	0	0
879	Pl02G0000108300.v1	Pl02	8889149	8899041	Phvul.002G017200	Chr02	1899035	1909156	0	0	0	1	0	0	0	0
880	Pl02G0000108900.v1	Pl02	8971622	8976777	Phvul.002G016800	Chr02	1839143	1844389	0	0	1	0	0	0	0	0
881	Pl02G0000109000.v1	Pl02	8977766	8978778	Phvul.002G016700	Chr02	1837177	1838211	0	0	1	0	0	0	0	0
882	Pl02G0000109100.v1	Pl02	9002092	9007357	NA	NA	NA	NA	0	0	1	0	1	0	0	0
883	Pl02G0000109200.v1	Pl02	9012546	9012734	Phvul.010G069000	Chr10	17376984	17377670	0	0	1	0	0	0	0	0
884	Pl02G0000109300.v1	Pl02	9012861	9013088	NA	NA	NA	NA	0	0	1	0	0	0	0	0
885	Pl02G0000109400.v1	Pl02	9013132	9013305	Phvul.005G060800	Chr05	8474840	8475521	0	0	1	0	0	0	0	0
886	Pl02G0000109500.v1	Pl02	9017770	9024100	Phvul.002G016600	Chr02	1816267	1820947	0	0	1	0	0	0	0	0
887	Pl02G0000109600.v1	Pl02	9035258	9037118	Phvul.002G016500	Chr02	1809532	1811022	0	0	1	0	1	0	0	0
888	Pl02G0000109650.v1	Pl02	9046473	9048132	Phvul.002G016500	Chr02	1809532	1811022	0	0	1	0	0	0	0	0
889	Pl02G0000109800.v1	Pl02	9054127	9056732	Phvul.002G016300	Chr02	1789438	1797435	0	0	1	0	1	0	0	0
890	Pl02G0000109900.v1	Pl02	9074851	9077013	Phvul.002G016200	Chr02	1783762	1785046	0	0	1	0	1	0	0	0
891	Pl02G0000110000.v1	Pl02	9080587	9083197	Phvul.002G016100	Chr02	1777772	1779281	0	0	1	0	1	0	0	0
892	Pl02G0000110100.v1	Pl02	9099370	9103443	Phvul.002G016000	Chr02	1761043	1764767	0	0	1	0	1	0	0	0
893	Pl02G0000110200.v1	Pl02	9107796	9109400	Phvul.002G015900	Chr02	1753732	1757652	0	0	1	0	0	0	0	1
894	Pl02G0000110300.v1	Pl02	9126439	9128006	Phvul.002G015900	Chr02	1753732	1757652	0	0	1	0	0	0	0	1
895	Pl02G0000110400.v1	Pl02	9131135	9132543	Phvul.002G015800	Chr02	1748429	1750603	0	0	1	0	0	0	0	0
896	Pl02G0000110500.v1	Pl02	9139698	9154571	Phvul.002G015700	Chr02	1734683	1744328	0	0	1	0	0	0	0	0
897	Pl02G0000110700.v1	Pl02	9168109	9170263	Phvul.002G015500	Chr02	1724756	1726646	0	0	0	1	0	0	0	0
898	Pl02G0000110800.v1	Pl02	9172693	9174514	Phvul.002G015400	Chr02	1720713	1722369	0	0	0	1	1	0	0	0
899	Pl02G0000110900.v1	Pl02	9175093	9177126	Phvul.002G015300	Chr02	1718211	1720133	0	0	0	1	1	0	0	0
900	Pl02G0000111000.v1	Pl02	9209316	9211839	Phvul.002G015100	Chr02	1692701	1694639	0	0	0	1	0	1	0	0
901	Pl02G0000112000.v1	Pl02	9314840	9322198	Phvul.002G014200	Chr02	1601199	1608095	0	0	1	0	0	0	0	0
902	Pl02G0000112100.v1	Pl02	9329779	9331356	Phvul.002G014100	Chr02	1595655	1597444	0	0	1	0	0	0	0	0
903	Pl02G0000112200.v1	Pl02	9339263	9359443	Phvul.002G013900	Chr02	1564895	1582615	0	0	1	0	0	0	0	0
904	Pl02G0000114900.v1	Pl02	9683823	9689621	Phvul.002G011400	Chr02	1272153	1277705	0	0	0	0	0	1	0	1
905	Pl02G0000115300.v1	Pl02	9706774	9710715	Phvul.002G011300	Chr02	1262854	1266514	0	0	0	0	0	1	0	0
906	Pl02G0000115500.v1	Pl02	9718820	9722123	Phvul.002G011000	Chr02	1247135	1250288	0	0	0	0	0	1	0	0
907	Pl02G0000115700.v1	Pl02	9733147	9741568	Phvul.002G010800	Chr02	1225779	1234981	0	0	0	0	0	1	1	0
908	Pl02G0000116100.v1	Pl02	9771345	9774451	Phvul.002G010400	Chr02	1194824	1197825	0	0	0	0	0	1	0	1
909	Pl02G0000116300.v1	Pl02	9784334	9796485	Phvul.002G010200	Chr02	1178340	1185837	0	0	0	1	0	0	0	0
910	Pl02G0000116400.v1	Pl02	9801588	9802132	NA	NA	NA	NA	0	0	0	1	0	0	0	0
911	Pl02G0000116500.v1	Pl02	9801850	9810104	Phvul.002G010100	Chr02	1162877	1170496	0	0	0	1	0	0	0	1
912	Pl02G0000116600.v1	Pl02	9815352	9818297	Phvul.002G010000	Chr02	1154701	1158083	0	0	0	1	1	0	0	1
913	Pl02G0000116700.v1	Pl02	9826682	9828836	Phvul.002G009900	Chr02	1139747	1143267	0	0	0	1	0	0	0	1
914	Pl02G0000117600.v1	Pl02	9878489	9915582	Phvul.002G009300	Chr02	1096362	1096999	0	0	0	1	0	0	0	0
915	Pl02G0000118000.v1	Pl02	9934814	9938701	Phvul.002G009100	Chr02	1058028	1061555	0	0	0	1	0	0	0	0
916	Pl02G0000118100.v1	Pl02	9949825	9952616	Phvul.002G009000	Chr02	1042937	1045305	0	0	0	1	0	0	0	0
917	Pl02G0000118200.v1	Pl02	9969254	9971253	Phvul.002G008900	Chr02	1027259	1029456	0	0	0	1	0	0	0	0
918	Pl02G0000118600.v1	Pl02	10023125	10029337	Phvul.002G008700	Chr02	987089	992729	0	0	0	1	0	1	0	0
919	Pl02G0000118800.v1	Pl02	10050953	10053324	Phvul.002G008600	Chr02	967574	969308	0	0	0	1	0	1	0	0
920	Pl02G0000119000.v1	Pl02	10061327	10061515	Phvul.002G008500	Chr02	960456	961284	0	0	0	1	0	0	0	0
921	Pl02G0000119100.v1	Pl02	10068492	10070328	Phvul.002G008400	Chr02	952941	954596	0	0	0	1	0	1	0	0
922	Pl02G0000119200.v1	Pl02	10079104	10079697	Phvul.002G008300	Chr02	942650	943933	0	0	0	1	0	0	0	0
923	Pl02G0000119300.v1	Pl02	10082476	10088106	Phvul.002G008200	Chr02	934786	937206	0	0	0	1	0	1	0	0
924	Pl02G0000119400.v1	Pl02	10095064	10096750	Phvul.002G008100	Chr02	926536	927990	0	0	0	1	0	0	0	0
925	Pl02G0000119600.v1	Pl02	10108580	10111173	Phvul.002G007900	Chr02	912445	914784	0	0	0	1	0	0	0	0
926	Pl02G0000119700.v1	Pl02	10113387	10118011	Phvul.002G007800	Chr02	905606	909891	0	0	0	1	0	0	0	0
927	Pl02G0000119900.v1	Pl02	10143410	10146899	Phvul.002G007600	Chr02	878645	882943	0	0	0	1	0	0	0	0
928	Pl02G0000120100.v1	Pl02	10160918	10162569	Phvul.002G007500	Chr02	860605	862788	0	0	0	1	0	1	0	0
929	Pl02G0000120200.v1	Pl02	10181598	10184309	Phvul.002G007400	Chr02	849358	852602	0	0	0	1	0	1	0	0
930	Pl02G0000120300.v1	Pl02	10206028	10208760	Phvul.002G007300	Chr02	829186	832388	0	0	0	1	0	1	0	0
931	Pl02G0000120400.v1	Pl02	10209949	10214994	Phvul.002G007200	Chr02	822329	827426	0	0	0	1	0	1	0	0
932	Pl02G0000120600.v1	Pl02	10231688	10233307	Phvul.002G007100	Chr02	805396	806931	0	0	0	1	0	0	0	0
933	Pl02G0000120800.v1	Pl02	10261564	10262382	Phvul.002G006900	Chr02	762566	763876	0	0	0	1	0	0	0	1
934	Pl02G0000121100.v1	Pl02	10292312	10295382	NA	NA	NA	NA	0	0	0	1	0	1	0	0
935	Pl02G0000121200.v1	Pl02	10296242	10296813	NA	NA	NA	NA	0	0	0	1	0	1	0	0
936	Pl02G0000121300.v1	Pl02	10304944	10308038	Phvul.002G006600	Chr02	725800	728816	0	0	0	1	0	0	0	0
937	Pl02G0000121400.v1	Pl02	10313222	10314775	Phvul.002G006500	Chr02	720443	722914	0	0	0	1	0	0	0	0
938	Pl02G0000121500.v1	Pl02	10318697	10322366	Phvul.002G006400	Chr02	714354	717830	0	0	0	1	0	0	0	0
939	Pl02G0000121600.v1	Pl02	10325340	10329368	Phvul.002G006300	Chr02	708706	712376	0	0	0	1	0	1	0	0
940	Pl02G0000121700.v1	Pl02	10329704	10332445	Phvul.002G006200	Chr02	704950	707473	0	0	0	1	0	1	0	0
941	Pl02G0000121800.v1	Pl02	10333288	10333484	NA	NA	NA	NA	0	0	0	1	0	0	0	0
942	Pl02G0000121900.v1	Pl02	10333288	10339001	Phvul.002G006100	Chr02	698296	703849	0	0	0	1	0	0	0	0
943	Pl02G0000122200.v1	Pl02	10375643	10378018	Phvul.002G005900	Chr02	672837	675688	0	0	0	1	0	1	0	0
944	Pl02G0000122300.v1	Pl02	10389985	10392277	Phvul.002G005900	Chr02	672837	675688	0	0	0	1	0	1	0	0
945	Pl02G0000122400.v1	Pl02	10401765	10402143	Phvul.002G005800	Chr02	662706	664331	0	0	0	1	0	0	0	0
946	Pl02G0000122500.v1	Pl02	10417443	10423939	Phvul.002G005700	Chr02	639278	645255	0	0	0	1	0	0	0	0
947	Pl02G0000122600.v1	Pl02	10422113	10431082	Phvul.002G005600	Chr02	631703	638341	0	0	0	1	0	1	0	0
948	Pl02G0000122700.v1	Pl02	10436833	10438366	Phvul.002G005500	Chr02	626323	627779	0	0	0	1	0	0	0	0
949	Pl02G0000122800.v1	Pl02	10440515	10441821	Phvul.002G005400	Chr02	622418	624226	0	0	0	1	0	0	0	0
950	Pl02G0000122900.v1	Pl02	10444070	10448128	Phvul.002G005300	Chr02	615741	620868	0	0	0	1	0	0	0	0
951	Pl02G0000123000.v1	Pl02	10456582	10461655	Phvul.002G005100	Chr02	601968	607440	0	0	0	1	0	1	0	0
952	Pl02G0000123100.v1	Pl02	10463928	10467472	Phvul.002G005000	Chr02	595060	599714	0	0	0	1	0	0	0	0
953	Pl02G0000123200.v1	Pl02	10470946	10479164	Phvul.002G004900	Chr02	586631	592737	0	0	0	1	0	0	0	0
954	Pl02G0000123300.v1	Pl02	10481461	10486555	Phvul.002G004800	Chr02	579047	585488	0	0	0	1	0	1	0	0
955	Pl02G0000123400.v1	Pl02	10493861	10498158	Phvul.002G004700	Chr02	567378	571497	0	0	0	1	0	0	0	0
956	Pl02G0000123600.v1	Pl02	10503895	10504212	Phvul.002G004500	Chr02	562169	562700	0	0	0	1	0	1	0	0
957	Pl02G0000123700.v1	Pl02	10504845	10507001	Phvul.002G004400	Chr02	559495	561831	0	0	0	1	0	1	0	0
958	Pl02G0000123800.v1	Pl02	10510657	10513051	Phvul.002G004200	Chr02	553272	555886	0	0	0	1	0	1	0	0
959	Pl02G0000123900.v1	Pl02	10521821	10523326	Phvul.002G004100	Chr02	546702	548215	0	0	0	1	0	1	0	0
960	Pl02G0000124000.v1	Pl02	10525920	10526417	Phvul.002G004000	Chr02	543083	543955	0	0	0	1	0	0	0	0
961	Pl02G0000124200.v1	Pl02	10541321	10543405	Phvul.002G003900	Chr02	538659	541422	0	0	0	1	0	1	0	0
962	Pl02G0000124300.v1	Pl02	10547140	10551359	Phvul.002G003800	Chr02	533273	537661	0	0	0	1	0	1	0	0
963	Pl02G0000124400.v1	Pl02	10554196	10554513	Phvul.002G003700	Chr02	529578	530295	0	0	0	1	0	0	0	0
964	Pl02G0000124500.v1	Pl02	10558539	10562632	Phvul.002G003600	Chr02	521455	525837	0	0	0	1	0	1	0	0
965	Pl02G0000124600.v1	Pl02	10565001	10568490	Phvul.002G003500	Chr02	516190	519976	0	0	0	1	0	0	0	0
966	Pl02G0000124700.v1	Pl02	10570075	10571502	Phvul.002G003400	Chr02	509234	511151	0	0	0	1	0	1	0	0
967	Pl02G0000124800.v1	Pl02	10575796	10585962	Phvul.002G003300	Chr02	493642	505035	0	0	0	1	0	0	0	0
968	Pl02G0000124900.v1	Pl02	10586867	10587151	NA	NA	NA	NA	0	0	0	1	0	0	0	0
969	Pl02G0000125100.v1	Pl02	10629010	10640502	Phvul.002G002900	Chr02	303573	312728	0	0	0	1	0	1	0	0
970	Pl02G0000125300.v1	Pl02	10654783	10737083	Phvul.002G003000	Chr02	321003	395489	0	0	0	1	0	0	0	0
971	Pl02G0000125400.v1	Pl02	10760435	10762170	Phvul.002G003100	Chr02	401088	402559	0	0	0	1	0	0	0	0
972	Pl02G0000125500.v1	Pl02	10812706	10815941	Phvul.002G002700	Chr02	270280	271875	0	0	0	1	0	0	0	0
973	Pl02G0000126600.v1	Pl02	10904159	10906578	Phvul.002G001800	Chr02	195814	198466	0	0	0	0	0	1	0	0
974	Pl02G0000127500.v1	Pl02	10995934	11000211	Phvul.002G001100	Chr02	78308	81388	0	0	0	1	0	0	0	0
975	Pl02G0000127600.v1	Pl02	11003471	11007296	Phvul.002G001000	Chr02	71964	75519	0	0	0	1	0	0	0	0
976	Pl02G0000127700.v1	Pl02	11008372	11009608	Phvul.002G000900	Chr02	69656	71023	0	0	0	1	0	0	0	0
977	Pl02G0000127800.v1	Pl02	11012919	11016567	Phvul.002G000800	Chr02	63299	65794	0	0	0	1	0	0	0	0
978	Pl02G0000127900.v1	Pl02	11016156	11016485	Phvul.002G000700	Chr02	62289	62983	0	0	0	1	0	0	0	1
979	Pl02G0000128000.v1	Pl02	11018265	11020517	Phvul.002G000600	Chr02	57852	59557	0	0	0	1	0	0	0	0
980	Pl02G0000128100.v1	Pl02	11036388	11044749	Phvul.002G000500	Chr02	32695	41240	0	0	0	1	0	1	0	1
981	Pl02G0000128200.v1	Pl02	11050522	11053323	Phvul.002G000400	Chr02	20441	23025	0	0	0	1	0	0	0	0
982	Pl02G0000128300.v1	Pl02	11056118	11058839	Phvul.002G000300	Chr02	16725	20029	0	0	0	1	0	0	0	0
983	Pl02G0000128400.v1	Pl02	11060230	11063029	Phvul.002G000200	Chr02	10859	15128	0	0	0	1	0	0	0	0
984	Pl02G0000128900.v1	Pl02	11118548	11124030	Phvul.002G056100	Chr02	5719458	5720329	0	0	0	0	0	1	0	0
985	Pl02G0000129000.v1	Pl02	11127829	11132477	Phvul.002G056200	Chr02	5724569	5729146	0	0	0	1	0	1	0	0
986	Pl02G0000129100.v1	Pl02	11143718	11144072	Phvul.011G126900	Chr11	27458000	27458354	0	0	0	1	0	0	0	0
987	Pl02G0000129200.v1	Pl02	11145982	11146336	Phvul.011G186200	Chr11	46296130	46296605	0	0	0	1	0	0	0	0
988	Pl02G0000129300.v1	Pl02	11150843	11153147	Phvul.002G056300	Chr02	5743459	5745432	0	0	0	1	0	0	0	0
989	Pl02G0000129400.v1	Pl02	11154451	11161347	Phvul.002G056400	Chr02	5752331	5758949	0	0	0	1	0	0	0	0
990	Pl02G0000129500.v1	Pl02	11170873	11173506	Phvul.002G056600	Chr02	5761395	5766621	0	0	0	1	0	0	0	0
991	Pl02G0000130100.v1	Pl02	11231705	11232424	NA	NA	NA	NA	0	0	0	1	0	0	0	0
992	Pl02G0000130200.v1	Pl02	11234057	11235890	NA	NA	NA	NA	0	0	0	1	0	0	0	0
993	Pl02G0000130300.v1	Pl02	11237287	11243420	Phvul.002G057200	Chr02	5861853	5870151	0	0	0	1	1	0	0	0
994	Pl02G0000130400.v1	Pl02	11249305	11251712	Phvul.002G057300	Chr02	5883258	5886111	0	0	0	1	0	0	0	0
995	Pl02G0000130500.v1	Pl02	11253909	11256517	Phvul.002G057400	Chr02	5887647	5889919	0	0	0	1	0	0	1	0
996	Pl02G0000130600.v1	Pl02	11270690	11273172	Phvul.002G057500	Chr02	5893704	5895921	0	0	0	1	0	0	1	0
997	Pl02G0000130700.v1	Pl02	11276989	11283725	Phvul.002G057600	Chr02	5913166	5919764	0	0	0	1	0	0	1	0
998	Pl02G0000130800.v1	Pl02	11286322	11290536	Phvul.002G057700	Chr02	5923325	5929286	0	0	0	1	0	1	1	0
999	Pl02G0000130900.v1	Pl02	11300113	11310670	Phvul.002G057800	Chr02	6021156	6033615	0	0	0	1	0	0	0	0
1000	Pl02G0000131000.v1	Pl02	11311912	11317329	Phvul.002G057900	Chr02	6034795	6040079	0	0	0	1	0	0	0	0
1001	Pl02G0000131100.v1	Pl02	11325852	11326934	Phvul.002G058000	Chr02	6048837	6049919	0	0	0	1	0	0	0	0
1002	Pl02G0000131200.v1	Pl02	11334067	11335743	Phvul.002G058100	Chr02	6052391	6054019	0	0	0	1	0	1	0	0
1003	Pl02G0000131300.v1	Pl02	11337138	11339239	Phvul.002G058200	Chr02	6063241	6066630	0	0	0	1	0	0	0	0
1004	Pl02G0000131500.v1	Pl02	11348506	11349888	Phvul.002G058400	Chr02	6075124	6076901	0	0	1	1	0	1	0	0
1005	Pl02G0000131600.v1	Pl02	11351951	11355319	Phvul.002G058500	Chr02	6117439	6120763	0	0	1	1	0	0	0	0
1006	Pl02G0000131700.v1	Pl02	11357360	11361746	Phvul.002G058700	Chr02	6141762	6145402	0	0	1	1	0	0	0	0
1007	Pl02G0000131800.v1	Pl02	11362262	11363064	NA	NA	NA	NA	0	0	1	1	0	0	0	0
1008	Pl02G0000131900.v1	Pl02	11373121	11373945	Phvul.002G058900	Chr02	6165939	6167517	0	0	1	1	0	0	0	0
1009	Pl02G0000132000.v1	Pl02	11385834	11387666	NA	NA	NA	NA	0	0	1	0	0	1	0	0
1010	Pl02G0000132100.v1	Pl02	11386422	11387666	NA	NA	NA	NA	0	0	1	0	0	0	0	0
1011	Pl02G0000132200.v1	Pl02	11393098	11394374	Phvul.002G063300	Chr02	7064036	7065261	0	0	1	0	0	0	0	1
1012	Pl02G0000132400.v1	Pl02	11406049	11413150	Phvul.002G063200	Chr02	7030064	7037907	0	0	1	0	0	1	1	1
1013	Pl02G0000132500.v1	Pl02	11415928	11418945	Phvul.002G063100	Chr02	7024916	7027439	0	0	1	0	1	0	0	0
1014	Pl02G0000132600.v1	Pl02	11426451	11431720	Phvul.002G063000	Chr02	7014130	7018007	0	0	1	1	1	1	0	0
1015	Pl02G0000132700.v1	Pl02	11452349	11453270	Phvul.002G062900	Chr02	6999037	6999864	0	0	1	1	0	0	0	0
1016	Pl02G0000132800.v1	Pl02	11460430	11462602	Phvul.011G090300	Chr11	8960836	8964287	0	0	1	1	0	1	0	0
1017	Pl02G0000132900.v1	Pl02	11463087	11474347	Phvul.002G062800	Chr02	6969004	6980044	0	0	1	1	1	1	0	1
1018	Pl02G0000133000.v1	Pl02	11476398	11479078	Phvul.002G062700	Chr02	6965847	6967151	0	0	1	1	0	1	0	1
1019	Pl02G0000133100.v1	Pl02	11489761	11491170	Phvul.002G062600	Chr02	6951729	6952871	0	0	1	1	1	0	0	0
1020	Pl02G0000133200.v1	Pl02	11501889	11505591	Phvul.002G062500	Chr02	6939894	6943643	0	0	1	1	0	1	0	0
1021	Pl02G0000133300.v1	Pl02	11511465	11515813	Phvul.002G062400	Chr02	6894572	6899095	0	0	1	1	0	1	0	0
1022	Pl02G0000133400.v1	Pl02	11516778	11516951	Phvul.002G062300	Chr02	6893896	6894066	0	0	1	1	0	0	0	0
1023	Pl02G0000133700.v1	Pl02	11531022	11533513	Phvul.002G062200	Chr02	6879123	6882733	0	0	0	1	0	1	0	1
1024	Pl02G0000133800.v1	Pl02	11535695	11537147	Phvul.002G062100	Chr02	6876139	6877712	0	0	0	1	0	1	0	1
1025	Pl02G0000138100.v1	Pl02	11946505	11950662	Phvul.002G063400	Chr02	7092124	7096084	0	0	0	1	0	0	0	0
1026	Pl02G0000138200.v1	Pl02	11971070	11973649	Phvul.002G063500	Chr02	7121655	7124367	0	0	0	1	0	0	0	1
1027	Pl02G0000138300.v1	Pl02	11986496	11990150	Phvul.002G063600	Chr02	7144651	7147933	0	0	0	1	0	0	0	0
1028	Pl02G0000138900.v1	Pl02	12037026	12045708	Phvul.002G064100	Chr02	7217133	7226689	0	0	0	1	0	1	0	0
1029	Pl02G0000139100.v1	Pl02	12087456	12088255	Phvul.002G064200	Chr02	7302617	7302886	1	0	0	0	0	0	0	0
1030	Pl02G0000139200.v1	Pl02	12088588	12094080	Phvul.002G064300	Chr02	7303885	7309138	1	0	0	0	0	0	0	0
1031	Pl02G0000139300.v1	Pl02	12107462	12113008	Phvul.002G064400	Chr02	7325525	7331587	1	0	0	0	0	0	1	0
1032	Pl02G0000139400.v1	Pl02	12140604	12142280	Phvul.002G064500	Chr02	7361596	7363445	1	1	0	0	0	0	0	0
1033	Pl02G0000141100.v1	Pl02	12337301	12339811	Phvul.002G070500	Chr02	9680534	9683453	0	1	0	0	0	0	1	0
1034	Pl02G0000141200.v1	Pl02	12341390	12346069	Phvul.002G070600	Chr02	9685440	9690151	0	1	0	0	0	0	0	0
1035	Pl02G0000141300.v1	Pl02	12347236	12347602	Phvul.002G070700	Chr02	9691427	9691855	0	1	0	0	0	0	0	1
1036	Pl02G0000141400.v1	Pl02	12348776	12349824	Phvul.002G070800	Chr02	9693004	9693897	0	1	0	0	0	1	0	0
1037	Pl02G0000141500.v1	Pl02	12356583	12361644	Phvul.002G070900	Chr02	9702397	9707027	0	1	0	0	0	0	1	0
1038	Pl02G0000141600.v1	Pl02	12369517	12371399	Phvul.002G071000	Chr02	9720550	9721662	0	1	0	0	0	0	0	0
1039	Pl02G0000141700.v1	Pl02	12375334	12380360	Phvul.002G071100	Chr02	9724921	9729598	0	1	0	0	0	0	0	1
1040	Pl02G0000142200.v1	Pl02	12418832	12431683	Phvul.002G071400	Chr02	9771267	9777407	0	1	0	0	0	0	0	0
1041	Pl02G0000142300.v1	Pl02	12453966	12456999	Phvul.002G071500	Chr02	9822329	9825223	0	1	0	0	0	0	0	0
1042	Pl02G0000142400.v1	Pl02	12477570	12478733	Phvul.002G071600	Chr02	9848411	9850594	0	1	0	0	0	0	0	0
1043	Pl02G0000142600.v1	Pl02	12496360	12499437	Phvul.002G071800	Chr02	10065666	10068407	0	1	0	0	0	0	0	0
1044	Pl02G0000142700.v1	Pl02	12513088	12519679	Phvul.002G071900	Chr02	10099952	10106643	0	1	0	0	0	0	0	0
1045	Pl02G0000142800.v1	Pl02	12520322	12523579	Phvul.002G072000	Chr02	10107783	10109921	0	1	0	0	0	0	0	0
1046	Pl02G0000142900.v1	Pl02	12526603	12530082	Phvul.002G072100	Chr02	10112472	10116406	0	1	0	0	0	0	0	0
1047	Pl02G0000145200.v1	Pl02	12759717	12765069	Phvul.002G072300	Chr02	10241561	10246823	1	0	0	0	0	0	0	0
1048	Pl02G0000145500.v1	Pl02	12803810	12822733	Phvul.002G072600	Chr02	10321938	10339638	1	0	0	0	0	0	0	1
1049	Pl02G0000145600.v1	Pl02	12827599	12830664	Phvul.002G072700	Chr02	10346117	10347884	1	0	0	0	1	0	1	1
1050	Pl02G0000145700.v1	Pl02	12843215	12854225	Phvul.002G072800	Chr02	10363693	10374800	1	0	0	0	0	0	0	1
1051	Pl02G0000145800.v1	Pl02	12859535	12862030	Phvul.002G072900	Chr02	10379815	10381996	1	0	0	0	0	0	0	1
1052	Pl02G0000146600.v1	Pl02	12961142	12971822	Phvul.002G073000	Chr02	10491217	10495199	0	1	0	0	0	0	1	0
1053	Pl02G0000146800.v1	Pl02	12975475	12977987	Phvul.002G073100	Chr02	10517923	10520825	0	1	0	0	0	0	0	0
1054	Pl02G0000146900.v1	Pl02	12986435	12989147	Phvul.002G073200	Chr02	10534259	10536865	0	1	0	0	0	0	0	0
1055	Pl02G0000147000.v1	Pl02	12997521	12998936	Phvul.002G073300	Chr02	10559694	10566192	0	1	0	0	0	0	0	0
1056	Pl02G0000147900.v1	Pl02	13048803	13051114	Phvul.002G073800	Chr02	10602967	10605172	0	0	0	1	0	0	0	0
1057	Pl02G0000148000.v1	Pl02	13060881	13062753	Phvul.002G073900	Chr02	10618580	10620692	0	0	0	1	0	0	0	0
1058	Pl02G0000148100.v1	Pl02	13067767	13068627	NA	NA	NA	NA	0	0	0	1	0	0	0	0
1059	Pl02G0000148300.v1	Pl02	13095852	13098275	Phvul.002G074000	Chr02	10630868	10632926	0	0	0	1	0	1	0	0
1060	Pl02G0000148600.v1	Pl02	13111692	13114877	Phvul.003G274200	Chr03	49988561	49991109	0	1	0	1	0	0	0	0
1061	Pl02G0000148700.v1	Pl02	13130387	13134512	Phvul.002G074100	Chr02	10647524	10652058	0	1	0	1	0	0	1	0
1062	Pl02G0000149000.v1	Pl02	13156853	13158887	Phvul.002G074200	Chr02	10680990	10685437	0	1	0	1	0	0	1	0
1063	Pl02G0000149100.v1	Pl02	13176059	13178509	Phvul.002G074300	Chr02	10701648	10704599	0	1	0	0	0	0	0	0
1064	Pl02G0000149700.v1	Pl02	13223472	13225430	Phvul.002G074400	Chr02	10736794	10738598	0	1	0	0	0	0	0	0
1065	Pl02G0000149800.v1	Pl02	13251229	13254089	NA	NA	NA	NA	0	1	0	0	0	0	0	0
1066	Pl02G0000150000.v1	Pl02	13262946	13265313	Phvul.002G074700	Chr02	10796546	10799170	0	1	0	0	0	1	0	0
1067	Pl02G0000150100.v1	Pl02	13279009	13280006	NA	NA	NA	NA	0	1	0	0	0	0	0	0
1068	Pl02G0000150200.v1	Pl02	13280918	13281607	NA	NA	NA	NA	0	1	0	0	0	1	0	0
1069	Pl02G0000150300.v1	Pl02	13298371	13301168	NA	NA	NA	NA	0	1	0	0	0	0	0	0
1070	Pl02G0000150400.v1	Pl02	13305479	13307173	Phvul.002G074500	Chr02	10744049	10745853	0	1	0	0	0	0	0	0
1071	Pl02G0000150500.v1	Pl02	13311805	13313108	Phvul.002G074600	Chr02	10749460	10751879	0	1	0	0	0	0	0	0
1072	Pl02G0000150600.v1	Pl02	13320585	13323317	Phvul.002G074700	Chr02	10796546	10799170	0	1	0	0	0	0	0	0
1073	Pl02G0000151100.v1	Pl02	13403810	13407272	Phvul.002G074800	Chr02	10835443	10842097	1	0	0	0	0	0	0	0
1074	Pl02G0000152400.v1	Pl02	13630764	13640905	Phvul.002G075400	Chr02	11018732	11023646	1	0	0	1	0	0	0	1
1075	Pl02G0000152500.v1	Pl02	13653617	13653820	Phvul.002G075600	Chr02	11057559	11058219	1	0	0	1	0	0	0	0
1076	Pl02G0000152600.v1	Pl02	13658291	13658521	Phvul.002G075700	Chr02	11060528	11060761	1	0	0	1	0	0	0	0
1077	Pl02G0000152700.v1	Pl02	13662106	13666098	Phvul.002G075800	Chr02	11063519	11068141	1	0	0	1	0	0	0	0
1078	Pl02G0000152900.v1	Pl02	13735691	13736407	Phvul.002G075900	Chr02	11146635	11147650	1	1	0	0	0	0	0	0
1079	Pl02G0000153000.v1	Pl02	13742452	13754136	Phvul.002G076000	Chr02	11159978	11168511	1	1	0	0	0	0	0	0
1080	Pl02G0000153500.v1	Pl02	13828620	13828966	NA	NA	NA	NA	0	1	0	0	0	0	0	0
1081	Pl02G0000153600.v1	Pl02	13842441	13844680	Phvul.002G076200	Chr02	11229882	11231663	1	1	0	1	0	0	0	1
1082	Pl02G0000153700.v1	Pl02	13886695	13887159	Phvul.002G076300	Chr02	11284927	11285620	1	1	1	1	1	0	0	1
1083	Pl02G0000153900.v1	Pl02	13894370	13895422	NA	NA	NA	NA	1	1	1	1	0	0	0	0
1084	Pl02G0000154000.v1	Pl02	13903314	13906514	NA	NA	NA	NA	1	1	1	1	0	0	0	0
1085	Pl02G0000154200.v1	Pl02	13912820	13914906	Phvul.002G076400	Chr02	11298435	11299694	1	1	1	0	0	0	0	0
1086	Pl02G0000154300.v1	Pl02	13931549	13932502	Phvul.002G076500	Chr02	11311145	11312098	0	1	1	0	0	0	0	0
1087	Pl02G0000154500.v1	Pl02	13961212	13963289	NA	NA	NA	NA	0	0	0	1	0	0	0	0
1088	Pl02G0000154600.v1	Pl02	13975294	13976668	Phvul.002G076700	Chr02	11373048	11374448	0	0	0	1	0	0	0	0
1089	Pl02G0000155000.v1	Pl02	13996118	13999702	Phvul.002G076800	Chr02	11395434	11399402	0	1	0	1	0	1	0	0
1090	Pl02G0000155100.v1	Pl02	14023913	14025874	Phvul.002G076900	Chr02	11419098	11420588	0	1	0	1	0	0	0	0
1091	Pl02G0000155200.v1	Pl02	14034121	14034449	NA	NA	NA	NA	0	1	0	1	0	1	0	0
1092	Pl02G0000155300.v1	Pl02	14053472	14055976	Phvul.002G077100	Chr02	11444474	11447337	0	1	0	1	0	0	0	0
1093	Pl02G0000155400.v1	Pl02	14056644	14062069	Phvul.002G077200	Chr02	11447975	11452600	0	1	0	1	0	0	0	0
1094	Pl02G0000155500.v1	Pl02	14062599	14066811	Phvul.002G077400	Chr02	11455380	11457705	0	1	0	1	0	0	0	0
1095	Pl02G0000156700.v1	Pl02	14226918	14227663	NA	NA	NA	NA	0	1	0	0	0	0	0	0
1096	Pl02G0000156800.v1	Pl02	14251309	14254806	Phvul.002G078300	Chr02	11676858	11678654	0	1	0	0	0	0	0	0
1097	Pl02G0000156900.v1	Pl02	14259462	14261044	Phvul.002G078400	Chr02	11679139	11685883	0	1	0	0	0	0	0	0
1098	Pl02G0000157000.v1	Pl02	14265299	14266537	Phvul.009G122000	Chr09	18136628	18139079	0	1	0	0	0	0	0	0
1099	Pl02G0000157100.v1	Pl02	14291553	14294305	Phvul.002G078600	Chr02	11747158	11749259	0	1	0	0	0	0	0	0
1100	Pl02G0000157300.v1	Pl02	14310178	14313676	Phvul.002G078700	Chr02	11773749	11777148	0	1	0	0	0	0	0	0
1101	Pl02G0000157400.v1	Pl02	14316623	14320074	Phvul.002G078800	Chr02	11786707	11791073	0	1	0	1	0	0	0	0
1102	Pl02G0000157500.v1	Pl02	14338910	14339287	Phvul.002G079000	Chr02	11819569	11820862	0	1	0	1	0	0	0	0
1103	Pl02G0000157600.v1	Pl02	14339634	14339954	Phvul.002G079100	Chr02	11821207	11821521	0	1	0	1	0	0	0	0
1104	Pl02G0000157700.v1	Pl02	14360816	14366797	Phvul.002G079200	Chr02	11854079	11861429	0	1	0	1	0	1	0	0
1105	Pl02G0000157800.v1	Pl02	14376887	14379363	Phvul.002G079300	Chr02	11870810	11873569	0	1	0	1	0	1	0	0
1106	Pl02G0000157900.v1	Pl02	14380816	14384526	Phvul.002G079400	Chr02	11874672	11878409	0	1	0	1	0	0	0	0
1107	Pl02G0000158000.v1	Pl02	14387099	14390111	Phvul.002G079500	Chr02	11880774	11891441	0	1	0	1	0	0	0	0
1108	Pl02G0000158100.v1	Pl02	14407463	14407576	NA	NA	NA	NA	0	1	0	1	0	0	0	0
1109	Pl02G0000158200.v1	Pl02	14412115	14415587	Phvul.002G079600	Chr02	11906336	11911891	0	1	0	1	0	1	0	0
1110	Pl02G0000158300.v1	Pl02	14424617	14426987	Phvul.002G079700	Chr02	11922116	11924609	0	1	0	1	0	1	0	0
1111	Pl02G0000158400.v1	Pl02	14429243	14435166	Phvul.002G079800	Chr02	11926126	11932291	0	1	0	1	0	1	0	0
1112	Pl02G0000158700.v1	Pl02	14454861	14456243	Phvul.007G045600	Chr07	3611118	3613019	0	1	0	1	0	1	0	0
1113	Pl02G0000158800.v1	Pl02	14462584	14462904	NA	NA	NA	NA	0	1	0	1	0	0	0	0
1114	Pl02G0000158900.v1	Pl02	14462928	14463645	NA	NA	NA	NA	0	1	0	1	0	0	0	0
1115	Pl02G0000159100.v1	Pl02	14481541	14485683	Phvul.002G079900	Chr02	11950096	11954904	1	1	0	1	0	1	0	0
1116	Pl02G0000159200.v1	Pl02	14492790	14494270	Phvul.002G080000	Chr02	11968341	11969631	1	1	0	1	1	0	0	0
1117	Pl02G0000159300.v1	Pl02	14502275	14503134	Phvul.002G080100	Chr02	12035839	12036834	1	1	0	1	0	0	0	0
1118	Pl02G0000159500.v1	Pl02	14532497	14536695	Phvul.002G070000	Chr02	9588757	9592984	1	0	0	1	0	0	0	0
1119	Pl02G0000160000.v1	Pl02	14587023	14592731	Phvul.002G070100	Chr02	9595489	9607633	0	0	0	1	0	0	0	0
1120	Pl02G0000160100.v1	Pl02	14600714	14603956	Phvul.002G070000	Chr02	9588757	9592984	0	0	0	1	0	0	0	0
1121	Pl02G0000160200.v1	Pl02	14606372	14608712	Phvul.002G080200	Chr02	12048495	12049915	0	0	0	1	0	1	0	0
1122	Pl02G0000160300.v1	Pl02	14614185	14620006	Phvul.002G080300	Chr02	12055002	12060789	1	0	0	1	0	1	0	0
1123	Pl02G0000160400.v1	Pl02	14619504	14623027	Phvul.002G080400	Chr02	12060856	12063397	1	0	0	1	0	0	0	0
1124	Pl02G0000160700.v1	Pl02	14640744	14640928	NA	NA	NA	NA	1	0	0	1	0	0	0	0
1125	Pl02G0000160800.v1	Pl02	14649704	14651894	Phvul.009G016400	Chr09	2799305	2802572	1	0	0	1	0	1	0	0
1126	Pl02G0000160900.v1	Pl02	14664520	14665626	Phvul.002G080700	Chr02	12131153	12136554	0	0	0	1	0	0	0	0
1127	Pl02G0000161100.v1	Pl02	14698298	14705011	Phvul.002G080700	Chr02	12131153	12136554	0	0	0	1	0	0	0	0
1128	Pl02G0000161400.v1	Pl02	14752683	14760986	Phvul.002G080800	Chr02	12167313	12175587	0	1	0	1	0	1	0	0
1129	Pl02G0000161500.v1	Pl02	14772684	14774124	NA	NA	NA	NA	0	1	0	0	0	0	0	0
1130	Pl02G0000161700.v1	Pl02	14791095	14792693	Phvul.002G080900	Chr02	12200860	12202249	0	1	0	0	0	0	0	0
1131	Pl02G0000161900.v1	Pl02	14807052	14809907	Phvul.002G081000	Chr02	12219856	12222638	0	1	0	0	0	0	0	0
1132	Pl02G0000162000.v1	Pl02	14816765	14818318	Phvul.002G081200	Chr02	12231653	12233627	0	1	0	0	0	0	0	0
1133	Pl02G0000162100.v1	Pl02	14822814	14827532	Phvul.002G081300	Chr02	12234318	12239795	0	1	0	0	0	0	0	0
1134	Pl02G0000163600.v1	Pl02	15001539	15002456	Phvul.002G082200	Chr02	12483636	12485884	0	1	0	0	0	0	0	0
1135	Pl02G0000164000.v1	Pl02	15057677	15060727	NA	NA	NA	NA	0	1	0	0	0	0	0	0
1136	Pl02G0000164100.v1	Pl02	15059974	15060719	NA	NA	NA	NA	0	1	0	0	0	1	0	0
1137	Pl02G0000165400.v1	Pl02	15206010	15213139	Phvul.002G083000	Chr02	12672223	12679731	1	0	0	0	0	0	0	0
1138	Pl02G0000165700.v1	Pl02	15258728	15262507	Phvul.002G083100	Chr02	12719788	12723533	0	0	0	1	0	0	0	0
1139	Pl02G0000166000.v1	Pl02	15299116	15313160	Phvul.002G083200	Chr02	12800228	12811709	0	1	0	1	0	0	0	0
1140	Pl02G0000166300.v1	Pl02	15328431	15330505	Phvul.002G083300	Chr02	12822821	12828352	0	1	0	1	0	0	1	0
1141	Pl02G0000166400.v1	Pl02	15328161	15335868	Phvul.002G083300	Chr02	12822821	12828352	0	1	0	1	0	0	1	0
1142	Pl02G0000166500.v1	Pl02	15337876	15342197	Phvul.002G083400	Chr02	12835907	12840245	0	0	0	1	0	1	0	0
1143	Pl02G0000166600.v1	Pl02	15344477	15348419	NA	NA	NA	NA	0	1	0	1	0	1	0	0
1144	Pl02G0000166700.v1	Pl02	15398614	15400666	Phvul.002G083600	Chr02	12900620	12902739	0	1	0	1	0	0	0	0
1145	Pl02G0000166800.v1	Pl02	15442324	15444500	Phvul.002G083700	Chr02	12918639	12920360	0	0	0	1	0	0	0	0
1146	Pl02G0000167100.v1	Pl02	15497341	15499751	Phvul.002G083800	Chr02	12963111	12965529	1	1	0	1	0	0	0	0
1147	Pl02G0000167200.v1	Pl02	15503543	15504091	Phvul.002G083900	Chr02	12969242	12969945	1	1	0	1	0	0	0	0
1148	Pl02G0000167300.v1	Pl02	15535042	15539110	Phvul.002G084000	Chr02	13002774	13006753	1	1	0	1	0	0	0	0
1149	Pl02G0000167600.v1	Pl02	15600913	15603298	Phvul.002G084100	Chr02	13121669	13123872	0	1	0	0	0	0	0	0
1150	Pl02G0000167800.v1	Pl02	15610351	15613909	Phvul.002G084200	Chr02	13142458	13144725	0	1	0	0	0	0	0	0
1151	Pl02G0000167900.v1	Pl02	15612806	15613765	Phvul.002G084300	Chr02	13145002	13145921	0	1	0	0	0	0	0	0
1152	Pl02G0000168300.v1	Pl02	15688570	15691200	Phvul.002G084500	Chr02	13213131	13215265	0	1	0	0	0	1	0	0
1153	Pl02G0000168600.v1	Pl02	15698996	15700843	Phvul.002G084600	Chr02	13220621	13222180	0	1	0	0	0	0	0	0
1154	Pl02G0000168700.v1	Pl02	15703966	15706342	Phvul.002G084700	Chr02	13225637	13227439	0	1	0	0	0	0	0	0
1155	Pl02G0000169200.v1	Pl02	15775876	15782115	Phvul.002G084900	Chr02	13248468	13255397	0	1	0	0	0	0	0	0
1156	Pl02G0000169300.v1	Pl02	15784722	15787937	Phvul.002G085000	Chr02	13257615	13260734	0	1	0	0	0	0	0	0
1157	Pl02G0000169400.v1	Pl02	15791493	15792441	NA	NA	NA	NA	0	1	0	0	0	0	0	0
1158	Pl02G0000169500.v1	Pl02	15793375	15793762	NA	NA	NA	NA	0	1	0	0	0	0	0	0
1159	Pl02G0000169600.v1	Pl02	15795246	15799093	Phvul.002G085100	Chr02	13274584	13278925	0	1	0	0	0	0	0	0
1160	Pl02G0000169700.v1	Pl02	15802457	15802624	NA	NA	NA	NA	0	1	0	0	0	0	0	0
1161	Pl02G0000169800.v1	Pl02	15805989	15810261	Phvul.002G085200	Chr02	13284695	13288722	1	1	0	0	0	0	0	0
1162	Pl02G0000169900.v1	Pl02	15816058	15817711	Phvul.002G085300	Chr02	13297480	13297806	1	1	0	0	0	0	0	0
1163	Pl02G0000170300.v1	Pl02	15851895	15853684	Phvul.002G085400	Chr02	13326986	13328483	1	1	0	0	0	0	0	0
1164	Pl02G0000170500.v1	Pl02	15882355	15887414	Phvul.002G085500	Chr02	13346806	13351505	0	1	0	0	0	0	0	0
1165	Pl02G0000170600.v1	Pl02	15894103	15895852	Phvul.002G085600	Chr02	13360053	13361734	0	1	0	0	0	0	0	0
1166	Pl02G0000172200.v1	Pl02	16029247	16032627	Phvul.002G086200	Chr02	13492987	13496658	0	1	0	0	0	0	0	0
1167	Pl02G0000172300.v1	Pl02	16054446	16056435	Phvul.002G086300	Chr02	13517708	13519051	0	1	0	0	0	0	0	0
1168	Pl02G0000172800.v1	Pl02	16113452	16117246	Phvul.002G086400	Chr02	13542264	13546012	1	1	0	0	0	0	0	0
1169	Pl02G0000173200.v1	Pl02	16148535	16150220	Phvul.002G086500	Chr02	13567121	13576289	1	1	0	0	0	0	1	0
1170	Pl02G0000173300.v1	Pl02	16154432	16155400	NA	NA	NA	NA	0	1	0	1	0	1	0	0
1171	Pl02G0000173400.v1	Pl02	16218973	16220241	Phvul.002G086600	Chr02	13648787	13650680	0	1	0	0	0	0	0	0
1172	Pl02G0000175200.v1	Pl02	16578724	16588586	Phvul.002G088300	Chr02	14183915	14188956	0	0	0	1	0	0	0	0
1173	Pl02G0000175900.v1	Pl02	16694914	16697218	Phvul.003G046100	Chr03	5384364	5386611	1	0	0	0	0	0	0	0
1174	Pl02G0000176500.v1	Pl02	16838090	16843684	Phvul.002G088500	Chr02	14436533	14441267	1	1	0	0	0	0	0	0
1175	Pl02G0000176900.v1	Pl02	16912906	16915484	Phvul.002G088600	Chr02	14549268	14551620	1	1	0	0	0	0	0	0
1176	Pl02G0000177300.v1	Pl02	16943614	16962987	Phvul.002G088700	Chr02	14567479	14568297	1	1	0	1	0	0	0	0
1177	Pl02G0000177400.v1	Pl02	16975057	16976056	NA	NA	NA	NA	1	1	0	1	0	0	0	0
1178	Pl02G0000177500.v1	Pl02	16984620	16990159	Phvul.003G039700	Chr03	4201292	4211285	0	1	0	1	0	0	0	0
1179	Pl02G0000177700.v1	Pl02	17004391	17006357	NA	NA	NA	NA	0	1	0	0	0	0	0	0
1180	Pl02G0000177800.v1	Pl02	17006519	17007013	NA	NA	NA	NA	0	1	0	0	1	0	0	0
1181	Pl02G0000177900.v1	Pl02	17009050	17010970	NA	NA	NA	NA	0	1	0	0	0	1	0	0
1182	Pl02G0000178300.v1	Pl02	17072504	17073184	NA	NA	NA	NA	0	0	0	0	1	0	0	0
1183	Pl02G0000179600.v1	Pl02	17305799	17310467	Phvul.002G089200	Chr02	14854424	14859816	1	0	0	1	0	0	1	0
1184	Pl02G0000179700.v1	Pl02	17312666	17313907	NA	NA	NA	NA	1	0	0	1	0	0	0	0
1185	Pl02G0000179800.v1	Pl02	17325900	17329170	Phvul.002G089300	Chr02	14866745	14870027	1	0	0	1	0	0	0	0
1186	Pl02G0000182600.v1	Pl02	17634381	17638770	Phvul.002G066400	Chr02	7855612	7859748	0	0	0	0	0	1	0	0
1187	Pl02G0000190800.v1	Pl02	18891342	18892333	Phvul.002G068100	Chr02	8448543	8449415	1	0	0	0	0	0	0	1
1188	Pl02G0000191000.v1	Pl02	18901917	18903060	Phvul.002G068200	Chr02	8452884	8453982	1	0	0	0	0	0	0	0
1189	Pl02G0000191100.v1	Pl02	18902572	18905637	Phvul.002G068300	Chr02	8457556	8459645	1	0	0	0	0	0	0	1
1190	Pl02G0000194600.v1	Pl02	19316489	19339797	Phvul.002G069100	Chr02	8841399	8864964	1	0	0	0	0	0	1	0
1191	Pl02G0000194700.v1	Pl02	19340899	19342519	Phvul.002G069300	Chr02	8866101	8867430	1	0	0	0	0	0	0	0
1192	Pl02G0000194800.v1	Pl02	19343552	19355938	Phvul.002G069400	Chr02	8881508	8889365	1	0	0	0	0	0	0	0
1193	Pl02G0000194900.v1	Pl02	19356840	19359317	Phvul.002G069500	Chr02	8895538	8898556	1	0	0	0	0	0	0	0
1194	Pl02G0000195000.v1	Pl02	19365151	19369577	Phvul.002G069600	Chr02	8904776	8911462	1	0	0	0	0	0	0	0
1195	Pl02G0000207500.v1	Pl02	21331290	21332077	Phvul.009G226800	Chr09	33527973	33529331	0	0	0	0	1	0	0	0
1196	Pl02G0000219700.v1	Pl02	23249171	23250873	NA	NA	NA	NA	1	0	0	0	0	0	0	0
1197	Pl02G0000257500.v1	Pl02	29925823	29929841	Phvul.002G094100	Chr02	17014117	17017506	0	1	0	0	0	0	0	0
1198	Pl02G0000257600.v1	Pl02	29933778	29936156	Phvul.002G094200	Chr02	17021041	17024221	0	1	0	0	0	0	0	0
1199	Pl02G0000258400.v1	Pl02	30048952	30049705	NA	NA	NA	NA	0	0	0	1	0	0	0	0
1200	Pl02G0000258700.v1	Pl02	30072937	30075326	NA	NA	NA	NA	0	1	0	1	0	0	0	0
1201	Pl02G0000259100.v1	Pl02	30112990	30172963	Phvul.002G094800	Chr02	17134773	17136639	0	1	0	0	0	0	0	0
1202	Pl02G0000259200.v1	Pl02	30122966	30123983	Phvul.002G094700	Chr02	17114820	17116280	0	1	0	0	0	0	0	0
1203	Pl02G0000261400.v1	Pl02	30451426	30452565	Phvul.002G095500	Chr02	17352835	17354354	0	1	0	0	0	0	0	0
1204	Pl02G0000261900.v1	Pl02	30478918	30479867	NA	NA	NA	NA	0	1	0	0	0	0	0	0
1205	Pl02G0000263500.v1	Pl02	30669028	30671604	Phvul.002G095800	Chr02	17408377	17410875	0	0	0	1	0	0	0	0
1206	Pl02G0000265500.v1	Pl02	31072580	31073181	Phvul.002G096400	Chr02	17921506	17924314	0	1	0	0	0	0	0	0
1207	Pl02G0000265800.v1	Pl02	31108211	31109089	NA	NA	NA	NA	1	1	0	0	0	0	0	0
1208	Pl02G0000272900.v1	Pl02	32064898	32068357	NA	NA	NA	NA	0	0	0	0	0	1	0	0
1209	Pl02G0000273500.v1	Pl02	32166508	32168384	Phvul.002G098900	Chr02	19236679	19238178	0	0	0	0	0	1	0	0
1210	Pl02G0000274000.v1	Pl02	32222151	32231805	Phvul.002G099100	Chr02	19299773	19312702	0	0	0	1	0	0	0	0
1211	Pl02G0000274200.v1	Pl02	32255050	32255910	Phvul.002G099200	Chr02	19372308	19373171	0	0	0	1	0	0	0	0
1212	Pl02G0000274400.v1	Pl02	32298048	32312622	Phvul.002G099300	Chr02	19419804	19433331	0	0	0	1	0	0	0	0
1213	Pl02G0000275000.v1	Pl02	32396679	32397551	NA	NA	NA	NA	0	0	0	0	0	1	0	0
1214	Pl02G0000275200.v1	Pl02	32470018	32470587	NA	NA	NA	NA	0	0	0	1	0	0	0	0
1215	Pl02G0000275300.v1	Pl02	32474858	32477322	Phvul.002G099600	Chr02	19541332	19542956	0	0	0	1	0	0	0	0
1216	Pl02G0000275400.v1	Pl02	32504283	32521594	Phvul.L002700	scaffold_32	1140	3569	0	0	0	1	0	1	0	0
1217	Pl02G0000275600.v1	Pl02	32545429	32545854	NA	NA	NA	NA	0	0	0	1	0	0	0	0
1218	Pl02G0000275700.v1	Pl02	32545960	32547118	NA	NA	NA	NA	0	0	0	1	0	0	0	0
1219	Pl02G0000275900.v1	Pl02	32577130	32579610	Phvul.002G099700	Chr02	19642779	19645344	0	0	0	1	0	0	0	0
1220	Pl02G0000276800.v1	Pl02	32706119	32710046	Phvul.002G100200	Chr02	19720656	19724879	0	0	0	1	0	0	0	0
1221	Pl02G0000278500.v1	Pl02	32928905	32930974	Phvul.002G100700	Chr02	20047218	20049187	0	0	0	0	0	1	0	0
1222	Pl02G0000278700.v1	Pl02	32968030	32969059	Phvul.002G100800	Chr02	20058417	20061124	1	0	0	0	0	0	0	0
1223	Pl02G0000278800.v1	Pl02	32969609	32978059	Phvul.002G100900	Chr02	20061503	20066915	1	0	0	0	0	0	0	0
1224	Pl02G0000278900.v1	Pl02	32985645	32986583	NA	NA	NA	NA	1	0	0	0	0	0	0	0
1225	Pl02G0000279500.v1	Pl02	33017666	33024203	Phvul.002G101000	Chr02	20092896	20101113	0	0	0	0	0	1	0	0
1226	Pl02G0000280100.v1	Pl02	33118177	33127771	Phvul.002G101500	Chr02	20174772	20180254	0	0	0	1	0	0	0	0
1227	Pl02G0000280200.v1	Pl02	33156007	33161673	Phvul.002G101600	Chr02	20196410	20201896	0	0	0	0	0	1	0	0
1228	Pl02G0000280700.v1	Pl02	33213153	33215175	Phvul.002G101800	Chr02	20274989	20277075	0	0	0	1	0	0	0	0
1229	Pl02G0000280800.v1	Pl02	33236185	33236942	NA	NA	NA	NA	0	0	0	1	0	0	0	0
1230	Pl02G0000281100.v1	Pl02	33253933	33268600	Phvul.002G101900	Chr02	20323175	20336086	0	0	0	1	0	1	0	0
1231	Pl02G0000281200.v1	Pl02	33285946	33289226	Phvul.002G102000	Chr02	20342460	20346814	0	0	0	1	0	0	0	0
1232	Pl02G0000281300.v1	Pl02	33302919	33306520	Phvul.002G102100	Chr02	20391242	20394675	0	0	0	1	0	1	0	0
1233	Pl02G0000281400.v1	Pl02	33310479	33316980	Phvul.002G102200	Chr02	20427858	20431508	0	0	0	1	0	1	0	0
1234	Pl02G0000281500.v1	Pl02	33318089	33320360	Phvul.002G102400	Chr02	20458510	20460638	0	0	0	1	0	1	0	0
1235	Pl02G0000281700.v1	Pl02	33342551	33345060	Phvul.002G102500	Chr02	20470454	20474678	0	0	0	1	0	0	0	0
1236	Pl02G0000281800.v1	Pl02	33352175	33357848	Phvul.002G102600	Chr02	20481510	20486990	0	0	0	1	0	1	0	0
1237	Pl02G0000281900.v1	Pl02	33382745	33383152	Phvul.008G152100	Chr08	33057130	33057838	1	0	0	1	0	0	0	0
1238	Pl02G0000283300.v1	Pl02	33645180	33646979	Phvul.002G167800	Chr02	31043691	31045853	0	0	0	1	0	0	0	0
1239	Pl02G0000283400.v1	Pl02	33648444	33651185	Phvul.002G167900	Chr02	31046730	31059276	0	0	0	1	0	0	0	0
1240	Pl02G0000283500.v1	Pl02	33652952	33655712	Phvul.002G167900	Chr02	31046730	31059276	0	0	0	1	0	0	0	0
1241	Pl02G0000283700.v1	Pl02	33677527	33679725	Phvul.002G168100	Chr02	31075142	31077530	0	0	0	1	0	0	0	0
1242	Pl02G0000283800.v1	Pl02	33683550	33685126	NA	NA	NA	NA	0	0	0	1	0	0	0	0
1243	Pl02G0000283900.v1	Pl02	33694147	33697931	Phvul.002G168300	Chr02	31094659	31098090	0	0	0	1	0	0	0	0
1244	Pl02G0000284000.v1	Pl02	33701779	33710241	Phvul.002G168400	Chr02	31098506	31107502	0	0	0	1	0	0	0	0
1245	Pl02G0000284100.v1	Pl02	33726185	33728537	Phvul.002G168500	Chr02	31119036	31122808	0	0	0	1	0	0	0	0
1246	Pl02G0000284200.v1	Pl02	33740805	33742957	Phvul.002G168600	Chr02	31135414	31138907	0	0	0	1	0	0	0	0
1247	Pl02G0000284400.v1	Pl02	33769773	33771685	Phvul.002G168700	Chr02	31148422	31149360	0	0	0	1	0	0	0	0
1248	Pl02G0000284900.v1	Pl02	33842458	33848950	Phvul.002G169100	Chr02	31203299	31210318	0	0	0	0	0	1	0	0
1249	Pl02G0000285000.v1	Pl02	33867733	33870025	Phvul.002G169200	Chr02	31221584	31223720	0	0	0	1	0	0	0	0
1250	Pl02G0000285200.v1	Pl02	33889581	33900217	Phvul.002G169300	Chr02	31234018	31246158	0	0	0	1	0	0	0	0
1251	Pl02G0000285300.v1	Pl02	33897456	33902179	Phvul.002G169400	Chr02	31245880	31250558	0	0	0	1	0	0	0	0
1252	Pl02G0000285400.v1	Pl02	33916381	33917061	Phvul.002G169600	Chr02	31271901	31279943	0	0	0	1	0	1	0	0
1253	Pl02G0000285500.v1	Pl02	33921817	33927656	Phvul.002G169600	Chr02	31271901	31279943	0	0	0	1	0	0	0	0
1254	Pl02G0000286000.v1	Pl02	34001076	34003157	Phvul.002G170000	Chr02	31328746	31330573	0	0	0	1	0	0	0	0
1255	Pl02G0000286400.v1	Pl02	34090658	34092651	Phvul.002G170100	Chr02	31411430	31413343	0	0	0	1	0	0	0	0
1256	Pl02G0000286900.v1	Pl02	34198179	34199294	Phvul.002G170300	Chr02	31496697	31498796	0	0	0	1	0	1	0	1
1257	Pl02G0000287000.v1	Pl02	34212135	34213227	Phvul.002G170400	Chr02	31505120	31510997	0	0	0	1	0	1	0	0
1258	Pl02G0000287100.v1	Pl02	34216224	34216412	NA	NA	NA	NA	0	0	0	1	0	1	0	0
1259	Pl02G0000287800.v1	Pl02	34367412	34371160	Phvul.002G170600	Chr02	31594717	31597909	0	0	0	1	0	0	0	0
1260	Pl02G0000289000.v1	Pl02	34593178	34596414	Phvul.002G171100	Chr02	31763661	31767933	0	0	0	1	0	0	0	0
1261	Pl02G0000289100.v1	Pl02	34604674	34606611	Phvul.002G085600	Chr02	13360053	13361734	0	0	0	1	0	0	0	0
1262	Pl02G0000289200.v1	Pl02	34615193	34615824	Phvul.002G171300	Chr02	31784043	31784481	0	0	0	1	0	0	0	0
1263	Pl02G0000289300.v1	Pl02	34624870	34630101	Phvul.002G171400	Chr02	31786738	31791350	0	0	0	1	0	0	0	0
1264	Pl02G0000290200.v1	Pl02	34708744	34711485	Phvul.002G171800	Chr02	31858958	31861523	0	0	0	0	0	1	0	1
1265	Pl02G0000291200.v1	Pl02	34790257	34795551	Phvul.002G172200	Chr02	31918896	31924015	0	0	0	1	0	0	0	0
1266	Pl02G0000291300.v1	Pl02	34862391	34863912	NA	NA	NA	NA	0	0	0	1	0	0	0	0
1267	Pl02G0000291500.v1	Pl02	34864108	34865124	Phvul.010G084700	Chr10	31595603	31598074	0	0	0	1	0	0	0	0
1268	Pl02G0000291600.v1	Pl02	34865412	34868280	NA	NA	NA	NA	0	0	0	1	0	0	0	0
1269	Pl02G0000291900.v1	Pl02	34953369	34954359	Phvul.002G172400	Chr02	32052028	32054543	0	0	0	1	0	0	0	0
1270	Pl02G0000292000.v1	Pl02	34961877	34962089	Phvul.002G172500	Chr02	32063663	32064266	0	0	0	1	0	0	0	1
1271	Pl02G0000292100.v1	Pl02	34982882	34983339	Phvul.002G172700	Chr02	32083796	32084277	0	0	0	1	0	0	0	0
1272	Pl02G0000292200.v1	Pl02	34996547	35005167	Phvul.002G172800	Chr02	32095502	32104715	0	0	0	1	0	0	1	0
1273	Pl02G0000293300.v1	Pl02	35158521	35159983	Phvul.002G173400	Chr02	32230068	32231467	0	0	0	1	0	0	0	0
1274	Pl02G0000293400.v1	Pl02	35169756	35174765	Phvul.002G173500	Chr02	32248563	32249323	0	0	0	1	0	0	0	0
1275	Pl02G0000293500.v1	Pl02	35176445	35177112	NA	NA	NA	NA	0	0	0	1	0	0	0	0
1276	Pl02G0000293600.v1	Pl02	35191669	35194052	Phvul.002G173600	Chr02	32264391	32266185	0	0	0	1	0	0	0	0
1277	Pl02G0000294700.v1	Pl02	35381192	35384380	Phvul.002G174100	Chr02	32400343	32403008	0	0	0	1	0	0	0	0
1278	Pl02G0000294900.v1	Pl02	35398658	35402293	Phvul.002G174200	Chr02	32426672	32429993	0	0	0	1	0	0	0	0
1279	Pl02G0000295000.v1	Pl02	35399963	35400327	Phvul.002G174300	Chr02	32427761	32428135	0	0	0	1	0	1	0	0
1280	Pl02G0000295100.v1	Pl02	35408219	35410329	Phvul.002G174400	Chr02	32442716	32443688	0	0	0	1	0	1	0	0
1281	Pl02G0000295600.v1	Pl02	35453904	35456454	Phvul.002G174600	Chr02	32464122	32466285	0	0	0	1	0	0	0	1
1282	Pl02G0000295900.v1	Pl02	35520515	35537367	Phvul.002G174900	Chr02	32505111	32522720	0	0	1	0	0	0	0	0
1283	Pl02G0000296100.v1	Pl02	35571779	35575911	Phvul.002G175000	Chr02	32534123	32538811	0	0	1	1	0	0	0	0
1284	Pl02G0000296200.v1	Pl02	35579466	35579777	Phvul.005G031300	Chr05	2910189	2910833	0	0	1	1	0	0	0	1
1285	Pl02G0000296400.v1	Pl02	35590790	35591542	NA	NA	NA	NA	0	0	0	1	0	0	0	0
1286	Pl02G0000296500.v1	Pl02	35599900	35601098	Phvul.002G175100	Chr02	32552517	32553682	0	0	0	1	0	0	0	0
1287	Pl02G0000296600.v1	Pl02	35607477	35608370	NA	NA	NA	NA	0	0	1	1	0	0	0	0
1288	Pl02G0000296700.v1	Pl02	35612348	35615815	Phvul.002G175200	Chr02	32557713	32560786	0	0	1	1	0	0	0	0
1289	Pl02G0000297100.v1	Pl02	35635471	35636421	NA	NA	NA	NA	0	0	1	0	0	0	0	0
1290	Pl02G0000297300.v1	Pl02	35645411	35648320	Phvul.002G175300	Chr02	32571688	32574997	0	0	1	0	0	0	1	0
1291	Pl02G0000297400.v1	Pl02	35653371	35665247	Phvul.002G175400	Chr02	32602083	32615433	0	0	1	0	0	0	0	0
1292	Pl02G0000297500.v1	Pl02	35680885	35688551	Phvul.002G175500	Chr02	32621598	32626866	0	0	1	0	0	0	1	0
1293	Pl02G0000297600.v1	Pl02	35692204	35696818	Phvul.002G175600	Chr02	32629528	32633971	0	0	1	0	1	0	0	0
1294	Pl02G0000297700.v1	Pl02	35718397	35721634	Phvul.002G175700	Chr02	32639903	32647470	0	0	1	0	0	0	0	0
1295	Pl02G0000297800.v1	Pl02	35737493	35740038	Phvul.002G175800	Chr02	32662357	32664893	0	0	1	0	0	0	0	0
1296	Pl02G0000298000.v1	Pl02	35755546	35765352	Phvul.002G176000	Chr02	32676135	32686315	0	0	1	0	0	0	1	0
1297	Pl02G0000298100.v1	Pl02	35778999	35791279	Phvul.002G176100	Chr02	32693663	32700906	1	0	1	0	1	0	0	0
1298	Pl02G0000298300.v1	Pl02	35802591	35805601	Phvul.002G176300	Chr02	32711941	32714382	1	0	1	0	0	0	0	0
1299	Pl02G0000298400.v1	Pl02	35810905	35812938	Phvul.002G176400	Chr02	32724650	32726691	1	0	1	0	0	0	0	0
1300	Pl02G0000298500.v1	Pl02	35815227	35819039	Phvul.002G176500	Chr02	32733772	32737019	1	0	1	0	0	0	0	0
1301	Pl02G0000298600.v1	Pl02	35831212	35837720	Phvul.002G176600	Chr02	32748331	32754609	1	0	0	1	0	0	0	0
1302	Pl02G0000298700.v1	Pl02	35860503	35861668	Phvul.002G176700	Chr02	32773469	32775569	0	0	1	1	0	0	0	0
1303	Pl02G0000298800.v1	Pl02	35871689	35875493	Phvul.002G176800	Chr02	32788114	32791258	0	0	1	1	0	0	0	0
1304	Pl02G0000299000.v1	Pl02	35887165	35893686	Phvul.002G176900	Chr02	32805978	32812379	0	0	1	1	0	0	0	0
1305	Pl02G0000299300.v1	Pl02	35906811	35908133	Phvul.002G177000	Chr02	32817823	32819255	0	0	0	1	0	0	0	0
1306	Pl02G0000299400.v1	Pl02	35919195	35920744	Phvul.004G124800	Chr04	39988368	39989700	0	0	0	1	0	0	0	0
1307	Pl02G0000299500.v1	Pl02	35932563	35936683	Phvul.002G177100	Chr02	32829922	32834360	0	0	0	1	0	0	0	0
1308	Pl02G0000299600.v1	Pl02	35961288	35966682	Phvul.002G177200	Chr02	32856832	32862036	0	0	0	1	0	0	0	0
1309	Pl02G0000299700.v1	Pl02	35981171	35983216	Phvul.002G177300	Chr02	32870422	32872511	0	0	0	1	0	0	0	0
1310	Pl02G0000299800.v1	Pl02	36017580	36019758	Phvul.002G177400	Chr02	32879116	32881878	0	0	0	1	0	0	0	0
1311	Pl02G0000300000.v1	Pl02	36030934	36036922	Phvul.002G177500	Chr02	32885495	32891394	0	0	0	1	0	0	1	0
1312	Pl02G0000300200.v1	Pl02	36110373	36111206	Phvul.002G177700	Chr02	32957921	32958770	1	0	0	0	0	0	0	0
1313	Pl02G0000300300.v1	Pl02	36117367	36121836	Phvul.002G177800	Chr02	32965991	32969649	1	0	0	0	0	0	0	0
1314	Pl02G0000300500.v1	Pl02	36160873	36165981	Phvul.002G177900	Chr02	32992076	32996509	0	0	1	0	1	0	1	0
1315	Pl02G0000300600.v1	Pl02	36169631	36174995	Phvul.002G178000	Chr02	33000264	33006101	0	0	1	0	0	0	0	0
1316	Pl02G0000300900.v1	Pl02	36189772	36193523	Phvul.002G178100	Chr02	33024538	33028194	0	0	1	0	0	1	1	0
1317	Pl02G0000301000.v1	Pl02	36197743	36218638	Phvul.002G178200	Chr02	33028554	33044196	0	0	1	0	0	0	1	0
1318	Pl02G0000301100.v1	Pl02	36222065	36222467	NA	NA	NA	NA	0	0	1	0	0	0	0	0
1319	Pl02G0000301500.v1	Pl02	36253145	36260890	Phvul.002G179500	Chr02	33136678	33144297	0	0	0	0	0	1	0	0
1320	Pl02G0000301600.v1	Pl02	36266664	36269485	Phvul.002G179600	Chr02	33146833	33149730	0	0	0	1	0	0	0	0
1321	Pl02G0000301700.v1	Pl02	36270210	36279898	Phvul.002G179700	Chr02	33150689	33159798	0	0	0	1	0	0	0	0
1322	Pl02G0000301900.v1	Pl02	36292263	36292631	Phvul.002G179800	Chr02	33167796	33168445	0	0	0	1	0	0	0	0
1323	Pl02G0000302000.v1	Pl02	36306334	36308505	Phvul.002G179900	Chr02	33183850	33194295	0	0	0	1	0	0	0	0
1324	Pl02G0000302100.v1	Pl02	36312170	36317859	Phvul.002G179900	Chr02	33183850	33194295	0	0	0	1	0	1	0	0
1325	Pl02G0000302200.v1	Pl02	36325151	36325801	Phvul.002G180000	Chr02	33202250	33202789	0	0	0	1	0	0	0	0
1326	Pl02G0000302400.v1	Pl02	36337043	36339998	Phvul.002G180100	Chr02	33204890	33207409	0	0	0	1	0	1	0	0
1327	Pl02G0000302500.v1	Pl02	36349142	36354135	Phvul.002G180200	Chr02	33211727	33218281	0	0	0	1	0	0	0	0
1328	Pl02G0000303900.v1	Pl02	36530590	36533578	Phvul.002G181200	Chr02	33358109	33361577	0	0	0	0	1	0	0	0
1329	Pl02G0000304400.v1	Pl02	36598598	36605579	Phvul.002G181500	Chr02	33397868	33404056	0	0	1	0	0	0	0	0
1330	Pl02G0000304500.v1	Pl02	36603628	36612333	Phvul.002G181600	Chr02	33403725	33410335	0	0	1	0	0	0	0	0
1331	Pl02G0000304600.v1	Pl02	36616071	36621138	Phvul.002G181800	Chr02	33418507	33424386	0	0	1	0	0	0	0	0
1332	Pl02G0000304700.v1	Pl02	36630502	36666808	Phvul.002G181900	Chr02	33438417	33469343	0	0	1	0	0	0	0	0
1333	Pl02G0000304800.v1	Pl02	36686773	36689503	Phvul.002G182000	Chr02	33474607	33477416	0	0	1	0	0	0	0	0
1334	Pl02G0000304900.v1	Pl02	36705576	36706908	Phvul.002G182100	Chr02	33495946	33497153	0	0	1	0	0	0	0	0
1335	Pl02G0000305400.v1	Pl02	36767029	36770041	Phvul.002G182500	Chr02	33534747	33537920	0	0	1	0	1	0	0	0
1336	Pl02G0000305500.v1	Pl02	36773975	36775593	NA	NA	NA	NA	0	0	1	0	0	0	0	0
1337	Pl02G0000305600.v1	Pl02	36780538	36791131	Phvul.002G182600	Chr02	33543056	33553323	0	0	1	0	0	0	0	0
1338	Pl02G0000309600.v1	Pl02	37360278	37362238	Phvul.002G185800	Chr02	34088818	34090976	0	0	1	0	0	0	0	0
1339	Pl02G0000309700.v1	Pl02	37366896	37375276	Phvul.002G186000	Chr02	34108565	34110381	0	0	1	0	0	0	0	0
1340	Pl02G0000309800.v1	Pl02	37378284	37385637	Phvul.002G186100	Chr02	34113108	34120571	0	0	1	0	0	0	0	0
1341	Pl02G0000309900.v1	Pl02	37387993	37388202	Phvul.003G115900	Chr03	28923178	28923622	0	0	1	0	0	0	0	0
1342	Pl02G0000310000.v1	Pl02	37399201	37404758	Phvul.002G186200	Chr02	34131315	34136743	0	0	1	0	0	1	0	0
1343	Pl02G0000316900.v1	Pl02	38097185	38099037	Phvul.002G191400	Chr02	34794453	34798247	1	0	0	0	0	0	0	0
1344	Pl02G0000317500.v1	Pl02	38104806	38108172	Phvul.002G191500	Chr02	34804672	34807990	1	0	0	0	0	0	0	0
1345	Pl02G0000319000.v1	Pl02	38264814	38270169	Phvul.002G194200	Chr02	35062662	35068345	0	0	1	0	0	0	0	0
1346	Pl02G0000319100.v1	Pl02	38272415	38278199	Phvul.002G194300	Chr02	35069999	35076279	0	0	1	0	0	0	0	0
1347	Pl02G0000319200.v1	Pl02	38298011	38299310	Phvul.002G194400	Chr02	35088928	35091820	0	0	1	0	1	0	0	0
1348	Pl02G0000319300.v1	Pl02	38300185	38316009	Phvul.002G194500	Chr02	35092615	35105965	0	0	1	0	1	0	0	0
1349	Pl02G0000319400.v1	Pl02	38323629	38324225	Phvul.002G194600	Chr02	35113294	35114589	0	0	1	0	0	0	0	0
1350	Pl02G0000319500.v1	Pl02	38336078	38336287	Phvul.002G194700	Chr02	35127112	35127829	0	0	1	0	0	0	0	0
1351	Pl02G0000319600.v1	Pl02	38341520	38345674	Phvul.002G194800	Chr02	35133459	35137334	0	0	1	0	0	0	0	0
1352	Pl02G0000319700.v1	Pl02	38347081	38353441	Phvul.002G194900	Chr02	35141433	35149043	0	0	1	0	0	0	0	0
1353	Pl02G0000320100.v1	Pl02	38398452	38400055	Phvul.002G195600	Chr02	35269263	35271241	0	0	1	0	0	0	0	0
1354	Pl02G0000320200.v1	Pl02	38438350	38438784	Phvul.002G195500	Chr02	35225154	35226764	1	0	1	0	0	0	0	0
1355	Pl02G0000320400.v1	Pl02	38451395	38451978	NA	NA	NA	NA	1	0	1	0	1	0	0	0
1356	Pl02G0000320500.v1	Pl02	38462315	38464553	NA	NA	NA	NA	0	0	1	0	0	0	0	0
1357	Pl02G0000320600.v1	Pl02	38467916	38469080	NA	NA	NA	NA	0	0	1	0	1	0	0	0
1358	Pl02G0000321100.v1	Pl02	38499582	38502859	NA	NA	NA	NA	0	0	1	0	0	0	0	0
1359	Pl02G0000321200.v1	Pl02	38513061	38513474	NA	NA	NA	NA	0	0	1	0	0	0	0	0
1360	Pl02G0000321600.v1	Pl02	38540050	38600757	Phvul.002G197300	Chr02	35514943	35516847	0	1	1	0	1	0	0	0
1361	Pl02G0000321700.v1	Pl02	38567095	38567876	Phvul.001G007400	Chr01	598800	601711	0	0	1	0	0	0	0	0
1362	Pl02G0000321800.v1	Pl02	38568764	38577001	Phvul.002G196600	Chr02	35363316	35371908	0	0	1	0	0	0	0	0
1363	Pl02G0000321900.v1	Pl02	38588725	38594388	Phvul.002G197200	Chr02	35504162	35511666	0	1	1	0	0	0	0	0
1364	Pl02G0000322000.v1	Pl02	38616235	38617808	Phvul.002G196800	Chr02	35413372	35415513	0	1	1	0	0	0	0	0
1365	Pl02G0000323600.v1	Pl02	38833021	38835139	Phvul.002G198800	Chr02	35730437	35732038	0	0	0	1	0	0	0	0
1366	Pl02G0000323700.v1	Pl02	38851731	38853812	Phvul.002G199000	Chr02	35747048	35748998	0	0	0	1	0	0	0	0
1367	Pl02G0000323900.v1	Pl02	38891286	38892929	Phvul.002G199200	Chr02	35770149	35772482	0	0	0	0	1	0	0	0
1368	Pl02G0000325900.v1	Pl02	39060404	39062020	Phvul.002G200400	Chr02	35954858	35956661	1	0	0	0	0	0	0	0
1369	Pl02G0000326000.v1	Pl02	39091087	39091458	NA	NA	NA	NA	1	0	0	0	0	0	0	0
1370	Pl02G0000326800.v1	Pl02	39175982	39177659	Phvul.002G201800	Chr02	36117844	36119182	0	0	1	0	0	0	0	0
1371	Pl02G0000327000.v1	Pl02	39187576	39190931	Phvul.002G202000	Chr02	36152085	36156289	0	0	1	0	0	0	0	1
1372	Pl02G0000328500.v1	Pl02	39367011	39367426	NA	NA	NA	NA	0	0	0	0	1	0	0	0
1373	Pl02G0000333400.v1	Pl02	39716683	39719539	Phvul.002G206600	Chr02	36642800	36645602	0	0	0	0	0	1	0	0
1374	Pl02G0000333500.v1	Pl02	39719833	39722582	Phvul.002G206700	Chr02	36646246	36648147	1	0	0	0	0	0	0	0
1375	Pl02G0000333600.v1	Pl02	39740094	39746082	Phvul.002G206800	Chr02	36673389	36678231	1	0	1	0	0	0	0	0
1376	Pl02G0000333700.v1	Pl02	39761356	39766570	Phvul.002G206900	Chr02	36688123	36693789	1	0	1	0	0	0	0	0
1377	Pl02G0000333800.v1	Pl02	39771124	39776236	Phvul.002G207000	Chr02	36699345	36704980	0	0	1	0	0	0	0	0
1378	Pl02G0000333900.v1	Pl02	39781875	39783983	Phvul.002G207100	Chr02	36708421	36714484	0	0	1	0	0	0	0	0
1379	Pl02G0000334000.v1	Pl02	39792181	39794235	Phvul.002G207200	Chr02	36722878	36725403	0	0	1	0	0	0	0	0
1380	Pl02G0000334100.v1	Pl02	39796403	39796774	Phvul.002G207300	Chr02	36727159	36727894	0	0	1	0	0	0	0	0
1381	Pl02G0000334200.v1	Pl02	39807120	39809145	Phvul.002G207400	Chr02	36733895	36735900	0	0	1	0	0	0	0	0
1382	Pl02G0000334300.v1	Pl02	39831822	39833133	Phvul.002G207500	Chr02	36761947	36763367	0	0	1	0	0	0	0	0
1383	Pl02G0000334500.v1	Pl02	39836538	39838247	Phvul.002G207700	Chr02	36769542	36771729	0	0	1	0	0	0	0	0
1384	Pl02G0000334600.v1	Pl02	39852405	39855661	Phvul.002G207800	Chr02	36785800	36788873	0	0	1	0	1	0	0	0
1385	Pl02G0000334700.v1	Pl02	39859975	39867952	Phvul.002G207900	Chr02	36791884	36800575	0	0	1	0	0	0	0	0
1386	Pl02G0000334800.v1	Pl02	39873650	39877033	Phvul.002G208000	Chr02	36806834	36810139	0	0	1	0	0	0	0	0
1387	Pl02G0000334900.v1	Pl02	39885021	39889044	Phvul.002G208100	Chr02	36821929	36826646	0	0	1	0	0	0	1	0
1388	Pl02G0000355000.v1	Pl02	41855072	41857420	Phvul.002G224700	Chr02	38949581	38951073	0	0	0	1	0	0	0	0
1389	Pl02G0000355200.v1	Pl02	41873676	41877824	Phvul.002G224800	Chr02	38969245	38973066	0	0	0	1	0	0	0	0
1390	Pl02G0000355300.v1	Pl02	41881023	41883110	Phvul.002G224900	Chr02	38979449	38981396	0	0	0	1	0	0	0	0
1391	Pl02G0000355400.v1	Pl02	41899123	41899889	Phvul.002G225400	Chr02	39038069	39039040	0	0	0	1	0	0	0	0
1392	Pl02G0000355500.v1	Pl02	41911719	41915637	Phvul.002G225500	Chr02	39052469	39056898	0	0	0	1	0	0	0	0
1393	Pl02G0000355600.v1	Pl02	41919980	41922503	Phvul.002G225600	Chr02	39065473	39067257	0	0	0	1	0	0	0	0
1394	Pl02G0000359100.v1	Pl02	42279172	42279783	NA	NA	NA	NA	0	0	0	0	1	0	0	0
1395	Pl02G0000371600.v1	Pl02	43673885	43678508	Phvul.002G241500	Chr02	40837478	40841478	0	0	0	0	1	0	0	0
1396	Pl02G0000377300.v1	Pl02	44121354	44122248	Phvul.002G246500	Chr02	41286278	41286757	0	0	0	0	0	1	0	0
1397	Pl02G0000381800.v1	Pl02	44510214	44510615	Phvul.002G250100	Chr02	41709411	41710908	0	0	0	0	1	0	0	0
1398	Pl02G0000388500.v1	Pl02	44979542	44985195	Phvul.002G260400	Chr02	42607438	42613069	0	0	1	0	0	0	0	0
1399	Pl02G0000388600.v1	Pl02	44995567	44997274	Phvul.002G260500	Chr02	42618275	42620028	0	0	1	0	1	0	0	0
1400	Pl02G0000388700.v1	Pl02	45001292	45003531	Phvul.002G260600	Chr02	42622262	42625978	0	0	1	0	1	0	1	0
1401	Pl02G0000389500.v1	Pl02	45142120	45145551	Phvul.002G261200	Chr02	42745480	42748834	0	0	1	0	1	0	0	0
1402	Pl02G0000389600.v1	Pl02	45148122	45162301	Phvul.002G261300	Chr02	42752844	42764108	0	0	1	0	0	0	0	0
1403	Pl02G0000389700.v1	Pl02	45163976	45166922	Phvul.002G261400	Chr02	42765464	42768466	0	0	1	0	0	0	0	0
1404	Pl02G0000389900.v1	Pl02	45177646	45182422	Phvul.002G257700	Chr02	42427936	42432665	0	0	1	0	1	0	0	0
1405	Pl02G0000390000.v1	Pl02	45185882	45187792	Phvul.002G257600	Chr02	42424184	42425468	0	0	1	0	1	0	0	0
1406	Pl02G0000390100.v1	Pl02	45192984	45195291	Phvul.002G257500	Chr02	42418622	42419799	0	0	1	0	0	0	0	0
1407	Pl02G0000390200.v1	Pl02	45194808	45197937	Phvul.002G257400	Chr02	42414913	42418029	0	0	1	0	1	0	0	0
1408	Pl02G0000390300.v1	Pl02	45199344	45204530	Phvul.002G257300	Chr02	42407428	42413552	0	0	1	0	1	0	1	0
1409	Pl02G0000390400.v1	Pl02	45206416	45207889	Phvul.002G257200	Chr02	42405504	42406779	0	0	1	0	0	0	0	0
1410	Pl02G0000390500.v1	Pl02	45209579	45211920	Phvul.002G257100	Chr02	42402669	42404819	0	0	1	0	0	0	0	0
1411	Pl02G0000390600.v1	Pl02	45222404	45229931	Phvul.002G257000	Chr02	42383140	42394199	0	0	1	0	0	0	0	0
1412	Pl02G0000390800.v1	Pl02	45237972	45238979	Phvul.002G256900	Chr02	42366100	42367101	0	0	1	0	0	0	0	0
1413	Pl02G0000391800.v1	Pl02	45308368	45313100	Phvul.002G255900	Chr02	42272888	42278007	0	0	1	0	0	0	0	0
1414	Pl02G0000391900.v1	Pl02	45315286	45315913	Phvul.002G255800	Chr02	42268291	42271539	0	0	1	0	0	0	0	0
1415	Pl02G0000392000.v1	Pl02	45323619	45327399	Phvul.002G255700	Chr02	42262596	42265757	0	0	1	0	0	0	0	0
1416	Pl02G0000392100.v1	Pl02	45326892	45331476	Phvul.002G255600	Chr02	42258189	42262526	0	0	1	0	0	0	0	0
1417	Pl02G0000392200.v1	Pl02	45335974	45351381	Phvul.002G255500	Chr02	42232716	42253478	0	0	1	0	1	0	0	0
1418	Pl02G0000392300.v1	Pl02	45362181	45366265	Phvul.002G255400	Chr02	42219377	42224329	0	0	1	0	0	0	1	0
1419	Pl02G0000392400.v1	Pl02	45371850	45373754	Phvul.002G255300	Chr02	42205314	42207433	0	0	1	0	0	0	0	0
1420	Pl02G0000392500.v1	Pl02	45375830	45377045	Phvul.002G255200	Chr02	42194876	42197069	0	0	1	0	1	0	0	0
1421	Pl02G0000392600.v1	Pl02	45377348	45381408	Phvul.002G255100	Chr02	42190081	42194492	0	0	1	0	0	0	0	0
1422	Pl02G0000392700.v1	Pl02	45383077	45383832	Phvul.002G255000	Chr02	42182603	42183352	0	0	1	0	0	0	0	0
1423	Pl02G0000412100.v1	Pl02	46999533	47003813	Phvul.002G277900	Chr02	44185200	44188961	0	0	0	0	1	0	0	0
1424	Pl02G0000413300.v1	Pl02	47100365	47111360	Phvul.002G279100	Chr02	44300555	44309955	0	0	1	0	0	0	0	0
1425	Pl02G0000413400.v1	Pl02	47120126	47122674	Phvul.002G279200	Chr02	44313040	44318557	0	0	1	0	0	0	0	0
1426	Pl02G0000413500.v1	Pl02	47128654	47133457	Phvul.002G279300	Chr02	44323845	44329216	0	0	1	0	0	0	0	0
1427	Pl02G0000413600.v1	Pl02	47136299	47136992	Phvul.002G279400	Chr02	44333714	44336144	0	0	1	0	0	0	0	0
1428	Pl02G0000413700.v1	Pl02	47140466	47143214	Phvul.002G279500	Chr02	44337834	44341715	0	0	1	0	1	0	0	0
1429	Pl02G0000413800.v1	Pl02	47145575	47159002	Phvul.002G279600	Chr02	44342982	44354406	0	0	1	0	1	0	0	0
1430	Pl02G0000413900.v1	Pl02	47148734	47150491	Phvul.005G088400	Chr05	24325995	24327128	0	0	1	0	0	0	0	0
1431	Pl02G0000414000.v1	Pl02	47168044	47173842	Phvul.002G279700	Chr02	44369387	44374899	0	0	1	0	0	0	0	0
1432	Pl02G0000414100.v1	Pl02	47180211	47185029	Phvul.002G279800	Chr02	44378198	44383431	0	0	1	0	0	0	0	0
1433	Pl02G0000414200.v1	Pl02	47187282	47187611	Phvul.002G279900	Chr02	44385375	44385917	0	0	1	0	0	0	0	0
1434	Pl02G0000414300.v1	Pl02	47189649	47194724	Phvul.002G280000	Chr02	44388656	44393773	0	0	1	0	0	0	0	0
1435	Pl02G0000414400.v1	Pl02	47200664	47206489	Phvul.002G280100	Chr02	44400766	44407329	0	0	1	0	1	0	0	0
1436	Pl02G0000414500.v1	Pl02	47209424	47223619	Phvul.002G280200	Chr02	44410675	44414420	0	0	1	0	0	0	0	0
1437	Pl02G0000414600.v1	Pl02	47224783	47225314	Phvul.002G280400	Chr02	44427703	44428818	0	0	1	0	0	0	0	0
1438	Pl02G0000414700.v1	Pl02	47228523	47230315	Phvul.002G280500	Chr02	44431482	44432978	0	0	1	0	0	0	0	0
1439	Pl02G0000414800.v1	Pl02	47231303	47231987	NA	NA	NA	NA	0	0	1	0	0	0	0	0
1440	Pl02G0000414900.v1	Pl02	47236152	47239482	Phvul.002G280600	Chr02	44438700	44442324	0	0	1	0	0	0	0	0
1441	Pl02G0000415000.v1	Pl02	47243355	47246170	Phvul.002G280700	Chr02	44445201	44447528	0	0	1	0	0	0	0	0
1442	Pl02G0000415100.v1	Pl02	47246957	47249829	Phvul.009G158800	Chr09	23039658	23041744	0	0	1	0	0	0	0	0
1443	Pl02G0000415200.v1	Pl02	47250280	47251456	Phvul.002G280800	Chr02	44450457	44452172	0	0	1	0	0	0	0	0
1444	Pl02G0000415300.v1	Pl02	47251920	47254092	Phvul.002G280900	Chr02	44452421	44454491	0	0	1	0	0	0	0	0
1445	Pl02G0000423900.v1	Pl02	47961835	47969047	Phvul.002G288400	Chr02	45187688	45191246	0	0	0	0	0	1	0	0
1446	Pl02G0000425000.v1	Pl02	48039855	48048016	Phvul.002G289400	Chr02	45265593	45272640	0	0	0	1	0	0	0	0
1447	Pl02G0000425100.v1	Pl02	48052496	48055919	Phvul.002G289500	Chr02	45275979	45280940	0	0	0	1	0	1	0	0
1448	Pl02G0000425200.v1	Pl02	48057108	48061162	Phvul.002G289600	Chr02	45281764	45285713	0	0	0	1	0	1	0	0
1449	Pl02G0000425300.v1	Pl02	48073376	48081130	Phvul.002G289700	Chr02	45288800	45297745	0	0	0	1	0	0	0	0
1450	Pl02G0000425400.v1	Pl02	48084794	48086042	Phvul.002G289800	Chr02	45300330	45302907	0	0	0	1	0	0	0	0
1451	Pl02G0000425500.v1	Pl02	48093709	48097779	Phvul.002G290000	Chr02	45309544	45313699	0	0	0	1	0	0	0	0
1452	Pl02G0000426700.v1	Pl02	48207715	48210981	Phvul.002G291100	Chr02	45419964	45424491	0	0	1	0	0	0	0	0
1453	Pl02G0000426800.v1	Pl02	48212803	48216010	Phvul.002G291200	Chr02	45427184	45430187	0	0	1	0	0	0	0	1
1454	Pl02G0000426900.v1	Pl02	48221676	48226942	Phvul.002G291300	Chr02	45436280	45442364	0	0	1	0	0	0	0	1
1455	Pl02G0000427000.v1	Pl02	48240556	48242839	Phvul.002G291400	Chr02	45448066	45451164	0	0	1	0	0	0	0	0
1456	Pl02G0000427100.v1	Pl02	48253301	48260768	Phvul.002G291500	Chr02	45458133	45465521	0	0	1	0	0	1	1	1
1457	Pl02G0000429800.v1	Pl02	48528070	48529829	Phvul.002G294100	Chr02	45754768	45756902	0	0	0	0	1	0	0	0
1458	Pl02G0000432100.v1	Pl02	48724041	48728898	Phvul.002G296300	Chr02	45968100	45972701	0	0	0	0	0	1	0	0
1459	Pl02G0000432300.v1	Pl02	48735199	48746017	Phvul.002G296500	Chr02	45979927	45993236	0	0	0	1	0	0	0	0
1460	Pl02G0000432400.v1	Pl02	48747885	48751409	Phvul.009G036600	Chr09	7691611	7695145	0	0	0	1	0	0	0	0
1461	Pl02G0000432500.v1	Pl02	48752053	48754385	Phvul.002G296700	Chr02	46003224	46005845	0	0	0	1	0	0	0	0
1462	Pl02G0000432600.v1	Pl02	48757019	48762404	Phvul.002G296800	Chr02	46008603	46013575	0	0	0	1	0	0	0	0
1463	Pl02G0000432700.v1	Pl02	48764745	48765305	Phvul.002G296900	Chr02	46017291	46018317	0	0	0	1	0	0	0	0
1464	Pl02G0000432800.v1	Pl02	48769448	48770531	Phvul.002G297000	Chr02	46022337	46024039	0	0	0	1	0	0	0	1
1465	Pl02G0000432900.v1	Pl02	48770036	48772879	Phvul.002G297100	Chr02	46023368	46025419	0	0	0	1	0	1	0	0
1466	Pl02G0000433000.v1	Pl02	48776652	48777550	Phvul.002G297200	Chr02	46029925	46030984	0	0	0	1	0	1	0	0
1467	Pl02G0000433100.v1	Pl02	48780377	48781901	Phvul.002G297300	Chr02	46033852	46035284	0	0	0	1	0	1	0	1
1468	Pl02G0000433200.v1	Pl02	48782449	48785312	Phvul.002G297400	Chr02	46036035	46038715	0	0	0	1	0	1	0	0
1469	Pl02G0000433300.v1	Pl02	48801833	48802947	Phvul.002G297500	Chr02	46045885	46046673	0	0	0	1	0	0	0	1
1470	Pl02G0000433400.v1	Pl02	48806286	48806831	NA	NA	NA	NA	0	0	0	1	0	0	0	0
1471	Pl02G0000435200.v1	Pl02	48919868	48921813	Phvul.002G299400	Chr02	46177528	46179492	0	0	0	0	1	0	0	0
1472	Pl02G0000435300.v1	Pl02	48924257	48936445	Phvul.002G299600	Chr02	46217667	46231318	0	0	1	0	0	0	0	0
1473	Pl02G0000435400.v1	Pl02	48940203	48948220	Phvul.002G299700	Chr02	46233120	46241672	0	0	1	0	0	0	0	0
1474	Pl02G0000435500.v1	Pl02	48952955	48956963	Phvul.002G299800	Chr02	46247243	46251325	0	0	1	0	0	0	0	0
1475	Pl02G0000435600.v1	Pl02	48957964	48958544	Phvul.002G299900	Chr02	46252297	46254357	0	0	1	0	0	0	0	0
1476	Pl02G0000435700.v1	Pl02	48963580	48964044	Phvul.002G300000	Chr02	46256666	46258825	0	0	1	0	0	0	0	0
1477	Pl02G0000435800.v1	Pl02	48966856	48967428	Phvul.002G300100	Chr02	46259760	46260700	0	0	1	0	0	0	0	0
1478	Pl02G0000435900.v1	Pl02	48974427	48975452	Phvul.002G300200	Chr02	46265359	46266690	0	0	1	0	0	0	0	0
1479	Pl02G0000436000.v1	Pl02	48978455	48981491	Phvul.002G300300	Chr02	46269760	46272244	0	0	1	0	0	0	0	0
1480	Pl02G0000436100.v1	Pl02	48986675	48990389	Phvul.002G300400	Chr02	46276020	46279427	0	0	1	0	0	0	0	0
1481	Pl02G0000436200.v1	Pl02	48999678	49001687	Phvul.002G300500	Chr02	46286609	46288606	0	0	1	0	0	0	0	0
1482	Pl02G0000436300.v1	Pl02	49005327	49007204	Phvul.002G300600	Chr02	46291114	46292868	0	0	1	0	0	0	0	0
1483	Pl02G0000436400.v1	Pl02	49009644	49016552	Phvul.002G300700	Chr02	46294083	46305043	0	0	1	0	0	0	0	0
1484	Pl02G0000439000.v1	Pl02	49283472	49283690	Phvul.002G303100	Chr02	46556892	46557518	0	0	1	0	0	0	0	0
1485	Pl02G0000439100.v1	Pl02	49288405	49296992	Phvul.002G303200	Chr02	46561778	46571782	0	0	1	0	0	0	0	0
1486	Pl02G0000439200.v1	Pl02	49301851	49304400	Phvul.002G303300	Chr02	46573544	46578030	0	0	1	0	0	0	0	0
1487	Pl02G0000439300.v1	Pl02	49307771	49310742	Phvul.002G303400	Chr02	46582166	46586359	0	0	1	0	1	0	0	0
1488	Pl02G0000439400.v1	Pl02	49313007	49314269	Phvul.002G303500	Chr02	46588174	46589965	0	0	1	0	0	0	0	0
1489	Pl02G0000439500.v1	Pl02	49316248	49325822	Phvul.002G303600	Chr02	46591364	46603095	0	0	1	0	0	0	0	0
1490	Pl02G0000439600.v1	Pl02	49335272	49335724	Phvul.002G303700	Chr02	46615314	46616337	0	0	1	0	0	0	0	0
1491	Pl02G0000439700.v1	Pl02	49347720	49350546	Phvul.002G303800	Chr02	46625326	46636166	0	0	1	0	1	0	0	0
1492	Pl02G0000439800.v1	Pl02	49352725	49353474	NA	NA	NA	NA	0	0	1	0	1	0	0	0
1493	Pl02G0000439900.v1	Pl02	49357595	49357913	NA	NA	NA	NA	0	0	1	0	0	0	0	0
1494	Pl02G0000440000.v1	Pl02	49363632	49364993	Phvul.002G303800	Chr02	46625326	46636166	0	0	1	0	0	0	0	0
1495	Pl02G0000440100.v1	Pl02	49367804	49369303	Phvul.002G303900	Chr02	46638882	46640924	0	0	1	0	0	0	0	0
1496	Pl02G0000440200.v1	Pl02	49378909	49379808	Phvul.002G304000	Chr02	46650825	46651917	0	0	1	0	0	0	0	0
1497	Pl02G0000440300.v1	Pl02	49385854	49386268	Phvul.002G304100	Chr02	46656474	46659379	0	0	1	0	0	0	0	0
1498	Pl02G0000440400.v1	Pl02	49390655	49391927	Phvul.002G304200	Chr02	46661681	46663422	0	0	1	0	0	0	0	0
1499	Pl02G0000442700.v1	Pl02	49578526	49580576	Phvul.002G306500	Chr02	46876151	46878163	0	0	0	0	0	1	0	0
1500	Pl02G0000442800.v1	Pl02	49583269	49594010	Phvul.002G306600	Chr02	46880728	46892313	0	0	0	0	1	0	0	0
1501	Pl02G0000444500.v1	Pl02	49736883	49743760	Phvul.002G308400	Chr02	47042432	47049058	0	0	0	0	0	1	0	0
1502	Pl02G0000444600.v1	Pl02	49746803	49748322	Phvul.002G308500	Chr02	47050298	47051984	0	0	0	0	0	1	0	0
1503	Pl02G0000444900.v1	Pl02	49765725	49769220	Phvul.002G308800	Chr02	47070336	47074636	0	0	0	0	0	1	0	0
1504	Pl02G0000448200.v1	Pl02	50027706	50029587	Phvul.002G312000	Chr02	47319790	47322867	0	0	0	0	1	0	0	0
1505	Pl02G0000450000.v1	Pl02	50165616	50166439	Phvul.002G313800	Chr02	47454125	47454690	0	0	0	0	1	0	0	0
1506	Pl02G0000452600.v1	Pl02	50407588	50410347	Phvul.002G316400	Chr02	47699630	47702772	0	0	0	0	0	1	0	0
1507	Pl02G0000456800.v1	Pl02	50729761	50730234	Phvul.002G320800	Chr02	48035445	48036011	0	0	0	0	0	1	0	1
1508	Pl02G0000468200.v1	Pl02	51463405	51465907	Phvul.002G332300	Chr02	48933521	48936888	0	0	1	0	0	0	0	0
1509	Pl02G0000468300.v1	Pl02	51468252	51468731	Phvul.002G332400	Chr02	48938847	48939320	0	0	1	0	0	0	0	0
1510	Pl02G0000468400.v1	Pl02	51480413	51482536	Phvul.002G332500	Chr02	48946835	48949462	0	0	1	0	0	0	0	0
1511	Pl02G0000468500.v1	Pl02	51490664	51495067	Phvul.002G332600	Chr02	48955350	48960198	0	0	1	0	0	0	0	0
1512	Pl02G0000468600.v1	Pl02	51496373	51508479	Phvul.002G332700	Chr02	48964031	48976243	0	0	1	0	1	0	0	0
1513	Pl02G0000468700.v1	Pl02	51508685	51517552	Phvul.002G332800	Chr02	48976611	48981411	0	0	1	0	0	0	0	0
1514	Pl02G0000468800.v1	Pl02	51517922	51520261	Phvul.002G332900	Chr02	48981896	48984802	0	0	1	0	1	0	0	0
1515	Pl02G0000469000.v1	Pl02	51529943	51532871	Phvul.002G333100	Chr02	48994117	48997825	0	0	1	0	0	0	0	0
1516	Pl02G0000469100.v1	Pl02	51535843	51536575	Phvul.002G333200	Chr02	49000019	49001093	0	0	1	0	0	0	0	0
1517	Pl02G0000469200.v1	Pl02	51539774	51540244	Phvul.002G333300	Chr02	49004351	49005387	0	0	1	0	0	0	0	0
1518	Pl02G0000469300.v1	Pl02	51542734	51549830	Phvul.002G333400	Chr02	49007622	49012244	0	0	1	0	0	0	0	0
1519	Pl03G0000003000.v1	Pl03	253891	256596	NA	NA	NA	NA	0	0	1	0	0	0	0	0
1520	Pl03G0000003100.v1	Pl03	260015	261649	NA	NA	NA	NA	0	0	1	0	0	0	0	0
1521	Pl03G0000003200.v1	Pl03	267494	276464	Phvul.003G002500	Chr03	223580	232949	0	0	1	0	0	0	0	0
1522	Pl03G0000003300.v1	Pl03	285194	295724	Phvul.003G002400	Chr03	210460	219942	0	0	1	0	0	0	0	0
1523	Pl03G0000003400.v1	Pl03	308758	319453	Phvul.003G002600	Chr03	245309	258087	0	0	1	0	0	0	0	0
1524	Pl03G0000006300.v1	Pl03	516168	517655	Phvul.003G005000	Chr03	450102	451650	0	0	0	0	0	1	0	0
1525	Pl03G0000006700.v1	Pl03	580406	585268	Phvul.003G005400	Chr03	512675	516464	0	0	0	0	0	1	0	0
1526	Pl03G0000007200.v1	Pl03	639734	641863	Phvul.003G006000	Chr03	570571	572870	0	0	0	1	0	0	0	0
1527	Pl03G0000007300.v1	Pl03	652821	655396	Phvul.003G006100	Chr03	574960	577572	0	0	0	1	0	0	0	0
1528	Pl03G0000007500.v1	Pl03	666686	669911	Phvul.003G006000	Chr03	570571	572870	0	0	0	1	0	0	0	0
1529	Pl03G0000007600.v1	Pl03	671247	673405	Phvul.003G006000	Chr03	570571	572870	0	0	0	1	0	0	0	0
1530	Pl03G0000007700.v1	Pl03	676305	678345	Phvul.003G006300	Chr03	620871	623627	0	0	0	1	0	1	0	0
1531	Pl03G0000007800.v1	Pl03	681073	685204	Phvul.003G006400	Chr03	626299	630130	0	0	0	1	0	0	0	0
1532	Pl03G0000007900.v1	Pl03	686314	689947	Phvul.003G006500	Chr03	631300	635614	0	0	0	1	0	1	0	0
1533	Pl03G0000008000.v1	Pl03	691027	696231	Phvul.003G006600	Chr03	636152	640990	0	0	0	1	0	1	0	0
1534	Pl03G0000008100.v1	Pl03	700487	703197	Phvul.003G006700	Chr03	647998	650834	0	0	0	1	0	0	0	0
1535	Pl03G0000008600.v1	Pl03	728771	730551	Phvul.003G006900	Chr03	660301	662086	0	0	0	0	0	1	0	0
1536	Pl03G0000008800.v1	Pl03	743292	746154	Phvul.003G007300	Chr03	686584	688855	0	0	0	1	0	0	0	0
1537	Pl03G0000009100.v1	Pl03	787400	789424	Phvul.003G007600	Chr03	718869	721814	0	0	0	1	0	1	0	0
1538	Pl03G0000009200.v1	Pl03	795712	798179	Phvul.003G007700	Chr03	723359	730009	0	0	0	1	0	1	0	0
1539	Pl03G0000009300.v1	Pl03	805323	808692	Phvul.003G007800	Chr03	736826	740821	0	0	0	1	0	0	0	0
1540	Pl03G0000009400.v1	Pl03	810129	814507	Phvul.003G007900	Chr03	741798	746663	0	0	0	1	0	0	0	0
1541	Pl03G0000009500.v1	Pl03	821093	830785	Phvul.003G008000	Chr03	749580	758817	0	0	0	0	1	0	0	0
1542	Pl03G0000009700.v1	Pl03	865980	870360	Phvul.003G008300	Chr03	801525	809030	0	0	0	0	0	1	0	0
1543	Pl03G0000011400.v1	Pl03	1009604	1011349	Phvul.003G009800	Chr03	956784	960326	0	0	0	0	0	1	0	0
1544	Pl03G0000013200.v1	Pl03	1115032	1118189	Phvul.003G010700	Chr03	1016270	1020228	0	0	0	0	0	1	1	0
1545	Pl03G0000013500.v1	Pl03	1132115	1137319	Phvul.003G010900	Chr03	1029900	1035237	0	0	0	0	0	1	0	0
1546	Pl03G0000013900.v1	Pl03	1168124	1173798	NA	NA	NA	NA	0	0	0	0	0	1	0	0
1547	Pl03G0000014000.v1	Pl03	1181610	1185437	Phvul.003G011400	Chr03	1054609	1067305	0	0	0	1	0	0	1	0
1548	Pl03G0000014100.v1	Pl03	1186641	1188241	Phvul.003G011400	Chr03	1054609	1067305	0	0	0	1	0	0	1	0
1549	Pl03G0000014200.v1	Pl03	1192200	1194666	Phvul.003G011500	Chr03	1072645	1075091	0	0	0	1	0	0	0	0
1550	Pl03G0000014300.v1	Pl03	1200893	1204002	NA	NA	NA	NA	0	0	0	1	0	0	0	0
1551	Pl03G0000014400.v1	Pl03	1206217	1206789	NA	NA	NA	NA	0	0	0	1	0	0	0	0
1552	Pl03G0000014500.v1	Pl03	1212934	1218322	Phvul.003G011600	Chr03	1080398	1085780	0	0	0	1	0	1	0	0
1553	Pl03G0000014600.v1	Pl03	1220148	1222153	NA	NA	NA	NA	0	0	0	1	0	1	0	0
1554	Pl03G0000014700.v1	Pl03	1223863	1228912	Phvul.003G011700	Chr03	1086614	1093669	0	0	0	1	0	1	0	0
1555	Pl03G0000014800.v1	Pl03	1232644	1234345	Phvul.003G011800	Chr03	1097660	1099870	0	0	0	1	0	1	1	0
1556	Pl03G0000015400.v1	Pl03	1289060	1291013	Phvul.003G012400	Chr03	1152130	1155053	0	0	0	1	0	1	0	0
1557	Pl03G0000015500.v1	Pl03	1296678	1303692	Phvul.003G012500	Chr03	1160081	1167002	0	0	0	1	0	1	0	0
1558	Pl03G0000015600.v1	Pl03	1304219	1305147	Phvul.003G051900	Chr03	6414719	6415334	0	0	0	1	0	1	0	0
1559	Pl03G0000015700.v1	Pl03	1309248	1310127	Phvul.003G051900	Chr03	6414719	6415334	0	0	0	1	0	0	0	0
1560	Pl03G0000015800.v1	Pl03	1313648	1318126	Phvul.003G012700	Chr03	1176914	1179539	0	0	0	1	0	1	0	0
1561	Pl03G0000015900.v1	Pl03	1326864	1328548	Phvul.003G012800	Chr03	1190705	1191958	0	0	0	1	0	0	0	0
1562	Pl03G0000016000.v1	Pl03	1346053	1347213	Phvul.003G012900	Chr03	1203331	1204488	0	0	0	1	0	1	0	0
1563	Pl03G0000016100.v1	Pl03	1352990	1353199	Phvul.003G066700	Chr03	9470064	9470695	0	0	0	1	0	0	0	0
1564	Pl03G0000016200.v1	Pl03	1353384	1353593	Phvul.003G066700	Chr03	9470064	9470695	0	0	0	1	0	0	0	0
1565	Pl03G0000016300.v1	Pl03	1356792	1359033	Phvul.003G013000	Chr03	1207908	1209737	0	0	0	1	0	1	0	0
1566	Pl03G0000016400.v1	Pl03	1360632	1362663	Phvul.003G013100	Chr03	1211055	1221626	0	0	0	1	0	1	0	0
1567	Pl03G0000016500.v1	Pl03	1374168	1374713	Phvul.003G013100	Chr03	1211055	1221626	0	0	0	1	0	1	0	0
1568	Pl03G0000016600.v1	Pl03	1376138	1381051	Phvul.003G013200	Chr03	1222706	1227881	0	0	0	1	0	1	0	0
1569	Pl03G0000016700.v1	Pl03	1389079	1390690	Phvul.003G013300	Chr03	1233695	1236054	0	0	0	1	0	0	0	0
1570	Pl03G0000016800.v1	Pl03	1395266	1399526	Phvul.003G013400	Chr03	1241387	1244323	0	0	0	1	0	0	0	0
1571	Pl03G0000016900.v1	Pl03	1403938	1405683	NA	NA	NA	NA	0	0	0	1	0	0	0	0
1572	Pl03G0000017000.v1	Pl03	1408795	1410085	Phvul.003G013500	Chr03	1252708	1254438	0	0	0	1	0	0	0	0
1573	Pl03G0000017100.v1	Pl03	1411571	1421436	Phvul.003G013600	Chr03	1256403	1264828	0	0	0	1	0	0	0	0
1574	Pl03G0000017200.v1	Pl03	1431446	1433357	Phvul.003G013700	Chr03	1272085	1275992	0	0	0	1	0	0	1	0
1575	Pl03G0000017300.v1	Pl03	1437612	1438538	Phvul.003G013800	Chr03	1283173	1284130	0	0	0	1	0	0	0	0
1576	Pl03G0000017400.v1	Pl03	1442314	1443242	Phvul.003G013900	Chr03	1286506	1287455	0	0	0	1	0	0	0	0
1577	Pl03G0000017500.v1	Pl03	1450479	1454790	Phvul.003G014000	Chr03	1290405	1294336	0	0	0	1	0	0	1	0
1578	Pl03G0000017600.v1	Pl03	1455178	1459080	Phvul.003G014100	Chr03	1295026	1300503	0	0	0	1	0	0	1	0
1579	Pl03G0000017700.v1	Pl03	1468894	1477983	Phvul.003G014200	Chr03	1304357	1310637	0	0	0	1	0	0	1	0
1580	Pl03G0000017800.v1	Pl03	1480771	1484633	Phvul.003G014300	Chr03	1312559	1316391	0	0	0	1	0	1	0	0
1581	Pl03G0000017900.v1	Pl03	1487040	1490550	Phvul.003G014400	Chr03	1319859	1322713	0	0	0	1	0	0	0	0
1582	Pl03G0000018000.v1	Pl03	1506863	1508324	Phvul.003G014500	Chr03	1339682	1341389	0	0	0	1	0	1	0	0
1583	Pl03G0000018100.v1	Pl03	1519637	1520990	Phvul.003G014600	Chr03	1344547	1346634	0	0	0	1	0	0	0	0
1584	Pl03G0000018200.v1	Pl03	1524647	1528951	Phvul.003G014700	Chr03	1349848	1353831	0	0	0	1	0	1	0	0
1585	Pl03G0000018300.v1	Pl03	1538640	1539839	Phvul.003G014800	Chr03	1364370	1367581	0	0	0	1	0	1	0	0
1586	Pl03G0000018400.v1	Pl03	1552975	1554717	Phvul.003G014900	Chr03	1380515	1383913	0	0	0	1	0	0	0	0
1587	Pl03G0000018500.v1	Pl03	1559572	1567387	Phvul.003G015000	Chr03	1386035	1393202	0	0	0	1	0	0	0	0
1588	Pl03G0000021300.v1	Pl03	1839827	1840816	Phvul.003G018700	Chr03	1660444	1661132	0	0	0	0	0	1	0	0
1589	Pl03G0000026400.v1	Pl03	2305997	2312591	Phvul.003G023900	Chr03	2095284	2102518	0	0	0	1	0	0	0	0
1590	Pl03G0000026500.v1	Pl03	2319532	2324740	Phvul.003G024000	Chr03	2110161	2115274	0	0	0	1	0	1	0	0
1591	Pl03G0000026600.v1	Pl03	2328078	2330490	Phvul.003G024100	Chr03	2117229	2119841	0	0	0	1	0	1	0	0
1592	Pl03G0000026700.v1	Pl03	2333360	2340341	Phvul.003G024200	Chr03	2121638	2129577	0	0	0	1	0	0	0	1
1593	Pl03G0000026800.v1	Pl03	2368772	2377041	Phvul.003G024300	Chr03	2151841	2161832	0	0	0	1	0	0	0	0
1594	Pl03G0000026900.v1	Pl03	2379095	2384016	Phvul.003G024500	Chr03	2165306	2168876	0	0	0	1	0	0	0	0
1595	Pl03G0000027200.v1	Pl03	2468100	2479185	Phvul.003G024800	Chr03	2244278	2255061	0	1	1	0	0	0	0	0
1596	Pl03G0000027300.v1	Pl03	2481006	2483750	Phvul.003G024900	Chr03	2257010	2258305	0	1	1	0	0	0	0	0
1597	Pl03G0000027400.v1	Pl03	2489834	2491482	Phvul.003G025000	Chr03	2265042	2266021	0	1	1	0	0	0	0	0
1598	Pl03G0000027500.v1	Pl03	2499478	2499750	Phvul.003G025100	Chr03	2275001	2275252	0	1	0	0	0	0	1	0
1599	Pl03G0000030400.v1	Pl03	2859731	2861791	Phvul.003G027900	Chr03	2595394	2597227	1	0	0	0	0	0	0	1
1600	Pl03G0000030600.v1	Pl03	2893839	2896725	Phvul.003G028000	Chr03	2619872	2622387	1	0	0	0	0	0	0	0
1601	Pl03G0000036100.v1	Pl03	3547036	3549841	Phvul.003G033700	Chr03	3308799	3311476	0	0	1	0	0	0	0	0
1602	Pl03G0000036200.v1	Pl03	3552753	3555788	Phvul.003G033800	Chr03	3313115	3314585	0	0	1	0	0	0	0	0
1603	Pl03G0000036300.v1	Pl03	3574555	3576386	Phvul.003G033900	Chr03	3333396	3336555	0	0	1	0	0	0	0	0
1604	Pl03G0000036400.v1	Pl03	3589103	3590524	Phvul.007G141800	Chr07	35076126	35077535	0	0	1	0	0	0	0	0
1605	Pl03G0000036500.v1	Pl03	3592686	3593090	Phvul.003G034000	Chr03	3348176	3348881	0	0	1	0	1	0	0	0
1606	Pl03G0000036600.v1	Pl03	3599482	3620308	Phvul.003G034100	Chr03	3353676	3377342	0	0	1	0	0	0	0	0
1607	Pl03G0000036700.v1	Pl03	3624712	3625643	NA	NA	NA	NA	0	0	1	0	1	0	0	0
1608	Pl03G0000036900.v1	Pl03	3632040	3634077	Phvul.003G034200	Chr03	3380419	3382205	0	0	1	0	0	0	0	0
1609	Pl03G0000037000.v1	Pl03	3634892	3637136	Phvul.003G034300	Chr03	3382610	3384229	0	0	1	0	0	0	0	0
1610	Pl03G0000037100.v1	Pl03	3641618	3643635	Phvul.003G034400	Chr03	3387841	3389349	0	0	1	0	0	0	0	0
1611	Pl03G0000037200.v1	Pl03	3645837	3650325	Phvul.003G034500	Chr03	3393196	3394383	0	0	1	0	0	0	0	0
1612	Pl03G0000037300.v1	Pl03	3661457	3666696	Phvul.003G034600	Chr03	3429913	3435583	0	0	1	0	0	0	0	0
1613	Pl03G0000037400.v1	Pl03	3669136	3670034	Phvul.003G034700	Chr03	3437588	3438857	0	0	1	0	0	0	0	1
1614	Pl03G0000037500.v1	Pl03	3671143	3674200	Phvul.003G034800	Chr03	3439690	3441988	0	0	1	0	0	0	0	0
1615	Pl03G0000043100.v1	Pl03	4477983	4480662	Phvul.003G039800	Chr03	4217179	4219619	0	0	1	0	0	0	0	0
1616	Pl03G0000043400.v1	Pl03	4542907	4546284	Phvul.003G039900	Chr03	4268401	4271356	0	0	1	0	0	0	0	0
1617	Pl03G0000045600.v1	Pl03	4903148	4905510	Phvul.003G042400	Chr03	4729203	4733507	0	0	0	0	0	1	0	0
1618	Pl03G0000046200.v1	Pl03	4981762	4984030	Phvul.003G043000	Chr03	4793023	4795242	1	0	0	0	0	0	0	0
1619	Pl03G0000046300.v1	Pl03	4999374	5004326	Phvul.003G043100	Chr03	4803157	4809102	1	0	0	0	0	0	0	0
1620	Pl03G0000046400.v1	Pl03	5017597	5021214	Phvul.003G043200	Chr03	4827912	4831544	1	0	0	0	0	0	0	0
1621	Pl03G0000048300.v1	Pl03	5342643	5345000	Phvul.003G045200	Chr03	5150678	5152861	0	0	0	0	1	0	0	0
1622	Pl03G0000050300.v1	Pl03	5606363	5613357	Phvul.003G047600	Chr03	5665489	5673351	1	0	0	0	0	0	0	0
1623	Pl03G0000050400.v1	Pl03	5632330	5636383	Phvul.003G047700	Chr03	5690505	5695482	1	0	0	0	0	0	0	0
1624	Pl03G0000050500.v1	Pl03	5641865	5642305	Phvul.003G047800	Chr03	5700370	5700810	1	0	0	0	0	0	0	0
1625	Pl03G0000050600.v1	Pl03	5644769	5647016	Phvul.003G047900	Chr03	5702889	5704695	1	0	0	0	0	0	0	0
1626	Pl03G0000050800.v1	Pl03	5665096	5667047	Phvul.003G048000	Chr03	5720344	5722884	1	0	0	0	0	0	0	0
1627	Pl03G0000051200.v1	Pl03	5677027	5678506	Phvul.007G008000	Chr07	556757	560463	1	0	0	0	0	0	0	0
1628	Pl03G0000051300.v1	Pl03	5679202	5680651	Phvul.007G008000	Chr07	556757	560463	1	0	0	0	0	0	0	0
1629	Pl03G0000051400.v1	Pl03	5683452	5683889	NA	NA	NA	NA	1	0	0	0	0	0	0	0
1630	Pl03G0000051500.v1	Pl03	5688799	5691236	Phvul.003G048100	Chr03	5726997	5730941	1	0	0	0	0	0	0	0
1631	Pl03G0000051600.v1	Pl03	5702262	5705253	Phvul.003G048200	Chr03	5743206	5744447	1	0	0	0	0	0	0	0
1632	Pl03G0000055200.v1	Pl03	6090671	6096271	Phvul.003G050400	Chr03	6111747	6117001	1	0	0	0	0	0	0	0
1633	Pl03G0000055300.v1	Pl03	6097624	6098701	NA	NA	NA	NA	1	0	0	0	0	0	0	0
1634	Pl03G0000055400.v1	Pl03	6099141	6100111	NA	NA	NA	NA	1	0	0	0	0	0	0	0
1635	Pl03G0000055500.v1	Pl03	6108980	6111761	Phvul.003G050500	Chr03	6128576	6131164	1	0	0	0	0	0	0	0
1636	Pl03G0000055700.v1	Pl03	6126735	6132822	Phvul.003G050600	Chr03	6141159	6145022	1	0	0	0	0	0	0	0
1637	Pl03G0000055900.v1	Pl03	6138948	6139928	Phvul.004G124800	Chr04	39988368	39989700	1	0	0	0	0	0	0	0
1638	Pl03G0000056000.v1	Pl03	6168842	6174589	Phvul.003G050700	Chr03	6162488	6168830	1	1	0	0	0	0	0	0
1639	Pl03G0000056050.v1	Pl03	6182611	6192581	Phvul.003G050800	Chr03	6189131	6197810	1	1	0	0	0	0	0	0
1640	Pl03G0000056100.v1	Pl03	6215126	6226052	Phvul.003G050900	Chr03	6241388	6253146	0	1	0	0	0	0	0	1
1641	Pl03G0000056600.v1	Pl03	6288129	6295865	Phvul.003G051300	Chr03	6286656	6308380	1	0	0	0	0	0	0	0
1642	Pl03G0000056700.v1	Pl03	6301868	6302221	Phvul.003G051400	Chr03	6313975	6314590	1	0	0	0	0	0	0	0
1643	Pl03G0000056800.v1	Pl03	6308122	6310654	Phvul.003G051500	Chr03	6316201	6323033	1	0	0	0	0	0	0	0
1644	Pl03G0000057000.v1	Pl03	6319483	6320673	Phvul.003G051600	Chr03	6331367	6332555	1	0	0	0	0	0	0	0
1645	Pl03G0000057900.v1	Pl03	6411677	6412990	Phvul.003G051700	Chr03	6352471	6354626	1	0	0	0	0	0	0	0
1646	Pl03G0000058100.v1	Pl03	6419136	6420453	Phvul.011G119400	Chr11	19825086	19826691	1	0	0	0	0	0	0	0
1647	Pl03G0000058600.v1	Pl03	6477964	6480580	Phvul.003G052000	Chr03	6447930	6450425	1	0	0	0	0	0	0	0
1648	Pl03G0000058800.v1	Pl03	6522258	6529396	Phvul.003G052100	Chr03	6474748	6481244	0	1	0	0	0	0	0	0
1649	Pl03G0000058900.v1	Pl03	6533781	6550342	Phvul.003G052200	Chr03	6485301	6500275	0	1	0	0	0	0	0	0
1650	Pl03G0000059600.v1	Pl03	6605858	6608691	NA	NA	NA	NA	1	0	0	0	0	0	0	0
1651	Pl03G0000059700.v1	Pl03	6621653	6626785	Phvul.005G038700	Chr05	3757049	3758183	1	0	0	0	0	0	0	0
1652	Pl03G0000059800.v1	Pl03	6628988	6631102	Phvul.003G025200	Chr03	2284422	2286554	1	0	0	0	0	0	0	0
1653	Pl03G0000059900.v1	Pl03	6635683	6641402	Phvul.003G144800	Chr03	34200026	34207558	1	0	0	0	0	0	0	0
1654	Pl03G0000060000.v1	Pl03	6656942	6661294	Phvul.003G052600	Chr03	6563253	6567258	0	0	1	0	0	0	0	0
1655	Pl03G0000060100.v1	Pl03	6661613	6663262	Phvul.003G052700	Chr03	6567919	6569097	0	0	1	0	0	0	0	1
1656	Pl03G0000060200.v1	Pl03	6673978	6679878	Phvul.003G052800	Chr03	6575762	6581415	0	0	1	0	0	0	0	0
1657	Pl03G0000060300.v1	Pl03	6701170	6705965	Phvul.003G052900	Chr03	6605596	6611812	0	0	1	0	1	0	0	0
1658	Pl03G0000060500.v1	Pl03	6746300	6749701	Phvul.003G053000	Chr03	6639942	6644949	0	0	1	0	0	0	0	0
1659	Pl03G0000060600.v1	Pl03	6770653	6774000	Phvul.003G053100	Chr03	6670113	6674050	0	0	1	0	0	0	0	0
1660	Pl03G0000061400.v1	Pl03	6883599	6885911	Phvul.003G053400	Chr03	6738340	6740202	1	0	0	0	0	0	0	0
1661	Pl03G0000061500.v1	Pl03	6894612	6895127	Phvul.003G053500	Chr03	6749946	6750455	1	0	0	0	0	0	0	1
1662	Pl03G0000061600.v1	Pl03	6911675	6913150	Phvul.003G053700	Chr03	6796385	6796600	1	0	0	0	0	0	0	0
1663	Pl03G0000063600.v1	Pl03	7146638	7151749	Phvul.003G055400	Chr03	7049246	7055202	0	0	1	0	0	0	0	0
1664	Pl03G0000063900.v1	Pl03	7166285	7167211	Phvul.003G055500	Chr03	7063466	7064383	0	0	1	0	0	0	0	0
1665	Pl03G0000064000.v1	Pl03	7174965	7177994	Phvul.003G055600	Chr03	7071224	7074182	0	0	1	0	0	0	0	0
1666	Pl03G0000064700.v1	Pl03	7295012	7300343	Phvul.003G056200	Chr03	7197332	7202785	0	0	0	0	1	0	0	0
1667	Pl03G0000067600.v1	Pl03	7599936	7602533	Phvul.003G058000	Chr03	7676112	7678722	0	0	1	0	0	0	0	0
1668	Pl03G0000067700.v1	Pl03	7607643	7609556	Phvul.003G058100	Chr03	7690837	7693324	0	0	1	0	0	0	0	0
1669	Pl03G0000067800.v1	Pl03	7636049	7640219	Phvul.003G058200	Chr03	7737123	7740782	0	0	1	0	0	0	0	0
1670	Pl03G0000067900.v1	Pl03	7645969	7653543	Phvul.003G058300	Chr03	7746485	7753950	0	0	1	0	0	0	0	0
1671	Pl03G0000069500.v1	Pl03	7842832	7847031	Phvul.002G129600	Chr02	25964768	25968293	0	0	0	0	1	0	0	0
1672	Pl03G0000070700.v1	Pl03	8006611	8019081	Phvul.003G060200	Chr03	8088496	8093217	0	1	0	0	0	0	1	0
1673	Pl03G0000070800.v1	Pl03	8027750	8030288	Phvul.003G060300	Chr03	8131771	8134526	0	1	0	1	0	0	1	0
1674	Pl03G0000070900.v1	Pl03	8033244	8037990	Phvul.003G060400	Chr03	8137061	8142060	0	1	0	1	0	0	0	0
1675	Pl03G0000072000.v1	Pl03	8128117	8129251	Phvul.010G141100	Chr10	41281979	41283875	0	0	1	0	0	0	0	0
1676	Pl03G0000072100.v1	Pl03	8140618	8144069	Phvul.003G061000	Chr03	8220086	8222795	0	0	1	0	0	0	0	0
1677	Pl03G0000072200.v1	Pl03	8150940	8154041	Phvul.003G061100	Chr03	8253476	8256522	0	0	1	0	0	0	0	0
1678	Pl03G0000072300.v1	Pl03	8164341	8167424	Phvul.003G061200	Chr03	8270199	8273452	0	0	1	0	0	0	1	0
1679	Pl03G0000072400.v1	Pl03	8165607	8174213	Phvul.003G061300	Chr03	8273682	8280650	0	0	1	0	0	0	0	0
1680	Pl03G0000072600.v1	Pl03	8183766	8187240	Phvul.003G061400	Chr03	8289106	8293511	0	0	1	0	0	0	0	0
1681	Pl03G0000073500.v1	Pl03	8276474	8286089	Phvul.003G062100	Chr03	8423077	8434657	0	0	1	0	0	0	1	0
1682	Pl03G0000073600.v1	Pl03	8287982	8293243	Phvul.003G062200	Chr03	8436452	8442418	0	0	1	0	0	0	1	1
1683	Pl03G0000073700.v1	Pl03	8316827	8318468	Phvul.003G062300	Chr03	8470942	8472667	0	0	1	0	0	0	0	0
1684	Pl03G0000073800.v1	Pl03	8337936	8344133	Phvul.003G062400	Chr03	8507707	8510682	0	1	1	0	0	0	0	0
1685	Pl03G0000074000.v1	Pl03	8407670	8411000	Phvul.003G062600	Chr03	8584907	8588683	1	0	0	0	0	0	0	0
1686	Pl03G0000074200.v1	Pl03	8430543	8434000	Phvul.003G062700	Chr03	8605888	8609962	1	0	0	0	0	0	1	0
1687	Pl03G0000074400.v1	Pl03	8450542	8453452	Phvul.003G062800	Chr03	8626240	8629008	1	0	0	0	0	0	0	0
1688	Pl03G0000075400.v1	Pl03	8603880	8606884	Phvul.003G063800	Chr03	8859282	8862509	1	1	0	0	0	0	0	0
1689	Pl03G0000075500.v1	Pl03	8621302	8622637	Phvul.003G063900	Chr03	8870823	8873715	1	1	0	0	0	0	0	0
1690	Pl03G0000075700.v1	Pl03	8641150	8641646	Phvul.003G064100	Chr03	8910341	8911377	1	0	0	0	0	0	0	0
1691	Pl03G0000076200.v1	Pl03	8742625	8745183	NA	NA	NA	NA	1	0	0	0	0	0	0	0
1692	Pl03G0000076300.v1	Pl03	8750891	8755411	Phvul.003G064400	Chr03	9032258	9036687	1	0	0	0	0	0	0	0
1693	Pl03G0000076500.v1	Pl03	8765588	8765948	NA	NA	NA	NA	1	0	0	0	0	0	0	0
1694	Pl03G0000076600.v1	Pl03	8766584	8769922	Phvul.003G064500	Chr03	9045279	9048456	1	0	0	0	0	0	0	1
1695	Pl03G0000077100.v1	Pl03	8883875	8884966	Phvul.003G064800	Chr03	9171392	9172486	0	1	0	0	0	0	0	0
1696	Pl03G0000077200.v1	Pl03	8896257	8900184	Phvul.003G064900	Chr03	9202434	9206537	0	1	0	0	0	0	0	0
1697	Pl03G0000077300.v1	Pl03	8901738	8905472	Phvul.003G065100	Chr03	9208020	9211837	0	1	0	0	0	0	0	0
1698	Pl03G0000077400.v1	Pl03	8907416	8920546	Phvul.003G065200	Chr03	9213473	9227906	0	1	0	0	0	0	0	0
1699	Pl03G0000082100.v1	Pl03	9655849	9656137	NA	NA	NA	NA	1	0	1	0	0	0	0	0
1700	Pl03G0000082200.v1	Pl03	9656693	9658512	Phvul.003G067300	Chr03	9642077	9645278	1	0	1	0	0	0	0	0
1701	Pl03G0000082300.v1	Pl03	9748276	9751354	Phvul.003G067200	Chr03	9552283	9552974	1	0	1	0	1	0	0	0
1702	Pl03G0000082400.v1	Pl03	9751518	9752079	NA	NA	NA	NA	1	0	1	0	1	0	0	0
1703	Pl03G0000082500.v1	Pl03	9761936	9765181	Phvul.003G068800	Chr03	10160407	10163562	1	0	1	0	0	0	0	1
1704	Pl03G0000082600.v1	Pl03	9773522	9778620	Phvul.003G068900	Chr03	10180924	10185761	1	0	1	0	1	0	0	1
1705	Pl03G0000082800.v1	Pl03	9787773	9790255	Phvul.003G069000	Chr03	10190940	10193616	0	0	1	0	0	0	0	1
1706	Pl03G0000082900.v1	Pl03	9797151	9798015	NA	NA	NA	NA	0	0	1	0	1	0	0	0
1707	Pl03G0000083000.v1	Pl03	9798736	9800814	Phvul.003G069100	Chr03	10221435	10223313	1	0	1	0	1	0	0	1
1708	Pl03G0000083100.v1	Pl03	9805147	9817999	Phvul.003G069200	Chr03	10231216	10244012	1	0	1	0	1	0	0	0
1709	Pl03G0000083200.v1	Pl03	9842615	9843922	Phvul.003G069300	Chr03	10252864	10255289	1	0	1	0	0	0	0	0
1710	Pl03G0000083300.v1	Pl03	9846424	9848585	Phvul.003G069700	Chr03	10300959	10303430	1	0	1	0	1	0	0	0
1711	Pl03G0000083400.v1	Pl03	9850367	9851663	Phvul.003G069600	Chr03	10273170	10276402	0	0	1	0	1	0	0	0
1712	Pl03G0000083500.v1	Pl03	9862363	9869385	Phvul.003G069800	Chr03	10336226	10341774	0	0	1	0	0	0	0	0
1713	Pl03G0000083800.v1	Pl03	9902022	9907851	Phvul.003G069900	Chr03	10351216	10352847	0	0	1	0	1	0	0	0
1714	Pl03G0000084300.v1	Pl03	9925173	9930716	Phvul.003G070100	Chr03	10374963	10380308	0	0	1	0	0	0	0	0
1715	Pl03G0000086400.v1	Pl03	10242010	10252675	Phvul.003G071200	Chr03	10718168	10728588	1	0	0	0	0	0	1	0
1716	Pl03G0000086500.v1	Pl03	10262632	10263693	Phvul.003G071300	Chr03	10743980	10745257	1	0	0	0	0	0	0	0
1717	Pl03G0000086600.v1	Pl03	10264540	10266076	NA	NA	NA	NA	1	0	0	0	0	0	0	0
1718	Pl03G0000086700.v1	Pl03	10268241	10270454	Phvul.003G071600	Chr03	10751203	10753419	1	0	0	0	0	0	0	0
1719	Pl03G0000087100.v1	Pl03	10305688	10307616	Phvul.003G071800	Chr03	10774827	10777264	0	0	1	0	0	0	0	0
1720	Pl03G0000087200.v1	Pl03	10307848	10312618	Phvul.003G071900	Chr03	10778025	10782242	0	0	1	0	0	0	0	0
1721	Pl03G0000087500.v1	Pl03	10381284	10383770	Phvul.003G072000	Chr03	10876079	10878584	0	1	0	0	0	0	0	0
1722	Pl03G0000087600.v1	Pl03	10397044	10425281	Phvul.003G072200	Chr03	10903661	10916157	0	1	0	0	0	0	0	0
1723	Pl03G0000088200.v1	Pl03	10460428	10466484	Phvul.003G072500	Chr03	10994694	11000957	1	0	0	0	0	0	0	0
1724	Pl03G0000091200.v1	Pl03	11052205	11055438	Phvul.003G074400	Chr03	11483997	11487625	0	1	0	0	0	0	0	0
1725	Pl03G0000091300.v1	Pl03	11068141	11068965	NA	NA	NA	NA	0	1	0	0	0	0	0	0
1726	Pl03G0000091400.v1	Pl03	11071530	11076918	Phvul.003G074500	Chr03	11499144	11504115	0	1	0	0	0	0	0	0
1727	Pl03G0000091500.v1	Pl03	11093578	11098805	Phvul.003G074600	Chr03	11517261	11521425	0	1	0	0	0	0	0	0
1728	Pl03G0000091600.v1	Pl03	11116938	11123057	Phvul.003G074700	Chr03	11526775	11533754	0	1	0	0	0	0	0	0
1729	Pl03G0000098500.v1	Pl03	12172086	12173579	Phvul.003G078300	Chr03	12285258	12286470	0	0	1	0	0	0	0	0
1730	Pl03G0000099300.v1	Pl03	12265360	12274262	Phvul.003G078700	Chr03	12337815	12345878	1	0	0	0	0	0	1	0
1731	Pl03G0000099400.v1	Pl03	12274662	12286139	Phvul.003G078800	Chr03	12346797	12356882	1	0	0	0	0	0	0	0
1732	Pl03G0000099500.v1	Pl03	12298274	12301030	Phvul.003G078900	Chr03	12359403	12362701	1	0	0	0	0	0	0	0
1733	Pl03G0000099900.v1	Pl03	12352150	12354199	Phvul.003G079000	Chr03	12379597	12382065	1	0	0	0	0	0	0	0
1734	Pl03G0000101400.v1	Pl03	12584929	12587689	Phvul.003G079300	Chr03	12443247	12446193	0	1	0	0	0	0	0	0
1735	Pl03G0000101500.v1	Pl03	12589286	12589829	Phvul.003G079400	Chr03	12449795	12450827	0	1	0	0	0	0	0	0
1736	Pl03G0000101600.v1	Pl03	12620275	12620565	Phvul.009G022000	Chr09	5056798	5057058	0	1	0	0	0	0	0	0
1737	Pl03G0000101700.v1	Pl03	12621252	12621359	NA	NA	NA	NA	0	1	0	0	0	0	0	0
1738	Pl03G0000101800.v1	Pl03	12623739	12623846	NA	NA	NA	NA	0	1	0	0	0	0	0	0
1739	Pl03G0000108100.v1	Pl03	13464949	13471778	NA	NA	NA	NA	1	0	0	0	0	0	0	0
1740	Pl03G0000108500.v1	Pl03	13581774	13583045	Phvul.003G080600	Chr03	12963193	12964643	1	0	0	0	0	0	0	0
1741	Pl03G0000126800.v1	Pl03	16490871	16499683	Phvul.003G081300	Chr03	13062501	13071465	1	0	0	0	0	0	0	0
1742	Pl03G0000126900.v1	Pl03	16508526	16514088	Phvul.003G081400	Chr03	13096120	13101118	1	0	0	0	0	0	0	0
1743	Pl03G0000127100.v1	Pl03	16522298	16528247	Phvul.003G081500	Chr03	13112477	13119240	1	1	0	0	0	0	0	0
1744	Pl03G0000127200.v1	Pl03	16555422	16555619	NA	NA	NA	NA	0	1	0	0	0	0	0	0
1745	Pl03G0000127400.v1	Pl03	16559112	16571017	Phvul.003G081600	Chr03	13150069	13156384	0	1	0	0	0	0	0	0
1746	Pl03G0000128700.v1	Pl03	16747867	16748340	Phvul.003G082100	Chr03	13237376	13238106	1	0	0	0	0	0	0	1
1747	Pl03G0000128800.v1	Pl03	16756832	16758291	Phvul.003G082200	Chr03	13250162	13251113	1	0	0	0	0	0	0	1
1748	Pl03G0000131400.v1	Pl03	17186720	17190373	Phvul.003G083900	Chr03	13779789	13783496	0	1	0	0	0	0	0	0
1749	Pl03G0000131600.v1	Pl03	17202337	17202912	Phvul.002G080500	Chr02	12067482	12067868	0	1	0	0	0	0	0	0
1750	Pl03G0000131700.v1	Pl03	17214033	17215501	Phvul.003G084000	Chr03	13847005	13848421	0	1	0	0	0	0	0	0
1751	Pl03G0000137300.v1	Pl03	17752116	17753355	NA	NA	NA	NA	1	0	0	0	0	0	0	0
1752	Pl03G0000143200.v1	Pl03	18487678	18490226	Phvul.003G087000	Chr03	15010248	15012622	0	1	0	0	0	0	0	0
1753	Pl03G0000143600.v1	Pl03	18510287	18530957	Phvul.003G087100	Chr03	15047349	15067946	0	1	0	0	0	0	0	0
1754	Pl03G0000143800.v1	Pl03	18538700	18539974	Phvul.003G087500	Chr03	15554102	15555507	0	1	0	0	0	0	0	0
1755	Pl03G0000150600.v1	Pl03	19208618	19214438	Phvul.003G090900	Chr03	18349753	18357554	1	0	0	0	0	0	0	0
1756	Pl03G0000154600.v1	Pl03	19642110	19642979	Phvul.003G093100	Chr03	19179812	19181667	0	1	0	0	0	0	0	0
1757	Pl03G0000154700.v1	Pl03	19656232	19659834	Phvul.003G093200	Chr03	19253244	19256492	0	1	0	0	0	0	0	0
1758	Pl03G0000154800.v1	Pl03	19664819	19665220	NA	NA	NA	NA	0	1	0	0	0	0	0	0
1759	Pl03G0000154900.v1	Pl03	19670946	19673074	NA	NA	NA	NA	0	1	0	0	0	0	0	0
1760	Pl03G0000155600.v1	Pl03	19772696	19773631	Phvul.003G095000	Chr03	20872005	20872940	0	0	0	1	0	0	0	0
1761	Pl03G0000155900.v1	Pl03	19799627	19804072	Phvul.001G190100	Chr01	45626171	45627455	0	0	0	1	0	0	0	0
1762	Pl03G0000156000.v1	Pl03	19815823	19820989	Phvul.003G095100	Chr03	21198082	21202774	0	1	0	0	0	0	0	0
1763	Pl03G0000156100.v1	Pl03	19838925	19842960	Phvul.003G095400	Chr03	21594162	21601425	0	1	0	0	0	0	0	0
1764	Pl03G0000156300.v1	Pl03	19851174	19855595	Phvul.003G095500	Chr03	21654221	21661262	0	1	0	0	0	0	0	0
1765	Pl03G0000156400.v1	Pl03	19861198	19864180	Phvul.003G095600	Chr03	21664087	21667528	0	1	0	0	0	0	0	0
1766	Pl03G0000158700.v1	Pl03	20128821	20134882	Phvul.003G106100	Chr03	26279558	26285673	0	1	0	0	0	0	0	0
1767	Pl03G0000159000.v1	Pl03	20152742	20158373	Phvul.003G105900	Chr03	26141782	26147663	0	1	0	0	0	0	0	0
1768	Pl03G0000159100.v1	Pl03	20164006	20168973	Phvul.003G105700	Chr03	26133040	26135580	0	1	0	0	0	0	0	0
1769	Pl03G0000159200.v1	Pl03	20169825	20181645	Phvul.003G105600	Chr03	26119212	26131582	0	1	0	0	0	0	0	0
1770	Pl03G0000163600.v1	Pl03	20714795	20715270	Phvul.003G101900	Chr03	24920865	24921592	1	0	1	0	0	0	0	0
1771	Pl03G0000163900.v1	Pl03	20732227	20734370	Phvul.003G101800	Chr03	24841515	24842773	1	0	1	0	0	0	0	0
1772	Pl03G0000164100.v1	Pl03	20740317	20741420	Phvul.009G192600	Chr09	28551219	28553795	0	0	1	0	0	0	0	0
1773	Pl03G0000164200.v1	Pl03	20741792	20742967	NA	NA	NA	NA	0	0	1	0	0	0	0	0
1774	Pl03G0000164300.v1	Pl03	20748255	20757853	Phvul.003G101700	Chr03	24827856	24837011	0	0	1	0	0	0	0	0
1775	Pl03G0000164400.v1	Pl03	20762654	20763560	Phvul.003G101600	Chr03	24825110	24826380	0	0	1	0	0	0	0	0
1776	Pl03G0000165100.v1	Pl03	20839609	20844831	Phvul.003G100900	Chr03	24616856	24621740	0	1	0	0	0	0	0	0
1777	Pl03G0000165200.v1	Pl03	20847189	20848467	Phvul.003G100800	Chr03	24613372	24615089	0	1	0	0	0	0	0	0
1778	Pl03G0000165300.v1	Pl03	20852364	20855239	Phvul.003G100700	Chr03	24607072	24610703	0	1	0	0	0	0	0	0
1779	Pl03G0000165400.v1	Pl03	20882752	20886105	Phvul.003G100600	Chr03	24544615	24549273	0	1	0	0	0	0	0	0
1780	Pl03G0000168000.v1	Pl03	21127698	21128252	Phvul.003G098500	Chr03	23763580	23764475	1	0	0	0	0	0	0	0
1781	Pl03G0000168200.v1	Pl03	21138276	21138854	NA	NA	NA	NA	1	0	0	0	0	0	0	0
1782	Pl03G0000168300.v1	Pl03	21147783	21148391	Phvul.003G098400	Chr03	23718668	23719288	1	0	0	0	0	0	0	0
1783	Pl03G0000168400.v1	Pl03	21154716	21157338	Phvul.003G098300	Chr03	23714699	23716657	1	0	0	0	0	0	0	0
1784	Pl03G0000172300.v1	Pl03	21635542	21636782	Phvul.003G107100	Chr03	26725475	26726766	1	0	0	0	0	0	0	0
1785	Pl03G0000172500.v1	Pl03	21688997	21689462	Phvul.003G002900	Chr03	281947	288572	1	0	0	0	0	0	1	0
1786	Pl03G0000172600.v1	Pl03	21696301	21708217	Phvul.003G002300	Chr03	193409	209364	1	0	0	0	0	0	0	0
1787	Pl03G0000172800.v1	Pl03	21741516	21742064	Phvul.003G107400	Chr03	26796332	26796880	0	1	0	0	0	0	0	0
1788	Pl03G0000172900.v1	Pl03	21743080	21745068	Phvul.003G107500	Chr03	26797484	26799741	0	1	0	0	0	0	0	0
1789	Pl03G0000173000.v1	Pl03	21746544	21746762	Phvul.003G107600	Chr03	26800850	26801490	0	1	0	0	0	0	0	0
1790	Pl03G0000173100.v1	Pl03	21749430	21750593	Phvul.003G107700	Chr03	26803600	26805111	0	1	0	0	0	0	0	0
1791	Pl03G0000173200.v1	Pl03	21751856	21757033	Phvul.003G107800	Chr03	26806194	26812017	0	1	0	0	0	0	0	0
1792	Pl03G0000173300.v1	Pl03	21758895	21759422	Phvul.003G107900	Chr03	26813958	26815094	0	1	0	0	0	0	0	0
1793	Pl03G0000175800.v1	Pl03	21959826	21963647	NA	NA	NA	NA	0	0	0	0	1	0	0	0
1794	Pl03G0000176100.v1	Pl03	22001960	22002536	Phvul.003G109200	Chr03	27040486	27041443	0	0	0	0	0	1	0	0
1795	Pl03G0000176400.v1	Pl03	22047302	22047746	Phvul.003G109200	Chr03	27040486	27041443	1	0	0	0	0	0	0	0
1796	Pl03G0000176500.v1	Pl03	22075870	22079719	Phvul.003G110000	Chr03	27669989	27674238	1	0	0	0	0	0	0	0
1797	Pl03G0000177600.v1	Pl03	22250519	22251997	Phvul.003G111200	Chr03	27946301	27947440	1	0	0	0	0	0	0	1
1798	Pl03G0000178200.v1	Pl03	22322247	22329555	Phvul.003G111900	Chr03	28187173	28194709	0	1	0	0	0	0	0	1
1799	Pl03G0000178400.v1	Pl03	22333666	22336391	Phvul.003G112000	Chr03	28195763	28197702	0	1	0	0	0	0	0	1
1800	Pl03G0000179600.v1	Pl03	22429522	22430044	Phvul.003G112900	Chr03	28319794	28320478	1	0	0	0	0	0	0	0
1801	Pl03G0000179650.v1	Pl03	22435733	22436372	Phvul.003G113000	Chr03	28351240	28352845	1	0	0	0	0	0	0	0
1802	Pl03G0000179700.v1	Pl03	22442013	22442553	Phvul.003G113300	Chr03	28408734	28408997	1	0	0	0	0	0	0	1
1803	Pl03G0000183900.v1	Pl03	22817650	22819806	Phvul.003G116200	Chr03	28958078	28959067	0	1	0	0	0	0	0	0
1804	Pl03G0000184000.v1	Pl03	22846551	22847530	NA	NA	NA	NA	0	1	0	0	0	0	0	0
1805	Pl03G0000184100.v1	Pl03	22846551	22848256	NA	NA	NA	NA	0	1	0	0	0	0	0	0
1806	Pl03G0000190000.v1	Pl03	23584682	23586761	Phvul.003G121900	Chr03	30087613	30088686	0	0	1	0	0	0	0	0
1807	Pl03G0000190100.v1	Pl03	23595117	23595512	NA	NA	NA	NA	0	0	1	0	0	0	0	0
1808	Pl03G0000190200.v1	Pl03	23599874	23601053	NA	NA	NA	NA	0	0	1	0	0	0	0	0
1809	Pl03G0000190400.v1	Pl03	23628168	23629510	Phvul.003G122000	Chr03	30098956	30100233	0	0	1	0	0	0	0	0
1810	Pl03G0000190500.v1	Pl03	23630231	23634920	Phvul.003G122100	Chr03	30101519	30106817	0	0	1	0	0	0	0	0
1811	Pl03G0000190600.v1	Pl03	23641606	23644466	Phvul.003G122200	Chr03	30118998	30121003	0	0	1	0	0	0	0	0
1812	Pl03G0000190700.v1	Pl03	23644821	23655438	Phvul.003G122300	Chr03	30121785	30129263	0	0	1	0	1	0	0	0
1813	Pl03G0000190800.v1	Pl03	23665343	23670899	Phvul.003G122400	Chr03	30155913	30161755	0	0	1	0	0	0	0	0
1814	Pl03G0000190900.v1	Pl03	23674364	23679613	Phvul.003G122500	Chr03	30165391	30178808	0	0	1	0	1	0	0	0
1815	Pl03G0000191000.v1	Pl03	23686307	23691520	Phvul.003G122500	Chr03	30165391	30178808	0	0	1	0	0	0	0	0
1816	Pl03G0000191100.v1	Pl03	23695986	23701530	Phvul.003G122600	Chr03	30182713	30189120	0	0	1	0	1	0	0	0
1817	Pl03G0000191500.v1	Pl03	23715767	23716162	NA	NA	NA	NA	0	0	1	0	1	0	0	0
1818	Pl03G0000191600.v1	Pl03	23721314	23722838	NA	NA	NA	NA	0	0	1	0	1	0	0	0
1819	Pl03G0000191700.v1	Pl03	23722909	23726088	Phvul.003G122700	Chr03	30197637	30203370	0	0	1	0	0	0	0	0
1820	Pl03G0000193900.v1	Pl03	23919628	23926598	Phvul.003G124900	Chr03	30542597	30550021	0	0	1	0	0	0	0	1
1821	Pl03G0000194000.v1	Pl03	23927843	23931531	Phvul.003G125000	Chr03	30551463	30555292	0	0	1	0	1	0	0	0
1822	Pl03G0000194100.v1	Pl03	23932675	23936380	Phvul.003G125100	Chr03	30557193	30560436	0	0	1	0	1	0	0	0
1823	Pl03G0000194200.v1	Pl03	23938364	23938949	Phvul.003G125200	Chr03	30567958	30568374	0	0	1	0	0	0	0	0
1824	Pl03G0000194300.v1	Pl03	23962270	23967039	Phvul.003G125300	Chr03	30616927	30621405	0	0	1	0	0	0	0	0
1825	Pl03G0000194400.v1	Pl03	23973970	23976696	Phvul.003G125400	Chr03	30640922	30643909	0	0	1	0	0	0	0	0
1826	Pl03G0000197500.v1	Pl03	24369981	24370205	NA	NA	NA	NA	0	0	0	0	1	0	0	0
1827	Pl03G0000197600.v1	Pl03	24371860	24371967	NA	NA	NA	NA	0	0	0	0	1	0	0	0
1828	Pl03G0000198700.v1	Pl03	24450973	24462488	Phvul.003G128600	Chr03	31510699	31522633	0	0	1	0	0	0	0	0
1829	Pl03G0000198800.v1	Pl03	24465761	24472019	Phvul.003G128700	Chr03	31526372	31532404	0	0	1	0	0	0	1	0
1830	Pl03G0000199300.v1	Pl03	24549075	24556562	Phvul.003G128800	Chr03	31626370	31634158	0	0	1	0	1	0	0	0
1831	Pl03G0000199400.v1	Pl03	24557648	24559644	Phvul.003G128900	Chr03	31634819	31637358	0	0	1	0	1	0	0	0
1832	Pl03G0000199500.v1	Pl03	24563065	24566851	Phvul.009G225100	Chr09	33340672	33345682	0	0	1	0	0	0	0	0
1833	Pl03G0000199700.v1	Pl03	24613294	24614453	Phvul.003G129000	Chr03	31674198	31675376	0	0	1	0	0	0	0	0
1834	Pl03G0000199800.v1	Pl03	24618922	24623818	Phvul.003G129100	Chr03	31692028	31696542	0	0	1	0	0	0	0	0
1835	Pl03G0000217900.v1	Pl03	26673387	26678726	Phvul.003G145400	Chr03	34396977	34402363	0	0	0	0	1	0	0	1
1836	Pl03G0000219900.v1	Pl03	26944170	26945995	Phvul.003G147100	Chr03	34662288	34663606	0	0	1	0	0	0	0	0
1837	Pl03G0000220000.v1	Pl03	26965287	26966383	Phvul.003G147200	Chr03	34693791	34695339	0	0	1	0	0	0	0	0
1838	Pl03G0000220100.v1	Pl03	26970645	26972398	Phvul.003G147300	Chr03	34717653	34719507	0	0	1	0	0	0	0	0
1839	Pl03G0000220200.v1	Pl03	26978011	26979565	Phvul.003G147400	Chr03	34738350	34739658	0	0	1	0	0	0	0	0
1840	Pl03G0000220300.v1	Pl03	26982323	26983737	Phvul.003G147500	Chr03	34741813	34742974	0	0	1	0	0	0	0	0
1841	Pl03G0000220400.v1	Pl03	26987577	26988685	Phvul.003G147600	Chr03	34745982	34747351	0	0	1	0	0	0	0	0
1842	Pl03G0000220500.v1	Pl03	26989504	26991034	Phvul.003G147700	Chr03	34748131	34749345	0	0	1	0	1	0	0	0
1843	Pl03G0000220600.v1	Pl03	26992233	26999167	Phvul.003G147800	Chr03	34749769	34757743	0	0	1	0	0	0	0	0
1844	Pl03G0000220700.v1	Pl03	27003626	27018328	Phvul.003G147900	Chr03	34761344	34772311	0	0	1	0	0	0	0	0
1845	Pl03G0000220800.v1	Pl03	27021123	27031830	Phvul.003G148000	Chr03	34775066	34792700	0	0	1	0	0	0	0	0
1846	Pl03G0000220900.v1	Pl03	27033487	27039950	Phvul.003G148100	Chr03	34795960	34802727	0	0	1	0	0	0	0	0
1847	Pl03G0000221000.v1	Pl03	27046706	27048129	Phvul.003G148200	Chr03	34808969	34810988	0	0	1	0	1	0	0	0
1848	Pl03G0000221100.v1	Pl03	27057141	27059975	Phvul.003G148300	Chr03	34817441	34819915	0	0	1	0	0	0	0	0
1849	Pl03G0000221300.v1	Pl03	27069383	27070057	Phvul.003G148400	Chr03	34830710	34831452	0	0	1	0	0	0	0	0
1850	Pl03G0000221400.v1	Pl03	27081335	27082740	NA	NA	NA	NA	0	0	1	0	0	0	0	0
1851	Pl03G0000221500.v1	Pl03	27084225	27088716	Phvul.003G148600	Chr03	34855094	34861502	0	0	1	0	0	0	0	0
1852	Pl03G0000221600.v1	Pl03	27096294	27102189	Phvul.003G148700	Chr03	34883208	34888876	0	0	1	0	0	0	0	0
1853	Pl03G0000221700.v1	Pl03	27107340	27112223	Phvul.003G148800	Chr03	34899252	34905815	0	0	1	0	0	0	0	0
1854	Pl03G0000221900.v1	Pl03	27136838	27140226	Phvul.003G148900	Chr03	34930116	34933878	0	0	1	0	0	0	0	1
1855	Pl03G0000222100.v1	Pl03	27169440	27171416	Phvul.003G149000	Chr03	34962576	34964596	0	0	1	0	0	0	0	0
1856	Pl03G0000222400.v1	Pl03	27210116	27213113	Phvul.003G149100	Chr03	35031024	35034351	0	0	1	0	1	0	0	0
1857	Pl03G0000222500.v1	Pl03	27216695	27218195	Phvul.003G149200	Chr03	35049110	35050782	0	0	1	0	0	0	0	0
1858	Pl03G0000222600.v1	Pl03	27230430	27232107	Phvul.003G149300	Chr03	35065835	35066329	0	0	1	0	1	0	0	0
1859	Pl03G0000223000.v1	Pl03	27276343	27278069	Phvul.003G149400	Chr03	35102142	35103718	0	0	1	0	1	0	0	0
1860	Pl03G0000223100.v1	Pl03	27281894	27283789	Phvul.003G149500	Chr03	35110744	35112723	0	0	1	0	0	0	0	0
1861	Pl03G0000223200.v1	Pl03	27299528	27300741	Phvul.003G149500	Chr03	35110744	35112723	0	0	1	0	0	0	0	0
1862	Pl03G0000223300.v1	Pl03	27302982	27304949	Phvul.003G149600	Chr03	35140756	35142803	0	0	1	0	1	0	0	0
1863	Pl03G0000223400.v1	Pl03	27312761	27320210	Phvul.003G149800	Chr03	35162850	35169728	0	0	1	0	1	0	0	0
1864	Pl03G0000223600.v1	Pl03	27342368	27349302	Phvul.003G149900	Chr03	35192848	35199500	0	0	1	0	0	0	0	0
1865	Pl03G0000224000.v1	Pl03	27367088	27372401	Phvul.003G150000	Chr03	35206899	35210465	0	0	1	0	1	0	0	0
1866	Pl03G0000224300.v1	Pl03	27382228	27383187	NA	NA	NA	NA	0	0	1	0	1	0	0	0
1867	Pl03G0000224700.v1	Pl03	27420554	27424591	Phvul.003G150200	Chr03	35219865	35223642	0	0	1	0	1	0	0	0
1868	Pl03G0000224800.v1	Pl03	27470358	27475668	Phvul.003G150300	Chr03	35261881	35266783	0	0	1	0	1	0	0	0
1869	Pl03G0000224900.v1	Pl03	27516992	27520738	Phvul.003G150400	Chr03	35303997	35307406	0	0	1	0	1	0	0	0
1870	Pl03G0000225000.v1	Pl03	27542642	27545855	Phvul.003G150500	Chr03	35323937	35326967	0	0	1	0	1	0	0	0
1871	Pl03G0000225100.v1	Pl03	27548918	27550446	NA	NA	NA	NA	0	0	1	0	0	0	0	0
1872	Pl03G0000225200.v1	Pl03	27555041	27556039	Phvul.003G150700	Chr03	35344023	35344568	0	0	1	0	1	0	0	0
1873	Pl03G0000225300.v1	Pl03	27566544	27568064	Phvul.003G150800	Chr03	35365908	35367425	0	0	1	0	1	0	0	0
1874	Pl03G0000225400.v1	Pl03	27583459	27588129	Phvul.003G150900	Chr03	35401783	35408177	0	0	1	0	0	0	0	0
1875	Pl03G0000225500.v1	Pl03	27599710	27601160	Phvul.003G151100	Chr03	35433242	35436169	1	0	1	0	0	0	0	0
1876	Pl03G0000225600.v1	Pl03	27601194	27606835	Phvul.003G151000	Chr03	35426536	35430802	1	0	1	0	0	0	0	0
1877	Pl03G0000225700.v1	Pl03	27609632	27612224	Phvul.003G151200	Chr03	35443627	35446465	1	0	1	0	0	0	0	0
1878	Pl03G0000225800.v1	Pl03	27623712	27625351	Phvul.003G151300	Chr03	35461893	35463368	1	0	1	0	0	0	0	0
1879	Pl03G0000225900.v1	Pl03	27651422	27652275	Phvul.003G151400	Chr03	35496965	35497541	1	0	1	0	0	0	0	0
1880	Pl03G0000226100.v1	Pl03	27660768	27663328	Phvul.003G151500	Chr03	35507140	35510087	1	0	1	0	0	0	0	0
1881	Pl03G0000226200.v1	Pl03	27673041	27678088	Phvul.003G151600	Chr03	35513814	35518516	1	0	1	0	0	0	0	0
1882	Pl03G0000226300.v1	Pl03	27710017	27712104	Phvul.003G151700	Chr03	35569235	35571723	0	0	1	0	0	0	0	0
1883	Pl03G0000227700.v1	Pl03	27870955	27872428	NA	NA	NA	NA	0	1	0	0	0	0	0	0
1884	Pl03G0000227800.v1	Pl03	27882665	27883798	Phvul.003G153000	Chr03	35743773	35745215	0	1	0	0	0	0	0	0
1885	Pl03G0000227900.v1	Pl03	27891045	27893458	Phvul.003G153100	Chr03	35757558	35760426	0	1	0	0	0	0	0	0
1886	Pl03G0000228000.v1	Pl03	27906530	27910039	Phvul.003G153200	Chr03	35772306	35775284	0	1	0	0	0	0	0	0
1887	Pl03G0000231700.v1	Pl03	28285382	28301326	Phvul.003G156700	Chr03	36181801	36192420	0	0	1	0	0	0	0	0
1888	Pl03G0000231800.v1	Pl03	28312743	28317140	Phvul.003G156800	Chr03	36195098	36205415	0	0	1	0	0	0	0	0
1889	Pl03G0000231900.v1	Pl03	28329008	28331217	Phvul.003G156900	Chr03	36218742	36220895	0	0	1	0	0	0	0	0
1890	Pl03G0000232000.v1	Pl03	28337183	28338962	NA	NA	NA	NA	0	0	1	0	0	0	0	0
1891	Pl03G0000232100.v1	Pl03	28362644	28363814	Phvul.003G157000	Chr03	36252980	36254087	0	0	1	0	0	0	0	0
1892	Pl03G0000232200.v1	Pl03	28367444	28371421	Phvul.003G157100	Chr03	36259403	36262520	0	0	1	0	0	0	0	0
1893	Pl03G0000232300.v1	Pl03	28375604	28380035	Phvul.003G157200	Chr03	36266403	36270902	0	0	1	0	0	0	0	0
1894	Pl03G0000233100.v1	Pl03	28437551	28442215	Phvul.003G158000	Chr03	36332755	36336660	0	0	1	0	0	0	0	0
1895	Pl03G0000233200.v1	Pl03	28446108	28447556	Phvul.003G158100	Chr03	36340865	36342220	0	0	1	0	1	0	0	0
1896	Pl03G0000233300.v1	Pl03	28449263	28452607	Phvul.003G158200	Chr03	36343440	36347544	0	0	1	0	1	0	0	0
1897	Pl03G0000233500.v1	Pl03	28478307	28482296	Phvul.003G158300	Chr03	36366234	36369814	1	1	1	0	0	0	0	0
1898	Pl03G0000233600.v1	Pl03	28485790	28490840	Phvul.003G158400	Chr03	36373136	36377796	1	1	1	0	0	0	0	0
1899	Pl03G0000233700.v1	Pl03	28498154	28499710	Phvul.003G158500	Chr03	36386654	36388266	1	1	1	0	0	0	0	0
1900	Pl03G0000233800.v1	Pl03	28512750	28513948	Phvul.003G158600	Chr03	36395057	36407558	1	1	1	0	0	0	0	0
1901	Pl03G0000233900.v1	Pl03	28516868	28518926	Phvul.003G158600	Chr03	36395057	36407558	1	1	1	0	0	0	0	0
1902	Pl03G0000234000.v1	Pl03	28521457	28524769	Phvul.003G158700	Chr03	36408967	36412280	1	1	1	0	0	0	0	0
1903	Pl03G0000234100.v1	Pl03	28528199	28529665	Phvul.003G158800	Chr03	36415109	36417528	0	0	1	0	0	0	0	0
1904	Pl03G0000234200.v1	Pl03	28535728	28538597	Phvul.003G158900	Chr03	36421518	36426800	0	0	1	0	1	0	0	0
1905	Pl03G0000234300.v1	Pl03	28544354	28544693	Phvul.003G159100	Chr03	36434978	36435763	0	0	1	0	0	0	0	0
1906	Pl03G0000234400.v1	Pl03	28547505	28551794	Phvul.003G159200	Chr03	36438658	36443234	0	0	1	0	0	0	0	0
1907	Pl03G0000234500.v1	Pl03	28557141	28559509	Phvul.003G175900	Chr03	38699295	38701929	0	0	1	0	0	0	0	0
1908	Pl03G0000234600.v1	Pl03	28561935	28567397	Phvul.003G175800	Chr03	38692501	38697873	0	0	1	0	0	0	0	0
1909	Pl03G0000236100.v1	Pl03	28731245	28731397	Phvul.003G168400	Chr03	37841393	37841506	0	1	1	0	0	0	0	0
1910	Pl03G0000236200.v1	Pl03	28733796	28735192	NA	NA	NA	NA	0	1	1	0	0	0	0	0
1911	Pl03G0000236300.v1	Pl03	28738762	28739435	NA	NA	NA	NA	1	1	1	0	0	0	0	0
1912	Pl03G0000236400.v1	Pl03	28774419	28775619	Phvul.003G168200	Chr03	37785829	37786512	1	0	1	0	0	0	0	0
1913	Pl03G0000236500.v1	Pl03	28778994	28781235	Phvul.003G168100	Chr03	37780305	37782466	1	0	1	0	0	0	0	0
1914	Pl03G0000237100.v1	Pl03	28899210	28909218	Phvul.003G167500	Chr03	37648431	37658439	0	0	1	0	0	0	0	0
1915	Pl03G0000237200.v1	Pl03	28918204	28919242	Phvul.003G167400	Chr03	37639969	37647966	0	0	1	0	0	0	0	0
1916	Pl03G0000237300.v1	Pl03	28925316	28928082	Phvul.003G167300	Chr03	37634609	37636419	0	0	1	0	0	0	0	0
1917	Pl03G0000237400.v1	Pl03	28928899	28945343	Phvul.003G167000	Chr03	37616903	37619115	0	0	1	0	0	0	0	0
1918	Pl03G0000237600.v1	Pl03	28973477	28982767	Phvul.003G166700	Chr03	37573110	37574598	1	0	0	0	0	0	0	0
1919	Pl03G0000237700.v1	Pl03	28990462	28991337	Phvul.003G166600	Chr03	37566176	37567365	1	0	0	0	0	1	0	0
1920	Pl03G0000237800.v1	Pl03	28995405	28996464	Phvul.003G166500	Chr03	37562145	37563050	1	0	0	0	0	0	0	0
1921	Pl03G0000238000.v1	Pl03	29006091	29009614	Phvul.003G166400	Chr03	37555026	37558525	1	0	0	0	0	0	0	0
1922	Pl03G0000249100.v1	Pl03	30191201	30192850	Phvul.003G178100	Chr03	39018639	39020292	0	1	0	0	0	0	0	0
1923	Pl03G0000249200.v1	Pl03	30194730	30198232	Phvul.003G178200	Chr03	39021839	39025230	0	1	0	0	0	0	0	0
1924	Pl03G0000249300.v1	Pl03	30208667	30209918	Phvul.003G178300	Chr03	39031852	39034458	0	1	0	0	0	0	0	0
1925	Pl03G0000249400.v1	Pl03	30211686	30211793	NA	NA	NA	NA	0	1	0	0	0	0	0	0
1926	Pl03G0000249500.v1	Pl03	30213285	30215042	NA	NA	NA	NA	0	1	0	0	0	0	0	0
1927	Pl03G0000249700.v1	Pl03	30220923	30221048	NA	NA	NA	NA	0	1	0	0	0	0	0	0
1928	Pl03G0000249800.v1	Pl03	30231655	30234166	Phvul.003G178400	Chr03	39035844	39038362	0	1	0	0	0	0	0	0
1929	Pl03G0000249900.v1	Pl03	30235509	30237766	Phvul.003G178500	Chr03	39042415	39044360	0	1	0	0	0	0	0	0
1930	Pl03G0000250000.v1	Pl03	30237024	30242823	Phvul.003G178600	Chr03	39044262	39049244	0	1	0	0	0	0	0	0
1931	Pl03G0000253100.v1	Pl03	30492035	30492668	Phvul.003G181700	Chr03	39315666	39316340	0	1	0	0	0	0	0	0
1932	Pl03G0000253200.v1	Pl03	30495544	30496988	NA	NA	NA	NA	0	1	0	0	0	0	0	0
1933	Pl03G0000253300.v1	Pl03	30500037	30500893	Phvul.003G181800	Chr03	39320477	39327307	0	1	0	0	0	0	0	0
1934	Pl03G0000253400.v1	Pl03	30504293	30510073	Phvul.003G181800	Chr03	39320477	39327307	0	1	0	0	0	0	0	0
1935	Pl03G0000253500.v1	Pl03	30518765	30525987	Phvul.003G181900	Chr03	39336665	39343835	0	1	0	0	0	0	0	0
1936	Pl03G0000253600.v1	Pl03	30531775	30540061	Phvul.003G182000	Chr03	39354840	39362607	0	1	0	0	0	0	0	0
1937	Pl03G0000261700.v1	Pl03	31323306	31326015	Phvul.003G189300	Chr03	40146058	40149320	0	0	1	0	0	0	0	0
1938	Pl03G0000261800.v1	Pl03	31344813	31345292	Phvul.003G189400	Chr03	40168052	40168882	0	0	1	0	0	0	0	0
1939	Pl03G0000261900.v1	Pl03	31347926	31349864	Phvul.003G189500	Chr03	40170837	40173147	0	0	1	0	0	0	0	0
1940	Pl03G0000262000.v1	Pl03	31358993	31361041	Phvul.003G189600	Chr03	40182112	40184444	0	0	1	0	0	0	0	0
1941	Pl03G0000262100.v1	Pl03	31363045	31364936	Phvul.003G189700	Chr03	40187069	40189414	0	0	1	0	0	0	0	1
1942	Pl03G0000262200.v1	Pl03	31363047	31367392	Phvul.003G189800	Chr03	40190216	40191955	0	0	1	0	0	0	0	0
1943	Pl03G0000262300.v1	Pl03	31370889	31372099	Phvul.003G189900	Chr03	40195098	40197035	0	0	1	0	1	0	0	0
1944	Pl03G0000262400.v1	Pl03	31374903	31376833	Phvul.003G190000	Chr03	40199600	40201446	0	0	1	0	0	0	0	0
1945	Pl03G0000264100.v1	Pl03	31561735	31563880	Phvul.003G191500	Chr03	40387758	40389694	0	0	0	0	0	1	0	0
1946	Pl03G0000264400.v1	Pl03	31623657	31626144	Phvul.003G191800	Chr03	40433134	40435969	0	1	0	0	0	0	0	0
1947	Pl03G0000264500.v1	Pl03	31628139	31631267	Phvul.003G191900	Chr03	40437707	40441511	0	1	0	0	0	0	0	0
1948	Pl03G0000264600.v1	Pl03	31641625	31645333	Phvul.003G192000	Chr03	40445375	40449886	0	1	0	0	0	0	0	0
1949	Pl03G0000264700.v1	Pl03	31655871	31663827	Phvul.003G192100	Chr03	40457712	40465204	0	1	0	0	0	0	0	0
1950	Pl03G0000265600.v1	Pl03	31745947	31747738	NA	NA	NA	NA	0	0	1	0	0	0	0	0
1951	Pl03G0000265700.v1	Pl03	31753622	31755872	Phvul.003G192900	Chr03	40530932	40532793	0	0	1	0	0	0	0	0
1952	Pl03G0000265800.v1	Pl03	31763082	31764460	Phvul.003G193000	Chr03	40541308	40543509	0	0	1	0	0	0	0	0
1953	Pl03G0000265900.v1	Pl03	31765233	31769779	Phvul.003G193100	Chr03	40544252	40548422	0	0	1	0	0	0	0	0
1954	Pl03G0000266000.v1	Pl03	31774191	31776081	Phvul.003G193300	Chr03	40556463	40558795	0	0	1	0	1	0	0	0
1955	Pl03G0000266100.v1	Pl03	31781235	31786198	Phvul.003G193400	Chr03	40571098	40575999	0	0	1	0	0	0	0	0
1956	Pl03G0000266200.v1	Pl03	31788412	31791207	Phvul.003G193500	Chr03	40579399	40582819	0	0	1	0	0	0	0	0
1957	Pl03G0000266300.v1	Pl03	31796377	31799015	Phvul.003G193600	Chr03	40588742	40591420	0	0	1	0	0	0	0	0
1958	Pl03G0000267300.v1	Pl03	31903319	31910737	Phvul.003G194700	Chr03	40724134	40731692	0	0	1	0	0	0	0	0
1959	Pl03G0000267700.v1	Pl03	31944006	31945514	Phvul.003G194800	Chr03	40738787	40740734	0	0	1	0	0	0	0	0
1960	Pl03G0000267800.v1	Pl03	31951177	31955404	Phvul.003G194900	Chr03	40748874	40753083	0	0	1	0	0	0	0	0
1961	Pl03G0000268300.v1	Pl03	31997244	32012526	Phvul.003G195400	Chr03	40791025	40806736	0	1	0	0	0	0	0	0
1962	Pl03G0000268400.v1	Pl03	32013430	32017892	Phvul.003G195500	Chr03	40808465	40812235	0	1	0	0	0	0	0	0
1963	Pl03G0000268500.v1	Pl03	32018497	32018892	Phvul.003G195600	Chr03	40812886	40813812	0	1	0	0	0	1	0	0
1964	Pl03G0000268600.v1	Pl03	32032572	32034745	Phvul.003G195700	Chr03	40821500	40823556	0	1	1	0	0	0	0	0
1965	Pl03G0000268700.v1	Pl03	32045431	32052592	Phvul.003G195800	Chr03	40845904	40852787	0	1	1	0	0	0	0	0
1966	Pl03G0000268800.v1	Pl03	32061353	32064198	Phvul.003G195900	Chr03	40859873	40866214	0	0	1	0	0	0	0	0
1967	Pl03G0000268900.v1	Pl03	32070998	32071240	Phvul.003G196000	Chr03	40869280	40870029	0	0	1	0	0	0	0	0
1968	Pl03G0000269000.v1	Pl03	32075781	32078755	Phvul.003G196100	Chr03	40873337	40876758	0	0	1	0	1	0	0	0
1969	Pl03G0000269400.v1	Pl03	32136711	32138543	Phvul.003G196500	Chr03	40921022	40923192	0	0	0	0	1	0	0	0
1970	Pl03G0000269500.v1	Pl03	32148168	32151162	Phvul.003G196600	Chr03	40933175	40936648	0	0	0	0	1	0	0	0
1971	Pl03G0000269600.v1	Pl03	32155146	32161139	Phvul.003G196700	Chr03	40940367	40945923	0	0	0	0	1	0	0	0
1972	Pl03G0000269800.v1	Pl03	32173177	32174346	Phvul.003G196900	Chr03	40961516	40962961	1	0	0	0	0	0	0	0
1973	Pl03G0000269900.v1	Pl03	32179456	32179955	NA	NA	NA	NA	1	0	0	0	0	0	0	0
1974	Pl03G0000270100.v1	Pl03	32184293	32187315	Phvul.003G197000	Chr03	40967086	40976914	1	0	0	0	0	0	0	0
1975	Pl03G0000270200.v1	Pl03	32191698	32192018	Phvul.003G197100	Chr03	40980852	40981663	1	0	0	0	0	0	0	0
1976	Pl03G0000270300.v1	Pl03	32197581	32200107	Phvul.003G197200	Chr03	40984495	40987319	1	0	0	0	0	0	0	0
1977	Pl03G0000270400.v1	Pl03	32204588	32213668	Phvul.003G197300	Chr03	40990060	40998952	1	0	0	0	0	0	0	0
1978	Pl03G0000270500.v1	Pl03	32219187	32220703	Phvul.003G197400	Chr03	41001933	41003038	1	0	0	0	0	0	0	0
1979	Pl03G0000274700.v1	Pl03	32648871	32652248	Phvul.003G173200	Chr03	38415954	38418939	0	0	0	0	1	0	0	0
1980	Pl03G0000274900.v1	Pl03	32682881	32687600	Phvul.003G173000	Chr03	38384650	38387538	0	0	1	0	0	0	0	0
1981	Pl03G0000275000.v1	Pl03	32686392	32687723	Phvul.003G172900	Chr03	38383113	38385469	0	0	1	0	0	0	0	0
1982	Pl03G0000275100.v1	Pl03	32690339	32693909	Phvul.003G172800	Chr03	38376537	38380367	0	0	1	0	0	0	0	0
1983	Pl03G0000275200.v1	Pl03	32694787	32696628	NA	NA	NA	NA	0	0	1	0	0	0	0	0
1984	Pl03G0000275300.v1	Pl03	32700628	32703487	Phvul.003G172700	Chr03	38355197	38357875	0	0	1	0	0	0	0	0
1985	Pl03G0000275400.v1	Pl03	32709326	32712323	Phvul.003G172500	Chr03	38344366	38348394	0	0	1	0	0	0	0	0
1986	Pl03G0000275500.v1	Pl03	32714141	32723831	Phvul.003G172400	Chr03	38333870	38343790	0	0	1	0	0	0	0	0
1987	Pl03G0000277600.v1	Pl03	32931188	32941609	Phvul.003G170400	Chr03	38135223	38145249	1	0	0	0	0	0	0	0
1988	Pl03G0000277700.v1	Pl03	32952776	32959027	Phvul.003G170300	Chr03	38111149	38117714	1	0	0	0	0	0	0	0
1989	Pl03G0000277800.v1	Pl03	32959060	32963715	Phvul.003G170200	Chr03	38106370	38110970	1	0	0	0	0	0	0	0
1990	Pl03G0000279100.v1	Pl03	33097463	33100426	Phvul.003G169200	Chr03	37958880	37961698	0	0	1	0	0	0	0	0
1991	Pl03G0000279300.v1	Pl03	33130618	33134117	Phvul.003G207300	Chr03	42156613	42160390	0	0	1	0	0	0	0	0
1992	Pl03G0000279400.v1	Pl03	33142666	33144748	Phvul.003G207200	Chr03	42146222	42148606	0	0	1	0	1	0	0	0
1993	Pl03G0000279500.v1	Pl03	33146494	33149637	Phvul.003G207100	Chr03	42141096	42144413	0	0	1	0	1	0	0	0
1994	Pl03G0000279700.v1	Pl03	33172012	33173049	Phvul.003G207000	Chr03	42129498	42130756	0	0	1	0	0	0	0	0
1995	Pl03G0000279800.v1	Pl03	33178076	33179974	Phvul.003G206900	Chr03	42115066	42117235	0	0	1	0	0	0	0	1
1996	Pl03G0000279900.v1	Pl03	33181007	33183931	Phvul.003G206800	Chr03	42111065	42113776	0	0	1	0	0	0	0	1
1997	Pl03G0000280000.v1	Pl03	33187620	33190341	Phvul.003G206700	Chr03	42106366	42108946	0	0	1	0	0	0	0	1
1998	Pl03G0000280100.v1	Pl03	33198243	33201705	Phvul.003G206600	Chr03	42097378	42100422	0	0	1	0	0	0	0	0
[truncated: 4,157 more rows]
