# Supplementary material for: Selection signatures and population dynamics of transposable elements in lima bean
Source: Commun Biol. 2023 Aug 2;6:803. doi: 10.1038/s42003-023-05144-y (PMC10397206; doi:10.1038/s42003-023-05144-y)
Supplement: Supplementary file 8 — Supplementary Data 5 [file 42003_2023_5144_MOESM8_ESM.xlsx]

## Sheet: Sheet1
Chr	Start	End	Size	Taxonomy	MI vs AI		Wild MI vs DOM MI		WILD_MI	WILD_MI	WILD_MI	WILD_MI	WILD_MI	WILD_MI	WILD_MI	WILD_MI	WILD_MI	WILD_MI	WILD_MI	WILD_MI	WILD_MI	DOM_MI	DOM_MI	DOM_MI	DOM_MI	DOM_MI	DOM_MI	DOM_MI	DOM_MI	DOM_MI	DOM_MI	DOM_MI	DOM_MI	DOM_MI	DOM_MI	DOM_MI	DOM_MI	DOM_MI	DOM_MI	DOM_MI	DOM_AI	DOM_AI	DOM_AI	DOM_AI	DOM_AI	DOM_AI	DOM_AI	DOM_AI	DOM_AI
					p-value	Phred score	p-value	Phred score	G25229	G25230	G25231	G25232	G25970	G26256	G26358	G26360	G26517	G26518	G26680	G26741	G26742	G25254	G25293	G25514	G25811	G25815D	G25400	G26315	G26323	G26444	G26529	G26717	G27419	G27422	G27423	G27424	G27429	G27435	G27445	G27455	G25172	G25540	G25897	G25898	G25900	G25910	G25955	G25981	G25987
Pl01	55843	56809	966	LTR/Gypsy/TEKAY-DEL	0	64	0.40625	4	1	0	1	1	1	1	1	1	1	1	1	1	1	1	1	1	1	1	1	1	1	1	1	1	1	1	1	1	1	1	1	1	1	1	0	0	0	0	0	1	0
Pl01	56400	58091	1691	LTR/Gypsy/TEKAY-DEL	0	64	0.40625	4	1	0	1	1	1	1	1	1	1	1	1	1	1	1	1	1	1	1	1	1	1	1	1	1	1	1	1	1	1	1	1	1	1	1	0	0	0	0	0	1	0
Pl01	286104	286825	721	DNA/CACTA	0.302655	5	0.170996	8	0	0	1	0	1	1	1	1	1	1	1	1	1	0	1	1	1	1	1	1	1	1	1	1	1	1	1	1	1	1	1	1	1	1	1	1	1	1	1	1	1
Pl01	480204	481439	1235	LTR/Gypsy/TAT	0.000595	32	2.5e-05	46	1	0	0	1	1	0	0	0	0	0	0	0	1	1	1	1	1	1	1	1	1	1	1	1	1	1	1	1	1	1	1	1	0	0	0	0	1	1	0	0	0
Pl01	480374	491325	10951	LTR/Gypsy/TAT	0.000595	32	2.5e-05	46	1	0	0	1	1	0	0	0	0	0	0	0	1	1	1	1	1	1	1	1	1	1	1	1	1	1	1	1	1	1	1	1	0	0	0	0	1	1	0	0	0
Pl01	1300385	1304722	4337	LTR/Gypsy/TEKAY-DEL	0.269575	6	0.59375	2	1	1	1	1	1	1	1	1	1	1	1	1	1	1	1	1	1	1	1	1	1	1	1	1	1	1	1	1	1	1	1	0	1	1	1	0	1	1	1	1	1
Pl01	1302099	1309679	7580	LTR/Gypsy/TEKAY-DEL	0.101528	10	1	0	1	1	1	1	1	1	1	1	1	1	1	1	1	1	1	1	1	1	1	1	1	1	1	1	1	1	1	1	1	1	1	1	1	1	1	0	1	1	1	1	1
Pl01	1309785	1320503	10718	LTR/Gypsy/TAT	0.101528	10	1	0	1	1	1	1	1	1	1	1	1	1	1	1	1	1	1	1	1	1	1	1	1	1	1	1	1	1	1	1	1	1	1	1	1	1	1	0	1	1	1	1	1
Pl01	1654787	1657077	2290	LTR/Copia/TAR-TORK	0.000222	37	1	0	1	1	1	1	1	1	1	1	1	1	1	1	1	1	1	1	1	1	1	1	1	1	1	1	1	1	1	1	1	1	1	1	0	1	0	1	1	0	1	1	1
Pl01	1722578	1723164	586	MITE/DTM	0.52459	3	0.40625	4	1	1	1	1	1	1	1	1	1	1	0	1	1	1	1	1	1	1	1	1	1	1	1	1	1	1	1	1	1	1	1	1	1	1	1	1	1	1	1	1	1
Pl01	1723436	1724124	688	MITE/DTM	0.221858	7	1	0	1	1	1	1	1	1	1	1	1	1	1	1	1	1	1	1	1	1	1	1	1	1	1	1	1	1	1	1	1	1	1	1	1	1	1	0	1	1	1	1	1
Pl01	1935846	1936829	983	LTR/Gypsy/TAT	8.3e-05	41	1	0	1	1	1	1	1	1	1	1	1	1	1	1	1	1	1	1	1	1	1	1	1	1	1	1	1	1	1	1	1	1	1	1	1	1	1	1	0	0	1	0	0
Pl01	1938520	1939230	710	LTR/Gypsy	0.271038	6	0.157258	8	1	1	1	1	1	1	0	1	0	1	1	1	1	1	1	1	1	1	1	1	1	1	1	1	1	1	1	1	1	1	1	1	1	1	1	1	1	1	1	1	1
Pl01	1938531	1939451	920	LTR/Gypsy	0.271038	6	0.157258	8	1	1	1	1	1	1	0	1	0	1	1	1	1	1	1	1	1	1	1	1	1	1	1	1	1	1	1	1	1	1	1	1	1	1	1	1	1	1	1	1	1
Pl01	1946128	1949538	3410	LTR/Gypsy/TEKAY-DEL	0.47541	3	1	0	1	1	1	1	1	1	1	1	1	1	1	1	1	1	1	1	1	1	1	1	1	1	1	1	1	1	1	1	1	1	1	1	1	1	1	1	0	1	1	1	1
Pl01	1946623	1950119	3496	LTR/Gypsy/TEKAY-DEL	0.008555	21	1	0	1	1	1	1	1	1	1	1	1	1	1	1	1	1	1	1	1	1	1	1	1	1	1	1	1	1	1	1	1	1	1	1	1	1	1	1	0	0	1	1	1
Pl01	2055314	2055881	567	MITE/DTM	0.221858	7	1	0	1	1	1	1	1	1	1	1	1	1	1	1	1	1	1	1	1	1	1	1	1	1	1	1	1	1	1	1	1	1	1	1	1	1	1	1	1	1	1	1	1
Pl01	2523209	2523848	639	LTR/Copia/IVANA-ORYCO	0.137816	9	0.195363	7	1	1	1	1	1	1	1	1	1	1	1	1	1	1	1	0	1	1	1	1	1	1	0	1	1	0	1	1	1	1	1	1	1	1	1	1	1	1	1	1	1
Pl01	2600414	2602550	2136	LTR/Gypsy/REINA	0.198658	7	0.170996	8	1	1	1	1	0	1	1	0	1	1	1	0	1	1	1	1	1	1	1	1	1	1	1	1	1	1	1	1	1	1	0	1	1	1	1	1	1	1	1	1	0
Pl01	2665533	2666739	1206	LTR/Gypsy/TEKAY-DEL	0.271038	6	0.842742	1	1	1	1	1	1	1	1	1	1	1	1	0	1	1	1	1	1	1	1	1	1	1	1	1	0	1	1	1	1	1	1	1	1	1	1	1	1	1	1	1	1
Pl01	2665748	2668166	2418	LTR/Gypsy/TAT	0.271038	6	0.842742	1	1	1	1	1	1	1	1	1	1	1	1	0	1	1	1	1	1	1	1	1	1	1	1	1	0	1	1	1	1	1	1	1	1	1	1	1	1	1	1	1	1
Pl01	2701201	2701862	661	LINE	0.47541	3	1	0	1	1	1	1	1	1	1	1	1	1	1	1	1	1	1	1	1	1	1	1	1	1	1	1	1	1	1	1	1	1	1	1	1	1	1	1	0	1	1	1	1
Pl01	3134783	3137262	2479	LTR/Gypsy/TEKAY-DEL	0.443461	4	0.356452	4	1	1	1	1	0	1	1	1	1	1	1	0	1	1	1	1	1	1	1	1	1	1	1	1	1	1	1	1	1	1	0	1	1	1	1	1	0	1	1	1	1
Pl01	3382584	3383281	697	LINE	0.137816	9	0.057661	12	1	1	1	1	0	1	0	1	0	1	1	1	1	1	1	1	1	1	1	1	1	1	1	1	1	1	1	1	1	1	1	1	1	1	1	1	1	1	1	1	1
Pl01	3440569	3441283	714	LTR/Gypsy/TAT	0.52459	3	0.40625	4	1	1	1	1	1	1	1	1	1	0	1	1	1	1	1	1	1	1	1	1	1	1	1	1	1	1	1	1	1	1	1	1	1	1	1	1	1	1	1	1	1
Pl01	3451324	3458470	7146	LTR/Copia/TAR-TORK	1.5e-05	48	0.356452	4	1	1	1	1	1	1	1	1	1	0	0	1	1	1	1	1	1	1	1	1	1	1	1	1	1	1	1	1	1	1	0	1	0	1	0	1	0	1	0	0	0
Pl01	3662415	3664930	2515	DNA/CACTA	0.271038	6	0.157258	8	1	1	1	1	1	1	1	1	0	0	1	1	1	1	1	1	1	1	1	1	1	1	1	1	1	1	1	1	1	1	1	1	1	1	1	1	1	1	1	1	1
Pl01	3664926	3665754	828	DNA/CACTA	0.52459	3	0.40625	4	1	1	1	1	1	1	1	1	1	0	1	1	1	1	1	1	1	1	1	1	1	1	1	1	1	1	1	1	1	1	1	1	1	1	1	1	1	1	1	1	1
Pl01	3812322	3813298	976	LTR/Gypsy/CRM	0.52459	3	0.40625	4	1	1	1	1	1	1	1	0	1	1	1	1	1	1	1	1	1	1	1	1	1	1	1	1	1	1	1	1	1	1	1	1	1	1	1	1	1	1	1	1	1
Pl01	3841159	3850861	9702	LTR/Copia/SIRE	0.728962	1	0.59375	2	1	1	1	1	1	1	1	1	1	1	1	1	1	1	1	1	1	1	1	0	1	1	1	1	1	1	1	1	1	1	1	1	1	1	1	1	0	1	1	1	1
Pl01	3901748	3902541	793	LTR/Gypsy/CRM	0.000578	32	1	0	1	1	1	1	1	1	1	1	1	1	1	1	1	1	1	1	1	1	1	1	1	1	1	1	1	1	1	1	1	1	1	1	1	1	1	0	0	1	1	0	1
Pl01	4014780	4020536	5756	LTR/Copia/TAR-TORK	0.65546	2	0.842742	1	0	1	1	1	1	1	1	1	1	1	1	1	1	0	1	1	1	1	1	1	1	1	1	1	1	1	1	1	1	1	1	1	1	1	1	1	1	1	1	1	1
Pl01	4048658	4049381	723	LTR	0.47541	3	1	0	1	1	1	1	1	1	1	1	1	1	1	1	1	1	1	1	1	1	1	1	1	1	1	1	1	1	1	1	1	1	1	1	1	1	1	1	1	1	1	1	1
Pl01	4048965	4050773	1808	LINE	0.47541	3	1	0	1	1	1	1	1	1	1	1	1	1	1	1	1	1	1	1	1	1	1	1	1	1	1	1	1	1	1	1	1	1	1	1	1	1	1	1	1	1	1	1	1
Pl01	4058476	4059568	1092	LTR/Copia/IVANA-ORYCO	0.003563	24	0.000897	30	1	0	0	0	0	1	1	0	0	1	0	0	1	1	1	1	1	1	1	1	1	1	1	1	1	1	1	1	1	1	0	1	1	0	0	0	1	0	0	1	0
Pl01	4059562	4060353	791	LTR/Copia/IVANA-ORYCO	0.007719	21	0.000897	30	1	0	0	0	0	1	1	0	0	1	0	0	1	1	1	1	1	1	1	1	1	1	1	1	1	1	1	1	1	1	0	1	1	0	0	0	1	0	0	1	0
Pl01	4065001	4066202	1201	DNA/Harbinger	8.3e-05	41	0.010197	20	1	1	1	0	0	1	1	0	0	1	0	0	1	1	1	1	1	1	1	1	1	1	1	1	1	1	1	1	1	1	0	1	1	1	0	0	1	0	0	1	0
Pl01	4086157	4088943	2786	LTR/Gypsy/TEKAY-DEL	7e-06	51	0.010197	20	1	0	1	1	1	1	1	0	0	0	0	0	1	1	1	1	1	1	1	1	1	1	1	1	1	1	1	1	1	1	0	1	1	0	0	1	0	1	1	0	0
Pl01	4287207	4287737	530	LTR/Copia/ALE-RETROFIT	0.52459	3	0.59375	2	1	1	1	1	1	1	1	1	1	1	1	1	1	1	1	1	1	1	1	1	1	1	1	1	0	1	1	1	1	1	1	1	1	1	1	1	1	1	1	1	1
Pl01	4379332	4379866	534	DNA/DTH	0.338289	5	0.499915	3	0	0	0	0	1	1	1	0	0	1	1	1	1	1	1	1	1	0	0	0	0	0	1	0	0	1	0	0	1	1	0	1	1	1	0	0	0	1	1	1	1
Pl01	4386763	4388978	2215	LTR/Copia/TAR-TORK	0.316914	5	0.195067	7	0	0	0	0	1	1	0	0	0	0	1	1	0	1	1	1	1	1	0	0	0	0	1	0	0	1	0	0	1	1	0	1	1	0	0	0	0	1	1	0	1
Pl01	4388989	4392542	3553	LTR/Copia/TAR-TORK	0.316914	5	0.195067	7	0	0	0	0	1	1	0	0	0	0	1	1	0	1	1	1	1	1	0	0	0	0	1	0	0	1	0	0	1	1	0	1	1	0	0	0	0	1	1	0	1
Pl01	4465398	4468236	2838	DNA/CACTA	0.262912	6	0.000165	38	0	0	0	0	0	0	0	0	1	0	0	0	1	0	1	1	1	1	1	1	1	0	1	0	1	1	1	1	1	1	1	1	0	1	1	0	0	0	0	1	0
Pl01	4472490	4478619	6129	LTR/Copia/TAR-TORK	0.000602	32	0.001894	27	1	0	1	0	1	1	1	0	1	0	0	0	1	1	1	1	1	1	1	1	1	1	1	1	1	1	1	1	1	1	1	1	0	1	1	0	0	0	0	0	0
Pl01	4593700	4601783	8083	LTR/Gypsy/TEKAY-DEL	0.076995	11	0.40625	4	1	0	1	1	1	1	1	1	1	1	1	1	1	1	1	1	1	1	1	1	1	1	1	1	1	1	1	1	1	1	1	1	1	1	1	1	1	0	0	1	1
Pl01	4601917	4602517	600	LTR/Gypsy/TEKAY-DEL	0.076995	11	0.40625	4	1	0	1	1	1	1	1	1	1	1	1	1	1	1	1	1	1	1	1	1	1	1	1	1	1	1	1	1	1	1	1	1	1	1	1	1	1	0	0	1	1
Pl01	4630766	4636622	5856	LTR/Copia/SIRE	0	78	0.001894	27	0	0	0	1	1	1	1	1	1	0	1	0	0	1	1	1	1	1	1	1	1	1	1	1	1	1	1	1	1	1	1	1	0	0	0	0	0	0	0	0	0
Pl01	4729020	4729546	526	LTR/Gypsy	0.47541	3	1	0	1	1	1	1	1	1	1	1	1	1	1	1	1	1	1	1	1	1	1	1	1	1	1	1	1	1	1	1	1	1	1	1	1	1	1	1	1	1	1	0	1
Pl01	4779123	4780382	1259	LTR/Gypsy/CRM	0.615566	2	0.356452	4	1	1	1	1	1	1	1	1	0	1	0	1	1	1	1	1	1	1	1	1	1	1	1	1	1	1	1	1	1	1	0	1	1	1	1	1	0	0	0	1	1
Pl01	5052259	5053747	1488	LTR/Copia/IVANA-ORYCO	0.015197	18	0.867499	1	0	1	0	0	1	1	1	1	1	1	0	1	0	1	1	1	1	0	0	1	1	0	1	1	1	1	0	1	1	1	0	1	0	1	0	0	0	0	1	1	1
Pl01	5052459	5054072	1613	LTR/Copia	0.027902	16	0.216855	7	0	1	0	0	1	1	1	1	0	1	0	1	0	1	1	1	1	0	0	1	1	0	1	1	1	1	0	1	1	1	0	1	0	1	0	0	0	0	1	1	1
Pl01	5054192	5054959	767	LTR/Copia/IVANA-ORYCO	0.050121	13	0.216855	7	0	1	0	0	1	1	1	1	0	1	0	1	0	1	1	1	1	0	0	1	1	0	1	1	1	1	0	1	1	1	0	1	0	1	1	0	0	0	1	1	1
Pl01	5054372	5054960	588	LTR	0.051511	13	0.867499	1	0	1	0	0	1	1	1	1	1	1	0	1	0	1	1	1	1	0	0	1	1	0	1	1	1	1	0	1	1	1	0	1	0	1	1	0	0	0	1	1	1
Pl01	5150513	5151828	1315	DNA/CACTA	0.615566	2	0.643548	2	1	0	1	1	1	1	1	1	1	1	1	1	1	1	1	1	1	1	0	1	1	0	1	1	1	1	1	1	1	1	1	1	1	1	1	1	1	1	1	1	1
Pl01	5154442	5155458	1016	LTR/Copia/IVANA-ORYCO	0.615566	2	0.643548	2	1	0	1	1	1	1	1	1	1	1	1	1	1	1	1	1	1	1	0	1	1	0	1	1	1	1	1	1	1	1	1	1	1	1	1	1	1	1	1	1	1
Pl01	5155446	5156860	1414	LTR/Gypsy/CRM	0.13044	9	0.316711	5	1	0	0	1	1	1	1	1	1	0	1	1	1	1	1	1	1	1	0	1	1	0	1	1	1	1	1	1	1	1	1	1	1	1	1	1	1	1	0	1	1
Pl01	5156857	5157371	514	LTR/Copia	0.443461	4	0.643548	2	1	0	1	1	1	1	1	1	1	1	1	1	1	1	1	1	1	1	0	1	1	0	1	1	1	1	1	1	1	1	1	1	1	1	1	1	1	1	1	1	1
Pl01	5165768	5166775	1007	LINE	0.262912	6	0.44723	3	1	0	0	0	1	0	1	1	1	0	0	0	0	0	0	1	1	1	0	0	0	0	0	1	0	1	0	1	1	1	0	1	0	0	1	1	1	1	0	1	0
Pl01	5166776	5168741	1965	LINE	0.262912	6	0.44723	3	1	0	0	0	1	0	1	1	1	0	0	0	0	0	0	1	1	1	0	0	0	0	0	1	0	1	0	1	1	1	0	1	0	0	1	1	1	1	0	1	0
Pl01	5168738	5171080	2342	LTR/Gypsy/TEKAY-DEL	0.277371	6	0.153497	8	0	0	0	0	0	0	1	1	1	0	0	0	0	0	0	1	1	1	0	0	0	0	0	1	0	1	0	1	1	1	0	1	0	0	1	1	1	1	0	1	0
Pl01	5171094	5172039	945	LTR	0.262912	6	0.44723	3	1	0	0	0	1	0	1	1	1	0	0	0	0	0	0	1	1	1	0	0	0	0	0	1	0	1	0	1	1	1	0	1	0	0	1	1	1	1	0	1	0
Pl01	5178947	5185396	6449	DNA/CACTA	0.461203	3	0.44723	3	1	0	0	0	1	0	1	1	1	0	0	0	0	0	0	1	1	1	0	0	0	0	0	1	0	1	0	1	1	1	0	1	0	0	1	1	1	1	0	1	0
Pl01	5189616	5190451	835	LINE	0.461203	3	0.44723	3	1	0	0	0	1	0	1	1	1	0	0	0	0	0	0	1	1	1	0	0	0	0	0	1	0	1	0	1	1	1	0	1	0	0	1	1	1	1	0	1	0
Pl01	5190013	5190595	582	LTR/Gypsy/CRM	0.461203	3	0.44723	3	1	0	0	0	1	0	1	1	1	0	0	0	0	0	0	1	1	1	0	0	0	0	0	1	0	1	0	1	1	1	0	1	0	0	1	1	1	1	0	1	0
Pl01	5195595	5196235	640	DNA/MULE	0.431386	4	0.615106	2	1	0	0	0	1	0	1	1	1	0	0	1	0	0	0	1	1	1	0	0	0	0	0	1	0	1	0	1	1	1	0	1	0	0	1	1	1	1	0	1	0
Pl01	5195832	5196799	967	DNA/CACTA	0.431386	4	0.615106	2	1	0	0	0	1	0	1	1	1	0	0	1	0	0	0	1	1	1	0	0	0	0	0	1	0	1	0	1	1	1	0	1	0	0	1	1	1	1	0	1	0
Pl01	5196800	5198068	1268	DNA/CACTA	0.431386	4	0.615106	2	1	0	0	0	1	0	1	1	1	0	0	1	0	0	0	1	1	1	0	0	0	0	0	1	0	1	0	1	1	1	0	1	0	0	1	1	1	1	0	1	0
Pl01	5205581	5206515	934	LTR/Copia/IVANA-ORYCO	0.158044	8	0.615106	2	1	0	0	0	1	0	1	1	1	0	0	1	0	0	0	1	1	1	0	0	0	0	0	1	0	1	0	1	1	1	0	1	0	0	1	0	1	1	0	1	0
Pl01	5206750	5207525	775	LTR/Copia/IVANA-ORYCO	0.158044	8	0.615106	2	1	0	0	0	1	0	1	1	1	0	0	1	0	0	0	1	1	1	0	0	0	0	0	1	0	1	0	1	1	1	0	1	0	0	1	0	1	1	0	1	0
Pl01	5211108	5211750	642	DNA/DTC	0.158044	8	0.615106	2	1	0	0	0	1	0	1	1	1	0	0	1	0	0	0	1	1	1	0	0	0	0	0	1	0	1	0	1	1	1	0	1	0	0	1	0	1	1	0	1	0
Pl01	5215323	5216014	691	DNA/DTC	0.158044	8	0.615106	2	1	0	0	0	1	0	1	1	1	0	0	1	0	0	0	1	1	1	0	0	0	0	0	1	0	1	0	1	1	1	0	1	0	0	1	0	1	1	0	1	0
Pl01	5219088	5220596	1508	LTR/Copia/ALE-RETROFIT	0.0493	13	0.195067	7	0	0	0	0	0	0	0	1	1	0	1	0	1	0	0	1	1	1	0	0	0	0	1	1	0	1	0	1	1	1	0	1	0	0	0	0	1	1	0	0	0
Pl01	5220611	5221410	799	LTR/Copia/ALE-RETROFIT	0.0493	13	0.195067	7	0	0	0	0	0	0	0	1	1	0	1	0	1	0	0	1	1	1	0	0	0	0	1	1	0	1	0	1	1	1	0	1	0	0	0	0	1	1	0	0	0
Pl01	5221411	5222538	1127	LTR/Gypsy/ATHILA	0.0493	13	0.195067	7	0	0	0	0	0	0	0	1	1	0	1	0	1	0	0	1	1	1	0	0	0	0	1	1	0	1	0	1	1	1	0	1	0	0	0	0	1	1	0	0	0
Pl01	5224316	5228732	4416	LTR/Copia/IVANA-ORYCO	0.0493	13	0.195067	7	0	0	0	0	0	0	0	1	1	0	1	0	1	0	0	1	1	1	0	0	0	0	1	1	0	1	0	1	1	1	0	1	0	0	0	0	1	1	0	0	0
Pl01	5236903	5238051	1148	LTR/Copia/ALE-RETROFIT	0.056378	12	0.335164	5	0	0	0	1	0	0	0	1	1	0	1	0	1	0	0	1	1	1	0	0	0	0	1	1	0	1	0	1	1	1	0	1	0	0	0	0	1	1	0	0	0
Pl01	5238262	5239108	846	LTR/Gypsy/ATHILA	0.056378	12	0.335164	5	0	0	0	1	0	0	0	1	1	0	1	0	1	0	0	1	1	1	0	0	0	0	1	1	0	1	0	1	1	1	0	1	0	0	0	0	1	1	0	0	0
Pl01	5238456	5239159	703	DNA/CACTA	0.056378	12	0.335164	5	0	0	0	1	0	0	0	1	1	0	1	0	1	0	0	1	1	1	0	0	0	0	1	1	0	1	0	1	1	1	0	1	0	0	0	0	1	1	0	0	0
Pl01	5247485	5252046	4561	LTR/Gypsy/TAT	0.098543	10	0.335164	5	0	0	0	1	0	0	1	0	1	0	1	0	1	0	0	1	1	0	1	0	0	0	1	1	0	1	0	0	1	1	1	1	0	0	1	0	1	1	0	0	0
Pl01	5250721	5252832	2111	LTR/Gypsy/TAT	0.098543	10	0.335164	5	0	0	0	1	0	0	1	0	1	0	1	0	1	0	0	1	1	0	1	0	0	0	1	1	0	1	0	0	1	1	1	1	0	0	1	0	1	1	0	0	0
Pl01	5252047	5253583	1536	LTR/Gypsy/TAT	0.098543	10	0.335164	5	0	0	0	1	0	0	1	0	1	0	1	0	1	0	0	1	1	0	1	0	0	0	1	1	0	1	0	0	1	1	1	1	0	0	1	0	1	1	0	0	0
Pl01	5256764	5257380	616	DNA/CACTA	0.098543	10	0.335164	5	0	0	0	1	0	0	1	0	1	0	1	0	1	0	0	1	1	0	1	0	0	0	1	1	0	1	0	0	1	1	1	1	0	0	1	0	1	1	0	0	0
Pl01	5353588	5354264	676	LINE	0.47541	3	1	0	1	1	1	1	1	1	1	1	1	1	1	1	1	1	1	1	1	1	1	1	1	1	1	1	1	1	1	1	1	1	1	1	1	1	1	1	1	1	1	1	1
Pl01	5508349	5509335	986	LTR/Copia/SIRE	0.432151	4	0.029941	15	1	1	1	1	1	1	1	1	1	1	1	1	1	0	1	0	0	1	1	1	1	0	0	0	1	1	1	1	1	1	1	1	1	1	1	1	0	1	1	1	0
Pl01	5508658	5509741	1083	LTR/Gypsy/CRM	0.432151	4	0.029941	15	1	1	1	1	1	1	1	1	1	1	1	1	1	0	1	0	0	1	1	1	1	0	0	0	1	1	1	1	1	1	1	1	1	1	1	1	0	1	1	1	0
Pl01	5510210	5511049	839	DNA/hAT	0.572239	2	0.029941	15	1	1	1	1	1	1	1	1	1	1	1	1	1	0	1	0	0	1	1	1	1	0	0	0	1	1	1	1	1	1	1	1	1	1	1	0	0	1	1	1	0
Pl01	5521111	5522158	1047	DNA/DTM	0.315154	5	0.119763	9	1	1	1	0	1	1	1	1	1	1	1	1	1	0	1	0	0	1	1	1	1	0	0	0	1	1	1	1	1	1	1	1	1	1	1	1	0	1	1	1	0
Pl01	5522240	5522948	708	DNA/DTM	0.315154	5	0.119763	9	1	1	1	0	1	1	1	1	1	1	1	1	1	0	1	0	0	1	1	1	1	0	0	0	1	1	1	1	1	1	1	1	1	1	1	1	0	1	1	1	0
Pl01	5523003	5523707	704	DNA/DTM	0.315154	5	0.119763	9	1	1	1	0	1	1	1	1	1	1	1	1	1	0	1	0	0	1	1	1	1	0	0	0	1	1	1	1	1	1	1	1	1	1	1	1	0	1	1	1	0
Pl01	5562451	5563223	772	LTR/Copia/IVANA-ORYCO	0	95	1	0	1	1	1	1	1	1	1	1	1	1	1	1	1	1	1	1	1	1	1	1	1	1	1	1	1	1	1	1	1	1	1	1	1	0	0	0	0	1	0	0	0
Pl01	5563472	5564497	1025	LTR/Copia/IVANA-ORYCO	0	95	1	0	1	1	1	1	1	1	1	1	1	1	1	1	1	1	1	1	1	1	1	1	1	1	1	1	1	1	1	1	1	1	1	1	1	0	0	0	0	1	0	0	0
Pl01	5629707	5630523	816	LTR/Copia/TAR-TORK	0.463416	3	0.069462	12	1	1	1	1	1	1	1	0	1	1	1	1	1	1	0	1	1	1	0	1	0	0	0	1	1	0	1	1	1	0	1	1	1	1	0	1	0	0	1	1	0
Pl01	5707375	5711177	3802	LTR/Gypsy/TAT	0.000222	37	1	0	1	1	1	1	1	1	1	1	1	1	1	1	1	1	1	1	1	1	1	1	1	1	1	1	1	1	1	1	1	1	1	1	1	0	0	1	1	1	1	0	1
Pl01	5711370	5717453	6083	LTR/Gypsy/TAT	3e-06	55	1	0	1	1	1	1	1	1	1	1	1	1	1	1	1	1	1	1	1	1	1	1	1	1	1	1	1	1	1	1	1	1	1	1	1	0	0	1	1	1	1	0	1
Pl01	5723351	5724011	660	DNA/DTA	0	82	1	0	1	1	1	1	1	1	1	1	1	1	1	1	1	1	1	1	1	1	1	1	1	1	1	1	1	1	1	1	1	1	1	1	1	0	0	0	0	0	1	0	0
Pl01	5731055	5731670	615	DNA/DTA	0.015197	18	0.867499	1	0	1	0	1	1	1	1	0	1	0	1	0	1	0	0	0	0	1	1	1	1	1	1	1	1	0	1	1	1	1	1	1	0	1	1	1	0	1	1	1	0
Pl01	5765629	5768614	2985	LTR/Copia/ALE-RETROFIT	0.384434	4	0.170996	8	1	1	0	1	1	1	1	0	1	0	1	1	1	1	0	1	1	1	1	1	1	1	1	1	1	1	1	1	1	1	1	1	0	1	1	1	1	1	1	1	1
Pl01	5914106	5914619	513	DNA/Helitron	0.009028	20	0.216855	7	1	0	1	0	1	1	1	0	1	0	1	0	0	0	1	0	1	1	1	1	1	1	1	0	1	0	1	1	1	0	1	1	1	0	1	1	1	1	1	1	1
Pl01	5917615	5921592	3977	LINE	0.009028	20	0.216855	7	1	0	1	0	1	1	1	0	1	0	1	0	0	0	1	0	1	1	1	1	1	1	1	0	1	0	1	1	1	0	1	1	1	0	1	1	1	1	1	1	1
Pl01	5922593	5923647	1054	LINE	0.009028	20	0.216855	7	1	0	1	0	1	1	1	0	1	0	1	0	0	0	1	0	1	1	1	1	1	1	1	0	1	0	1	1	1	0	1	1	1	0	1	1	1	1	1	1	1
Pl01	5987176	5988854	1678	LTR/Copia	0.269575	6	0.59375	2	1	1	1	1	1	1	1	1	1	1	1	1	1	1	1	1	1	1	1	1	1	1	0	1	1	1	1	1	1	1	1	1	1	0	1	1	1	1	1	1	1
Pl01	5987182	5988728	1546	LTR/Copia	0.269575	6	0.59375	2	1	1	1	1	1	1	1	1	1	1	1	1	1	1	1	1	1	1	1	1	1	1	0	1	1	1	1	1	1	1	1	1	1	0	1	1	1	1	1	1	1
Pl01	5989012	5990807	1795	LTR/Copia	0.269575	6	0.59375	2	1	1	1	1	1	1	1	1	1	1	1	1	1	1	1	1	1	1	1	1	1	1	0	1	1	1	1	1	1	1	1	1	1	0	1	1	1	1	1	1	1
Pl01	5990907	5992015	1108	LTR/Gypsy/ATHILA	0.300933	5	0.010197	20	1	1	1	1	1	1	0	0	0	0	0	1	0	1	1	1	1	1	1	1	1	1	0	1	1	1	1	1	1	1	1	1	1	0	0	1	0	1	1	1	0
Pl01	5991086	5996543	5457	LTR/Gypsy/CRM	0.300933	5	0.010197	20	1	1	1	1	1	1	0	0	0	0	0	1	0	1	1	1	1	1	1	1	1	1	0	1	1	1	1	1	1	1	1	1	1	0	0	1	0	1	1	1	0
Pl01	5996544	5997154	610	LTR/Copia	0.269575	6	0.59375	2	1	1	1	1	1	1	1	1	1	1	1	1	1	1	1	1	1	1	1	1	1	1	0	1	1	1	1	1	1	1	1	1	1	0	1	1	1	1	1	1	1
Pl01	5997841	5998821	980	DNA/Helitron	0.269575	6	0.59375	2	1	1	1	1	1	1	1	1	1	1	1	1	1	1	1	1	1	1	1	1	1	1	0	1	1	1	1	1	1	1	1	1	1	0	1	1	1	1	1	1	1
Pl01	6045696	6047011	1315	LTR/Gypsy/CRM	0.47541	3	1	0	1	1	1	1	1	1	1	1	1	1	1	1	1	1	1	1	1	1	1	1	1	1	1	1	1	1	1	1	1	1	1	1	1	1	1	1	1	1	1	1	1
Pl01	6081224	6083589	2365	LTR/Copia/SIRE	0.001243	29	0.157258	8	1	1	0	1	1	1	1	1	1	1	0	1	1	1	1	1	1	1	1	1	1	1	1	1	1	1	1	1	1	1	1	1	1	0	1	0	0	1	0	0	1
Pl01	6230833	6232363	1530	LTR/Copia/ALE-RETROFIT	0.52459	3	0.40625	4	1	1	1	1	1	1	1	1	0	1	1	1	1	1	1	1	1	1	1	1	1	1	1	1	1	1	1	1	1	1	1	1	1	1	1	1	1	1	1	1	1
Pl01	6232364	6232915	551	LTR/Copia	0.52459	3	0.40625	4	1	1	1	1	1	1	1	1	0	1	1	1	1	1	1	1	1	1	1	1	1	1	1	1	1	1	1	1	1	1	1	1	1	1	1	1	1	1	1	1	1
Pl01	6232893	6233740	847	LTR/Copia/ALE-RETROFIT	0.52459	3	0.40625	4	1	1	1	1	1	1	1	1	0	1	1	1	1	1	1	1	1	1	1	1	1	1	1	1	1	1	1	1	1	1	1	1	1	1	1	1	1	1	1	1	1
Pl01	6233618	6234172	554	LTR/Copia	0.52459	3	0.40625	4	1	1	1	1	1	1	1	1	0	1	1	1	1	1	1	1	1	1	1	1	1	1	1	1	1	1	1	1	1	1	1	1	1	1	1	1	1	1	1	1	1
Pl01	6234192	6235362	1170	LTR/Copia	0.52459	3	0.40625	4	1	1	1	1	1	1	1	1	0	1	1	1	1	1	1	1	1	1	1	1	1	1	1	1	1	1	1	1	1	1	1	1	1	1	1	1	1	1	1	1	1
Pl01	6350710	6351416	706	DNA/Harbinger	0.537483	3	0.157258	8	1	1	1	1	1	1	1	0	1	0	1	1	1	1	1	1	1	1	1	1	1	1	1	1	1	1	1	1	1	1	1	1	1	1	1	1	1	1	1	1	1
Pl01	6360185	6361211	1026	LTR/Gypsy/TAT	0.728962	1	0.40625	4	1	1	1	1	1	1	1	0	1	1	1	1	1	1	1	1	1	1	1	1	1	1	1	1	1	1	1	1	1	1	1	1	1	1	1	1	1	1	1	1	1
Pl01	6376837	6378160	1323	LTR/Copia/IVANA-ORYCO	0.462517	3	0.40625	4	1	1	1	1	1	1	1	0	1	1	1	1	1	1	1	1	1	1	1	1	1	1	1	1	1	1	1	1	1	1	1	1	1	1	1	1	1	1	1	1	1
Pl01	6393329	6395104	1775	LTR/Gypsy	0.221858	7	1	0	1	1	1	1	1	1	1	1	1	1	1	1	1	1	1	1	1	1	1	1	1	1	1	1	1	1	1	1	1	1	1	1	1	1	1	1	1	1	1	1	1
Pl01	6395297	6396762	1465	LTR/Copia/ALE-RETROFIT	0.221858	7	1	0	1	1	1	1	1	1	1	1	1	1	1	1	1	1	1	1	1	1	1	1	1	1	1	1	1	1	1	1	1	1	1	1	1	1	1	1	1	1	1	1	1
Pl01	6428492	6435732	7240	LTR/Gypsy/CRM	0.271038	6	0.157258	8	1	0	0	1	1	1	1	1	1	1	1	1	1	1	1	1	1	1	1	1	1	1	1	1	1	1	1	1	1	1	1	1	1	1	1	1	1	1	1	1	1
Pl01	6481044	6490626	9582	LTR/Gypsy/TEKAY-DEL	0.52459	3	0.40625	4	1	1	1	1	1	1	0	1	1	1	1	1	1	1	1	1	1	1	1	1	1	1	1	1	1	1	1	1	1	1	1	1	1	1	1	1	1	1	1	1	1
Pl01	6506271	6508982	2711	LTR/Gypsy/CRM	0.47541	3	1	0	1	1	1	1	1	1	1	1	1	1	1	1	1	1	1	1	1	1	1	1	1	1	1	1	1	1	1	1	1	1	1	1	1	1	1	1	1	0	1	1	1
Pl01	6645540	6651083	5543	LTR/Copia/TAR-TORK	0.221858	7	1	0	1	1	1	1	1	1	1	1	1	1	1	1	1	1	1	1	1	1	1	1	1	1	1	1	1	1	1	1	1	1	1	1	1	1	1	1	1	1	1	1	1
Pl01	6650699	6652473	1774	LTR/Copia/TAR-TORK	0.221858	7	1	0	1	1	1	1	1	1	1	1	1	1	1	1	1	1	1	1	1	1	1	1	1	1	1	1	1	1	1	1	1	1	1	1	1	1	1	1	1	1	1	1	1
Pl01	6816200	6816855	655	DNA/DTM	0.52459	3	0.59375	2	1	1	1	1	1	1	1	1	1	1	1	1	1	1	1	1	1	1	1	1	0	1	1	1	1	1	1	1	1	1	1	1	1	1	1	1	1	1	1	1	1
Pl01	6949041	6951417	2376	LTR/Gypsy/TEKAY-DEL	0.221858	7	1	0	1	1	1	1	1	1	1	1	1	1	1	1	1	1	1	1	1	1	1	1	1	1	1	1	1	1	1	1	1	1	1	1	1	1	1	1	1	0	1	1	1
Pl01	6954604	6955512	908	LTR/Gypsy/TAT	0.221858	7	1	0	1	1	1	1	1	1	1	1	1	1	1	1	1	1	1	1	1	1	1	1	1	1	1	1	1	1	1	1	1	1	1	1	1	1	1	1	1	1	0	1	1
Pl01	6955570	6956087	517	LTR	0.221858	7	1	0	1	1	1	1	1	1	1	1	1	1	1	1	1	1	1	1	1	1	1	1	1	1	1	1	1	1	1	1	1	1	1	1	1	1	1	1	1	1	0	1	1
Pl01	6956088	6957066	978	LTR/Gypsy/TAT	0.221858	7	1	0	1	1	1	1	1	1	1	1	1	1	1	1	1	1	1	1	1	1	1	1	1	1	1	1	1	1	1	1	1	1	1	1	1	1	1	1	1	1	0	1	1
Pl01	6956570	6957294	724	LTR/Gypsy	0.221858	7	1	0	1	1	1	1	1	1	1	1	1	1	1	1	1	1	1	1	1	1	1	1	1	1	1	1	1	1	1	1	1	1	1	1	1	1	1	1	1	1	0	1	1
Pl01	6956717	6957295	578	LTR/Copia/TAR-TORK	0.221858	7	1	0	1	1	1	1	1	1	1	1	1	1	1	1	1	1	1	1	1	1	1	1	1	1	1	1	1	1	1	1	1	1	1	1	1	1	1	1	1	1	0	1	1
Pl01	6957598	6958299	701	LTR/Gypsy/TAT	0.221858	7	1	0	1	1	1	1	1	1	1	1	1	1	1	1	1	1	1	1	1	1	1	1	1	1	1	1	1	1	1	1	1	1	1	1	1	1	1	1	1	1	0	1	1
Pl01	6958481	6965450	6969	LTR/Gypsy/TAT	0.271038	6	0.157258	8	1	0	1	1	1	1	1	1	1	0	1	1	1	1	1	1	1	1	1	1	1	1	1	1	1	1	1	1	1	1	1	1	1	1	1	1	1	1	1	1	1
Pl01	6964871	6969038	4167	LTR/Gypsy/TAT	0.271038	6	0.157258	8	1	0	1	1	1	1	1	1	1	0	1	1	1	1	1	1	1	1	1	1	1	1	1	1	1	1	1	1	1	1	1	1	1	1	1	1	1	1	1	1	1
Pl01	6975283	6976725	1442	DNA/CACTA	0.011064	20	0.019883	17	0	0	1	1	0	1	1	1	0	1	1	1	1	1	1	1	1	1	1	1	1	1	1	1	1	1	1	1	1	1	1	1	1	0	0	0	0	0	1	0	1
Pl01	6976822	6977968	1146	DNA/CACTA	0.011064	20	0.019883	17	0	0	1	1	0	1	1	1	0	1	1	1	1	1	1	1	1	1	1	1	1	1	1	1	1	1	1	1	1	1	1	1	1	0	0	0	0	0	1	0	1
Pl01	7136838	7137367	529	LTR/Gypsy/ATHILA	0.52459	3	0.40625	4	1	1	1	0	1	1	1	1	1	1	1	1	1	1	1	1	1	1	1	1	1	1	1	1	1	1	1	1	1	1	1	1	1	1	1	1	1	1	1	1	1
Pl01	7138389	7138938	549	DNA/Helitron	0.52459	3	0.40625	4	1	1	1	0	1	1	1	1	1	1	1	1	1	1	1	1	1	1	1	1	1	1	1	1	1	1	1	1	1	1	1	1	1	1	1	1	1	1	1	1	1
Pl01	7139156	7139683	527	LTR/Gypsy	0.52459	3	0.40625	4	1	1	1	0	1	1	1	1	1	1	1	1	1	1	1	1	1	1	1	1	1	1	1	1	1	1	1	1	1	1	1	1	1	1	1	1	1	1	1	1	1
Pl01	7165504	7166601	1097	LTR/Gypsy/ATHILA	0.52459	3	0.59375	2	1	1	1	1	1	1	1	1	1	1	1	1	1	0	1	1	1	1	1	1	1	1	1	1	1	1	1	1	1	1	1	1	1	1	1	1	1	1	1	1	1
Pl01	7170115	7170643	528	LTR/Copia/ALE-RETROFIT	0.52459	3	0.59375	2	1	1	1	1	1	1	1	1	1	1	1	1	1	0	1	1	1	1	1	1	1	1	1	1	1	1	1	1	1	1	1	1	1	1	1	1	1	1	1	1	1
Pl01	7170760	7171526	766	LTR/Copia/ALE-RETROFIT	0.52459	3	0.59375	2	1	1	1	1	1	1	1	1	1	1	1	1	1	0	1	1	1	1	1	1	1	1	1	1	1	1	1	1	1	1	1	1	1	1	1	1	1	1	1	1	1
Pl01	7173953	7174808	855	LTR/Copia	0.52459	3	0.59375	2	1	1	1	1	1	1	1	1	1	1	1	1	1	0	1	1	1	1	1	1	1	1	1	1	1	1	1	1	1	1	1	1	1	1	1	1	1	1	1	1	1
Pl01	7424742	7425659	917	LTR/Gypsy/REINA	0.045513	13	1	0	1	1	1	1	1	1	1	1	1	1	1	1	1	1	1	1	1	1	1	1	1	1	1	1	1	1	1	1	1	1	1	1	1	1	1	0	1	0	0	1	1
Pl01	7441579	7445437	3858	LTR/Copia/ALE-RETROFIT	0.101528	10	1	0	1	1	1	1	1	1	1	1	1	1	1	1	1	1	1	1	1	1	1	1	1	1	1	1	1	1	1	1	1	1	1	1	1	1	0	1	1	1	1	0	1
Pl01	7445690	7446334	644	LTR/Copia/IVANA-ORYCO	0.101528	10	1	0	1	1	1	1	1	1	1	1	1	1	1	1	1	1	1	1	1	1	1	1	1	1	1	1	1	1	1	1	1	1	1	1	1	1	0	1	1	1	1	0	1
Pl01	7446330	7447238	908	LTR/Copia/ALE-RETROFIT	0.101528	10	1	0	1	1	1	1	1	1	1	1	1	1	1	1	1	1	1	1	1	1	1	1	1	1	1	1	1	1	1	1	1	1	1	1	1	1	0	1	1	1	1	0	1
Pl01	7607321	7608264	943	LTR/Gypsy/CRM	0.003578	24	1	0	1	1	1	1	1	1	1	1	1	1	1	1	1	1	1	1	1	1	1	1	1	1	1	1	1	1	1	1	1	1	1	1	1	1	1	1	1	1	0	0	1
Pl01	7630668	7631582	914	LTR/Gypsy/TAT	0	76	1	0	1	1	1	1	1	1	1	1	1	1	1	1	1	1	1	1	1	1	1	1	1	1	1	1	1	1	1	1	1	1	1	1	1	0	1	0	1	1	0	1	0
Pl01	7743063	7746381	3318	LTR/Gypsy/CRM	0.221858	7	1	0	1	1	1	1	1	1	1	1	1	1	1	1	1	1	1	1	1	1	1	1	1	1	1	1	1	1	1	1	1	1	1	1	1	1	1	1	1	1	1	1	1
Pl01	7754991	7756703	1712	DNA/DTC	0.52459	3	0.40625	4	1	1	0	1	1	1	1	1	1	1	1	1	1	1	1	1	1	1	1	1	1	1	1	1	1	1	1	1	1	1	1	1	1	1	1	1	1	1	1	1	1
Pl01	7757969	7758605	636	DNA/DTC	0.52459	3	0.40625	4	1	1	0	1	1	1	1	1	1	1	1	1	1	1	1	1	1	1	1	1	1	1	1	1	1	1	1	1	1	1	1	1	1	1	1	1	1	1	1	1	1
Pl01	7758606	7759202	596	DNA/CACTA	0.52459	3	0.40625	4	1	1	0	1	1	1	1	1	1	1	1	1	1	1	1	1	1	1	1	1	1	1	1	1	1	1	1	1	1	1	1	1	1	1	1	1	1	1	1	1	1
Pl01	7863399	7864189	790	LTR/Gypsy/CRM	0	121	0.59375	2	1	1	1	1	1	1	1	1	1	1	1	1	1	1	1	1	1	1	0	1	1	1	1	1	1	1	1	1	1	1	1	1	1	0	0	0	0	0	0	0	0
Pl01	7885604	7886219	615	LTR/Copia/ALE-RETROFIT	0.52459	3	0.59375	2	1	1	1	1	1	1	1	1	1	1	1	1	1	1	1	1	1	0	1	1	1	1	1	1	1	1	1	1	1	1	1	1	1	1	1	1	1	1	1	1	1
Pl01	7893248	7900540	7292	LTR/Gypsy/CRM	0.000513	33	0.842742	1	1	1	1	1	1	1	1	1	1	1	0	1	1	1	1	1	1	1	0	1	1	1	1	1	1	1	1	1	1	1	1	1	1	0	1	1	0	1	1	1	0
Pl01	7951351	7961379	10028	LTR/Gypsy/TEKAY-DEL	0.432151	4	0.028878	15	1	0	1	1	1	1	0	0	1	0	1	1	0	1	1	1	1	1	0	1	1	1	1	1	1	1	1	1	1	1	1	1	1	1	1	1	1	0	1	1	1
Pl01	7969620	7974824	5204	LTR/Gypsy/TAT	0.193477	7	0.010197	20	1	0	1	1	1	1	0	0	0	0	1	1	0	1	1	1	1	1	0	1	1	1	1	1	1	1	1	1	1	1	1	1	1	1	1	1	1	0	1	1	1
Pl01	7991242	7992162	920	DNA/CACTA	0.068908	12	0.829004	1	1	1	0	1	1	1	1	1	1	0	1	1	1	1	0	1	1	1	0	1	1	1	1	1	1	1	1	1	1	1	1	1	1	1	1	1	1	1	1	1	1
Pl01	8000016	8000667	651	LINE	0.207602	7	0.1638	8	1	0	0	1	1	1	1	1	0	0	1	1	1	1	0	1	1	1	0	1	1	1	1	1	1	1	1	1	1	1	1	1	1	1	1	0	1	1	0	0	1
Pl01	8009664	8015264	5600	DNA/CACTA	0.550972	3	0.028878	15	1	0	1	1	1	1	0	0	0	0	1	1	1	1	1	1	1	1	0	1	1	1	1	1	1	1	1	1	1	1	1	1	1	1	1	1	1	1	0	1	1
Pl01	8015316	8016641	1325	LTR/Gypsy/ATHILA	0.550972	3	0.028878	15	1	0	1	1	1	1	0	0	0	0	1	1	1	1	1	1	1	1	0	1	1	1	1	1	1	1	1	1	1	1	1	1	1	1	1	1	1	1	0	1	1
Pl01	8016642	8018472	1830	DNA/CACTA	0.550972	3	0.028878	15	1	0	1	1	1	1	0	0	0	0	1	1	1	1	1	1	1	1	0	1	1	1	1	1	1	1	1	1	1	1	1	1	1	1	1	1	1	1	0	1	1
Pl01	8046673	8053460	6787	LTR/Copia/SIRE	0.219551	7	0.003222	25	0	0	0	1	1	1	1	1	0	0	0	0	1	1	1	1	1	1	0	1	1	1	1	1	1	1	1	1	1	1	1	1	1	1	1	1	0	1	1	1	1
Pl01	8053532	8054068	536	DNA/Helitron	0.123947	9	0.003222	25	0	0	0	1	1	1	1	1	0	0	0	0	1	1	1	1	1	1	0	1	1	1	1	1	1	1	1	1	1	1	1	1	1	1	1	1	0	1	1	1	1
Pl01	8071478	8072823	1345	LTR/Gypsy	0.29796	5	0.003222	25	0	0	0	1	1	1	1	1	0	0	0	0	1	1	1	1	1	1	0	1	1	1	1	1	1	1	1	1	1	1	1	1	1	0	1	1	0	1	1	0	0
Pl01	8094117	8094745	628	LTR/Gypsy	0.289095	5	0.000215	37	0	0	0	1	1	1	0	0	0	0	0	0	1	1	1	1	1	1	0	1	1	1	1	1	1	1	1	1	1	1	1	1	1	1	0	1	0	1	0	1	0
Pl01	8094192	8095138	946	LTR/Gypsy	0.289095	5	0.000215	37	0	0	0	1	1	1	0	0	0	0	0	0	1	1	1	1	1	1	0	1	1	1	1	1	1	1	1	1	1	1	1	1	1	1	0	1	0	1	0	1	0
Pl01	8098144	8099533	1389	LTR/Gypsy/TEKAY-DEL	0.045418	13	0.073852	11	1	0	1	1	1	1	0	0	0	1	1	1	1	1	1	1	1	1	0	1	1	1	1	1	1	1	1	1	1	1	1	1	1	1	0	1	0	1	0	1	0
Pl01	8099844	8100808	964	LTR/Gypsy/TAT	0.045418	13	0.073852	11	1	0	1	1	1	1	0	0	0	1	1	1	1	1	1	1	1	1	0	1	1	1	1	1	1	1	1	1	1	1	1	1	1	1	0	1	0	1	0	1	0
Pl01	8101886	8102722	836	LTR/Gypsy/TAT	0.045418	13	0.073852	11	1	0	1	1	1	1	0	0	0	1	1	1	1	1	1	1	1	1	0	1	1	1	1	1	1	1	1	1	1	1	1	1	1	1	0	1	0	1	0	1	0
Pl01	8102723	8103878	1155	LTR/Gypsy/CRM	0.045418	13	0.073852	11	1	0	1	1	1	1	0	0	0	1	1	1	1	1	1	1	1	1	0	1	1	1	1	1	1	1	1	1	1	1	1	1	1	1	0	1	0	1	0	1	0
Pl01	8106124	8107025	901	LTR/Gypsy/TAT	0.045418	13	0.073852	11	1	0	1	1	1	1	0	0	0	1	1	1	1	1	1	1	1	1	0	1	1	1	1	1	1	1	1	1	1	1	1	1	1	1	0	1	0	1	0	1	0
Pl01	8114712	8119210	4498	LTR/Copia/IVANA-ORYCO	0.045418	13	0.073852	11	1	0	1	1	1	1	0	0	0	1	1	1	1	1	1	1	1	1	0	1	1	1	1	1	1	1	1	1	1	1	1	1	1	1	0	1	0	1	0	1	0
Pl01	8140150	8144913	4763	LTR/Copia/ALE-RETROFIT	0.34454	5	0.356452	4	1	1	0	1	1	1	0	1	1	1	1	1	1	1	0	1	1	1	1	1	1	1	1	1	1	1	1	1	1	1	1	1	1	1	1	1	1	1	1	1	0
Pl01	8304811	8312493	7682	LTR/Gypsy/TEKAY-DEL	0.47541	3	1	0	1	1	1	1	1	1	1	1	1	1	1	1	1	1	1	1	1	1	1	1	1	1	1	1	1	1	1	1	1	1	1	1	1	1	1	1	1	1	1	1	0
Pl01	8370525	8377870	7345	LTR/Copia/SIRE	0.47541	3	1	0	1	1	1	1	1	1	1	1	1	1	1	1	1	1	1	1	1	1	1	1	1	1	1	1	1	1	1	1	1	1	1	1	1	1	1	1	1	1	1	1	1
Pl01	8458788	8469367	10579	LTR/Gypsy/TAT	0.045513	13	1	0	1	1	1	1	1	1	1	1	1	1	1	1	1	1	1	1	1	1	1	1	1	1	1	1	1	1	1	1	1	1	1	1	1	1	1	1	1	1	1	0	1
Pl01	8496395	8497197	802	LINE	0.089607	10	0.195067	7	1	1	1	0	1	0	0	0	0	0	0	0	0	0	0	1	0	1	0	0	0	1	1	1	0	1	0	0	1	1	1	1	0	0	0	0	1	0	0	0	0
Pl01	8508318	8512903	4585	LTR/Copia/IVANA-ORYCO	0.019039	17	0.285134	5	1	1	1	0	1	0	0	0	0	0	0	0	0	0	0	1	0	1	0	0	0	1	1	1	0	1	0	0	1	1	0	1	0	0	0	0	1	0	0	0	0
Pl01	8518317	8518919	602	DNA/CACTA	0.005346	23	0.615106	2	1	1	1	1	1	0	0	0	0	0	0	1	0	0	0	1	0	1	0	0	0	1	1	1	0	1	0	0	1	1	0	1	0	0	0	0	1	0	0	0	0
Pl01	8525865	8526585	720	LTR	0.00367	24	0.722344	1	1	1	0	1	1	0	0	0	1	0	0	1	0	0	0	1	0	1	0	0	0	1	0	1	0	1	0	0	1	1	0	1	0	0	0	0	0	0	0	0	0
Pl01	8528921	8531467	2546	LINE	0.00367	24	0.722344	1	1	1	0	1	1	0	0	0	1	0	0	1	0	0	0	1	0	1	0	0	0	1	0	1	0	1	0	0	1	1	0	1	0	0	0	0	0	0	0	0	0
Pl01	8532918	8533909	991	LINE	0.00367	24	0.722344	1	1	1	0	1	1	0	0	0	1	0	0	1	0	0	0	1	0	1	0	0	0	1	0	1	0	1	0	0	1	1	0	1	0	0	0	0	0	0	0	0	0
Pl01	8546654	8547385	731	LINE	0.042015	14	0.195067	7	1	1	0	1	1	0	1	1	1	0	0	1	1	0	1	1	0	1	0	0	0	1	0	1	0	1	0	0	1	1	0	1	0	0	0	0	0	0	0	0	0
Pl01	8547386	8549714	2328	LINE	0.042015	14	0.195067	7	1	1	0	1	1	0	1	1	1	0	0	1	1	0	1	1	0	1	0	0	0	1	0	1	0	1	0	0	1	1	0	1	0	0	0	0	0	0	0	0	0
Pl01	8549715	8550325	610	LINE	0.042015	14	0.195067	7	1	1	0	1	1	0	1	1	1	0	0	1	1	0	1	1	0	1	0	0	0	1	0	1	0	1	0	0	1	1	0	1	0	0	0	0	0	0	0	0	0
Pl01	8558630	8559342	712	LTR	0.01058	20	0.44723	3	1	1	0	1	0	0	0	0	1	0	0	1	0	0	1	1	0	0	1	0	0	1	0	1	0	1	0	0	1	1	0	1	0	1	1	1	0	0	0	1	1
Pl01	8559831	8560949	1118	LTR/Copia/IVANA-ORYCO	0.01058	20	0.44723	3	1	1	0	1	0	0	0	0	1	0	0	1	0	0	1	1	0	0	1	0	0	1	0	1	0	1	0	0	1	1	0	1	0	1	1	1	0	0	0	1	1
Pl01	8560939	8561867	928	LTR/Copia/IVANA-ORYCO	0.01058	20	0.44723	3	1	1	0	1	0	0	0	0	1	0	0	1	0	0	1	1	0	0	1	0	0	1	0	1	0	1	0	0	1	1	0	1	0	1	1	1	0	0	0	1	1
Pl01	8564371	8565444	1073	LINE	0.019407	17	0.615106	2	1	1	0	1	0	0	0	0	1	1	0	1	0	0	1	1	0	0	1	0	0	1	0	1	0	1	0	0	1	1	0	1	0	1	1	1	0	0	0	1	1
Pl01	8574286	8575177	891	DNA/CACTA	0.078008	11	0.565083	2	1	1	0	1	0	0	0	0	1	0	0	1	0	0	0	1	0	0	1	0	0	1	0	1	0	1	0	0	1	1	0	1	0	1	1	1	0	0	0	0	0
Pl01	8577420	8578128	708	DNA/DTC	0.078008	11	0.565083	2	1	1	0	1	0	0	0	0	1	0	0	1	0	0	0	1	0	0	1	0	0	1	0	1	0	1	0	0	1	1	0	1	0	1	1	1	0	0	0	0	0
Pl01	8586664	8587752	1088	LINE	0.158044	8	0.615106	2	1	1	1	1	0	1	0	0	1	0	0	1	0	1	0	1	0	0	1	0	0	1	1	1	0	1	0	0	1	1	0	1	0	1	1	1	0	0	1	0	0
Pl01	8588398	8589661	1263	LTR/Gypsy	0.158044	8	0.615106	2	1	1	1	1	0	1	0	0	1	0	0	1	0	1	0	1	0	0	1	0	0	1	1	1	0	1	0	0	1	1	0	1	0	1	1	1	0	0	1	0	0
Pl01	8589651	8590702	1051	LTR/Gypsy	0.158044	8	0.615106	2	1	1	1	1	0	1	0	0	1	0	0	1	0	1	0	1	0	0	1	0	0	1	1	1	0	1	0	0	1	1	0	1	0	1	1	1	0	0	1	0	0
Pl01	8590418	8592030	1612	LTR/Gypsy/TAT	0.158044	8	0.615106	2	1	1	1	1	0	1	0	0	1	0	0	1	0	1	0	1	0	0	1	0	0	1	1	1	0	1	0	0	1	1	0	1	0	1	1	1	0	0	1	0	0
Pl01	8590701	8593828	3127	LTR/Gypsy	0.158044	8	0.615106	2	1	1	1	1	0	1	0	0	1	0	0	1	0	1	0	1	0	0	1	0	0	1	1	1	0	1	0	0	1	1	0	1	0	1	1	1	0	0	1	0	0
Pl01	8594115	8595037	922	LTR/Gypsy	0.158044	8	0.615106	2	1	1	1	1	0	1	0	0	1	0	0	1	0	1	0	1	0	0	1	0	0	1	1	1	0	1	0	0	1	1	0	1	0	1	1	1	0	0	1	0	0
Pl01	8595625	8596666	1041	LINE	0.158044	8	0.615106	2	1	1	1	1	0	1	0	0	1	0	0	1	0	1	0	1	0	0	1	0	0	1	1	1	0	1	0	0	1	1	0	1	0	1	1	1	0	0	1	0	0
Pl01	8597509	8598105	596	LTR	0.158044	8	0.615106	2	1	1	1	1	0	1	0	0	1	0	0	1	0	1	0	1	0	0	1	0	0	1	1	1	0	1	0	0	1	1	0	1	0	1	1	1	0	0	1	0	0
Pl01	8598106	8603833	5727	LTR/Copia/TAR-TORK	0.158044	8	0.615106	2	1	1	1	1	0	1	0	0	1	0	0	1	0	1	0	1	0	0	1	0	0	1	1	1	0	1	0	0	1	1	0	1	0	1	1	1	0	0	1	0	0
Pl01	8607523	8608441	918	DNA/CACTA	0.10658	10	0.499915	3	1	1	1	1	0	1	0	0	1	0	0	1	0	0	0	1	0	0	1	0	0	1	1	1	0	1	0	0	1	1	0	1	0	1	1	1	0	0	1	0	0
Pl01	8613483	8614536	1053	DNA/MULE	0.304863	5	0.094992	10	1	1	1	1	0	1	1	1	1	0	1	1	0	0	0	1	0	0	1	0	0	1	1	1	0	1	0	0	1	1	0	1	0	1	1	1	0	0	1	0	0
Pl01	8615293	8617311	2018	LTR/Copia	0.304863	5	0.094992	10	1	1	1	1	0	1	1	1	1	0	1	1	0	0	0	1	0	0	1	0	0	1	1	1	0	1	0	0	1	1	0	1	0	1	1	1	0	0	1	0	0
Pl01	8618599	8620086	1487	LINE	0.304863	5	0.094992	10	1	1	1	1	0	1	1	1	1	0	1	1	0	0	0	1	0	0	1	0	0	1	1	1	0	1	0	0	1	1	0	1	0	1	1	1	0	0	1	0	0
Pl01	8623227	8623731	504	LTR/Gypsy	0.123465	9	0.153497	8	1	1	1	1	0	1	1	1	1	0	1	1	0	0	0	1	0	0	1	0	0	1	1	1	0	1	0	1	1	1	0	1	0	1	1	1	1	1	1	0	0
Pl01	8627361	8627875	514	LTR/Gypsy/TAT	0.123465	9	0.153497	8	1	1	1	1	0	1	1	1	1	0	1	1	0	0	0	1	0	0	1	0	0	1	1	1	0	1	0	1	1	1	0	1	0	1	1	1	1	1	1	0	0
Pl01	8628002	8629038	1036	LTR/Copia/SIRE	0.123465	9	0.153497	8	1	1	1	1	0	1	1	1	1	0	1	1	0	0	0	1	0	0	1	0	0	1	1	1	0	1	0	1	1	1	0	1	0	1	1	1	1	1	1	0	0
Pl01	8629048	8629779	731	LINE	0.123465	9	0.153497	8	1	1	1	1	0	1	1	1	1	0	1	1	0	0	0	1	0	0	1	0	0	1	1	1	0	1	0	1	1	1	0	1	0	1	1	1	1	1	1	0	0
Pl01	8632279	8634404	2125	LTR/Gypsy/CRM	0.354628	5	0.038324	14	1	1	1	1	1	1	1	1	1	0	1	1	1	0	1	1	0	0	1	0	0	1	1	1	0	1	0	1	1	1	0	1	0	1	1	1	1	1	1	0	0
Pl01	8634426	8636633	2207	LTR/Gypsy/CRM	0.354628	5	0.038324	14	1	1	1	1	1	1	1	1	1	0	1	1	1	0	1	1	0	0	1	0	0	1	1	1	0	1	0	1	1	1	0	1	0	1	1	1	1	1	1	0	0
Pl01	8639143	8640266	1123	LTR/Gypsy/ATHILA	0.354628	5	0.038324	14	1	1	1	1	1	1	1	1	1	0	1	1	1	0	1	1	0	0	1	0	0	1	1	1	0	1	0	1	1	1	0	1	0	1	1	1	1	1	1	0	0
Pl01	8643399	8643983	584	DNA/DTC	0.354628	5	0.038324	14	1	1	1	1	1	1	1	1	1	0	1	1	1	0	1	1	0	0	1	0	0	1	1	1	0	1	0	1	1	1	0	1	0	1	1	1	1	1	1	0	0
Pl01	8645474	8646070	596	DNA/MULE	0.354628	5	0.038324	14	1	1	1	1	1	1	1	1	1	0	1	1	1	0	1	1	0	0	1	0	0	1	1	1	0	1	0	1	1	1	0	1	0	1	1	1	1	1	1	0	0
Pl01	8646052	8646842	790	LTR/Copia/SIRE	0.354628	5	0.038324	14	1	1	1	1	1	1	1	1	1	0	1	1	1	0	1	1	0	0	1	0	0	1	1	1	0	1	0	1	1	1	0	1	0	1	1	1	1	1	1	0	0
Pl01	8652346	8653205	859	LTR/Copia/IVANA-ORYCO	0.47541	3	1	0	1	1	1	1	1	1	1	1	1	1	1	1	1	1	1	1	1	1	1	1	1	1	1	1	1	1	1	1	1	1	1	1	1	1	1	1	1	1	1	1	1
Pl01	8809145	8811795	2650	DNA/CACTA	0.291627	5	0.153497	8	0	1	0	0	0	0	0	0	0	1	0	0	1	1	0	1	0	0	0	0	1	1	0	1	0	1	0	0	1	1	0	1	0	0	0	0	0	0	0	0	0
Pl01	8944200	8945324	1124	LTR/Copia/SIRE	0.067952	12	0.8362	1	1	0	1	1	1	1	1	1	1	0	1	0	1	0	1	1	0	1	1	1	1	1	1	1	1	1	1	1	1	1	1	0	1	1	1	1	1	1	1	1	1
Pl01	9000787	9006562	5775	LTR/Gypsy/TAT	1e-06	60	1	0	1	1	1	1	1	1	1	1	1	1	1	1	1	1	1	1	1	1	1	1	1	1	1	1	1	1	1	1	1	1	1	1	1	1	0	0	0	0	0	0	1
Pl01	9111321	9121067	9746	LTR/Gypsy/TEKAY-DEL	3e-06	55	1	0	1	1	1	1	1	1	1	1	1	1	1	1	1	1	1	1	1	1	1	1	1	1	1	1	1	1	1	1	1	1	1	1	1	0	1	1	1	0	0	0	1
Pl01	9294567	9296852	2285	LTR/Gypsy/TEKAY-DEL	0.316914	5	0.722344	1	0	0	0	0	1	1	0	1	0	1	0	1	1	1	0	1	0	0	0	1	0	0	0	1	0	1	0	0	1	1	0	1	0	1	0	0	1	1	1	0	0
Pl01	9295816	9297036	1220	LTR/Copia/TAR-TORK	0.316914	5	0.722344	1	0	0	0	0	1	1	0	1	0	1	0	1	1	1	0	1	0	0	0	1	0	0	0	1	0	1	0	0	1	1	0	1	0	1	0	0	1	1	1	0	0
Pl01	9380560	9381704	1144	LTR/Copia/SIRE	8.3e-05	41	1	0	1	1	1	1	1	1	1	1	1	1	1	1	1	1	1	1	1	1	1	1	1	1	1	1	1	1	1	1	1	1	1	1	1	0	0	1	0	1	1	0	1
Pl01	9401098	9401948	850	LINE	0.036718	14	0.01497	18	1	1	1	1	1	1	1	1	1	1	1	1	1	1	1	1	0	0	1	1	1	0	0	1	0	1	0	0	1	1	1	1	1	1	1	1	1	1	1	1	1
Pl01	9402511	9403383	872	LTR/Gypsy/ATHILA	0.036718	14	0.01497	18	1	1	1	1	1	1	1	1	1	1	1	1	1	1	1	1	0	0	1	1	1	0	0	1	0	1	0	0	1	1	1	1	1	1	1	1	1	1	1	1	1
Pl01	9437536	9445013	7477	DNA/CACTA	0.221858	7	1	0	1	1	1	1	1	1	1	1	1	1	1	1	1	1	1	1	1	1	1	1	1	1	1	1	1	1	1	1	1	1	1	1	1	1	1	1	1	1	1	1	1
Pl01	9451082	9457498	6416	LTR/Copia/SIRE	0.000578	32	1	0	1	1	1	1	1	1	1	1	1	1	1	1	1	1	1	1	1	1	1	1	1	1	1	1	1	1	1	1	1	1	1	1	1	0	0	1	0	0	1	1	1
Pl01	9601971	9603112	1141	LTR/Gypsy/TAT	0.221858	7	1	0	1	1	1	1	1	1	1	1	1	1	1	1	1	1	1	1	1	1	1	1	1	1	1	1	1	1	1	1	1	1	1	1	1	1	1	1	1	1	1	1	1
Pl01	9613411	9614193	782	LTR/Copia/ALE-RETROFIT	0.47541	3	1	0	1	1	1	1	1	1	1	1	1	1	1	1	1	1	1	1	1	1	1	1	1	1	1	1	1	1	1	1	1	1	1	1	1	1	1	1	1	1	0	1	1
Pl01	9699936	9701304	1368	LTR/Gypsy/TEKAY-DEL	0.000222	37	1	0	1	1	1	1	1	1	1	1	1	1	1	1	1	1	1	1	1	1	1	1	1	1	1	1	1	1	1	1	1	1	1	1	1	0	1	0	0	0	1	0	1
Pl01	9701305	9702360	1055	LTR/Gypsy/TAT	0.000222	37	1	0	1	1	1	1	1	1	1	1	1	1	1	1	1	1	1	1	1	1	1	1	1	1	1	1	1	1	1	1	1	1	1	1	1	0	1	0	0	0	1	0	1
Pl01	9701800	9702618	818	LTR/Gypsy/CRM	0.000578	32	1	0	1	1	1	1	1	1	1	1	1	1	1	1	1	1	1	1	1	1	1	1	1	1	1	1	1	1	1	1	1	1	1	1	1	1	1	0	0	0	1	0	1
Pl01	9713049	9713670	621	LTR/Gypsy/TAT	0	95	1	0	1	1	1	1	1	1	1	1	1	1	1	1	1	1	1	1	1	1	1	1	1	1	1	1	1	1	1	1	1	1	1	1	1	0	0	0	1	0	0	0	0
Pl01	9713733	9715114	1381	LTR/Gypsy/TAT	0	95	1	0	1	1	1	1	1	1	1	1	1	1	1	1	1	1	1	1	1	1	1	1	1	1	1	1	1	1	1	1	1	1	1	1	1	0	0	0	1	0	0	0	0
Pl01	9831369	9833463	2094	LTR/Copia/SIRE	0.52459	3	0.59375	2	1	1	1	1	1	1	1	1	1	1	1	1	1	1	1	1	1	1	1	1	1	1	1	1	1	1	1	0	1	1	1	1	1	1	1	1	1	1	1	1	1
Pl01	9833419	9834108	689	LTR/Copia/SIRE	0.52459	3	0.59375	2	1	1	1	1	1	1	1	1	1	1	1	1	1	1	1	1	1	1	1	1	1	1	1	1	1	1	1	0	1	1	1	1	1	1	1	1	1	1	1	1	1
Pl01	9834109	9834982	873	LTR/Copia/SIRE	0.52459	3	0.59375	2	1	1	1	1	1	1	1	1	1	1	1	1	1	1	1	1	1	1	1	1	1	1	1	1	1	1	1	0	1	1	1	1	1	1	1	1	1	1	1	1	1
Pl01	9836121	9836743	622	LTR/Copia/SIRE	0.52459	3	0.59375	2	1	1	1	1	1	1	1	1	1	1	1	1	1	1	1	1	1	1	1	1	1	1	1	1	1	1	1	0	1	1	1	1	1	1	1	1	1	1	1	1	1
Pl01	9876513	9879110	2597	LTR/Gypsy/TAT	0.003572	24	0.069462	12	1	1	0	1	1	1	1	1	1	1	1	1	1	0	0	1	1	1	1	0	0	1	1	1	1	0	1	1	1	0	1	0	1	1	1	1	1	1	1	1	1
Pl01	9879111	9880724	1613	LTR/Copia/SIRE	0.003572	24	0.069462	12	1	1	0	1	1	1	1	1	1	1	1	1	1	0	0	1	1	1	1	0	0	1	1	1	1	0	1	1	1	0	1	0	1	1	1	1	1	1	1	1	1
Pl01	9899275	9900011	736	LTR/Gypsy/TEKAY-DEL	0.52459	3	0.40625	4	1	0	1	1	1	1	1	1	1	1	1	1	1	1	1	1	1	1	1	1	1	1	1	1	1	1	1	1	1	1	1	1	1	1	1	1	1	1	1	1	1
Pl01	9900012	9900617	605	LTR/Gypsy/TEKAY-DEL	0.52459	3	0.40625	4	1	0	1	1	1	1	1	1	1	1	1	1	1	1	1	1	1	1	1	1	1	1	1	1	1	1	1	1	1	1	1	1	1	1	1	1	1	1	1	1	1
Pl01	9900618	9902542	1924	LTR/Gypsy/TEKAY-DEL	0.52459	3	0.40625	4	1	0	1	1	1	1	1	1	1	1	1	1	1	1	1	1	1	1	1	1	1	1	1	1	1	1	1	1	1	1	1	1	1	1	1	1	1	1	1	1	1
Pl01	10085281	10086476	1195	LTR/Copia/SIRE	0.015566	18	0.751511	1	1	1	0	1	1	1	1	0	1	0	1	0	1	0	0	1	1	1	1	1	1	0	1	1	1	1	0	1	1	1	1	0	1	1	1	0	1	0	1	1	0
Pl01	10090205	10091294	1089	LTR/Copia/SIRE	0.015566	18	0.751511	1	1	1	0	1	1	1	1	0	1	0	1	0	1	0	0	1	1	1	1	1	1	0	1	1	1	1	0	1	1	1	1	0	1	1	1	0	1	0	1	1	0
Pl01	10096720	10097519	799	DNA/DTC	5.3e-05	43	0.867499	1	1	1	0	1	1	1	1	0	1	0	0	0	1	0	0	1	1	1	1	1	1	0	1	1	1	1	0	1	1	1	1	0	1	0	1	0	0	0	0	0	0
Pl01	10108760	10115206	6446	DNA/CACTA	0	70	0.59375	2	1	1	1	1	1	1	1	1	1	1	1	1	1	1	1	1	1	1	1	1	1	1	1	1	1	1	1	1	1	1	1	0	1	0	1	0	0	0	0	0	0
Pl01	10115994	10116917	923	LTR/Gypsy/TAT	0	70	0.59375	2	1	1	1	1	1	1	1	1	1	1	1	1	1	1	1	1	1	1	1	1	1	1	1	1	1	1	1	1	1	1	1	0	1	0	1	0	0	0	0	0	0
Pl01	10126613	10127491	878	LTR/Gypsy/TAT	0.003578	24	1	0	1	1	1	1	1	1	1	1	1	1	1	1	1	1	1	1	1	1	1	1	1	1	1	1	1	1	1	1	1	1	1	1	1	0	1	0	1	1	1	0	1
Pl01	10321475	10324932	3457	LTR/Copia/IVANA-ORYCO	0	88	1	0	1	1	1	1	1	1	1	1	1	1	1	1	1	1	1	1	1	1	1	1	1	1	1	1	1	1	1	1	1	1	1	1	1	0	0	0	0	1	0	1	0
Pl01	10322933	10325901	2968	LTR/Copia/IVANA-ORYCO	0	88	1	0	1	1	1	1	1	1	1	1	1	1	1	1	1	1	1	1	1	1	1	1	1	1	1	1	1	1	1	1	1	1	1	1	1	0	0	0	0	1	0	1	0
Pl01	10343428	10346274	2846	LTR/Gypsy/TAT	0.462517	3	0.59375	2	1	1	1	1	1	1	1	1	1	1	1	1	1	1	1	1	1	1	1	1	1	1	1	1	1	1	1	1	0	1	1	1	1	1	1	1	1	1	1	1	1
Pl01	10346275	10347812	1537	LTR/Gypsy/TAT	0.523544	3	0.270664	6	1	1	1	1	1	1	1	0	1	1	1	0	1	1	1	1	0	0	1	1	1	1	1	1	0	1	0	1	0	1	0	1	0	0	1	1	0	1	1	0	1
Pl01	10347813	10349878	2065	LTR/Gypsy/TAT	0.34454	5	0.643548	2	1	1	1	1	1	1	1	1	1	1	1	0	1	1	1	1	1	1	1	1	1	1	1	1	1	1	1	1	0	1	0	1	1	1	1	1	1	1	1	0	1
Pl01	10396019	10402900	6881	LTR/Copia/SIRE	0.123483	9	0.019883	17	0	1	0	0	1	1	1	1	1	1	1	1	0	1	1	1	1	1	1	1	1	1	1	1	1	1	1	1	1	1	1	1	1	1	1	1	0	1	1	1	1
Pl01	10402901	10404527	1626	LTR/Gypsy/TAT	0.053138	13	0.157258	8	1	1	0	1	1	1	1	1	1	1	1	1	0	1	1	1	1	1	1	1	1	1	1	1	1	1	1	1	1	1	1	1	1	1	1	1	0	1	1	1	1
Pl01	10404522	10406178	1656	LTR/Gypsy/TAT	0.221858	7	1	0	1	1	1	1	1	1	1	1	1	1	1	1	1	1	1	1	1	1	1	1	1	1	1	1	1	1	1	1	1	1	1	1	1	1	1	1	0	1	1	1	1
Pl01	10463370	10465506	2136	LTR/Gypsy/TAT	0.221858	7	1	0	1	1	1	1	1	1	1	1	1	1	1	1	1	1	1	1	1	1	1	1	1	1	1	1	1	1	1	1	1	1	1	1	1	1	1	1	1	1	0	1	1
Pl01	10463611	10465685	2074	LTR/Gypsy/TEKAY-DEL	0.221858	7	1	0	1	1	1	1	1	1	1	1	1	1	1	1	1	1	1	1	1	1	1	1	1	1	1	1	1	1	1	1	1	1	1	1	1	1	1	1	1	1	0	1	1
Pl01	10480247	10482657	2410	LTR/Gypsy/TEKAY-DEL	2.7e-05	46	0.157258	8	1	1	1	1	1	1	1	1	1	0	0	1	1	1	1	1	1	1	1	1	1	1	1	1	1	1	1	1	1	1	1	1	1	0	1	0	0	0	1	0	0
Pl01	10533867	10539593	5726	LTR/Copia/TAR-TORK	0.47541	3	1	0	1	1	1	1	1	1	1	1	1	1	1	1	1	1	1	1	1	1	1	1	1	1	1	1	1	1	1	1	1	1	1	1	1	1	1	1	1	1	1	1	1
Pl01	10540914	10542068	1154	LTR/Copia/SIRE	0.045513	13	1	0	1	1	1	1	1	1	1	1	1	1	1	1	1	1	1	1	1	1	1	1	1	1	1	1	1	1	1	1	1	1	1	1	1	1	1	1	1	1	0	1	1
Pl01	10570400	10571626	1226	LTR/Copia/SIRE	0.47541	3	1	0	1	1	1	1	1	1	1	1	1	1	1	1	1	1	1	1	1	1	1	1	1	1	1	1	1	1	1	1	1	1	1	1	1	1	1	1	1	1	1	0	1
Pl01	10647851	10648847	996	LTR	0.47541	3	1	0	1	1	1	1	1	1	1	1	1	1	1	1	1	1	1	1	1	1	1	1	1	1	1	1	1	1	1	1	1	1	1	1	1	1	1	1	1	1	1	1	1
Pl01	10649759	10650837	1078	LTR/Copia/SIRE	0.47541	3	1	0	1	1	1	1	1	1	1	1	1	1	1	1	1	1	1	1	1	1	1	1	1	1	1	1	1	1	1	1	1	1	1	1	1	1	1	1	1	1	1	1	1
Pl01	10654171	10654748	577	LTR/Gypsy	0.47541	3	1	0	1	1	1	1	1	1	1	1	1	1	1	1	1	1	1	1	1	1	1	1	1	1	1	1	1	1	1	1	1	1	1	1	1	1	1	1	1	1	1	1	1
Pl01	10656414	10658610	2196	LTR/Copia/ALE-RETROFIT	0.47541	3	1	0	1	1	1	1	1	1	1	1	1	1	1	1	1	1	1	1	1	1	1	1	1	1	1	1	1	1	1	1	1	1	1	1	1	1	1	1	1	1	1	1	1
Pl01	10658607	10660200	1593	LTR/Copia/ALE-RETROFIT	0.47541	3	1	0	1	1	1	1	1	1	1	1	1	1	1	1	1	1	1	1	1	1	1	1	1	1	1	1	1	1	1	1	1	1	1	1	1	1	1	1	1	1	1	1	1
Pl01	10785600	10786142	542	LTR/Gypsy	0.47541	3	1	0	1	1	1	1	1	1	1	1	1	1	1	1	1	1	1	1	1	1	1	1	1	1	1	1	1	1	1	1	1	1	1	1	1	1	1	1	1	1	0	1	1
Pl01	10785776	10786550	774	LINE	0.47541	3	1	0	1	1	1	1	1	1	1	1	1	1	1	1	1	1	1	1	1	1	1	1	1	1	1	1	1	1	1	1	1	1	1	1	1	1	1	1	1	1	0	1	1
Pl01	10799482	10804186	4704	LTR/Gypsy/TAT	0.52459	3	0.40625	4	1	1	1	1	1	1	0	1	1	1	1	1	1	1	1	1	1	1	1	1	1	1	1	1	1	1	1	1	1	1	1	1	1	1	1	1	1	1	1	1	1
Pl01	10804187	10807151	2964	LTR/Copia/ALE-RETROFIT	0.537483	3	0.157258	8	1	0	1	1	1	1	0	1	1	1	1	1	1	1	1	1	1	1	1	1	1	1	1	1	1	1	1	1	1	1	1	1	1	1	1	1	1	1	1	1	1
Pl01	10807151	10811347	4196	LTR/Gypsy/TAT	0.52459	3	0.40625	4	1	1	1	1	1	1	0	1	1	1	1	1	1	1	1	1	1	1	1	1	1	1	1	1	1	1	1	1	1	1	1	1	1	1	1	1	1	1	1	1	1
Pl01	10838292	10838815	523	LTR/Gypsy/REINA	0.34454	5	0.356452	4	0	1	1	1	1	1	1	1	1	1	0	1	1	1	0	1	1	1	1	1	1	1	1	1	1	1	1	1	1	1	1	1	1	0	1	1	1	1	1	1	1
Pl01	10838819	10840954	2135	LTR/Gypsy/REINA	0.34454	5	0.356452	4	0	1	1	1	1	1	1	1	1	1	0	1	1	1	0	1	1	1	1	1	1	1	1	1	1	1	1	1	1	1	1	1	1	0	1	1	1	1	1	1	1
Pl01	10852317	10853191	874	LTR/Gypsy/ATHILA	0.52459	3	0.40625	4	1	1	1	1	1	1	1	1	1	1	0	1	1	1	1	1	1	1	1	1	1	1	1	1	1	1	1	1	1	1	1	1	1	1	1	1	1	1	1	1	1
Pl01	10885857	10886849	992	DNA/DTC	0.001458	28	1	0	1	1	1	1	1	1	1	1	1	1	1	1	1	1	1	1	1	1	1	1	1	1	1	1	1	1	1	1	1	1	1	1	1	0	1	1	1	0	1	1	0
Pl01	10889089	10890883	1794	LTR/Gypsy	0.001458	28	1	0	1	1	1	1	1	1	1	1	1	1	1	1	1	1	1	1	1	1	1	1	1	1	1	1	1	1	1	1	1	1	1	1	1	0	1	1	1	0	1	1	0
Pl01	10978256	10980948	2692	LTR/Gypsy/TEKAY-DEL	0.47541	3	1	0	1	1	1	1	1	1	1	1	1	1	1	1	1	1	1	1	1	1	1	1	1	1	1	1	1	1	1	1	1	1	1	1	1	1	1	1	1	1	1	1	1
Pl01	10985208	10986793	1585	LTR/Copia/SIRE	8.3e-05	41	1	0	1	1	1	1	1	1	1	1	1	1	1	1	1	1	1	1	1	1	1	1	1	1	1	1	1	1	1	1	1	1	1	1	1	0	1	1	1	0	1	1	0
Pl01	10996870	10997908	1038	LTR/Gypsy/CRM	0.045513	13	1	0	1	1	1	1	1	1	1	1	1	1	1	1	1	1	1	1	1	1	1	1	1	1	1	1	1	1	1	1	1	1	1	1	1	0	1	1	1	1	1	1	1
Pl01	11026685	11029440	2755	LTR/Copia/SIRE	0.52459	3	0.40625	4	1	1	1	1	1	0	1	1	1	1	1	1	1	1	1	1	1	1	1	1	1	1	1	1	1	1	1	1	1	1	1	1	1	1	1	1	1	1	1	1	1
Pl01	11030599	11031366	767	LTR/Copia/SIRE	0.52459	3	0.40625	4	1	1	1	1	1	0	1	1	1	1	1	1	1	1	1	1	1	1	1	1	1	1	1	1	1	1	1	1	1	1	1	1	1	1	1	1	1	1	1	1	1
Pl01	11036539	11039204	2665	LTR/Gypsy/CRM	0.34454	5	0.057661	12	0	0	1	1	1	1	1	1	1	0	1	1	1	1	1	1	1	1	1	1	1	1	1	1	1	1	1	1	1	1	1	1	1	1	1	1	0	1	1	1	1
Pl01	11039085	11039694	609	LTR/Copia/SIRE	0.47541	3	1	0	1	1	1	1	1	1	1	1	1	1	1	1	1	1	1	1	1	1	1	1	1	1	1	1	1	1	1	1	1	1	1	1	1	1	1	1	0	1	1	1	1
Pl01	11051713	11052715	1002	DNA/DTC	0.03385	15	0.073852	11	0	1	1	1	1	0	1	1	0	0	1	1	1	1	0	1	1	1	1	1	1	1	1	1	1	1	1	1	1	1	1	1	1	1	1	1	1	1	1	1	1
Pl01	11052718	11053267	549	DNA/CACTA	0.03385	15	0.073852	11	0	1	1	1	1	0	1	1	0	0	1	1	1	1	0	1	1	1	1	1	1	1	1	1	1	1	1	1	1	1	1	1	1	1	1	1	1	1	1	1	1
Pl01	11054006	11054647	641	DNA/CACTA	0.03385	15	0.073852	11	0	1	1	1	1	0	1	1	0	0	1	1	1	1	0	1	1	1	1	1	1	1	1	1	1	1	1	1	1	1	1	1	1	1	1	1	1	1	1	1	1
Pl01	11054731	11055453	722	DNA/CACTA	0.03385	15	0.073852	11	0	1	1	1	1	0	1	1	0	0	1	1	1	1	0	1	1	1	1	1	1	1	1	1	1	1	1	1	1	1	1	1	1	1	1	1	1	1	1	1	1
Pl01	11146405	11147572	1167	LTR/Gypsy/TEKAY-DEL	0.004163	24	0.057661	12	1	1	1	1	1	1	1	1	0	0	0	1	1	1	1	1	1	1	1	1	1	1	1	1	1	1	1	1	1	1	1	1	1	0	0	0	0	1	1	1	1
Pl01	11151946	11153117	1171	LTR/Gypsy/CRM	0.47541	3	1	0	1	1	1	1	1	1	1	1	1	1	1	1	1	1	1	1	1	1	1	1	1	1	1	1	1	1	1	1	1	1	1	1	1	1	1	1	1	1	1	1	1
Pl01	11198897	11199479	582	DNA/DTC	0.47541	3	1	0	1	1	1	1	1	1	1	1	1	1	1	1	1	1	1	1	1	1	1	1	1	1	1	1	1	1	1	1	1	1	1	1	1	1	1	1	1	1	1	1	1
Pl01	11264921	11265767	846	LINE	0.47541	3	1	0	1	1	1	1	1	1	1	1	1	1	1	1	1	1	1	1	1	1	1	1	1	1	1	1	1	1	1	1	1	1	1	1	1	1	1	1	1	1	1	1	1
Pl01	11275352	11277830	2478	LTR/Gypsy/TEKAY-DEL	0.452362	3	0.842742	1	1	1	1	1	1	1	1	1	1	1	0	1	1	1	1	1	1	1	1	1	1	1	1	0	1	1	1	1	1	1	1	1	1	1	1	1	0	1	1	1	1
Pl01	11332989	11333614	625	DNA/MULE	0.03385	15	0.073852	11	1	0	1	1	1	1	0	0	1	1	1	0	1	1	1	0	1	1	1	1	1	1	1	1	1	1	1	1	1	1	1	1	1	1	1	1	1	1	1	1	1
Pl01	11377730	11381167	3437	LTR/Copia/IVANA-ORYCO	0.13044	9	0.307961	5	1	1	1	1	1	1	1	1	1	1	1	0	1	1	1	1	1	1	1	0	1	1	0	0	1	0	1	1	1	1	1	1	1	0	0	1	1	1	1	1	1
Pl01	11407626	11409859	2233	LTR/Copia/ALE-RETROFIT	0	70	1	0	1	1	1	1	1	1	1	1	1	1	1	1	1	1	1	1	1	1	1	1	1	1	1	1	1	1	1	1	1	1	1	1	1	1	1	0	0	1	0	0	0
Pl01	11409890	11411372	1482	LTR/Copia/ALE-RETROFIT	0	70	1	0	1	1	1	1	1	1	1	1	1	1	1	1	1	1	1	1	1	1	1	1	1	1	1	1	1	1	1	1	1	1	1	1	1	1	1	0	0	1	0	0	0
Pl01	11424480	11425304	824	DNA/DTA	0.221858	7	1	0	1	1	1	1	1	1	1	1	1	1	1	1	1	1	1	1	1	1	1	1	1	1	1	1	1	1	1	1	1	1	1	1	1	1	1	1	0	1	1	1	1
Pl01	11425338	11426626	1288	LTR/Copia/IVANA-ORYCO	0.221858	7	1	0	1	1	1	1	1	1	1	1	1	1	1	1	1	1	1	1	1	1	1	1	1	1	1	1	1	1	1	1	1	1	1	1	1	1	1	1	0	1	1	1	1
Pl01	11488090	11489956	1866	DNA/hAT	0.462517	3	0.59375	2	1	1	1	1	1	1	1	1	1	1	1	1	1	1	0	1	1	1	1	1	1	1	1	1	1	1	1	1	1	1	1	1	1	1	1	1	1	1	1	1	1
Pl01	11613394	11614057	663	LTR/Copia	0.462517	3	0.59375	2	1	1	1	1	1	1	1	1	1	1	1	1	1	1	1	1	1	1	1	1	1	1	1	1	1	0	1	1	1	1	1	1	1	1	1	0	1	1	1	1	1
Pl01	11629604	11639099	9495	LTR/Gypsy/TEKAY-DEL	0.137816	9	0.195363	7	1	1	1	1	1	1	1	1	1	1	1	1	1	1	1	0	1	1	1	0	1	1	1	0	1	1	1	1	1	1	1	1	1	1	1	1	1	1	1	1	1
Pl01	11666391	11674126	7735	LTR/Gypsy/CRM	0.52459	3	0.40625	4	1	1	1	1	1	1	1	0	1	1	1	1	1	1	1	1	1	1	1	1	1	1	1	1	1	1	1	1	1	1	1	1	1	1	1	1	1	1	1	1	1
Pl01	11785728	11786447	719	LTR/Gypsy/ATHILA	0.52459	3	0.40625	4	1	1	1	1	1	1	1	0	1	1	1	1	1	1	1	1	1	1	1	1	1	1	1	1	1	1	1	1	1	1	1	1	1	1	1	1	1	1	1	1	1
Pl01	11961898	11962579	681	LTR/Gypsy	0.52459	3	0.40625	4	1	1	1	1	1	1	1	1	0	1	1	1	1	1	1	1	1	1	1	1	1	1	1	1	1	1	1	1	1	1	1	1	1	1	1	1	1	1	1	1	1
Pl01	11962692	11963604	912	LTR/Gypsy	0.52459	3	0.40625	4	1	1	1	1	1	1	1	1	0	1	1	1	1	1	1	1	1	1	1	1	1	1	1	1	1	1	1	1	1	1	1	1	1	1	1	1	1	1	1	1	1
Pl01	11963586	11966559	2973	LTR/Gypsy	0.52459	3	0.40625	4	1	1	1	1	1	1	1	1	0	1	1	1	1	1	1	1	1	1	1	1	1	1	1	1	1	1	1	1	1	1	1	1	1	1	1	1	1	1	1	1	1
Pl01	11974230	11979948	5718	LTR/Copia/TAR-TORK	0.34454	5	0.643548	2	1	0	1	1	1	1	1	1	1	1	1	1	1	1	0	1	1	1	1	1	1	1	1	1	1	0	1	1	1	1	1	1	1	1	1	1	1	1	1	1	1
Pl01	12009048	12010254	1206	LTR/Gypsy/TAT	0.302655	5	0.170996	8	1	1	1	1	1	1	1	1	0	0	1	0	1	1	0	1	1	1	1	1	1	1	1	1	1	1	1	1	1	1	1	1	1	1	1	0	1	1	0	1	1
Pl01	12010260	12018284	8024	LTR/Gypsy/TAT	0.302655	5	0.170996	8	1	1	1	1	1	1	1	1	0	0	1	0	1	1	0	1	1	1	1	1	1	1	1	1	1	1	1	1	1	1	1	1	1	1	1	0	1	1	0	1	1
Pl01	12018286	12019203	917	LTR/Copia/TAR-TORK	0.302655	5	0.170996	8	1	1	1	1	1	1	1	1	0	0	1	0	1	1	0	1	1	1	1	1	1	1	1	1	1	1	1	1	1	1	1	1	1	1	1	0	1	1	0	1	1
Pl01	12161568	12162273	705	LTR/Gypsy/TAT	0.271038	6	0.157258	8	1	1	1	1	1	1	1	1	1	0	0	1	1	1	1	1	1	1	1	1	1	1	1	1	1	1	1	1	1	1	1	1	1	1	1	1	1	1	1	1	1
Pl01	12188419	12189314	895	LTR/Gypsy/TAT	0.221858	7	1	0	1	1	1	1	1	1	1	1	1	1	1	1	1	1	1	1	1	1	1	1	1	1	1	1	1	1	1	1	1	1	1	1	1	1	1	1	1	1	1	1	1
Pl01	12237217	12238004	787	LTR/Gypsy/TAT	0.045513	13	1	0	1	1	1	1	1	1	1	1	1	1	1	1	1	1	1	1	1	1	1	1	1	1	1	1	1	1	1	1	1	1	1	1	1	0	1	1	1	1	1	1	0
Pl01	12240927	12241464	537	LTR/Copia/SIRE	0.008555	21	1	0	1	1	1	1	1	1	1	1	1	1	1	1	1	1	1	1	1	1	1	1	1	1	1	1	1	1	1	1	1	1	1	1	1	1	1	0	0	1	1	1	0
Pl01	12241080	12243170	2090	LTR/Gypsy/CRM	0.008555	21	1	0	1	1	1	1	1	1	1	1	1	1	1	1	1	1	1	1	1	1	1	1	1	1	1	1	1	1	1	1	1	1	1	1	1	1	1	0	0	1	1	1	0
Pl01	12243171	12244341	1170	LTR/Gypsy/CRM	0.008555	21	1	0	1	1	1	1	1	1	1	1	1	1	1	1	1	1	1	1	1	1	1	1	1	1	1	1	1	1	1	1	1	1	1	1	1	1	1	0	0	1	1	1	0
Pl01	12244341	12246218	1877	LTR/Gypsy	0.008555	21	1	0	1	1	1	1	1	1	1	1	1	1	1	1	1	1	1	1	1	1	1	1	1	1	1	1	1	1	1	1	1	1	1	1	1	1	1	0	0	1	1	1	0
Pl01	12245737	12246849	1112	LTR/Copia/TAR-TORK	0.008555	21	1	0	1	1	1	1	1	1	1	1	1	1	1	1	1	1	1	1	1	1	1	1	1	1	1	1	1	1	1	1	1	1	1	1	1	1	1	0	0	1	1	1	0
Pl01	12246834	12251293	4459	LTR/Gypsy/TEKAY-DEL	0.389805	4	0.867499	1	1	1	0	1	0	1	1	1	0	1	1	0	0	1	1	0	1	1	1	0	1	1	0	1	1	0	1	1	1	0	1	1	1	0	1	0	0	0	0	1	0
Pl01	12248976	12255849	6873	LTR/Gypsy/TEKAY-DEL	0.389805	4	0.867499	1	1	1	0	1	0	1	1	1	0	1	1	0	0	1	1	0	1	1	1	0	1	1	0	1	1	0	1	1	1	0	1	1	1	0	1	0	0	0	0	1	0
Pl01	12253505	12256447	2942	LTR/Gypsy/TAT	0.389805	4	0.867499	1	1	1	0	1	0	1	1	1	0	1	1	0	0	1	1	0	1	1	1	0	1	1	0	1	1	0	1	1	1	0	1	1	1	0	1	0	0	0	0	1	0
Pl01	12257596	12258505	909	DNA/CACTA	0.008555	21	1	0	1	1	1	1	1	1	1	1	1	1	1	1	1	1	1	1	1	1	1	1	1	1	1	1	1	1	1	1	1	1	1	1	1	1	1	0	0	1	1	1	0
Pl01	12259222	12259780	558	LTR/Gypsy/CRM	0.008555	21	1	0	1	1	1	1	1	1	1	1	1	1	1	1	1	1	1	1	1	1	1	1	1	1	1	1	1	1	1	1	1	1	1	1	1	1	1	0	0	1	1	1	0
Pl01	12259283	12260048	765	LTR/Gypsy/CRM	0.008555	21	1	0	1	1	1	1	1	1	1	1	1	1	1	1	1	1	1	1	1	1	1	1	1	1	1	1	1	1	1	1	1	1	1	1	1	1	1	0	0	1	1	1	0
Pl01	12260093	12260609	516	LTR/Gypsy/CRM	0.008555	21	1	0	1	1	1	1	1	1	1	1	1	1	1	1	1	1	1	1	1	1	1	1	1	1	1	1	1	1	1	1	1	1	1	1	1	1	1	0	0	1	1	1	0
Pl01	12302626	12303609	983	LTR/Gypsy	0.47541	3	1	0	1	1	1	1	1	1	1	1	1	1	1	1	1	1	1	1	1	1	1	1	1	1	1	1	1	1	1	1	1	1	1	1	1	1	1	1	0	1	1	1	1
Pl01	12381777	12386885	5108	LTR/Gypsy/TAT	0.271038	6	0.344758	5	1	1	1	1	1	1	1	1	1	1	1	1	1	0	1	1	1	1	1	1	1	1	1	1	1	0	1	1	1	1	1	1	1	1	1	1	1	1	1	1	1
Pl01	12386886	12396139	9253	LTR/Gypsy/TEKAY-DEL	0.537483	3	0.344758	5	1	1	1	1	1	1	1	1	1	1	1	1	1	0	1	1	1	1	1	1	1	1	1	1	1	0	1	1	1	1	1	1	1	1	1	1	1	1	1	1	1
Pl01	12405813	12407747	1934	LTR/Gypsy/TEKAY-DEL	3e-05	45	1	0	1	1	1	1	1	1	1	1	1	1	1	1	1	1	1	1	1	1	1	1	1	1	1	1	1	1	1	1	1	1	1	1	1	1	1	0	0	1	0	0	0
Pl01	12411977	12412787	810	LTR	0.52459	3	0.59375	2	1	1	1	1	1	1	1	1	1	1	1	1	1	1	1	1	1	1	1	1	1	1	1	1	1	0	1	1	1	1	1	1	1	1	1	1	1	1	1	1	1
Pl01	12412851	12414840	1989	LTR	0.52459	3	0.59375	2	1	1	1	1	1	1	1	1	1	1	1	1	1	1	1	1	1	1	1	1	1	1	1	1	1	0	1	1	1	1	1	1	1	1	1	1	1	1	1	1	1
Pl01	12452120	12453361	1241	LTR/Copia	0.47541	3	1	0	1	1	1	1	1	1	1	1	1	1	1	1	1	1	1	1	1	1	1	1	1	1	1	1	1	1	1	1	1	1	1	1	1	1	1	1	0	1	1	1	1
Pl01	12479742	12481095	1353	LTR/Gypsy/TEKAY-DEL	0.101528	10	1	0	1	1	1	1	1	1	1	1	1	1	1	1	1	1	1	1	1	1	1	1	1	1	1	1	1	1	1	1	1	1	1	1	1	1	1	1	1	1	1	0	1
Pl01	12528459	12529744	1285	LTR/Gypsy/TAT	0.462517	3	0.40625	4	1	1	1	1	0	1	1	1	1	1	1	1	1	1	1	1	1	1	1	1	1	1	1	1	1	1	1	1	1	1	1	1	1	1	1	1	1	1	1	1	1
Pl01	12529745	12530870	1125	LTR/Gypsy/ATHILA	0.462517	3	0.40625	4	1	1	1	1	0	1	1	1	1	1	1	1	1	1	1	1	1	1	1	1	1	1	1	1	1	1	1	1	1	1	1	1	1	1	1	1	1	1	1	1	1
Pl01	12530868	12532566	1698	LTR/Gypsy/TAT	0.462517	3	0.40625	4	1	1	1	1	0	1	1	1	1	1	1	1	1	1	1	1	1	1	1	1	1	1	1	1	1	1	1	1	1	1	1	1	1	1	1	1	1	1	1	1	1
Pl01	12532734	12534881	2147	LTR/Gypsy/TEKAY-DEL	0.384434	4	0.019883	17	1	1	1	1	0	1	1	0	1	0	0	1	1	1	1	1	1	1	1	1	1	1	1	1	1	1	1	1	1	1	1	1	1	1	1	1	1	1	1	1	1
Pl01	12534882	12537045	2163	LTR/Gypsy/TAT	0.462517	3	0.40625	4	1	1	1	1	0	1	1	1	1	1	1	1	1	1	1	1	1	1	1	1	1	1	1	1	1	1	1	1	1	1	1	1	1	1	1	1	1	1	1	1	1
Pl01	12580368	12582720	2352	LTR/Gypsy/TEKAY-DEL	0.008555	21	1	0	1	1	1	1	1	1	1	1	1	1	1	1	1	1	1	1	1	1	1	1	1	1	1	1	1	1	1	1	1	1	1	1	1	1	0	1	0	1	1	1	1
Pl01	12589281	12593938	4657	LTR/Gypsy/TAT	0.221858	7	1	0	1	1	1	1	1	1	1	1	1	1	1	1	1	1	1	1	1	1	1	1	1	1	1	1	1	1	1	1	1	1	1	1	1	1	1	1	1	1	1	1	1
Pl01	12592793	12594077	1284	LTR/Gypsy/TAT	0.221858	7	1	0	1	1	1	1	1	1	1	1	1	1	1	1	1	1	1	1	1	1	1	1	1	1	1	1	1	1	1	1	1	1	1	1	1	1	1	1	1	1	1	1	1
Pl01	12593789	12596648	2859	LTR/Gypsy/TEKAY-DEL	0.221858	7	1	0	1	1	1	1	1	1	1	1	1	1	1	1	1	1	1	1	1	1	1	1	1	1	1	1	1	1	1	1	1	1	1	1	1	1	1	1	1	1	1	1	1
Pl01	12626822	12634453	7631	LTR/Copia/SIRE	0.019962	17	1	0	1	1	1	1	1	1	1	1	1	1	1	1	1	1	1	1	1	1	1	1	1	1	1	1	1	1	1	1	1	1	1	1	1	1	0	1	1	1	1	0	1
Pl01	12634454	12635348	894	LTR/Copia	0.019962	17	1	0	1	1	1	1	1	1	1	1	1	1	1	1	1	1	1	1	1	1	1	1	1	1	1	1	1	1	1	1	1	1	1	1	1	1	0	1	1	1	1	0	1
Pl01	12634572	12635454	882	LTR/Copia	0.019962	17	1	0	1	1	1	1	1	1	1	1	1	1	1	1	1	1	1	1	1	1	1	1	1	1	1	1	1	1	1	1	1	1	1	1	1	1	0	1	1	1	1	0	1
Pl01	12635447	12640780	5333	LTR/Gypsy/TEKAY-DEL	0.173433	8	0.157258	8	1	1	1	1	1	1	0	1	1	0	1	1	1	1	1	1	1	1	1	1	1	1	1	1	1	1	1	1	1	1	1	1	1	1	0	1	1	1	1	0	1
Pl01	12641304	12642075	771	LTR/Copia	0.019962	17	1	0	1	1	1	1	1	1	1	1	1	1	1	1	1	1	1	1	1	1	1	1	1	1	1	1	1	1	1	1	1	1	1	1	1	1	0	1	1	1	1	0	1
Pl01	12646946	12649746	2800	LTR/Gypsy/TEKAY-DEL	0.101528	10	1	0	1	1	1	1	1	1	1	1	1	1	1	1	1	1	1	1	1	1	1	1	1	1	1	1	1	1	1	1	1	1	1	1	1	1	0	1	1	1	1	1	1
Pl01	12664365	12666848	2483	LTR/Gypsy/CRM	0.47541	3	1	0	1	1	1	1	1	1	1	1	1	1	1	1	1	1	1	1	1	1	1	1	1	1	1	1	1	1	1	1	1	1	1	1	1	1	1	1	1	1	1	0	1
Pl01	12684170	12684765	595	LTR/Gypsy/TEKAY-DEL	0.47541	3	1	0	1	1	1	1	1	1	1	1	1	1	1	1	1	1	1	1	1	1	1	1	1	1	1	1	1	1	1	1	1	1	1	1	1	1	1	1	1	1	1	1	1
Pl01	12684241	12686803	2562	LTR/Gypsy/CRM	0.47541	3	1	0	1	1	1	1	1	1	1	1	1	1	1	1	1	1	1	1	1	1	1	1	1	1	1	1	1	1	1	1	1	1	1	1	1	1	1	1	1	1	1	1	1
Pl01	12694659	12695205	546	LTR	0.47541	3	1	0	1	1	1	1	1	1	1	1	1	1	1	1	1	1	1	1	1	1	1	1	1	1	1	1	1	1	1	1	1	1	1	1	1	1	1	1	1	1	1	1	1
Pl01	12695303	12696803	1500	LTR	0.000578	32	1	0	1	1	1	1	1	1	1	1	1	1	1	1	1	1	1	1	1	1	1	1	1	1	1	1	1	1	1	1	1	1	1	1	1	0	1	0	0	0	0	1	1
Pl01	12696803	12697418	615	LTR/Gypsy	0.000578	32	1	0	1	1	1	1	1	1	1	1	1	1	1	1	1	1	1	1	1	1	1	1	1	1	1	1	1	1	1	1	1	1	1	1	1	0	1	0	0	0	0	1	1
Pl01	12697753	12698668	915	LTR	0.000222	37	1	0	1	1	1	1	1	1	1	1	1	1	1	1	1	1	1	1	1	1	1	1	1	1	1	1	1	1	1	1	1	1	1	1	1	0	1	0	0	0	0	1	1
Pl01	12698773	12699642	869	LTR	0.47541	3	1	0	1	1	1	1	1	1	1	1	1	1	1	1	1	1	1	1	1	1	1	1	1	1	1	1	1	1	1	1	1	1	1	1	1	1	1	1	1	1	1	1	1
Pl01	12699643	12700885	1242	DNA/Helitron	0.47541	3	1	0	1	1	1	1	1	1	1	1	1	1	1	1	1	1	1	1	1	1	1	1	1	1	1	1	1	1	1	1	1	1	1	1	1	1	1	1	1	1	1	1	1
Pl01	12701047	12701696	649	LTR/Copia/SIRE	0.47541	3	1	0	1	1	1	1	1	1	1	1	1	1	1	1	1	1	1	1	1	1	1	1	1	1	1	1	1	1	1	1	1	1	1	1	1	1	1	1	1	1	1	1	1
Pl01	12702153	12707807	5654	LTR/Copia/SIRE	0.47541	3	1	0	1	1	1	1	1	1	1	1	1	1	1	1	1	1	1	1	1	1	1	1	1	1	1	1	1	1	1	1	1	1	1	1	1	1	1	1	1	1	1	1	1
Pl01	12708176	12708903	727	DNA/Helitron	0.47541	3	1	0	1	1	1	1	1	1	1	1	1	1	1	1	1	1	1	1	1	1	1	1	1	1	1	1	1	1	1	1	1	1	1	1	1	1	1	1	1	1	1	1	1
Pl01	12723066	12723729	663	LTR/Copia/IVANA-ORYCO	0.003578	24	1	0	1	1	1	1	1	1	1	1	1	1	1	1	1	1	1	1	1	1	1	1	1	1	1	1	1	1	1	1	1	1	1	1	1	1	0	1	0	1	1	1	0
Pl01	12736151	12738876	2725	LTR/Gypsy/CRM	0.019962	17	1	0	1	1	1	1	1	1	1	1	1	1	1	1	1	1	1	1	1	1	1	1	1	1	1	1	1	1	1	1	1	1	1	1	1	1	1	1	0	1	1	1	0
Pl01	12738886	12739835	949	LTR/Gypsy/TAT	0.076995	11	0.59375	2	1	1	1	1	1	1	1	1	1	1	1	1	1	1	0	1	1	1	1	1	1	1	1	1	1	1	1	1	1	1	1	1	1	1	1	1	0	1	1	1	0
Pl01	12739816	12740749	933	LTR/Copia/SIRE	0.728962	1	0.59375	2	1	1	1	1	1	1	1	1	1	1	1	1	1	1	0	1	1	1	1	1	1	1	1	1	1	1	1	1	1	1	1	1	1	1	1	1	1	1	1	1	1
Pl01	12739837	12740861	1024	LTR/Copia/SIRE	0.728962	1	0.59375	2	1	1	1	1	1	1	1	1	1	1	1	1	1	1	0	1	1	1	1	1	1	1	1	1	1	1	1	1	1	1	1	1	1	1	1	1	1	1	1	1	1
Pl01	12740862	12741994	1132	LTR/Gypsy/CRM	0.728962	1	0.59375	2	1	1	1	1	1	1	1	1	1	1	1	1	1	1	0	1	1	1	1	1	1	1	1	1	1	1	1	1	1	1	1	1	1	1	1	1	1	1	1	1	1
Pl01	12741995	12747492	5497	LTR/Copia/SIRE	0.728962	1	0.59375	2	1	1	1	1	1	1	1	1	1	1	1	1	1	1	0	1	1	1	1	1	1	1	1	1	1	1	1	1	1	1	1	1	1	1	1	1	1	1	1	1	1
Pl01	12747518	12748036	518	LTR/Gypsy	0.52459	3	0.59375	2	1	1	1	1	1	1	1	1	1	1	1	1	1	1	0	1	1	1	1	1	1	1	1	1	1	1	1	1	1	1	1	1	1	1	1	1	1	1	1	1	1
Pl01	12748037	12753061	5024	LTR/Gypsy	0.52459	3	0.59375	2	1	1	1	1	1	1	1	1	1	1	1	1	1	1	0	1	1	1	1	1	1	1	1	1	1	1	1	1	1	1	1	1	1	1	1	1	1	1	1	1	1
Pl01	12751319	12753649	2330	LTR/Gypsy	0.52459	3	0.59375	2	1	1	1	1	1	1	1	1	1	1	1	1	1	1	0	1	1	1	1	1	1	1	1	1	1	1	1	1	1	1	1	1	1	1	1	1	1	1	1	1	1
Pl01	12753650	12755365	1715	LTR/Gypsy	0.52459	3	0.59375	2	1	1	1	1	1	1	1	1	1	1	1	1	1	1	0	1	1	1	1	1	1	1	1	1	1	1	1	1	1	1	1	1	1	1	1	1	1	1	1	1	1
Pl01	12755442	12757173	1731	LTR/Gypsy	0.52459	3	0.59375	2	1	1	1	1	1	1	1	1	1	1	1	1	1	1	0	1	1	1	1	1	1	1	1	1	1	1	1	1	1	1	1	1	1	1	1	1	1	1	1	1	1
Pl01	12757171	12760169	2998	LTR/Gypsy/REINA	0.52459	3	0.59375	2	1	1	1	1	1	1	1	1	1	1	1	1	1	1	0	1	1	1	1	1	1	1	1	1	1	1	1	1	1	1	1	1	1	1	1	1	1	1	1	1	1
Pl01	12761664	12763098	1434	LTR/Copia/ALE-RETROFIT	0.52459	3	0.59375	2	1	1	1	1	1	1	1	1	1	1	1	1	1	1	0	1	1	1	1	1	1	1	1	1	1	1	1	1	1	1	1	1	1	1	1	1	1	1	1	1	1
Pl01	12767561	12770105	2544	LTR/Gypsy/TEKAY-DEL	0.52459	3	0.59375	2	1	1	1	1	1	1	1	1	1	1	1	1	1	1	0	1	1	1	1	1	1	1	1	1	1	1	1	1	1	1	1	1	1	1	1	1	1	1	1	1	1
Pl01	12771966	12773684	1718	LTR/Copia/SIRE	0.018418	17	0.59375	2	1	1	1	1	1	1	1	1	1	1	1	1	1	1	0	1	1	1	1	1	1	1	1	1	1	1	1	1	1	1	1	1	1	1	0	1	0	1	1	1	0
Pl01	12774394	12775595	1201	DNA/Harbinger	0.52459	3	0.59375	2	1	1	1	1	1	1	1	1	1	1	1	1	1	1	0	1	1	1	1	1	1	1	1	1	1	1	1	1	1	1	1	1	1	1	1	1	1	1	1	1	1
Pl01	12779523	12780174	651	DNA/CACTA	0.52459	3	0.59375	2	1	1	1	1	1	1	1	1	1	1	1	1	1	1	0	1	1	1	1	1	1	1	1	1	1	1	1	1	1	1	1	1	1	1	1	1	1	1	1	1	1
Pl01	12780672	12782070	1398	LTR/Copia/SIRE	0.52459	3	0.59375	2	1	1	1	1	1	1	1	1	1	1	1	1	1	1	0	1	1	1	1	1	1	1	1	1	1	1	1	1	1	1	1	1	1	1	1	1	1	1	1	1	1
Pl01	12784454	12784997	543	DNA/DTC	0.52459	3	0.59375	2	1	1	1	1	1	1	1	1	1	1	1	1	1	1	0	1	1	1	1	1	1	1	1	1	1	1	1	1	1	1	1	1	1	1	1	1	1	1	1	1	1
Pl01	12785330	12786040	710	DNA/DTC	0.52459	3	0.59375	2	1	1	1	1	1	1	1	1	1	1	1	1	1	1	0	1	1	1	1	1	1	1	1	1	1	1	1	1	1	1	1	1	1	1	1	1	1	1	1	1	1
Pl01	12793268	12793789	521	DNA/Helitron	0.52459	3	0.59375	2	1	1	1	1	1	1	1	1	1	1	1	1	1	1	0	1	1	1	1	1	1	1	1	1	1	1	1	1	1	1	1	1	1	1	1	1	1	1	1	1	1
Pl01	12794705	12795630	925	DNA/CACTA	0.52459	3	0.59375	2	1	1	1	1	1	1	1	1	1	1	1	1	1	1	0	1	1	1	1	1	1	1	1	1	1	1	1	1	1	1	1	1	1	1	1	1	1	1	1	1	1
Pl01	12795638	12796725	1087	LTR/Copia/SIRE	0.52459	3	0.59375	2	1	1	1	1	1	1	1	1	1	1	1	1	1	1	0	1	1	1	1	1	1	1	1	1	1	1	1	1	1	1	1	1	1	1	1	1	1	1	1	1	1
Pl01	12798692	12800394	1702	DNA/CACTA	0.52459	3	0.59375	2	1	1	1	1	1	1	1	1	1	1	1	1	1	1	0	1	1	1	1	1	1	1	1	1	1	1	1	1	1	1	1	1	1	1	1	1	1	1	1	1	1
Pl01	12800647	12801844	1197	LTR/Copia/SIRE	0.52459	3	0.59375	2	1	1	1	1	1	1	1	1	1	1	1	1	1	1	0	1	1	1	1	1	1	1	1	1	1	1	1	1	1	1	1	1	1	1	1	1	1	1	1	1	1
Pl01	12802006	12803152	1146	LTR/Gypsy/ATHILA	0.52459	3	0.59375	2	1	1	1	1	1	1	1	1	1	1	1	1	1	1	0	1	1	1	1	1	1	1	1	1	1	1	1	1	1	1	1	1	1	1	1	1	1	1	1	1	1
Pl01	12803358	12804657	1299	LTR/Gypsy	0.52459	3	0.59375	2	1	1	1	1	1	1	1	1	1	1	1	1	1	1	0	1	1	1	1	1	1	1	1	1	1	1	1	1	1	1	1	1	1	1	1	1	1	1	1	1	1
Pl01	12805210	12808053	2843	LTR/Copia/SIRE	0.52459	3	0.59375	2	1	1	1	1	1	1	1	1	1	1	1	1	1	1	0	1	1	1	1	1	1	1	1	1	1	1	1	1	1	1	1	1	1	1	1	1	1	1	1	1	1
Pl01	12808044	12810940	2896	LTR/Copia/SIRE	0.52459	3	0.59375	2	1	1	1	1	1	1	1	1	1	1	1	1	1	1	0	1	1	1	1	1	1	1	1	1	1	1	1	1	1	1	1	1	1	1	1	1	1	1	1	1	1
Pl01	12811433	12811974	541	LTR/Gypsy/CRM	0.52459	3	0.59375	2	1	1	1	1	1	1	1	1	1	1	1	1	1	1	0	1	1	1	1	1	1	1	1	1	1	1	1	1	1	1	1	1	1	1	1	1	1	1	1	1	1
Pl01	12811991	12816710	4719	LTR/Gypsy/CRM	0.52459	3	0.59375	2	1	1	1	1	1	1	1	1	1	1	1	1	1	1	0	1	1	1	1	1	1	1	1	1	1	1	1	1	1	1	1	1	1	1	1	1	1	1	1	1	1
Pl01	12817066	12817988	922	LTR/Gypsy/ATHILA	0.52459	3	0.59375	2	1	1	1	1	1	1	1	1	1	1	1	1	1	1	0	1	1	1	1	1	1	1	1	1	1	1	1	1	1	1	1	1	1	1	1	1	1	1	1	1	1
Pl01	12821823	12822959	1136	LTR/Gypsy/CRM	0.52459	3	0.59375	2	1	1	1	1	1	1	1	1	1	1	1	1	1	1	0	1	1	1	1	1	1	1	1	1	1	1	1	1	1	1	1	1	1	1	1	1	1	1	1	1	1
Pl01	12823171	12825836	2665	LTR/Gypsy/TEKAY-DEL	0.001458	28	1	0	1	1	1	1	1	1	1	1	1	1	1	1	1	1	1	1	1	1	1	1	1	1	1	1	1	1	1	1	1	1	1	1	1	1	0	1	0	1	1	1	0
Pl01	12834826	12835618	792	LINE	0.52459	3	0.59375	2	1	1	1	1	1	1	1	1	1	1	1	1	1	1	1	1	1	1	1	1	1	1	1	1	1	1	1	0	1	1	1	1	1	1	1	1	1	1	1	1	1
Pl01	12882389	12883252	863	LTR/Gypsy	0.52459	3	0.59375	2	1	1	1	1	1	1	1	1	1	1	1	1	1	1	1	1	1	1	0	1	1	1	1	1	1	1	1	1	1	1	1	1	1	1	1	1	1	1	1	1	1
Pl01	13035665	13036379	714	LTR/Gypsy/TAT	0.52459	3	0.40625	4	1	1	1	1	1	1	1	1	1	1	1	0	1	1	1	1	1	1	1	1	1	1	1	1	1	1	1	1	1	1	1	1	1	1	1	1	1	1	1	1	1
Pl01	13036413	13040746	4333	LTR/Gypsy/CRM	0.52459	3	0.40625	4	1	1	1	1	1	1	1	1	1	1	1	0	1	1	1	1	1	1	1	1	1	1	1	1	1	1	1	1	1	1	1	1	1	1	1	1	1	1	1	1	1
Pl01	13044169	13046718	2549	LTR/Copia/SIRE	0.019962	17	1	0	1	1	1	1	1	1	1	1	1	1	1	1	1	1	1	1	1	1	1	1	1	1	1	1	1	1	1	1	1	1	1	1	1	1	1	0	1	1	0	1	1
Pl01	13044948	13049081	4133	LTR/Gypsy/TEKAY-DEL	0.019962	17	1	0	1	1	1	1	1	1	1	1	1	1	1	1	1	1	1	1	1	1	1	1	1	1	1	1	1	1	1	1	1	1	1	1	1	1	1	0	1	1	0	1	1
Pl01	13049071	13052947	3876	LTR/Gypsy/TEKAY-DEL	0.019962	17	1	0	1	1	1	1	1	1	1	1	1	1	1	1	1	1	1	1	1	1	1	1	1	1	1	1	1	1	1	1	1	1	1	1	1	1	1	0	1	1	0	1	1
Pl01	13102220	13111922	9702	LTR/Copia/SIRE	0.47541	3	1	0	1	1	1	1	1	1	1	1	1	1	1	1	1	1	1	1	1	1	1	1	1	1	1	1	1	1	1	1	1	1	1	1	1	1	1	1	1	1	1	1	1
Pl01	13111923	13120740	8817	LTR/Gypsy/TAT	0.47541	3	1	0	1	1	1	1	1	1	1	1	1	1	1	1	1	1	1	1	1	1	1	1	1	1	1	1	1	1	1	1	1	1	1	1	1	1	1	1	1	1	1	1	1
Pl01	13124412	13126965	2553	LTR/Gypsy/TEKAY-DEL	0.588475	2	0.019883	17	1	0	1	1	1	1	0	0	1	0	1	1	1	1	1	1	1	1	1	1	1	1	1	1	1	1	1	1	1	1	1	1	1	1	1	1	1	1	1	1	1
Pl01	13127099	13129837	2738	LTR/Gypsy/TEKAY-DEL	0.556539	3	0.019883	17	1	0	1	1	1	1	0	0	1	0	1	1	1	1	1	1	1	1	1	1	1	1	1	1	1	1	1	1	1	1	1	1	1	1	1	1	1	1	1	1	1
Pl01	13174071	13174577	506	LTR/Gypsy	0.068908	12	0.019883	17	1	1	0	1	1	1	0	1	0	1	1	1	0	1	1	1	1	1	1	1	1	1	1	1	1	1	1	1	1	1	1	1	1	1	1	1	1	1	1	1	1
Pl01	13204697	13205703	1006	LTR/Gypsy/TAT	0.728962	1	0.59375	2	1	1	1	1	1	1	1	1	1	1	1	1	1	1	0	1	1	1	1	1	1	1	1	1	1	1	1	1	1	1	1	1	1	1	1	1	1	1	1	1	1
Pl01	13216883	13223661	6778	LTR/Gypsy/TAT	0.101528	10	1	0	1	1	1	1	1	1	1	1	1	1	1	1	1	1	1	1	1	1	1	1	1	1	1	1	1	1	1	1	1	1	1	1	1	1	1	1	1	1	1	1	1
Pl01	13217001	13227236	10235	LTR/Gypsy/TAT	0.101528	10	1	0	1	1	1	1	1	1	1	1	1	1	1	1	1	1	1	1	1	1	1	1	1	1	1	1	1	1	1	1	1	1	1	1	1	1	1	1	1	1	1	1	1
Pl01	13227231	13228283	1052	LTR/Gypsy/TAT	0.47541	3	1	0	1	1	1	1	1	1	1	1	1	1	1	1	1	1	1	1	1	1	1	1	1	1	1	1	1	1	1	1	1	1	1	1	1	1	1	1	1	1	1	1	1
Pl01	13248320	13249269	949	LTR/Gypsy/CRM	0.101528	10	1	0	1	1	1	1	1	1	1	1	1	1	1	1	1	1	1	1	1	1	1	1	1	1	1	1	1	1	1	1	1	1	1	1	1	1	1	1	1	1	1	1	1
Pl01	13254282	13255413	1131	LTR/Gypsy/TEKAY-DEL	0.47541	3	1	0	1	1	1	1	1	1	1	1	1	1	1	1	1	1	1	1	1	1	1	1	1	1	1	1	1	1	1	1	1	1	1	1	1	1	1	1	1	1	1	1	1
Pl01	13254789	13257442	2653	LTR/Gypsy/TEKAY-DEL	0.47541	3	1	0	1	1	1	1	1	1	1	1	1	1	1	1	1	1	1	1	1	1	1	1	1	1	1	1	1	1	1	1	1	1	1	1	1	1	1	1	1	1	1	1	1
Pl01	13257433	13261559	4126	LTR/Gypsy/TEKAY-DEL	0.34454	5	0.643548	2	1	1	0	1	1	1	1	1	1	1	1	1	1	1	1	1	1	1	1	1	1	1	1	1	0	1	0	1	1	1	1	1	1	1	1	1	1	1	1	1	1
Pl01	13258258	13261775	3517	LTR/Gypsy/TEKAY-DEL	0.34454	5	0.643548	2	1	1	0	1	1	1	1	1	1	1	1	1	1	1	1	1	1	1	1	1	1	1	1	1	0	1	0	1	1	1	1	1	1	1	1	1	1	1	1	1	1
Pl01	13261106	13263635	2529	LTR/Gypsy/TAT	0.47541	3	1	0	1	1	1	1	1	1	1	1	1	1	1	1	1	1	1	1	1	1	1	1	1	1	1	1	1	1	1	1	1	1	1	1	1	1	1	1	1	1	1	1	1
Pl01	13261817	13263674	1857	LTR/Gypsy/TEKAY-DEL	0.47541	3	1	0	1	1	1	1	1	1	1	1	1	1	1	1	1	1	1	1	1	1	1	1	1	1	1	1	1	1	1	1	1	1	1	1	1	1	1	1	1	1	1	1	1
Pl01	13264411	13269562	5151	LTR/Gypsy/TAT	0.315154	5	0.010197	20	1	0	0	1	1	1	0	0	1	0	1	0	1	1	0	1	1	1	1	1	1	1	1	1	1	1	1	1	1	1	1	1	1	0	1	1	1	1	1	1	1
Pl01	13269552	13274813	5261	LTR/Gypsy/CRM	0.315154	5	0.010197	20	1	0	0	1	1	1	0	0	1	0	1	0	1	1	0	1	1	1	1	1	1	1	1	1	1	1	1	1	1	1	1	1	1	0	1	1	1	1	1	1	1
Pl01	13274814	13278444	3630	LTR/Gypsy/TAT	0.315154	5	0.010197	20	1	0	0	1	1	1	0	0	1	0	1	0	1	1	0	1	1	1	1	1	1	1	1	1	1	1	1	1	1	1	1	1	1	0	1	1	1	1	1	1	1
Pl01	13275202	13279245	4043	LTR/Gypsy/TAT	0.315154	5	0.010197	20	1	0	0	1	1	1	0	0	1	0	1	0	1	1	0	1	1	1	1	1	1	1	1	1	1	1	1	1	1	1	1	1	1	0	1	1	1	1	1	1	1
Pl01	13321112	13334562	13450	LTR/Gypsy/TAT	0.52459	3	0.59375	2	1	1	1	1	1	1	1	1	1	1	1	1	1	1	1	1	1	1	1	0	1	1	1	1	1	1	1	1	1	1	1	1	1	1	1	1	1	1	1	1	1
Pl01	13340321	13341719	1398	LTR/Gypsy/CRM	0.101528	10	1	0	1	1	1	1	1	1	1	1	1	1	1	1	1	1	1	1	1	1	1	1	1	1	1	1	1	1	1	1	1	1	1	1	1	0	1	1	1	1	1	1	1
Pl01	13353360	13353955	595	LTR/Copia/IVANA-ORYCO	0.221858	7	1	0	1	1	1	1	1	1	1	1	1	1	1	1	1	1	1	1	1	1	1	1	1	1	1	1	1	1	1	1	1	1	1	1	1	1	1	1	1	1	1	1	1
Pl01	13367311	13375291	7980	LTR/Gypsy/TAT	0.47541	3	1	0	1	1	1	1	1	1	1	1	1	1	1	1	1	1	1	1	1	1	1	1	1	1	1	1	1	1	1	1	1	1	1	1	1	1	1	1	1	1	1	1	1
Pl01	13376610	13383463	6853	LTR/Copia/SIRE	0.221858	7	1	0	1	1	1	1	1	1	1	1	1	1	1	1	1	1	1	1	1	1	1	1	1	1	1	1	1	1	1	1	1	1	1	1	1	1	1	1	1	0	1	1	1
Pl01	13399261	13401251	1990	LTR/Gypsy/TEKAY-DEL	0.003578	24	1	0	1	1	1	1	1	1	1	1	1	1	1	1	1	1	1	1	1	1	1	1	1	1	1	1	1	1	1	1	1	1	1	1	1	1	1	1	1	0	1	0	0
Pl01	13400018	13401475	1457	LTR/Gypsy/TEKAY-DEL	0.001458	28	1	0	1	1	1	1	1	1	1	1	1	1	1	1	1	1	1	1	1	1	1	1	1	1	1	1	1	1	1	1	1	1	1	1	1	1	1	1	0	0	1	0	0
Pl01	13401517	13402093	576	LTR/Copia/SIRE	0.001458	28	1	0	1	1	1	1	1	1	1	1	1	1	1	1	1	1	1	1	1	1	1	1	1	1	1	1	1	1	1	1	1	1	1	1	1	1	1	1	0	0	1	0	0
Pl01	13402536	13404066	1530	DNA/MULE	0.001458	28	1	0	1	1	1	1	1	1	1	1	1	1	1	1	1	1	1	1	1	1	1	1	1	1	1	1	1	1	1	1	1	1	1	1	1	1	1	1	0	0	1	0	0
Pl01	13404825	13414052	9227	LTR/Gypsy/TEKAY-DEL	2.7e-05	46	0.157258	8	1	1	1	1	0	1	1	0	1	1	1	1	1	1	1	1	1	1	1	1	1	1	1	1	1	1	1	1	1	1	1	1	1	1	0	1	0	0	0	0	0
Pl01	13409650	13414053	4403	LTR/Gypsy/TEKAY-DEL	2.7e-05	46	0.157258	8	1	1	1	1	0	1	1	0	1	1	1	1	1	1	1	1	1	1	1	1	1	1	1	1	1	1	1	1	1	1	1	1	1	1	0	1	0	0	0	0	0
Pl01	13414264	13423911	9647	LTR/Gypsy/ATHILA	0.001458	28	1	0	1	1	1	1	1	1	1	1	1	1	1	1	1	1	1	1	1	1	1	1	1	1	1	1	1	1	1	1	1	1	1	1	1	1	1	1	0	0	1	0	0
Pl01	13424158	13424949	791	LTR/Gypsy/CRM	0.001458	28	1	0	1	1	1	1	1	1	1	1	1	1	1	1	1	1	1	1	1	1	1	1	1	1	1	1	1	1	1	1	1	1	1	1	1	1	1	1	0	0	1	0	0
Pl01	13424948	13426094	1146	LTR/Copia/SIRE	0.001458	28	1	0	1	1	1	1	1	1	1	1	1	1	1	1	1	1	1	1	1	1	1	1	1	1	1	1	1	1	1	1	1	1	1	1	1	1	1	1	0	0	1	0	0
Pl01	13426095	13426786	691	LTR/Copia/SIRE	0.001458	28	1	0	1	1	1	1	1	1	1	1	1	1	1	1	1	1	1	1	1	1	1	1	1	1	1	1	1	1	1	1	1	1	1	1	1	1	1	1	0	0	1	0	0
Pl01	13427994	13428596	602	LINE	0.001458	28	1	0	1	1	1	1	1	1	1	1	1	1	1	1	1	1	1	1	1	1	1	1	1	1	1	1	1	1	1	1	1	1	1	1	1	1	1	1	0	0	1	0	0
Pl01	13429286	13430129	843	LINE	0.001458	28	1	0	1	1	1	1	1	1	1	1	1	1	1	1	1	1	1	1	1	1	1	1	1	1	1	1	1	1	1	1	1	1	1	1	1	1	1	1	0	0	1	0	0
Pl01	13430636	13431436	800	DNA/Helitron	0.001458	28	1	0	1	1	1	1	1	1	1	1	1	1	1	1	1	1	1	1	1	1	1	1	1	1	1	1	1	1	1	1	1	1	1	1	1	1	1	1	0	0	1	0	0
Pl01	13431410	13432621	1211	DNA/Helitron	0.001458	28	1	0	1	1	1	1	1	1	1	1	1	1	1	1	1	1	1	1	1	1	1	1	1	1	1	1	1	1	1	1	1	1	1	1	1	1	1	1	0	0	1	0	0
Pl01	13432602	13433390	788	LINE	0.001458	28	1	0	1	1	1	1	1	1	1	1	1	1	1	1	1	1	1	1	1	1	1	1	1	1	1	1	1	1	1	1	1	1	1	1	1	1	1	1	0	0	1	0	0
Pl01	13440221	13441608	1387	LTR/Copia/TAR-TORK	0.001458	28	1	0	1	1	1	1	1	1	1	1	1	1	1	1	1	1	1	1	1	1	1	1	1	1	1	1	1	1	1	1	1	1	1	1	1	1	1	1	0	0	1	0	0
Pl01	13440802	13442158	1356	LTR/Gypsy	0.001458	28	1	0	1	1	1	1	1	1	1	1	1	1	1	1	1	1	1	1	1	1	1	1	1	1	1	1	1	1	1	1	1	1	1	1	1	1	1	1	0	0	1	0	0
Pl01	13441486	13442806	1320	LTR/Gypsy/TEKAY-DEL	0.001458	28	1	0	1	1	1	1	1	1	1	1	1	1	1	1	1	1	1	1	1	1	1	1	1	1	1	1	1	1	1	1	1	1	1	1	1	1	1	1	0	0	1	0	0
Pl01	13442863	13444918	2055	LTR/Gypsy/CRM	0	65	1	0	1	1	1	1	1	1	1	1	1	1	1	1	1	1	1	1	1	1	1	1	1	1	1	1	1	1	1	1	1	1	1	1	1	1	0	1	0	0	0	0	0
Pl01	13444919	13445501	582	LTR/Gypsy	0.001458	28	1	0	1	1	1	1	1	1	1	1	1	1	1	1	1	1	1	1	1	1	1	1	1	1	1	1	1	1	1	1	1	1	1	1	1	1	1	1	0	0	1	0	0
Pl01	13444990	13445764	774	LTR/Gypsy/TAT	0.001458	28	1	0	1	1	1	1	1	1	1	1	1	1	1	1	1	1	1	1	1	1	1	1	1	1	1	1	1	1	1	1	1	1	1	1	1	1	1	1	0	0	1	0	0
Pl01	13446826	13449750	2924	LTR/Gypsy/TAT	0.001458	28	1	0	1	1	1	1	1	1	1	1	1	1	1	1	1	1	1	1	1	1	1	1	1	1	1	1	1	1	1	1	1	1	1	1	1	1	1	1	0	0	1	0	0
Pl01	13449464	13451581	2117	LTR/Gypsy	0.001458	28	1	0	1	1	1	1	1	1	1	1	1	1	1	1	1	1	1	1	1	1	1	1	1	1	1	1	1	1	1	1	1	1	1	1	1	1	1	1	0	0	1	0	0
Pl01	13449743	13452074	2331	LTR/Gypsy/TAT	0.001458	28	1	0	1	1	1	1	1	1	1	1	1	1	1	1	1	1	1	1	1	1	1	1	1	1	1	1	1	1	1	1	1	1	1	1	1	1	1	1	0	0	1	0	0
Pl01	13450925	13452230	1305	LTR/Gypsy/TAT	0.001458	28	1	0	1	1	1	1	1	1	1	1	1	1	1	1	1	1	1	1	1	1	1	1	1	1	1	1	1	1	1	1	1	1	1	1	1	1	1	1	0	0	1	0	0
Pl01	13451145	13452405	1260	DNA/MULE	0.001458	28	1	0	1	1	1	1	1	1	1	1	1	1	1	1	1	1	1	1	1	1	1	1	1	1	1	1	1	1	1	1	1	1	1	1	1	1	1	1	0	0	1	0	0
Pl01	13451827	13452609	782	LTR/Copia/TAR-TORK	0.001458	28	1	0	1	1	1	1	1	1	1	1	1	1	1	1	1	1	1	1	1	1	1	1	1	1	1	1	1	1	1	1	1	1	1	1	1	1	1	1	0	0	1	0	0
Pl01	13455298	13455802	504	LTR/Gypsy	0.001458	28	1	0	1	1	1	1	1	1	1	1	1	1	1	1	1	1	1	1	1	1	1	1	1	1	1	1	1	1	1	1	1	1	1	1	1	1	1	1	0	0	1	0	0
Pl01	13457048	13457864	816	LTR/Copia/SIRE	0.001458	28	1	0	1	1	1	1	1	1	1	1	1	1	1	1	1	1	1	1	1	1	1	1	1	1	1	1	1	1	1	1	1	1	1	1	1	1	1	1	0	0	1	0	0
Pl01	13457865	13459022	1157	LTR/Gypsy/CRM	0.001458	28	1	0	1	1	1	1	1	1	1	1	1	1	1	1	1	1	1	1	1	1	1	1	1	1	1	1	1	1	1	1	1	1	1	1	1	1	1	1	0	0	1	0	0
Pl01	13459013	13459632	619	LTR/Copia/SIRE	0.001458	28	1	0	1	1	1	1	1	1	1	1	1	1	1	1	1	1	1	1	1	1	1	1	1	1	1	1	1	1	1	1	1	1	1	1	1	1	1	1	0	0	1	0	0
Pl01	13459747	13463685	3938	LTR/Copia	0.001458	28	1	0	1	1	1	1	1	1	1	1	1	1	1	1	1	1	1	1	1	1	1	1	1	1	1	1	1	1	1	1	1	1	1	1	1	1	1	1	0	0	1	0	0
Pl01	13463686	13464845	1159	LTR/Gypsy/TAT	0.000578	32	1	0	1	1	1	1	1	1	1	1	1	1	1	1	1	1	1	1	1	1	1	1	1	1	1	1	1	1	1	1	1	1	1	1	1	1	1	1	0	0	1	0	0
Pl01	13464846	13465402	556	LTR/Copia/ALE-RETROFIT	0.001458	28	1	0	1	1	1	1	1	1	1	1	1	1	1	1	1	1	1	1	1	1	1	1	1	1	1	1	1	1	1	1	1	1	1	1	1	1	1	1	0	0	1	0	0
Pl01	13465399	13466598	1199	DNA/Helitron	0.001458	28	1	0	1	1	1	1	1	1	1	1	1	1	1	1	1	1	1	1	1	1	1	1	1	1	1	1	1	1	1	1	1	1	1	1	1	1	1	1	0	0	1	0	0
Pl01	13466742	13467302	560	LTR/Gypsy	0.001458	28	1	0	1	1	1	1	1	1	1	1	1	1	1	1	1	1	1	1	1	1	1	1	1	1	1	1	1	1	1	1	1	1	1	1	1	1	1	1	0	0	1	0	0
Pl01	13467319	13467972	653	LTR/Gypsy	0.000578	32	1	0	1	1	1	1	1	1	1	1	1	1	1	1	1	1	1	1	1	1	1	1	1	1	1	1	1	1	1	1	1	1	1	1	1	1	1	1	0	0	1	0	0
Pl01	13468355	13475192	6837	LTR/Copia/SIRE	0.001458	28	1	0	1	1	1	1	1	1	1	1	1	1	1	1	1	1	1	1	1	1	1	1	1	1	1	1	1	1	1	1	1	1	1	1	1	1	1	1	0	0	1	0	0
Pl01	13475487	13476917	1430	LTR/Gypsy/TAT	0.001458	28	1	0	1	1	1	1	1	1	1	1	1	1	1	1	1	1	1	1	1	1	1	1	1	1	1	1	1	1	1	1	1	1	1	1	1	1	1	1	0	0	1	0	0
Pl01	13476918	13477966	1048	LTR/Gypsy/TAT	0.001458	28	1	0	1	1	1	1	1	1	1	1	1	1	1	1	1	1	1	1	1	1	1	1	1	1	1	1	1	1	1	1	1	1	1	1	1	1	1	1	0	0	1	0	0
Pl01	13478793	13479466	673	LTR/Gypsy/TAT	0.008498	21	0.59375	2	1	1	1	1	1	1	1	1	1	1	1	1	1	1	1	1	1	1	1	1	1	1	1	1	1	1	1	0	1	1	1	1	1	1	1	1	0	0	1	0	0
Pl01	13482274	13484731	2457	LTR/Gypsy/TEKAY-DEL	0.003578	24	1	0	1	1	1	1	1	1	1	1	1	1	1	1	1	1	1	1	1	1	1	1	1	1	1	1	1	1	1	1	1	1	1	1	1	1	1	1	1	0	1	0	0
Pl01	13511387	13513928	2541	LTR/Gypsy/TEKAY-DEL	0.269575	6	0.40625	4	1	1	1	1	1	1	1	1	1	1	0	1	1	1	1	1	1	1	1	1	1	1	1	1	1	1	1	1	1	1	1	1	1	1	1	1	1	0	1	1	1
Pl01	13560115	13562564	2449	LTR/Gypsy/TEKAY-DEL	0.404945	4	0.003222	25	1	1	0	1	0	1	0	0	1	0	0	0	1	1	0	1	1	1	1	1	1	1	1	1	1	1	1	1	1	1	1	1	1	0	0	1	0	1	0	0	1
Pl01	13632441	13644805	12364	LTR/Gypsy/TAT	0.271038	6	0.842742	1	1	1	1	1	1	1	1	0	1	1	1	1	1	1	1	1	1	1	1	1	1	1	1	1	1	1	1	1	1	1	1	0	1	1	1	1	1	1	1	1	1
Pl01	13657329	13659736	2407	LTR/Gypsy/TAT	0.221858	7	1	0	1	1	1	1	1	1	1	1	1	1	1	1	1	1	1	1	1	1	1	1	1	1	1	1	1	1	1	1	1	1	1	1	1	1	1	1	1	1	1	1	0
Pl01	13659971	13669766	9795	LTR/Gypsy/TEKAY-DEL	0.221858	7	1	0	1	1	1	1	1	1	1	1	1	1	1	1	1	1	1	1	1	1	1	1	1	1	1	1	1	1	1	1	1	1	1	1	1	1	1	1	1	1	1	1	0
Pl01	13669759	13670695	936	LTR/Gypsy/TAT	0.221858	7	1	0	1	1	1	1	1	1	1	1	1	1	1	1	1	1	1	1	1	1	1	1	1	1	1	1	1	1	1	1	1	1	1	1	1	1	1	1	1	1	1	1	0
Pl01	13670250	13671996	1746	LTR/Copia/SIRE	0.221858	7	1	0	1	1	1	1	1	1	1	1	1	1	1	1	1	1	1	1	1	1	1	1	1	1	1	1	1	1	1	1	1	1	1	1	1	1	1	1	1	1	1	1	0
Pl01	13670793	13673464	2671	LTR/Gypsy/TAT	0.221858	7	1	0	1	1	1	1	1	1	1	1	1	1	1	1	1	1	1	1	1	1	1	1	1	1	1	1	1	1	1	1	1	1	1	1	1	1	1	1	1	1	1	1	0
Pl01	13681658	13682798	1140	LTR/Copia/SIRE	0.271038	6	0.157258	8	1	1	0	1	1	1	1	1	1	1	0	1	1	1	1	1	1	1	1	1	1	1	1	1	1	1	1	1	1	1	1	1	1	1	1	1	1	1	1	1	1
Pl01	13682800	13683878	1078	LTR/Copia/TAR-TORK	0.52459	3	0.40625	4	1	1	0	1	1	1	1	1	1	1	1	1	1	1	1	1	1	1	1	1	1	1	1	1	1	1	1	1	1	1	1	1	1	1	1	1	1	1	1	1	1
Pl01	13683875	13684487	612	DNA/MULE	0.52459	3	0.40625	4	1	1	0	1	1	1	1	1	1	1	1	1	1	1	1	1	1	1	1	1	1	1	1	1	1	1	1	1	1	1	1	1	1	1	1	1	1	1	1	1	1
Pl01	13698080	13699224	1144	LTR/Copia/SIRE	0.52459	3	0.40625	4	1	1	1	1	1	1	1	1	1	1	0	1	1	1	1	1	1	1	1	1	1	1	1	1	1	1	1	1	1	1	1	1	1	1	1	1	1	1	1	1	1
Pl01	13710189	13711206	1017	LTR/Gypsy/CRM	0.101528	10	1	0	1	1	1	1	1	1	1	1	1	1	1	1	1	1	1	1	1	1	1	1	1	1	1	1	1	1	1	1	1	1	1	1	1	1	0	1	1	1	1	0	1
Pl01	13720580	13730417	9837	LTR/Copia/SIRE	0.52459	3	0.59375	2	1	1	1	1	1	1	1	1	1	1	1	1	1	1	0	1	1	1	1	1	1	1	1	1	1	1	1	1	1	1	1	1	1	1	1	1	1	1	1	1	1
Pl01	13761172	13763396	2224	LTR/Gypsy/TEKAY-DEL	0.52459	3	0.40625	4	1	1	1	1	1	1	1	1	0	1	1	1	1	1	1	1	1	1	1	1	1	1	1	1	1	1	1	1	1	1	1	1	1	1	1	1	1	1	1	1	1
Pl01	13777761	13786845	9084	LTR/Gypsy/TEKAY-DEL	0.008555	21	1	0	1	1	1	1	1	1	1	1	1	1	1	1	1	1	1	1	1	1	1	1	1	1	1	1	1	1	1	1	1	1	1	1	1	1	0	1	1	1	0	0	0
Pl01	13797531	13800662	3131	LTR/Gypsy/TEKAY-DEL	0.045513	13	1	0	1	1	1	1	1	1	1	1	1	1	1	1	1	1	1	1	1	1	1	1	1	1	1	1	1	1	1	1	1	1	1	1	1	1	1	1	1	1	0	1	1
Pl01	13800663	13801692	1029	LTR/Gypsy/TAT	0.045513	13	1	0	1	1	1	1	1	1	1	1	1	1	1	1	1	1	1	1	1	1	1	1	1	1	1	1	1	1	1	1	1	1	1	1	1	1	1	1	1	1	0	1	1
Pl01	13801105	13804003	2898	LTR/Gypsy/TAT	0.045513	13	1	0	1	1	1	1	1	1	1	1	1	1	1	1	1	1	1	1	1	1	1	1	1	1	1	1	1	1	1	1	1	1	1	1	1	1	1	1	1	1	0	1	1
Pl01	13805911	13806763	852	LTR/Gypsy/TAT	0.101528	10	1	0	1	1	1	1	1	1	1	1	1	1	1	1	1	1	1	1	1	1	1	1	1	1	1	1	1	1	1	1	1	1	1	1	1	0	1	1	1	1	1	1	1
Pl01	13806991	13809942	2951	LTR/Gypsy/TEKAY-DEL	0.147716	8	0.40625	4	1	1	1	1	1	1	1	1	1	1	0	1	1	1	1	1	1	1	1	1	1	1	1	1	1	1	1	1	1	1	1	1	1	0	1	1	1	1	1	1	1
Pl01	13809932	13810760	828	LTR/Gypsy	0.101528	10	1	0	1	1	1	1	1	1	1	1	1	1	1	1	1	1	1	1	1	1	1	1	1	1	1	1	1	1	1	1	1	1	1	1	1	0	1	1	1	1	1	1	1
Pl01	13809943	13810657	714	LTR/Gypsy/TAT	0.101528	10	1	0	1	1	1	1	1	1	1	1	1	1	1	1	1	1	1	1	1	1	1	1	1	1	1	1	1	1	1	1	1	1	1	1	1	0	1	1	1	1	1	1	1
Pl01	13810780	13811644	864	LTR/Gypsy	0.101528	10	1	0	1	1	1	1	1	1	1	1	1	1	1	1	1	1	1	1	1	1	1	1	1	1	1	1	1	1	1	1	1	1	1	1	1	0	1	1	1	1	1	1	1
Pl01	13811942	13818048	6106	LTR/Gypsy/TAT	0.101528	10	1	0	1	1	1	1	1	1	1	1	1	1	1	1	1	1	1	1	1	1	1	1	1	1	1	1	1	1	1	1	1	1	1	1	1	0	1	1	1	1	1	1	1
Pl01	13814971	13818412	3441	LTR/Gypsy/TAT	0.101528	10	1	0	1	1	1	1	1	1	1	1	1	1	1	1	1	1	1	1	1	1	1	1	1	1	1	1	1	1	1	1	1	1	1	1	1	0	1	1	1	1	1	1	1
Pl01	13817663	13818527	864	LTR/Gypsy	0.101528	10	1	0	1	1	1	1	1	1	1	1	1	1	1	1	1	1	1	1	1	1	1	1	1	1	1	1	1	1	1	1	1	1	1	1	1	0	1	1	1	1	1	1	1
Pl01	13818915	13819490	575	LTR/Gypsy/TAT	0.101528	10	1	0	1	1	1	1	1	1	1	1	1	1	1	1	1	1	1	1	1	1	1	1	1	1	1	1	1	1	1	1	1	1	1	1	1	0	1	1	1	1	1	1	1
Pl01	13818979	13819912	933	LTR/Copia/SIRE	0.101528	10	1	0	1	1	1	1	1	1	1	1	1	1	1	1	1	1	1	1	1	1	1	1	1	1	1	1	1	1	1	1	1	1	1	1	1	0	1	1	1	1	1	1	1
Pl01	13820035	13820743	708	LTR/Copia/SIRE	0.101528	10	1	0	1	1	1	1	1	1	1	1	1	1	1	1	1	1	1	1	1	1	1	1	1	1	1	1	1	1	1	1	1	1	1	1	1	0	1	1	1	1	1	1	1
Pl01	13820776	13821643	867	LTR	0.101528	10	1	0	1	1	1	1	1	1	1	1	1	1	1	1	1	1	1	1	1	1	1	1	1	1	1	1	1	1	1	1	1	1	1	1	1	0	1	1	1	1	1	1	1
Pl01	13822103	13822696	593	LTR/Gypsy/TAT	0.101528	10	1	0	1	1	1	1	1	1	1	1	1	1	1	1	1	1	1	1	1	1	1	1	1	1	1	1	1	1	1	1	1	1	1	1	1	0	1	1	1	1	1	1	1
Pl01	13822706	13823405	699	LTR/Gypsy	0.101528	10	1	0	1	1	1	1	1	1	1	1	1	1	1	1	1	1	1	1	1	1	1	1	1	1	1	1	1	1	1	1	1	1	1	1	1	0	1	1	1	1	1	1	1
Pl01	13825021	13826011	990	LTR/Gypsy	0.101528	10	1	0	1	1	1	1	1	1	1	1	1	1	1	1	1	1	1	1	1	1	1	1	1	1	1	1	1	1	1	1	1	1	1	1	1	0	1	1	1	1	1	1	1
Pl01	13826202	13827341	1139	LTR/Gypsy/CRM	0.101528	10	1	0	1	1	1	1	1	1	1	1	1	1	1	1	1	1	1	1	1	1	1	1	1	1	1	1	1	1	1	1	1	1	1	1	1	0	1	1	1	1	1	1	1
Pl01	13828410	13829570	1160	LTR/Gypsy/CRM	0.101528	10	1	0	1	1	1	1	1	1	1	1	1	1	1	1	1	1	1	1	1	1	1	1	1	1	1	1	1	1	1	1	1	1	1	1	1	0	1	1	1	1	1	1	1
Pl01	13833780	13834291	511	LTR/Gypsy/TAT	0.47541	3	1	0	1	1	1	1	1	1	1	1	1	1	1	1	1	1	1	1	1	1	1	1	1	1	1	1	1	1	1	1	1	1	1	1	1	1	1	1	1	1	0	1	1
Pl01	13834291	13835245	954	LTR/Gypsy/TAT	0.019962	17	1	0	1	1	1	1	1	1	1	1	1	1	1	1	1	1	1	1	1	1	1	1	1	1	1	1	1	1	1	1	1	1	1	1	1	1	0	1	1	1	1	0	0
Pl01	13840506	13844340	3834	LTR/Gypsy/TAT	0.537483	3	0.157258	8	0	1	1	1	1	1	1	0	1	1	1	1	1	1	1	1	1	1	1	1	1	1	1	1	1	1	1	1	1	1	1	1	1	1	1	1	1	1	1	1	1
Pl01	13844693	13845515	822	LTR/Gypsy/TEKAY-DEL	0.47541	3	1	0	1	1	1	1	1	1	1	1	1	1	1	1	1	1	1	1	1	1	1	1	1	1	1	1	1	1	1	1	1	1	1	1	1	1	1	1	1	1	1	1	1
Pl01	13844807	13845720	913	LTR/Gypsy	0.47541	3	1	0	1	1	1	1	1	1	1	1	1	1	1	1	1	1	1	1	1	1	1	1	1	1	1	1	1	1	1	1	1	1	1	1	1	1	1	1	1	1	1	1	1
Pl01	13845836	13853048	7212	LTR/Gypsy/CRM	0.47541	3	1	0	1	1	1	1	1	1	1	1	1	1	1	1	1	1	1	1	1	1	1	1	1	1	1	1	1	1	1	1	1	1	1	1	1	1	1	1	1	1	1	1	1
Pl01	13853034	13854124	1090	LTR/Gypsy/CRM	0.47541	3	1	0	1	1	1	1	1	1	1	1	1	1	1	1	1	1	1	1	1	1	1	1	1	1	1	1	1	1	1	1	1	1	1	1	1	1	1	1	1	1	1	1	1
Pl01	13856650	13857827	1177	LTR/Copia/SIRE	0.47541	3	1	0	1	1	1	1	1	1	1	1	1	1	1	1	1	1	1	1	1	1	1	1	1	1	1	1	1	1	1	1	1	1	1	1	1	1	1	1	1	1	1	1	1
Pl01	13857815	13858834	1019	LTR/Gypsy/CRM	0.47541	3	1	0	1	1	1	1	1	1	1	1	1	1	1	1	1	1	1	1	1	1	1	1	1	1	1	1	1	1	1	1	1	1	1	1	1	1	1	1	1	1	1	1	1
Pl01	13858837	13859964	1127	LTR/Copia/SIRE	0.47541	3	1	0	1	1	1	1	1	1	1	1	1	1	1	1	1	1	1	1	1	1	1	1	1	1	1	1	1	1	1	1	1	1	1	1	1	1	1	1	1	1	1	1	1
Pl01	13859965	13862734	2769	LTR/Gypsy/TEKAY-DEL	3.6e-05	44	0.40625	4	1	1	1	1	1	1	1	1	1	1	0	1	1	1	1	1	1	1	1	1	1	1	1	1	1	1	1	1	1	1	1	1	1	0	1	1	1	1	0	0	0
Pl01	13862735	13864235	1500	LTR/Copia/SIRE	0.47541	3	1	0	1	1	1	1	1	1	1	1	1	1	1	1	1	1	1	1	1	1	1	1	1	1	1	1	1	1	1	1	1	1	1	1	1	1	1	1	1	1	1	1	1
Pl01	13863546	13865231	1685	LTR/Copia/SIRE	0.47541	3	1	0	1	1	1	1	1	1	1	1	1	1	1	1	1	1	1	1	1	1	1	1	1	1	1	1	1	1	1	1	1	1	1	1	1	1	1	1	1	1	1	1	1
Pl01	13865205	13867758	2553	LTR/Gypsy/TEKAY-DEL	0.000792	31	0.057661	12	1	1	1	1	1	1	1	0	0	1	0	1	1	1	1	1	1	1	1	1	1	1	1	1	1	1	1	1	1	1	1	1	1	0	1	1	1	1	0	0	0
Pl01	13868536	13875061	6525	LTR/Copia/SIRE	0.728962	1	0.40625	4	1	1	1	1	1	1	1	1	1	1	0	1	1	1	1	1	1	1	1	1	1	1	1	1	1	1	1	1	1	1	1	1	1	1	1	1	1	1	1	1	1
Pl01	13875063	13878202	3139	LTR/Gypsy/CRM	0.47541	3	1	0	1	1	1	1	1	1	1	1	1	1	1	1	1	1	1	1	1	1	1	1	1	1	1	1	1	1	1	1	1	1	1	1	1	1	1	1	1	1	1	1	1
Pl01	13878265	13879354	1089	LTR/Copia/IVANA-ORYCO	0.47541	3	1	0	1	1	1	1	1	1	1	1	1	1	1	1	1	1	1	1	1	1	1	1	1	1	1	1	1	1	1	1	1	1	1	1	1	1	1	1	1	1	1	1	1
Pl01	13879336	13883410	4074	LTR/Gypsy/CRM	0.47541	3	1	0	1	1	1	1	1	1	1	1	1	1	1	1	1	1	1	1	1	1	1	1	1	1	1	1	1	1	1	1	1	1	1	1	1	1	1	1	1	1	1	1	1
Pl01	13883412	13884766	1354	LTR/Copia/SIRE	0.47541	3	1	0	1	1	1	1	1	1	1	1	1	1	1	1	1	1	1	1	1	1	1	1	1	1	1	1	1	1	1	1	1	1	1	1	1	1	1	1	1	1	1	1	1
Pl01	13885281	13885971	690	LTR/Gypsy/CRM	0.47541	3	1	0	1	1	1	1	1	1	1	1	1	1	1	1	1	1	1	1	1	1	1	1	1	1	1	1	1	1	1	1	1	1	1	1	1	1	1	1	1	1	1	1	1
Pl01	13886182	13886762	580	LTR/Gypsy/TAT	0.47541	3	1	0	1	1	1	1	1	1	1	1	1	1	1	1	1	1	1	1	1	1	1	1	1	1	1	1	1	1	1	1	1	1	1	1	1	1	1	1	1	1	1	1	1
Pl01	13887000	13888042	1042	LTR/Gypsy/CRM	0.537483	3	0.157258	8	1	1	1	1	1	1	1	1	1	0	0	1	1	1	1	1	1	1	1	1	1	1	1	1	1	1	1	1	1	1	1	1	1	1	1	1	1	1	1	1	1
Pl01	13890671	13891521	850	LTR/Gypsy/CRM	0.47541	3	1	0	1	1	1	1	1	1	1	1	1	1	1	1	1	1	1	1	1	1	1	1	1	1	1	1	1	1	1	1	1	1	1	1	1	1	1	1	1	1	1	1	1
Pl01	13895164	13895697	533	LTR/Gypsy/CRM	0.462517	3	0.40625	4	1	1	1	1	1	1	1	0	1	1	1	1	1	1	1	1	1	1	1	1	1	1	1	1	1	1	1	1	1	1	1	1	1	1	1	1	1	1	1	1	1
Pl01	13896499	13902974	6475	LTR/Copia/SIRE	0.462517	3	0.40625	4	1	1	1	1	1	1	1	0	1	1	1	1	1	1	1	1	1	1	1	1	1	1	1	1	1	1	1	1	1	1	1	1	1	1	1	1	1	1	1	1	1
Pl01	13905231	13905747	516	LTR/Gypsy/TAT	0.462517	3	0.40625	4	1	1	1	1	1	1	1	0	1	1	1	1	1	1	1	1	1	1	1	1	1	1	1	1	1	1	1	1	1	1	1	1	1	1	1	1	1	1	1	1	1
Pl01	13905310	13906224	914	LTR/Gypsy/CRM	0.462517	3	0.40625	4	1	1	1	1	1	1	1	0	1	1	1	1	1	1	1	1	1	1	1	1	1	1	1	1	1	1	1	1	1	1	1	1	1	1	1	1	1	1	1	1	1
Pl01	13910757	13918039	7282	LTR/Gypsy/CRM	0.462517	3	0.40625	4	1	1	1	1	1	1	1	0	1	1	1	1	1	1	1	1	1	1	1	1	1	1	1	1	1	1	1	1	1	1	1	1	1	1	1	1	1	1	1	1	1
Pl01	13920630	13921511	881	LTR/Gypsy/TAT	0.47541	3	1	0	1	1	1	1	1	1	1	1	1	1	1	1	1	1	1	1	1	1	1	1	1	1	1	1	1	1	1	1	1	1	1	1	1	1	1	1	1	1	1	1	1
Pl01	13921465	13928049	6584	LTR/Copia/SIRE	0.728962	1	0.40625	4	1	1	1	1	1	1	1	1	1	1	0	1	1	1	1	1	1	1	1	1	1	1	1	1	1	1	1	1	1	1	1	1	1	1	1	1	1	1	1	1	1
Pl01	13928518	13929113	595	LTR/Gypsy/CRM	0.728962	1	0.40625	4	1	1	1	1	1	1	1	0	1	1	1	1	1	1	1	1	1	1	1	1	1	1	1	1	1	1	1	1	1	1	1	1	1	1	1	1	1	1	1	1	1
Pl01	13929980	13930890	910	LTR/Gypsy/TAT	0.728962	1	0.40625	4	1	1	1	1	1	1	1	0	1	1	1	1	1	1	1	1	1	1	1	1	1	1	1	1	1	1	1	1	1	1	1	1	1	1	1	1	1	1	1	1	1
Pl01	13936061	13940858	4797	LTR/Copia/SIRE	0.52459	3	0.40625	4	1	1	1	1	1	1	1	0	1	1	1	1	1	1	1	1	1	1	1	1	1	1	1	1	1	1	1	1	1	1	1	1	1	1	1	1	1	1	1	1	1
Pl01	13939150	13941601	2451	LTR/Gypsy/TEKAY-DEL	0.52459	3	0.40625	4	1	1	1	1	1	1	1	0	1	1	1	1	1	1	1	1	1	1	1	1	1	1	1	1	1	1	1	1	1	1	1	1	1	1	1	1	1	1	1	1	1
Pl01	13942836	13946877	4041	LTR/Gypsy/TAT	0.52459	3	0.40625	4	1	1	1	1	1	1	1	1	1	0	1	1	1	1	1	1	1	1	1	1	1	1	1	1	1	1	1	1	1	1	1	1	1	1	1	1	1	1	1	1	1
Pl01	13963502	13965535	2033	LTR/Gypsy/TEKAY-DEL	0.03385	15	0.073852	11	1	1	0	1	0	1	1	0	1	1	1	0	1	1	1	1	1	1	1	1	1	1	1	1	1	1	1	1	1	1	1	0	1	1	1	1	1	1	1	1	1
Pl01	13968143	13969021	878	LTR/Gypsy/TEKAY-DEL	0.03385	15	0.073852	11	1	1	0	1	0	1	1	0	1	1	1	0	1	1	1	1	1	1	1	1	1	1	1	1	1	1	1	1	1	1	1	0	1	1	1	1	1	1	1	1	1
Pl01	13977989	13981901	3912	LTR/Gypsy/TAT	0.03385	15	0.006391	22	1	1	0	0	0	1	1	0	1	1	1	0	1	1	1	1	1	1	1	1	1	1	1	1	1	1	1	1	1	1	1	1	1	1	1	1	1	1	1	1	1
Pl01	13981899	13982572	673	LTR/Gypsy/TAT	0.03385	15	0.006391	22	1	1	0	0	0	1	1	0	1	1	1	0	1	1	1	1	1	1	1	1	1	1	1	1	1	1	1	1	1	1	1	1	1	1	1	1	1	1	1	1	1
Pl01	13982577	13989630	7053	LTR/Gypsy/TAT	0.03385	15	0.006391	22	1	1	0	0	0	1	1	0	1	1	1	0	1	1	1	1	1	1	1	1	1	1	1	1	1	1	1	1	1	1	1	1	1	1	1	1	1	1	1	1	1
Pl01	13991804	13999999	8195	LTR/Gypsy/TEKAY-DEL	0.068908	12	0.019883	17	1	1	0	1	0	1	1	0	1	1	1	0	1	1	1	1	1	1	1	1	1	1	1	1	1	1	1	1	1	1	1	1	1	1	1	1	1	1	1	1	1
Pl01	13991826	14001170	9344	LTR/Gypsy/TEKAY-DEL	0.068908	12	0.019883	17	1	1	0	1	0	1	1	0	1	1	1	0	1	1	1	1	1	1	1	1	1	1	1	1	1	1	1	1	1	1	1	1	1	1	1	1	1	1	1	1	1
Pl01	14003414	14004518	1104	LTR/Gypsy/TAT	0.271038	6	0.157258	8	1	1	0	1	0	1	1	1	1	1	1	1	1	1	1	1	1	1	1	1	1	1	1	1	1	1	1	1	1	1	1	1	1	1	1	1	1	1	1	1	1
Pl01	14006950	14007828	878	LTR/Gypsy/TEKAY-DEL	0.52459	3	0.40625	4	1	1	0	1	1	1	1	1	1	1	1	1	1	1	1	1	1	1	1	1	1	1	1	1	1	1	1	1	1	1	1	1	1	1	1	1	1	1	1	1	1
Pl01	14007684	14008561	877	LTR/Gypsy/TEKAY-DEL	0.52459	3	0.40625	4	1	1	0	1	1	1	1	1	1	1	1	1	1	1	1	1	1	1	1	1	1	1	1	1	1	1	1	1	1	1	1	1	1	1	1	1	1	1	1	1	1
Pl01	14007817	14009588	1771	LTR/Gypsy/TEKAY-DEL	0.52459	3	0.40625	4	1	1	0	1	1	1	1	1	1	1	1	1	1	1	1	1	1	1	1	1	1	1	1	1	1	1	1	1	1	1	1	1	1	1	1	1	1	1	1	1	1
Pl01	14036124	14044653	8529	LTR/Copia/SIRE	0.52459	3	0.40625	4	1	1	1	1	1	1	1	0	1	1	1	1	1	1	1	1	1	1	1	1	1	1	1	1	1	1	1	1	1	1	1	1	1	1	1	1	1	1	1	1	1
Pl01	14045544	14047893	2349	LTR/Gypsy/TEKAY-DEL	0.137816	9	0.356452	4	1	1	1	1	0	1	1	0	1	1	1	1	1	1	0	1	1	1	1	1	1	1	1	1	1	1	1	1	1	1	1	1	1	1	1	1	1	1	1	1	1
Pl01	14067556	14071983	4427	LTR/Copia/IVANA-ORYCO	0.271038	6	0.842742	1	1	1	0	1	1	1	1	1	1	1	1	1	1	1	0	1	1	1	1	1	1	1	1	1	1	1	1	1	1	1	1	1	1	1	1	1	1	1	1	1	1
Pl01	14082368	14083208	840	LTR/Gypsy/TAT	0.271038	6	0.842742	1	1	1	0	1	1	1	1	1	1	1	1	1	1	1	0	1	1	1	1	1	1	1	1	1	1	1	1	1	1	1	1	1	1	1	1	1	1	1	1	1	1
Pl01	14083209	14086152	2943	LTR/Gypsy/REINA	0.271038	6	0.842742	1	1	1	0	1	1	1	1	1	1	1	1	1	1	1	0	1	1	1	1	1	1	1	1	1	1	1	1	1	1	1	1	1	1	1	1	1	1	1	1	1	1
Pl01	14085628	14086398	770	LTR/Gypsy/TEKAY-DEL	0.271038	6	0.842742	1	1	1	0	1	1	1	1	1	1	1	1	1	1	1	0	1	1	1	1	1	1	1	1	1	1	1	1	1	1	1	1	1	1	1	1	1	1	1	1	1	1
Pl01	14086470	14088644	2174	LTR/Gypsy/TAT	0.271038	6	0.842742	1	1	1	0	1	1	1	1	1	1	1	1	1	1	1	0	1	1	1	1	1	1	1	1	1	1	1	1	1	1	1	1	1	1	1	1	1	1	1	1	1	1
Pl01	14094112	14099467	5355	LTR/Copia/SIRE	0.271038	6	0.842742	1	1	1	0	1	1	1	1	1	1	1	1	1	1	1	0	1	1	1	1	1	1	1	1	1	1	1	1	1	1	1	1	1	1	1	1	1	1	1	1	1	1
Pl01	14105660	14106711	1051	LTR/Copia/SIRE	0.147716	8	0.40625	4	1	1	1	1	1	1	1	1	1	0	1	1	1	1	1	1	1	1	1	1	1	1	1	1	1	1	1	1	1	1	1	1	1	1	0	1	1	1	1	0	1
Pl01	14105913	14109837	3924	LTR/Copia	0.147716	8	0.40625	4	1	1	1	1	1	1	1	1	1	0	1	1	1	1	1	1	1	1	1	1	1	1	1	1	1	1	1	1	1	1	1	1	1	1	0	1	1	1	1	0	1
Pl01	14109835	14113572	3737	LTR/Gypsy/TAT	0.147716	8	0.40625	4	1	1	1	1	1	1	1	1	1	0	1	1	1	1	1	1	1	1	1	1	1	1	1	1	1	1	1	1	1	1	1	1	1	1	0	1	1	1	1	0	1
Pl01	14113660	14115956	2296	LTR/Gypsy/TEKAY-DEL	0.432151	4	0.028878	15	1	1	0	1	1	1	1	0	1	0	0	0	1	1	0	1	1	1	1	1	1	1	1	1	1	1	1	1	1	1	1	1	1	1	0	1	1	1	1	0	1
Pl01	14116097	14117235	1138	LTR/Copia/SIRE	0.147716	8	0.40625	4	1	1	1	1	1	1	1	1	1	0	1	1	1	1	1	1	1	1	1	1	1	1	1	1	1	1	1	1	1	1	1	1	1	1	0	1	1	1	1	0	1
Pl01	14117238	14118927	1689	LTR/Gypsy/TAT	0.147716	8	0.40625	4	1	1	1	1	1	1	1	1	1	0	1	1	1	1	1	1	1	1	1	1	1	1	1	1	1	1	1	1	1	1	1	1	1	1	0	1	1	1	1	0	1
Pl01	14118923	14120806	1883	LTR/Gypsy/TAT	0.147716	8	0.40625	4	1	1	1	1	1	1	1	1	1	0	1	1	1	1	1	1	1	1	1	1	1	1	1	1	1	1	1	1	1	1	1	1	1	1	0	1	1	1	1	0	1
Pl01	14120807	14128344	7537	LTR/Gypsy/CRM	0.147716	8	0.59375	2	1	1	1	1	1	1	1	1	1	1	1	1	1	1	1	1	1	1	1	1	1	1	1	1	1	0	1	1	1	1	1	1	1	1	0	1	1	1	1	0	1
Pl01	14204938	14207301	2363	LTR/Copia/SIRE	0.47541	3	1	0	1	1	1	1	1	1	1	1	1	1	1	1	1	1	1	1	1	1	1	1	1	1	1	1	1	1	1	1	1	1	1	1	1	1	1	1	1	1	1	1	1
Pl01	14207296	14211040	3744	LTR/Copia/SIRE	0.47541	3	1	0	1	1	1	1	1	1	1	1	1	1	1	1	1	1	1	1	1	1	1	1	1	1	1	1	1	1	1	1	1	1	1	1	1	1	1	1	1	1	1	1	1
Pl01	14211042	14215129	4087	LTR/Gypsy/TAT	0.47541	3	1	0	1	1	1	1	1	1	1	1	1	1	1	1	1	1	1	1	1	1	1	1	1	1	1	1	1	1	1	1	1	1	1	1	1	1	1	1	1	1	1	1	1
Pl01	14222897	14224054	1157	LTR/Gypsy/CRM	0.271038	6	0.157258	8	1	1	0	1	1	1	1	1	1	1	1	1	0	1	1	1	1	1	1	1	1	1	1	1	1	1	1	1	1	1	1	1	1	1	1	1	1	1	1	1	1
Pl01	14230573	14233175	2602	LTR/Gypsy/CRM	0.47541	3	1	0	1	1	1	1	1	1	1	1	1	1	1	1	1	1	1	1	1	1	1	1	1	1	1	1	1	1	1	1	1	1	1	1	1	1	1	1	1	1	1	1	1
Pl01	14233177	14243030	9853	LTR/Gypsy/TEKAY-DEL	0.47541	3	1	0	1	1	1	1	1	1	1	1	1	1	1	1	1	1	1	1	1	1	1	1	1	1	1	1	1	1	1	1	1	1	1	1	1	1	1	1	1	1	1	1	1
Pl01	14243026	14245575	2549	LTR/Gypsy/CRM	0.47541	3	1	0	1	1	1	1	1	1	1	1	1	1	1	1	1	1	1	1	1	1	1	1	1	1	1	1	1	1	1	1	1	1	1	1	1	1	1	1	1	1	1	1	1
Pl01	14245996	14246807	811	LTR/Gypsy/CRM	0.47541	3	1	0	1	1	1	1	1	1	1	1	1	1	1	1	1	1	1	1	1	1	1	1	1	1	1	1	1	1	1	1	1	1	1	1	1	1	1	1	1	1	1	1	1
Pl01	14259775	14260689	914	LTR/Gypsy/TAT	0.101528	10	1	0	1	1	1	1	1	1	1	1	1	1	1	1	1	1	1	1	1	1	1	1	1	1	1	1	1	1	1	1	1	1	1	1	1	1	1	1	0	1	1	1	1
Pl01	14292684	14293235	551	LTR/Gypsy/CRM	0.52459	3	0.40625	4	1	1	1	1	1	1	1	1	1	0	1	1	1	1	1	1	1	1	1	1	1	1	1	1	1	1	1	1	1	1	1	1	1	1	1	1	1	1	1	1	1
Pl01	14293803	14294610	807	LINE	0.52459	3	0.40625	4	1	1	1	1	1	1	1	1	1	0	1	1	1	1	1	1	1	1	1	1	1	1	1	1	1	1	1	1	1	1	1	1	1	1	1	1	1	1	1	1	1
Pl01	14294593	14295202	609	DNA/Helitron	0.52459	3	0.40625	4	1	1	1	1	1	1	1	1	1	0	1	1	1	1	1	1	1	1	1	1	1	1	1	1	1	1	1	1	1	1	1	1	1	1	1	1	1	1	1	1	1
Pl01	14295258	14295981	723	DNA/Helitron	0.52459	3	0.40625	4	1	1	1	1	1	1	1	1	1	0	1	1	1	1	1	1	1	1	1	1	1	1	1	1	1	1	1	1	1	1	1	1	1	1	1	1	1	1	1	1	1
Pl01	14296071	14296884	813	DNA/Helitron	0.52459	3	0.40625	4	1	1	1	1	1	1	1	1	1	0	1	1	1	1	1	1	1	1	1	1	1	1	1	1	1	1	1	1	1	1	1	1	1	1	1	1	1	1	1	1	1
Pl01	14296869	14297899	1030	LTR/Gypsy	0.52459	3	0.40625	4	1	1	1	1	1	1	1	1	1	0	1	1	1	1	1	1	1	1	1	1	1	1	1	1	1	1	1	1	1	1	1	1	1	1	1	1	1	1	1	1	1
Pl01	14298715	14299321	606	LTR/Gypsy	0.52459	3	0.40625	4	1	1	1	1	1	1	1	1	1	0	1	1	1	1	1	1	1	1	1	1	1	1	1	1	1	1	1	1	1	1	1	1	1	1	1	1	1	1	1	1	1
Pl01	14299292	14300387	1095	LTR/Copia/SIRE	0.52459	3	0.40625	4	1	1	1	1	1	1	1	1	1	0	1	1	1	1	1	1	1	1	1	1	1	1	1	1	1	1	1	1	1	1	1	1	1	1	1	1	1	1	1	1	1
Pl01	14299296	14300541	1245	LTR/Copia/SIRE	0.52459	3	0.40625	4	1	1	1	1	1	1	1	1	1	0	1	1	1	1	1	1	1	1	1	1	1	1	1	1	1	1	1	1	1	1	1	1	1	1	1	1	1	1	1	1	1
Pl01	14300431	14304374	3943	LTR/Copia/SIRE	0.271038	6	0.842742	1	1	1	1	1	1	1	1	1	1	0	1	1	1	1	1	1	1	1	1	1	1	1	0	1	1	1	1	1	1	1	1	1	1	1	1	1	1	1	1	1	1
Pl01	14304370	14305281	911	LTR/Gypsy/TAT	0.271038	6	0.842742	1	1	1	1	1	1	1	1	1	1	0	1	1	1	1	1	1	1	1	1	1	1	1	0	1	1	1	1	1	1	1	1	1	1	1	1	1	1	1	1	1	1
Pl01	14305282	14307428	2146	LTR/Copia/SIRE	0.52459	3	0.40625	4	1	1	1	1	1	1	1	1	1	0	1	1	1	1	1	1	1	1	1	1	1	1	1	1	1	1	1	1	1	1	1	1	1	1	1	1	1	1	1	1	1
Pl01	14307429	14308571	1142	LTR/Copia/SIRE	0.52459	3	0.40625	4	1	1	1	1	1	1	1	1	1	0	1	1	1	1	1	1	1	1	1	1	1	1	1	1	1	1	1	1	1	1	1	1	1	1	1	1	1	1	1	1	1
Pl01	14308799	14311240	2441	LTR/Gypsy/ATHILA	0.52459	3	0.40625	4	1	1	1	1	1	1	1	1	1	0	1	1	1	1	1	1	1	1	1	1	1	1	1	1	1	1	1	1	1	1	1	1	1	1	1	1	1	1	1	1	1
Pl01	14309465	14311469	2004	LTR/Gypsy/CRM	0.52459	3	0.40625	4	1	1	1	1	1	1	1	1	1	0	1	1	1	1	1	1	1	1	1	1	1	1	1	1	1	1	1	1	1	1	1	1	1	1	1	1	1	1	1	1	1
Pl01	14311470	14312342	872	LTR/Gypsy/TAT	0.52459	3	0.40625	4	1	1	1	1	1	1	1	1	1	0	1	1	1	1	1	1	1	1	1	1	1	1	1	1	1	1	1	1	1	1	1	1	1	1	1	1	1	1	1	1	1
Pl01	14312344	14315621	3277	LTR/Gypsy/CRM	0.52459	3	0.40625	4	1	1	1	1	1	1	1	1	1	0	1	1	1	1	1	1	1	1	1	1	1	1	1	1	1	1	1	1	1	1	1	1	1	1	1	1	1	1	1	1	1
Pl01	14314697	14315825	1128	LTR/Gypsy/ATHILA	0.52459	3	0.40625	4	1	1	1	1	1	1	1	1	1	0	1	1	1	1	1	1	1	1	1	1	1	1	1	1	1	1	1	1	1	1	1	1	1	1	1	1	1	1	1	1	1
Pl01	14314911	14315839	928	LTR/Gypsy	0.52459	3	0.40625	4	1	1	1	1	1	1	1	1	1	0	1	1	1	1	1	1	1	1	1	1	1	1	1	1	1	1	1	1	1	1	1	1	1	1	1	1	1	1	1	1	1
Pl01	14315838	14318483	2645	LTR/Gypsy/TEKAY-DEL	0.076995	11	0.40625	4	1	1	1	1	1	1	1	1	1	0	1	1	1	1	1	1	1	1	1	1	1	1	1	1	1	1	1	1	1	1	1	1	1	1	1	1	0	1	1	1	1
Pl01	14318490	14321176	2686	LTR/Gypsy/CRM	0.462517	3	0.40625	4	1	1	1	1	1	1	1	1	1	0	1	1	1	1	1	1	1	1	1	1	1	1	1	1	1	1	1	1	1	1	1	1	1	1	1	1	1	1	1	1	1
Pl01	14321173	14322707	1534	LTR/Gypsy/TAT	0.123483	9	0.019883	17	1	1	1	1	1	1	0	0	1	0	1	0	1	1	1	1	1	1	1	1	1	1	1	1	1	1	1	1	1	1	1	1	1	1	1	1	0	1	1	1	1
Pl01	14322706	14324368	1662	LTR/Gypsy/CRM	0.462517	3	0.40625	4	1	1	1	1	1	1	1	1	1	0	1	1	1	1	1	1	1	1	1	1	1	1	1	1	1	1	1	1	1	1	1	1	1	1	1	1	1	1	1	1	1
Pl01	14324372	14325300	928	LTR/Gypsy/CRM	0.462517	3	0.40625	4	1	1	1	1	1	1	1	1	1	0	1	1	1	1	1	1	1	1	1	1	1	1	1	1	1	1	1	1	1	1	1	1	1	1	1	1	1	1	1	1	1
Pl01	14325603	14326389	786	LTR/Gypsy/CRM	0.462517	3	0.40625	4	1	1	1	1	1	1	1	1	1	0	1	1	1	1	1	1	1	1	1	1	1	1	1	1	1	1	1	1	1	1	1	1	1	1	1	1	1	1	1	1	1
Pl01	14326535	14327767	1232	LTR/Gypsy/CRM	0.462517	3	0.40625	4	1	1	1	1	1	1	1	1	1	0	1	1	1	1	1	1	1	1	1	1	1	1	1	1	1	1	1	1	1	1	1	1	1	1	1	1	1	1	1	1	1
Pl01	14327768	14328493	725	LTR/Gypsy	0.52459	3	0.40625	4	1	1	1	1	1	1	1	1	1	0	1	1	1	1	1	1	1	1	1	1	1	1	1	1	1	1	1	1	1	1	1	1	1	1	1	1	1	1	1	1	1
Pl01	14328514	14332289	3775	LTR/Gypsy/CRM	0.52459	3	0.40625	4	1	1	1	1	1	1	1	1	1	0	1	1	1	1	1	1	1	1	1	1	1	1	1	1	1	1	1	1	1	1	1	1	1	1	1	1	1	1	1	1	1
Pl01	14332287	14333181	894	LTR/Gypsy/TAT	0.52459	3	0.40625	4	1	1	1	1	1	1	1	1	1	0	1	1	1	1	1	1	1	1	1	1	1	1	1	1	1	1	1	1	1	1	1	1	1	1	1	1	1	1	1	1	1
Pl01	14332492	14333639	1147	LTR/Copia/IVANA-ORYCO	0.52459	3	0.40625	4	1	1	1	1	1	1	1	1	1	0	1	1	1	1	1	1	1	1	1	1	1	1	1	1	1	1	1	1	1	1	1	1	1	1	1	1	1	1	1	1	1
Pl01	14335111	14336650	1539	LTR/Copia/SIRE	0.728962	1	0.40625	4	1	1	1	1	1	1	1	1	1	0	1	1	1	1	1	1	1	1	1	1	1	1	1	1	1	1	1	1	1	1	1	1	1	1	1	1	1	1	1	1	1
Pl01	14336651	14337211	560	LTR/Gypsy/TAT	0.52459	3	0.40625	4	1	1	1	1	1	1	1	1	1	0	1	1	1	1	1	1	1	1	1	1	1	1	1	1	1	1	1	1	1	1	1	1	1	1	1	1	1	1	1	1	1
Pl01	14336730	14338966	2236	LTR/Gypsy/CRM	0.52459	3	0.40625	4	1	1	1	1	1	1	1	1	1	0	1	1	1	1	1	1	1	1	1	1	1	1	1	1	1	1	1	1	1	1	1	1	1	1	1	1	1	1	1	1	1
Pl01	14338982	14339839	857	LTR/Gypsy/CRM	0.52459	3	0.40625	4	1	1	1	1	1	1	1	1	1	0	1	1	1	1	1	1	1	1	1	1	1	1	1	1	1	1	1	1	1	1	1	1	1	1	1	1	1	1	1	1	1
Pl01	14340255	14340913	658	LTR/Gypsy	0.52459	3	0.40625	4	1	1	1	1	1	1	1	1	1	0	1	1	1	1	1	1	1	1	1	1	1	1	1	1	1	1	1	1	1	1	1	1	1	1	1	1	1	1	1	1	1
Pl01	14341098	14341655	557	LTR/Gypsy/CRM	0.52459	3	0.40625	4	1	1	1	1	1	1	1	1	1	0	1	1	1	1	1	1	1	1	1	1	1	1	1	1	1	1	1	1	1	1	1	1	1	1	1	1	1	1	1	1	1
Pl01	14341650	14348429	6779	LTR/Gypsy/CRM	0.52459	3	0.40625	4	1	1	1	1	1	1	1	1	1	0	1	1	1	1	1	1	1	1	1	1	1	1	1	1	1	1	1	1	1	1	1	1	1	1	1	1	1	1	1	1	1
Pl01	14348426	14350976	2550	LTR/Gypsy/CRM	0.271038	6	0.842742	1	1	1	1	1	1	1	1	1	1	0	1	1	1	1	1	1	1	1	1	1	1	1	1	1	1	1	1	1	0	1	1	1	1	1	1	1	1	1	1	1	1
Pl01	14350977	14351720	743	LTR/Gypsy	0.271038	6	0.842742	1	1	1	1	1	1	1	1	1	1	0	1	1	1	1	1	1	1	1	1	1	1	1	1	1	1	1	1	1	0	1	1	1	1	1	1	1	1	1	1	1	1
Pl01	14352055	14353044	989	LTR/Gypsy/CRM	0.271038	6	0.842742	1	1	1	1	1	1	1	1	1	1	0	1	1	1	1	1	1	1	1	1	1	1	1	1	1	1	1	1	1	0	1	1	1	1	1	1	1	1	1	1	1	1
Pl01	14353073	14354464	1391	LTR/Gypsy	0.271038	6	0.842742	1	1	1	1	1	1	1	1	1	1	0	1	1	1	1	1	1	1	1	1	1	1	1	1	1	1	1	1	1	0	1	1	1	1	1	1	1	1	1	1	1	1
Pl01	14353224	14356635	3411	LTR/Gypsy/CRM	0.271038	6	0.842742	1	1	1	1	1	1	1	1	1	1	0	1	1	1	1	1	1	1	1	1	1	1	1	1	1	1	1	1	1	0	1	1	1	1	1	1	1	1	1	1	1	1
Pl01	14353797	14357154	3357	LTR/Gypsy/CRM	0.271038	6	0.842742	1	1	1	1	1	1	1	1	1	1	0	1	1	1	1	1	1	1	1	1	1	1	1	1	1	1	1	1	1	0	1	1	1	1	1	1	1	1	1	1	1	1
Pl01	14357175	14357931	756	LTR/Gypsy	0.271038	6	0.842742	1	1	1	1	1	1	1	1	1	1	0	1	1	1	1	1	1	1	1	1	1	1	1	1	1	1	1	1	1	0	1	1	1	1	1	1	1	1	1	1	1	1
Pl01	14357934	14358534	600	LTR/Gypsy/ATHILA	0.271038	6	0.842742	1	1	1	1	1	1	1	1	1	1	0	1	1	1	1	1	1	1	1	1	1	1	1	1	1	1	1	1	1	0	1	1	1	1	1	1	1	1	1	1	1	1
Pl01	14358510	14359445	935	LTR/Copia/SIRE	0.271038	6	0.842742	1	1	1	1	1	1	1	1	1	1	0	1	1	1	1	1	1	1	1	1	1	1	1	1	1	1	1	1	1	0	1	1	1	1	1	1	1	1	1	1	1	1
Pl01	14359462	14360235	773	LTR/Gypsy/CRM	0.271038	6	0.842742	1	1	1	1	1	1	1	1	1	1	0	1	1	1	1	1	1	1	1	1	1	1	1	1	1	1	1	1	1	0	1	1	1	1	1	1	1	1	1	1	1	1
Pl01	14360852	14361826	974	LTR/Copia/SIRE	0.006368	22	0.842742	1	1	1	1	1	1	1	1	1	1	0	1	1	1	1	1	1	1	1	1	1	1	1	1	1	1	1	1	1	0	1	1	1	1	0	1	0	0	1	0	0	1
Pl01	14361059	14362123	1064	LTR/Gypsy/CRM	0.006368	22	0.842742	1	1	1	1	1	1	1	1	1	1	0	1	1	1	1	1	1	1	1	1	1	1	1	1	1	1	1	1	1	0	1	1	1	1	0	1	0	0	1	0	0	1
Pl01	14362120	14366607	4487	LTR/Gypsy/CRM	0.001616	28	0.40625	4	1	1	1	1	1	1	1	1	1	0	1	1	1	1	1	1	1	1	1	1	1	1	1	1	1	1	1	1	1	1	1	1	1	0	1	0	0	1	0	0	1
Pl01	14366607	14367747	1140	LTR/Gypsy/TAT	0.001616	28	0.40625	4	1	1	1	1	1	1	1	1	1	0	1	1	1	1	1	1	1	1	1	1	1	1	1	1	1	1	1	1	1	1	1	1	1	0	1	0	0	1	0	0	1
Pl01	14368149	14368801	652	LTR/Gypsy/CRM	0.001616	28	0.40625	4	1	1	1	1	1	1	1	1	1	0	1	1	1	1	1	1	1	1	1	1	1	1	1	1	1	1	1	1	1	1	1	1	1	0	1	0	0	1	0	0	1
Pl01	14368802	14371595	2793	LTR/Gypsy/TEKAY-DEL	0.001616	28	0.40625	4	1	1	1	1	1	1	1	1	1	0	1	1	1	1	1	1	1	1	1	1	1	1	1	1	1	1	1	1	1	1	1	1	1	0	1	0	0	1	0	0	1
Pl01	14371592	14372884	1292	LTR/Gypsy/CRM	0.52459	3	0.40625	4	1	1	1	1	1	1	1	1	1	0	1	1	1	1	1	1	1	1	1	1	1	1	1	1	1	1	1	1	1	1	1	1	1	1	1	1	1	1	1	1	1
Pl01	14372886	14373707	821	LTR/Gypsy	0.52459	3	0.40625	4	1	1	1	1	1	1	1	1	1	0	1	1	1	1	1	1	1	1	1	1	1	1	1	1	1	1	1	1	1	1	1	1	1	1	1	1	1	1	1	1	1
Pl01	14373700	14374604	904	LTR/Gypsy	0.52459	3	0.40625	4	1	1	1	1	1	1	1	1	1	0	1	1	1	1	1	1	1	1	1	1	1	1	1	1	1	1	1	1	1	1	1	1	1	1	1	1	1	1	1	1	1
Pl01	14374632	14375470	838	LTR/Gypsy	0.52459	3	0.40625	4	1	1	1	1	1	1	1	1	1	0	1	1	1	1	1	1	1	1	1	1	1	1	1	1	1	1	1	1	1	1	1	1	1	1	1	1	1	1	1	1	1
Pl01	14377249	14377873	624	LTR/Gypsy	0.52459	3	0.40625	4	1	1	1	1	1	1	1	1	1	0	1	1	1	1	1	1	1	1	1	1	1	1	1	1	1	1	1	1	1	1	1	1	1	1	1	1	1	1	1	1	1
Pl01	14379554	14380126	572	LTR/Gypsy/CRM	0.52459	3	0.40625	4	1	1	1	1	1	1	1	1	1	0	1	1	1	1	1	1	1	1	1	1	1	1	1	1	1	1	1	1	1	1	1	1	1	1	1	1	1	1	1	1	1
Pl01	14381214	14382158	944	LTR/Gypsy	0.52459	3	0.40625	4	1	1	1	1	1	1	1	1	1	0	1	1	1	1	1	1	1	1	1	1	1	1	1	1	1	1	1	1	1	1	1	1	1	1	1	1	1	1	1	1	1
Pl01	14383663	14384487	824	LTR/Copia/SIRE	0.52459	3	0.40625	4	1	1	1	1	1	1	1	1	1	0	1	1	1	1	1	1	1	1	1	1	1	1	1	1	1	1	1	1	1	1	1	1	1	1	1	1	1	1	1	1	1
Pl01	14384932	14385703	771	LTR/Gypsy/ATHILA	0.52459	3	0.40625	4	1	1	1	1	1	1	1	1	1	0	1	1	1	1	1	1	1	1	1	1	1	1	1	1	1	1	1	1	1	1	1	1	1	1	1	1	1	1	1	1	1
Pl01	14385053	14385855	802	DNA/CACTA	0.52459	3	0.40625	4	1	1	1	1	1	1	1	1	1	0	1	1	1	1	1	1	1	1	1	1	1	1	1	1	1	1	1	1	1	1	1	1	1	1	1	1	1	1	1	1	1
Pl01	14385857	14388299	2442	LTR/Gypsy/TEKAY-DEL	0.001458	28	1	0	1	1	1	1	1	1	1	1	1	1	1	1	1	1	1	1	1	1	1	1	1	1	1	1	1	1	1	1	1	1	1	1	1	0	1	1	0	1	0	0	1
Pl01	14391423	14394264	2841	LTR/Gypsy/TEKAY-DEL	0.537483	3	0.157258	8	1	0	0	1	1	1	1	1	1	1	1	1	1	1	1	1	1	1	1	1	1	1	1	1	1	1	1	1	1	1	1	1	1	1	1	1	1	1	1	1	1
Pl01	14394265	14401291	7026	LTR/Gypsy/CRM	0.537483	3	0.157258	8	1	0	0	1	1	1	1	1	1	1	1	1	1	1	1	1	1	1	1	1	1	1	1	1	1	1	1	1	1	1	1	1	1	1	1	1	1	1	1	1	1
Pl01	14404717	14405695	978	LTR/Gypsy/CRM	0.019962	17	1	0	1	1	1	1	1	1	1	1	1	1	1	1	1	1	1	1	1	1	1	1	1	1	1	1	1	1	1	1	1	1	1	1	1	1	1	1	1	1	1	0	0
Pl01	14411323	14412969	1646	LTR/Gypsy/TEKAY-DEL	0.019962	17	1	0	1	1	1	1	1	1	1	1	1	1	1	1	1	1	1	1	1	1	1	1	1	1	1	1	1	1	1	1	1	1	1	1	1	1	1	1	1	1	1	0	0
Pl01	14412323	14413437	1114	LTR/Gypsy/TEKAY-DEL	0.019962	17	1	0	1	1	1	1	1	1	1	1	1	1	1	1	1	1	1	1	1	1	1	1	1	1	1	1	1	1	1	1	1	1	1	1	1	1	1	1	1	1	1	0	0
Pl01	14424105	14426413	2308	LTR/Gypsy/TAT	0.52459	3	0.40625	4	1	1	1	1	1	1	0	1	1	1	1	1	1	1	1	1	1	1	1	1	1	1	1	1	1	1	1	1	1	1	1	1	1	1	1	1	1	1	1	1	1
Pl01	14425659	14429610	3951	LTR/Gypsy/TAT	0.068908	12	0.170996	8	1	0	1	1	1	1	0	1	1	1	1	1	0	1	1	1	1	1	1	1	1	1	1	1	1	0	1	1	1	1	1	1	1	1	1	1	1	1	1	1	1
Pl01	14436672	14442506	5834	LTR/Gypsy/TAT	0.52459	3	0.59375	2	1	1	1	1	1	1	1	1	1	1	1	1	1	1	1	1	1	1	1	1	1	1	1	1	1	1	1	1	1	0	1	1	1	1	1	1	1	1	1	1	1
Pl01	14440507	14447473	6966	LTR/Gypsy/TAT	0.52459	3	0.59375	2	1	1	1	1	1	1	1	1	1	1	1	1	1	1	1	1	1	1	1	1	1	1	1	1	1	1	1	1	1	0	1	1	1	1	1	1	1	1	1	1	1
Pl01	14469551	14472022	2471	LTR/Gypsy/TEKAY-DEL	0.47541	3	1	0	1	1	1	1	1	1	1	1	1	1	1	1	1	1	1	1	1	1	1	1	1	1	1	1	1	1	1	1	1	1	1	1	1	1	1	1	1	1	1	1	1
Pl01	14476427	14485038	8611	LTR/Gypsy/TEKAY-DEL	0.42737	4	0.073852	11	1	1	1	1	1	1	0	0	0	0	1	1	1	1	0	1	1	1	1	1	1	1	1	1	1	1	1	1	1	1	1	1	1	0	0	0	1	1	1	1	1
Pl01	14493691	14494326	635	LTR/Gypsy	0.52459	3	0.59375	2	1	1	1	1	1	1	1	1	1	1	1	1	1	1	1	1	1	1	1	0	1	1	1	1	1	1	1	1	1	1	1	1	1	1	1	1	1	1	1	1	1
Pl01	14495044	14495950	906	LTR/Gypsy	0.52459	3	0.59375	2	1	1	1	1	1	1	1	1	1	1	1	1	1	1	1	1	1	1	1	0	1	1	1	1	1	1	1	1	1	1	1	1	1	1	1	1	1	1	1	1	1
Pl01	14495592	14496136	544	LTR/Gypsy/CRM	0.52459	3	0.59375	2	1	1	1	1	1	1	1	1	1	1	1	1	1	1	1	1	1	1	1	0	1	1	1	1	1	1	1	1	1	1	1	1	1	1	1	1	1	1	1	1	1
Pl01	14496200	14498033	1833	LTR/Gypsy	0.52459	3	0.59375	2	1	1	1	1	1	1	1	1	1	1	1	1	1	1	1	1	1	1	1	0	1	1	1	1	1	1	1	1	1	1	1	1	1	1	1	1	1	1	1	1	1
Pl01	14548464	14549287	823	LTR/Gypsy/TAT	0.537483	3	0.157258	8	1	1	1	1	1	1	1	0	1	1	1	0	1	1	1	1	1	1	1	1	1	1	1	1	1	1	1	1	1	1	1	1	1	1	0	1	1	1	1	1	1
Pl01	14578427	14580294	1867	LTR/Gypsy/TEKAY-DEL	0.068908	12	0.170996	8	1	1	1	1	0	1	1	0	1	1	1	0	1	1	0	1	1	1	1	1	1	1	1	1	1	1	1	1	1	1	1	1	1	1	1	1	1	1	1	1	1
Pl01	14579558	14580381	823	LTR/Gypsy/TAT	0.068908	12	0.170996	8	1	1	1	1	0	1	1	0	1	1	1	0	1	1	0	1	1	1	1	1	1	1	1	1	1	1	1	1	1	1	1	1	1	1	1	1	1	1	1	1	1
Pl01	14579693	14580520	827	LTR/Gypsy/TAT	0.068908	12	0.170996	8	1	1	1	1	0	1	1	0	1	1	1	0	1	1	0	1	1	1	1	1	1	1	1	1	1	1	1	1	1	1	1	1	1	1	1	1	1	1	1	1	1
Pl01	14579924	14583362	3438	LTR/Gypsy/REINA	0.068908	12	0.170996	8	1	1	1	1	0	1	1	0	1	1	1	0	1	1	0	1	1	1	1	1	1	1	1	1	1	1	1	1	1	1	1	1	1	1	1	1	1	1	1	1	1
Pl01	14586881	14599998	13117	LTR/Gypsy/TEKAY-DEL	0.271038	6	0.842742	1	1	1	1	1	1	1	0	1	1	1	1	1	1	1	1	1	1	1	1	1	1	1	1	1	1	0	1	1	1	1	1	1	1	1	1	1	1	1	1	1	1
Pl01	14605054	14608042	2988	LTR/Copia/SIRE	0.52459	3	0.40625	4	1	1	1	1	1	1	1	1	1	1	1	0	1	1	1	1	1	1	1	1	1	1	1	1	1	1	1	1	1	1	1	1	1	1	1	1	1	1	1	1	1
Pl01	14608041	14608743	702	LTR/Gypsy/TAT	0.52459	3	0.40625	4	1	1	1	1	1	1	1	1	1	1	1	0	1	1	1	1	1	1	1	1	1	1	1	1	1	1	1	1	1	1	1	1	1	1	1	1	1	1	1	1	1
Pl01	14608668	14613524	4856	LTR/Gypsy/CRM	0.52459	3	0.40625	4	1	1	1	1	1	1	1	1	1	1	1	0	1	1	1	1	1	1	1	1	1	1	1	1	1	1	1	1	1	1	1	1	1	1	1	1	1	1	1	1	1
Pl01	14613566	14617381	3815	LTR/Copia/SIRE	0.52459	3	0.40625	4	1	1	1	1	1	1	1	1	1	1	1	0	1	1	1	1	1	1	1	1	1	1	1	1	1	1	1	1	1	1	1	1	1	1	1	1	1	1	1	1	1
Pl01	14617390	14618145	755	LTR/Gypsy	0.52459	3	0.40625	4	1	1	1	1	1	1	1	1	1	1	1	0	1	1	1	1	1	1	1	1	1	1	1	1	1	1	1	1	1	1	1	1	1	1	1	1	1	1	1	1	1
Pl01	14618520	14619249	729	LTR/Gypsy	0.52459	3	0.40625	4	1	1	1	1	1	1	1	1	1	1	1	0	1	1	1	1	1	1	1	1	1	1	1	1	1	1	1	1	1	1	1	1	1	1	1	1	1	1	1	1	1
Pl01	14621359	14621901	542	LTR/Gypsy/TEKAY-DEL	0.728962	1	0.40625	4	1	1	1	1	1	1	1	1	0	1	1	1	1	1	1	1	1	1	1	1	1	1	1	1	1	1	1	1	1	1	1	1	1	1	1	1	0	1	1	1	1
Pl01	14635070	14637492	2422	LTR/Gypsy/TEKAY-DEL	0.098007	10	0.010197	20	1	1	1	1	0	1	1	0	0	0	0	0	1	1	0	1	1	1	1	1	1	1	1	1	1	1	1	1	1	1	1	1	1	1	1	1	0	1	1	1	1
Pl01	14648626	14649853	1227	DNA/DTC	0.52459	3	0.59375	2	1	1	1	1	1	1	1	1	1	1	1	1	1	1	1	1	1	1	0	1	1	1	1	1	1	1	1	1	1	1	1	1	1	1	1	1	1	1	1	1	1
Pl01	14650225	14650760	535	DNA/CACTA	0.52459	3	0.59375	2	1	1	1	1	1	1	1	1	1	1	1	1	1	1	1	1	1	1	0	1	1	1	1	1	1	1	1	1	1	1	1	1	1	1	1	1	1	1	1	1	1
Pl01	14709372	14710223	851	LTR/Gypsy/TAT	0.52459	3	0.40625	4	0	1	1	1	1	1	1	1	1	1	1	1	1	1	1	1	1	1	1	1	1	1	1	1	1	1	1	1	1	1	1	1	1	1	1	1	1	1	1	1	1
Pl01	14718926	14719580	654	LTR/Gypsy/CRM	0.271038	6	0.157258	8	1	1	1	1	1	1	1	1	1	0	0	1	1	1	1	1	1	1	1	1	1	1	1	1	1	1	1	1	1	1	1	1	1	1	1	1	1	1	1	1	1
Pl01	14751944	14753081	1137	LTR/Copia/SIRE	1e-06	59	0.59375	2	1	1	1	1	1	1	1	1	1	1	1	1	1	1	0	1	1	1	1	1	1	1	1	1	1	1	1	1	1	1	1	1	1	0	0	0	0	0	1	0	0
Pl01	14753068	14755508	2440	LTR/Gypsy/TAT	1e-06	59	0.59375	2	1	1	1	1	1	1	1	1	1	1	1	1	1	1	0	1	1	1	1	1	1	1	1	1	1	1	1	1	1	1	1	1	1	0	0	0	0	0	1	0	0
Pl01	14757165	14765980	8815	LTR/Gypsy/TEKAY-DEL	0	64	0.59375	2	1	1	1	1	1	1	1	1	1	1	1	1	1	1	0	1	1	1	1	1	1	1	1	1	1	1	1	1	1	1	1	1	1	0	0	0	0	0	1	0	1
Pl01	14759621	14765638	6017	LTR/Gypsy/TEKAY-DEL	0.078008	11	0.185887	7	1	1	1	0	0	1	0	0	0	1	1	0	0	0	0	0	1	1	1	0	1	1	0	1	1	0	1	1	1	1	1	1	1	0	0	0	0	0	1	0	1
Pl01	14765639	14767094	1455	LTR/Gypsy/TAT	0	64	0.59375	2	1	1	1	1	1	1	1	1	1	1	1	1	1	1	0	1	1	1	1	1	1	1	1	1	1	1	1	1	1	1	1	1	1	0	0	0	0	0	1	0	1
Pl01	14778715	14781479	2764	LTR/Gypsy/TEKAY-DEL	0.019962	17	1	0	1	1	1	1	1	1	1	1	1	1	1	1	1	1	1	1	1	1	1	1	1	1	1	1	1	1	1	1	1	1	1	1	1	1	0	1	0	1	0	1	1
Pl01	14796096	14797990	1894	LTR/Copia/SIRE	0.000632	32	0.03112	15	1	1	0	1	0	1	1	1	0	1	0	0	0	1	1	1	1	1	1	0	1	1	1	0	1	1	1	1	1	1	1	1	1	0	0	0	1	0	0	1	0
Pl01	14797981	14804719	6738	LTR/Copia/SIRE	0.000632	32	0.03112	15	1	1	0	1	0	1	1	1	0	1	0	0	0	1	1	1	1	1	1	0	1	1	1	0	1	1	1	1	1	1	1	1	1	0	0	0	1	0	0	1	0
Pl01	14874188	14875311	1123	LTR/Gypsy/TEKAY-DEL	0.013497	19	0.842742	1	1	1	1	1	1	1	1	1	0	1	1	1	1	1	0	1	1	1	1	1	1	1	1	1	1	1	1	1	1	1	1	1	1	0	0	1	0	1	1	1	1
Pl01	14874320	14875587	1267	LTR/Gypsy/TEKAY-DEL	0.013497	19	0.842742	1	1	1	1	1	1	1	1	1	0	1	1	1	1	1	0	1	1	1	1	1	1	1	1	1	1	1	1	1	1	1	1	1	1	0	0	1	0	1	1	1	1
Pl01	14875588	14876104	516	LTR/Copia/SIRE	0.013497	19	0.842742	1	1	1	1	1	1	1	1	1	0	1	1	1	1	1	0	1	1	1	1	1	1	1	1	1	1	1	1	1	1	1	1	1	1	0	0	1	0	1	1	1	1
Pl01	14896451	14902978	6527	LTR/Copia/SIRE	0.52459	3	0.59375	2	1	1	1	1	1	1	1	1	1	1	1	1	1	1	1	1	1	1	1	1	1	1	1	0	1	1	1	1	1	1	1	1	1	1	1	1	1	1	1	1	1
Pl01	14897958	14904759	6801	LTR/Copia/SIRE	0.52459	3	0.59375	2	1	1	1	1	1	1	1	1	1	1	1	1	1	1	1	1	1	1	1	1	1	1	1	0	1	1	1	1	1	1	1	1	1	1	1	1	1	1	1	1	1
Pl01	14931142	14932129	987	LTR/Gypsy/TAT	0.076995	11	0.59375	2	1	1	1	1	1	1	1	1	1	1	1	1	1	1	0	1	1	1	1	1	1	1	1	1	1	1	1	1	1	1	1	1	1	1	1	1	1	0	1	1	1
Pl01	14932129	14935506	3377	LTR/Copia/SIRE	0.147716	8	0.59375	2	1	1	1	1	1	1	1	1	1	1	1	1	1	1	0	1	1	1	1	1	1	1	1	1	1	1	1	1	1	1	1	1	1	1	1	1	1	0	1	1	1
Pl01	14937118	14939894	2776	LTR/Gypsy/TEKAY-DEL	0	70	0.40625	4	1	1	1	1	1	1	1	1	1	1	0	1	1	1	1	1	1	1	1	1	1	1	1	1	1	1	1	1	1	1	1	1	1	1	0	1	0	0	1	0	0
Pl01	14986537	14989884	3347	LTR/Copia/SIRE	0.000263	36	0.40625	4	1	1	1	1	1	1	1	1	1	1	0	1	1	1	1	1	1	1	1	1	1	1	1	1	1	1	1	1	1	1	1	1	1	1	1	0	1	0	0	1	1
Pl01	14993025	14993622	597	LTR/Gypsy/TAT	0.47541	3	1	0	1	1	1	1	1	1	1	1	1	1	1	1	1	1	1	1	1	1	1	1	1	1	1	1	1	1	1	1	1	1	1	1	1	1	1	1	1	1	1	1	1
Pl01	15009442	15009981	539	LTR/Gypsy	0.47541	3	1	0	1	1	1	1	1	1	1	1	1	1	1	1	1	1	1	1	1	1	1	1	1	1	1	1	1	1	1	1	1	1	1	1	1	1	1	1	1	1	0	1	1
Pl01	15009980	15010862	882	LTR/Gypsy/TAT	0.001616	28	0.40625	4	1	1	1	1	1	1	1	1	1	1	0	1	1	1	1	1	1	1	1	1	1	1	1	1	1	1	1	1	1	1	1	1	1	1	1	1	1	0	0	1	0
Pl01	15014311	15016237	1926	LTR/Gypsy/TAT	0.47541	3	1	0	1	1	1	1	1	1	1	1	1	1	1	1	1	1	1	1	1	1	1	1	1	1	1	1	1	1	1	1	1	1	1	1	1	1	1	1	1	1	1	1	1
Pl01	15024195	15033921	9726	LTR/Gypsy/TEKAY-DEL	0.547638	3	0.356452	4	1	1	1	1	1	1	1	0	1	1	1	1	0	1	0	1	1	1	1	1	1	1	1	1	1	1	1	1	1	1	1	1	1	1	1	1	1	0	1	1	1
Pl01	15039586	15043958	4372	LTR/Copia/SIRE	0.52459	3	0.40625	4	1	1	1	1	1	1	1	0	1	1	1	1	1	1	1	1	1	1	1	1	1	1	1	1	1	1	1	1	1	1	1	1	1	1	1	1	1	1	1	1	1
Pl01	15047653	15050465	2812	LTR/Gypsy/TEKAY-DEL	0.221858	7	1	0	1	1	1	1	1	1	1	1	1	1	1	1	1	1	1	1	1	1	1	1	1	1	1	1	1	1	1	1	1	1	1	1	1	1	1	1	1	0	0	1	1
Pl01	15128335	15129553	1218	LTR/Gypsy/TEKAY-DEL	0.221858	7	1	0	1	1	1	1	1	1	1	1	1	1	1	1	1	1	1	1	1	1	1	1	1	1	1	1	1	1	1	1	1	1	1	1	1	1	1	1	1	1	1	1	1
Pl01	15129545	15137366	7821	LTR/Gypsy/CRM	0.221858	7	1	0	1	1	1	1	1	1	1	1	1	1	1	1	1	1	1	1	1	1	1	1	1	1	1	1	1	1	1	1	1	1	1	1	1	1	1	1	1	1	1	1	1
Pl01	15137368	15138433	1065	LTR/Copia/SIRE	0.221858	7	1	0	1	1	1	1	1	1	1	1	1	1	1	1	1	1	1	1	1	1	1	1	1	1	1	1	1	1	1	1	1	1	1	1	1	1	1	1	1	1	1	1	1
Pl01	15153148	15156605	3457	LTR/Copia/SIRE	0.47541	3	1	0	1	1	1	1	1	1	1	1	1	1	1	1	1	1	1	1	1	1	1	1	1	1	1	1	1	1	1	1	1	1	1	1	1	1	1	1	1	1	1	1	1
Pl01	15153164	15157956	4792	LTR/Copia	0.47541	3	1	0	1	1	1	1	1	1	1	1	1	1	1	1	1	1	1	1	1	1	1	1	1	1	1	1	1	1	1	1	1	1	1	1	1	1	1	1	1	1	1	1	1
Pl01	15155363	15158039	2676	LTR/Copia	0.47541	3	1	0	1	1	1	1	1	1	1	1	1	1	1	1	1	1	1	1	1	1	1	1	1	1	1	1	1	1	1	1	1	1	1	1	1	1	1	1	1	1	1	1	1
Pl01	15158044	15159208	1164	LTR/Copia/SIRE	0.47541	3	1	0	1	1	1	1	1	1	1	1	1	1	1	1	1	1	1	1	1	1	1	1	1	1	1	1	1	1	1	1	1	1	1	1	1	1	1	1	1	1	1	1	1
Pl01	15178386	15189382	10996	LTR/Gypsy/TAT	0	101	0.157258	8	1	1	1	1	0	1	1	1	1	1	0	1	1	1	1	1	1	1	1	1	1	1	1	1	1	1	1	1	1	1	1	1	1	0	0	0	0	1	0	0	0
Pl01	15227186	15227820	634	LTR/Gypsy/TAT	0.045513	13	1	0	1	1	1	1	1	1	1	1	1	1	1	1	1	1	1	1	1	1	1	1	1	1	1	1	1	1	1	1	1	1	1	1	1	1	1	1	0	1	1	1	1
Pl01	15279490	15283487	3997	LTR/Gypsy/CRM	0.47541	3	1	0	1	1	1	1	1	1	1	1	1	1	1	1	1	1	1	1	1	1	1	1	1	1	1	1	1	1	1	1	1	1	1	1	1	1	0	1	1	1	1	1	1
Pl01	15312917	15320371	7454	LTR/Gypsy/CRM	0.001862	27	0.057661	12	1	1	1	1	0	1	1	0	0	1	1	1	1	1	1	1	1	1	1	1	1	1	1	1	1	1	1	1	1	1	1	1	1	0	1	0	0	1	0	1	1
Pl01	15340058	15342662	2604	LTR/Gypsy/TEKAY-DEL	0.008555	21	1	0	1	1	1	1	1	1	1	1	1	1	1	1	1	1	1	1	1	1	1	1	1	1	1	1	1	1	1	1	1	1	1	1	1	1	0	1	0	0	1	0	1
Pl01	15389491	15390623	1132	LTR/Gypsy/ATHILA	0.045513	13	1	0	1	1	1	1	1	1	1	1	1	1	1	1	1	1	1	1	1	1	1	1	1	1	1	1	1	1	1	1	1	1	1	1	1	1	1	1	1	1	1	1	1
Pl01	15390624	15396188	5564	LTR/Gypsy/TAT	0.045513	13	1	0	1	1	1	1	1	1	1	1	1	1	1	1	1	1	1	1	1	1	1	1	1	1	1	1	1	1	1	1	1	1	1	1	1	1	1	1	1	1	1	1	1
Pl01	15396246	15396893	647	LTR/Gypsy/TEKAY-DEL	0	70	1	0	1	1	1	1	1	1	1	1	1	1	1	1	1	1	1	1	1	1	1	1	1	1	1	1	1	1	1	1	1	1	1	1	1	0	1	1	1	0	1	0	1
Pl01	15397026	15400067	3041	LTR/Gypsy/TAT	0	70	1	0	1	1	1	1	1	1	1	1	1	1	1	1	1	1	1	1	1	1	1	1	1	1	1	1	1	1	1	1	1	1	1	1	1	0	1	1	1	0	1	0	1
Pl01	15400034	15402822	2788	LTR/Gypsy/TEKAY-DEL	0	70	1	0	1	1	1	1	1	1	1	1	1	1	1	1	1	1	1	1	1	1	1	1	1	1	1	1	1	1	1	1	1	1	1	1	1	0	1	1	1	0	1	0	1
Pl01	15403997	15404796	799	LTR/Gypsy/TAT	1e-05	50	1	0	1	1	1	1	1	1	1	1	1	1	1	1	1	1	1	1	1	1	1	1	1	1	1	1	1	1	1	1	1	1	1	1	1	0	1	1	1	0	1	0	1
Pl01	15405502	15410060	4558	LTR/Copia/SIRE	1e-05	50	1	0	1	1	1	1	1	1	1	1	1	1	1	1	1	1	1	1	1	1	1	1	1	1	1	1	1	1	1	1	1	1	1	1	1	0	1	1	1	0	1	0	1
Pl01	15410061	15410920	859	LTR/Gypsy/TEKAY-DEL	1e-05	50	1	0	1	1	1	1	1	1	1	1	1	1	1	1	1	1	1	1	1	1	1	1	1	1	1	1	1	1	1	1	1	1	1	1	1	0	1	1	1	0	1	0	1
Pl01	15411467	15412702	1235	LTR/Gypsy/CRM	1e-05	50	1	0	1	1	1	1	1	1	1	1	1	1	1	1	1	1	1	1	1	1	1	1	1	1	1	1	1	1	1	1	1	1	1	1	1	0	1	1	1	0	1	0	1
Pl01	15412779	15413488	709	LTR/Gypsy/ATHILA	0.0001	40	0.40625	4	1	1	1	1	1	1	1	0	1	1	1	1	1	1	1	1	1	1	1	1	1	1	1	1	1	1	1	1	1	1	1	1	1	0	1	1	1	0	1	0	1
Pl01	15413759	15415987	2228	LTR/Copia/SIRE	1e-05	50	1	0	1	1	1	1	1	1	1	1	1	1	1	1	1	1	1	1	1	1	1	1	1	1	1	1	1	1	1	1	1	1	1	1	1	0	1	1	1	0	1	0	1
Pl01	15415989	15416617	628	LTR/Copia/SIRE	1e-05	50	1	0	1	1	1	1	1	1	1	1	1	1	1	1	1	1	1	1	1	1	1	1	1	1	1	1	1	1	1	1	1	1	1	1	1	0	1	1	1	0	1	0	1
Pl01	15416612	15423020	6408	LTR/Copia/SIRE	1e-05	50	1	0	1	1	1	1	1	1	1	1	1	1	1	1	1	1	1	1	1	1	1	1	1	1	1	1	1	1	1	1	1	1	1	1	1	0	1	1	1	0	1	0	1
Pl01	15423705	15424752	1047	LTR/Copia/SIRE	1e-05	50	1	0	1	1	1	1	1	1	1	1	1	1	1	1	1	1	1	1	1	1	1	1	1	1	1	1	1	1	1	1	1	1	1	1	1	0	1	1	1	0	1	0	1
Pl01	15434855	15444887	10032	LTR/Gypsy/TEKAY-DEL	3e-06	55	1	0	1	1	1	1	1	1	1	1	1	1	1	1	1	1	1	1	1	1	1	1	1	1	1	1	1	1	1	1	1	1	1	1	1	0	0	1	1	1	1	1	1
Pl01	15446134	15446781	647	LTR/Copia/ALE-RETROFIT	0.221858	7	1	0	1	1	1	1	1	1	1	1	1	1	1	1	1	1	1	1	1	1	1	1	1	1	1	1	1	1	1	1	1	1	1	1	1	1	0	1	1	1	1	1	1
Pl01	15455216	15457064	1848	LTR/Gypsy/TEKAY-DEL	8.3e-05	41	1	0	1	1	1	1	1	1	1	1	1	1	1	1	1	1	1	1	1	1	1	1	1	1	1	1	1	1	1	1	1	1	1	1	1	0	0	1	1	1	1	1	0
Pl01	15455578	15457523	1945	LTR/Gypsy/TEKAY-DEL	8.3e-05	41	1	0	1	1	1	1	1	1	1	1	1	1	1	1	1	1	1	1	1	1	1	1	1	1	1	1	1	1	1	1	1	1	1	1	1	0	0	1	1	1	1	1	0
Pl01	15457910	15460964	3054	LTR/Gypsy/TAT	0.221858	7	1	0	1	1	1	1	1	1	1	1	1	1	1	1	1	1	1	1	1	1	1	1	1	1	1	1	1	1	1	1	1	1	1	1	1	1	0	1	1	1	1	1	1
Pl01	15460965	15462590	1625	LTR/Gypsy/TAT	0.221858	7	1	0	1	1	1	1	1	1	1	1	1	1	1	1	1	1	1	1	1	1	1	1	1	1	1	1	1	1	1	1	1	1	1	1	1	1	0	1	1	1	1	1	1
Pl01	15462591	15464134	1543	LTR/Gypsy/TAT	0.221858	7	1	0	1	1	1	1	1	1	1	1	1	1	1	1	1	1	1	1	1	1	1	1	1	1	1	1	1	1	1	1	1	1	1	1	1	1	0	1	1	1	1	1	1
Pl01	15464133	15464778	645	DNA/CACTA	0.221858	7	1	0	1	1	1	1	1	1	1	1	1	1	1	1	1	1	1	1	1	1	1	1	1	1	1	1	1	1	1	1	1	1	1	1	1	1	0	1	1	1	1	1	1
Pl01	15465228	15465965	737	DNA/MULE	0.221858	7	1	0	1	1	1	1	1	1	1	1	1	1	1	1	1	1	1	1	1	1	1	1	1	1	1	1	1	1	1	1	1	1	1	1	1	1	0	1	1	1	1	1	1
Pl01	15465965	15466743	778	DNA/CACTA	0.221858	7	1	0	1	1	1	1	1	1	1	1	1	1	1	1	1	1	1	1	1	1	1	1	1	1	1	1	1	1	1	1	1	1	1	1	1	1	0	1	1	1	1	1	1
Pl01	15472637	15473944	1307	LTR/Copia/TAR-TORK	0	109	1	0	1	1	1	1	1	1	1	1	1	1	1	1	1	1	1	1	1	1	1	1	1	1	1	1	1	1	1	1	1	1	1	1	1	0	0	0	0	0	0	0	0
Pl01	15474006	15474769	763	LTR/Gypsy	0	77	0.356452	4	0	1	1	1	1	1	1	0	1	1	1	1	1	1	0	1	1	1	1	1	1	1	1	1	1	1	1	1	1	1	1	1	1	0	0	0	0	0	0	0	0
Pl01	15474770	15475935	1165	LTR/Copia/TAR-TORK	0	77	0.356452	4	0	1	1	1	1	1	1	0	1	1	1	1	1	1	0	1	1	1	1	1	1	1	1	1	1	1	1	1	1	1	1	1	1	0	0	0	0	0	0	0	0
Pl01	15475389	15476864	1475	LTR/Gypsy/TAT	0	77	0.356452	4	0	1	1	1	1	1	1	0	1	1	1	1	1	1	0	1	1	1	1	1	1	1	1	1	1	1	1	1	1	1	1	1	1	0	0	0	0	0	0	0	0
Pl01	15476082	15477027	945	LTR/Copia/TAR-TORK	0	77	0.356452	4	0	1	1	1	1	1	1	0	1	1	1	1	1	1	0	1	1	1	1	1	1	1	1	1	1	1	1	1	1	1	1	1	1	0	0	0	0	0	0	0	0
Pl01	15477028	15477620	592	LTR/Gypsy/TAT	0	77	0.356452	4	0	1	1	1	1	1	1	0	1	1	1	1	1	1	0	1	1	1	1	1	1	1	1	1	1	1	1	1	1	1	1	1	1	0	0	0	0	0	0	0	0
Pl01	15477621	15478343	722	LTR/Copia/TAR-TORK	0	77	0.356452	4	0	1	1	1	1	1	1	0	1	1	1	1	1	1	0	1	1	1	1	1	1	1	1	1	1	1	1	1	1	1	1	1	1	0	0	0	0	0	0	0	0
Pl01	15478553	15479220	667	LTR/Gypsy	0.221858	7	1	0	1	1	1	1	1	1	1	1	1	1	1	1	1	1	1	1	1	1	1	1	1	1	1	1	1	1	1	1	1	1	1	1	1	1	0	1	1	1	1	1	1
Pl01	15479739	15480649	910	LTR/Gypsy/CRM	0.221858	7	1	0	1	1	1	1	1	1	1	1	1	1	1	1	1	1	1	1	1	1	1	1	1	1	1	1	1	1	1	1	1	1	1	1	1	1	0	1	1	1	1	1	1
Pl01	15481195	15482125	930	LTR/Copia/TAR-TORK	0.221858	7	1	0	1	1	1	1	1	1	1	1	1	1	1	1	1	1	1	1	1	1	1	1	1	1	1	1	1	1	1	1	1	1	1	1	1	1	0	1	1	1	1	1	1
Pl01	15482204	15482985	781	LTR/Gypsy	0.221858	7	1	0	1	1	1	1	1	1	1	1	1	1	1	1	1	1	1	1	1	1	1	1	1	1	1	1	1	1	1	1	1	1	1	1	1	1	0	1	1	1	1	1	1
Pl01	15483823	15485791	1968	LTR/Gypsy/TEKAY-DEL	0	102	1	0	1	1	1	1	1	1	1	1	1	1	1	1	1	1	1	1	1	1	1	1	1	1	1	1	1	1	1	1	1	1	1	1	1	0	0	0	0	0	1	0	0
Pl01	15484762	15486936	2174	LTR/Gypsy/TEKAY-DEL	0	102	1	0	1	1	1	1	1	1	1	1	1	1	1	1	1	1	1	1	1	1	1	1	1	1	1	1	1	1	1	1	1	1	1	1	1	0	0	0	0	0	1	0	0
Pl01	15486935	15488162	1227	DNA/CACTA	0.221858	7	1	0	1	1	1	1	1	1	1	1	1	1	1	1	1	1	1	1	1	1	1	1	1	1	1	1	1	1	1	1	1	1	1	1	1	1	0	1	1	1	1	1	1
Pl01	15488158	15488929	771	DNA/CACTA	0.221858	7	1	0	1	1	1	1	1	1	1	1	1	1	1	1	1	1	1	1	1	1	1	1	1	1	1	1	1	1	1	1	1	1	1	1	1	1	0	1	1	1	1	1	1
Pl01	15497094	15499366	2272	LTR/Gypsy/TEKAY-DEL	0.47541	3	1	0	1	1	1	1	1	1	1	1	1	1	1	1	1	1	1	1	1	1	1	1	1	1	1	1	1	1	1	1	1	1	1	1	1	1	1	1	1	1	1	1	1
Pl01	15514654	15515458	804	LTR/Gypsy/CRM	0.52459	3	0.40625	4	1	1	1	1	1	1	1	1	1	1	0	1	1	1	1	1	1	1	1	1	1	1	1	1	1	1	1	1	1	1	1	1	1	1	1	1	1	1	1	1	1
Pl01	15515960	15516508	548	LTR/Copia/SIRE	0.52459	3	0.40625	4	1	1	1	1	1	1	1	1	1	1	0	1	1	1	1	1	1	1	1	1	1	1	1	1	1	1	1	1	1	1	1	1	1	1	1	1	1	1	1	1	1
Pl01	15516850	15520304	3454	LTR/Copia/SIRE	0.52459	3	0.40625	4	1	1	1	1	1	1	1	1	1	1	0	1	1	1	1	1	1	1	1	1	1	1	1	1	1	1	1	1	1	1	1	1	1	1	1	1	1	1	1	1	1
Pl01	15520340	15521293	953	LTR/Gypsy/TAT	0.52459	3	0.40625	4	1	1	1	1	1	1	1	1	1	1	0	1	1	1	1	1	1	1	1	1	1	1	1	1	1	1	1	1	1	1	1	1	1	1	1	1	1	1	1	1	1
Pl01	15521297	15523572	2275	LTR/Copia/SIRE	0.52459	3	0.40625	4	1	1	1	1	1	1	1	1	1	1	0	1	1	1	1	1	1	1	1	1	1	1	1	1	1	1	1	1	1	1	1	1	1	1	1	1	1	1	1	1	1
Pl01	15523563	15524636	1073	LTR/Gypsy/TAT	0.52459	3	0.40625	4	1	1	1	1	1	1	1	1	1	1	0	1	1	1	1	1	1	1	1	1	1	1	1	1	1	1	1	1	1	1	1	1	1	1	1	1	1	1	1	1	1
Pl01	15523782	15525080	1298	LTR/Gypsy	0.52459	3	0.40625	4	1	1	1	1	1	1	1	1	1	1	0	1	1	1	1	1	1	1	1	1	1	1	1	1	1	1	1	1	1	1	1	1	1	1	1	1	1	1	1	1	1
Pl01	15524405	15525339	934	LTR/Gypsy/TEKAY-DEL	0.52459	3	0.40625	4	1	1	1	1	1	1	1	1	1	1	0	1	1	1	1	1	1	1	1	1	1	1	1	1	1	1	1	1	1	1	1	1	1	1	1	1	1	1	1	1	1
Pl01	15524511	15525673	1162	LTR/Gypsy/TAT	0.52459	3	0.40625	4	1	1	1	1	1	1	1	1	1	1	0	1	1	1	1	1	1	1	1	1	1	1	1	1	1	1	1	1	1	1	1	1	1	1	1	1	1	1	1	1	1
Pl01	15525237	15528378	3141	LTR/Gypsy/TAT	0.52459	3	0.40625	4	1	1	1	1	1	1	1	1	1	1	0	1	1	1	1	1	1	1	1	1	1	1	1	1	1	1	1	1	1	1	1	1	1	1	1	1	1	1	1	1	1
Pl01	15528363	15529825	1462	LTR/Copia/SIRE	0.52459	3	0.40625	4	1	1	1	1	1	1	1	1	1	1	0	1	1	1	1	1	1	1	1	1	1	1	1	1	1	1	1	1	1	1	1	1	1	1	1	1	1	1	1	1	1
Pl01	15529827	15530696	869	LTR/Gypsy/TEKAY-DEL	0.52459	3	0.40625	4	1	1	1	1	1	1	1	1	1	1	0	1	1	1	1	1	1	1	1	1	1	1	1	1	1	1	1	1	1	1	1	1	1	1	1	1	1	1	1	1	1
Pl01	15530703	15532218	1515	LTR/Gypsy/TAT	0.52459	3	0.40625	4	1	1	1	1	1	1	1	1	1	1	0	1	1	1	1	1	1	1	1	1	1	1	1	1	1	1	1	1	1	1	1	1	1	1	1	1	1	1	1	1	1
Pl01	15531531	15532301	770	LTR/Gypsy/TEKAY-DEL	0.52459	3	0.40625	4	1	1	1	1	1	1	1	1	1	1	0	1	1	1	1	1	1	1	1	1	1	1	1	1	1	1	1	1	1	1	1	1	1	1	1	1	1	1	1	1	1
Pl01	15531617	15532394	777	LTR/Gypsy/TAT	0.52459	3	0.40625	4	1	1	1	1	1	1	1	1	1	1	0	1	1	1	1	1	1	1	1	1	1	1	1	1	1	1	1	1	1	1	1	1	1	1	1	1	1	1	1	1	1
Pl01	15532771	15533787	1016	LTR/Gypsy/CRM	0.209142	7	0.829004	1	1	1	1	0	1	1	1	1	1	1	0	1	1	0	1	1	1	1	1	1	1	1	0	1	1	1	1	1	1	1	1	1	1	1	1	1	1	1	1	1	1
Pl01	15533788	15538022	4234	LTR/Gypsy/CRM	0.013426	19	0.113756	9	0	1	0	0	0	1	0	0	1	1	0	1	1	0	0	0	1	1	1	0	1	1	0	1	1	1	1	1	1	1	1	1	1	0	1	1	0	1	1	0	0
Pl01	15546237	15547785	1548	LTR/Gypsy/TAT	0.001616	28	0.40625	4	1	1	1	1	1	1	1	1	1	1	0	1	1	1	1	1	1	1	1	1	1	1	1	1	1	1	1	1	1	1	1	1	1	1	1	1	0	1	0	0	1
Pl01	15548573	15553497	4924	LTR/Gypsy/TEKAY-DEL	0.005338	23	0.458092	3	1	1	1	1	1	1	1	0	1	1	1	1	1	1	1	1	1	1	1	0	1	1	1	0	1	0	1	1	1	1	1	1	1	0	1	1	0	1	1	1	0
Pl01	15550371	15553949	3578	LTR/Gypsy/TEKAY-DEL	0.005338	23	0.458092	3	1	1	1	1	1	1	1	0	1	1	1	1	1	1	1	1	1	1	1	0	1	1	1	0	1	0	1	1	1	1	1	1	1	0	1	1	0	1	1	1	0
Pl01	15553624	15554651	1027	LTR/Gypsy/TEKAY-DEL	0.005338	23	0.458092	3	1	1	1	1	1	1	1	0	1	1	1	1	1	1	1	1	1	1	1	0	1	1	1	0	1	0	1	1	1	1	1	1	1	0	1	1	0	1	1	1	0
Pl01	15554049	15556489	2440	LTR/Gypsy/TEKAY-DEL	0.005338	23	0.458092	3	1	1	1	1	1	1	1	0	1	1	1	1	1	1	1	1	1	1	1	0	1	1	1	0	1	0	1	1	1	1	1	1	1	0	1	1	0	1	1	1	0
Pl01	15559036	15560533	1497	LTR/Copia/IVANA-ORYCO	0.00032	35	0.057661	12	1	1	1	1	1	1	1	0	1	1	0	1	0	1	1	1	1	1	1	1	1	1	1	1	1	1	1	1	1	1	1	1	1	0	0	0	1	1	0	1	1
Pl01	15559245	15560858	1613	LTR/Copia	0.00032	35	0.057661	12	1	1	1	1	1	1	1	0	1	1	0	1	0	1	1	1	1	1	1	1	1	1	1	1	1	1	1	1	1	1	1	1	1	0	0	0	1	1	0	1	1
Pl01	15571844	15575228	3384	LTR/Gypsy/CRM	0.52459	3	0.40625	4	1	1	1	1	1	1	1	1	1	1	0	1	1	1	1	1	1	1	1	1	1	1	1	1	1	1	1	1	1	1	1	1	1	1	1	1	1	1	1	1	1
Pl01	15589931	15591268	1337	LTR/Gypsy/TEKAY-DEL	1e-06	59	0.40625	4	1	1	1	1	1	1	1	1	1	1	0	1	1	1	1	1	1	1	1	1	1	1	1	1	1	1	1	1	1	1	1	1	1	0	1	1	0	1	1	0	0
Pl01	15590075	15592486	2411	LTR/Gypsy/TEKAY-DEL	1e-06	59	0.40625	4	1	1	1	1	1	1	1	1	1	1	0	1	1	1	1	1	1	1	1	1	1	1	1	1	1	1	1	1	1	1	1	1	1	0	1	1	0	1	1	0	0
Pl01	15597760	15598897	1137	LTR/Copia/SIRE	0	102	1	0	1	1	1	1	1	1	1	1	1	1	1	1	1	1	1	1	1	1	1	1	1	1	1	1	1	1	1	1	1	1	1	1	1	0	0	0	0	0	0	0	0
Pl01	15598898	15601095	2197	LTR/Gypsy/TEKAY-DEL	0	102	1	0	1	1	1	1	1	1	1	1	1	1	1	1	1	1	1	1	1	1	1	1	1	1	1	1	1	1	1	1	1	1	1	1	1	0	0	0	0	0	0	0	0
Pl01	15668521	15678728	10207	LTR/Gypsy/TAT	0.221858	7	1	0	1	1	1	1	1	1	1	1	1	1	1	1	1	1	1	1	1	1	1	1	1	1	1	1	1	1	1	1	1	1	1	1	1	0	1	1	1	1	1	1	1
Pl01	15678729	15679757	1028	LTR/Gypsy/TAT	0.47541	3	1	0	1	1	1	1	1	1	1	1	1	1	1	1	1	1	1	1	1	1	1	1	1	1	1	1	1	1	1	1	1	1	1	1	1	1	1	1	1	1	1	1	1
Pl01	15679760	15680526	766	LTR/Gypsy/CRM	0.47541	3	1	0	1	1	1	1	1	1	1	1	1	1	1	1	1	1	1	1	1	1	1	1	1	1	1	1	1	1	1	1	1	1	1	1	1	1	1	1	1	1	1	1	1
Pl01	15681236	15682123	887	LTR/Gypsy/ATHILA	0.47541	3	1	0	1	1	1	1	1	1	1	1	1	1	1	1	1	1	1	1	1	1	1	1	1	1	1	1	1	1	1	1	1	1	1	1	1	1	1	1	1	1	1	1	1
Pl01	15682283	15682922	639	DNA/CACTA	0.47541	3	1	0	1	1	1	1	1	1	1	1	1	1	1	1	1	1	1	1	1	1	1	1	1	1	1	1	1	1	1	1	1	1	1	1	1	1	1	1	1	1	1	1	1
Pl01	15683183	15687114	3931	LTR/Copia/SIRE	0.47541	3	1	0	1	1	1	1	1	1	1	1	1	1	1	1	1	1	1	1	1	1	1	1	1	1	1	1	1	1	1	1	1	1	1	1	1	1	1	1	1	1	1	1	1
Pl01	15687113	15688080	967	LTR/Gypsy/TEKAY-DEL	0.47541	3	1	0	1	1	1	1	1	1	1	1	1	1	1	1	1	1	1	1	1	1	1	1	1	1	1	1	1	1	1	1	1	1	1	1	1	1	1	1	1	1	1	1	1
Pl01	15687781	15688786	1005	LTR/Gypsy/TEKAY-DEL	0.47541	3	1	0	1	1	1	1	1	1	1	1	1	1	1	1	1	1	1	1	1	1	1	1	1	1	1	1	1	1	1	1	1	1	1	1	1	1	1	1	1	1	1	1	1
Pl01	15688787	15691390	2603	LTR/Copia/SIRE	0.47541	3	1	0	1	1	1	1	1	1	1	1	1	1	1	1	1	1	1	1	1	1	1	1	1	1	1	1	1	1	1	1	1	1	1	1	1	1	1	1	1	1	1	1	1
Pl01	15691428	15692242	814	LTR/Gypsy/CRM	0.47541	3	1	0	1	1	1	1	1	1	1	1	1	1	1	1	1	1	1	1	1	1	1	1	1	1	1	1	1	1	1	1	1	1	1	1	1	1	1	1	1	1	1	1	1
Pl01	15691769	15692420	651	LTR/Gypsy/TAT	0.47541	3	1	0	1	1	1	1	1	1	1	1	1	1	1	1	1	1	1	1	1	1	1	1	1	1	1	1	1	1	1	1	1	1	1	1	1	1	1	1	1	1	1	1	1
Pl01	15693316	15694078	762	LTR/Gypsy/CRM	0.47541	3	1	0	1	1	1	1	1	1	1	1	1	1	1	1	1	1	1	1	1	1	1	1	1	1	1	1	1	1	1	1	1	1	1	1	1	1	1	1	1	1	1	1	1
Pl01	15694183	15694788	605	LTR/Gypsy	0.47541	3	1	0	1	1	1	1	1	1	1	1	1	1	1	1	1	1	1	1	1	1	1	1	1	1	1	1	1	1	1	1	1	1	1	1	1	1	1	1	1	1	1	1	1
Pl01	15694828	15696404	1576	LTR/Gypsy/TAT	0.47541	3	1	0	1	1	1	1	1	1	1	1	1	1	1	1	1	1	1	1	1	1	1	1	1	1	1	1	1	1	1	1	1	1	1	1	1	1	1	1	1	1	1	1	1
Pl01	15696590	15700343	3753	LTR/Gypsy	0.47541	3	1	0	1	1	1	1	1	1	1	1	1	1	1	1	1	1	1	1	1	1	1	1	1	1	1	1	1	1	1	1	1	1	1	1	1	1	1	1	1	1	1	1	1
Pl01	15700364	15701066	702	LTR/Gypsy	0.47541	3	1	0	1	1	1	1	1	1	1	1	1	1	1	1	1	1	1	1	1	1	1	1	1	1	1	1	1	1	1	1	1	1	1	1	1	1	1	1	1	1	1	1	1
Pl01	15700977	15701638	661	LTR/Copia/TAR-TORK	0.47541	3	1	0	1	1	1	1	1	1	1	1	1	1	1	1	1	1	1	1	1	1	1	1	1	1	1	1	1	1	1	1	1	1	1	1	1	1	1	1	1	1	1	1	1
Pl01	15701067	15702180	1113	LTR/Gypsy/TAT	0.47541	3	1	0	1	1	1	1	1	1	1	1	1	1	1	1	1	1	1	1	1	1	1	1	1	1	1	1	1	1	1	1	1	1	1	1	1	1	1	1	1	1	1	1	1
Pl01	15702382	15703032	650	LTR/Copia/SIRE	0.47541	3	1	0	1	1	1	1	1	1	1	1	1	1	1	1	1	1	1	1	1	1	1	1	1	1	1	1	1	1	1	1	1	1	1	1	1	1	1	1	1	1	1	1	1
Pl01	15703688	15704649	961	LTR/Gypsy/CRM	0.47541	3	1	0	1	1	1	1	1	1	1	1	1	1	1	1	1	1	1	1	1	1	1	1	1	1	1	1	1	1	1	1	1	1	1	1	1	1	1	1	1	1	1	1	1
Pl01	15703884	15705032	1148	LTR/Gypsy/CRM	0.47541	3	1	0	1	1	1	1	1	1	1	1	1	1	1	1	1	1	1	1	1	1	1	1	1	1	1	1	1	1	1	1	1	1	1	1	1	1	1	1	1	1	1	1	1
Pl01	15705033	15705940	907	LTR/Gypsy	0.47541	3	1	0	1	1	1	1	1	1	1	1	1	1	1	1	1	1	1	1	1	1	1	1	1	1	1	1	1	1	1	1	1	1	1	1	1	1	1	1	1	1	1	1	1
Pl01	15705941	15706993	1052	LTR/Gypsy/TAT	0.47541	3	1	0	1	1	1	1	1	1	1	1	1	1	1	1	1	1	1	1	1	1	1	1	1	1	1	1	1	1	1	1	1	1	1	1	1	1	1	1	1	1	1	1	1
Pl01	15706998	15708433	1435	LTR/Gypsy	0.47541	3	1	0	1	1	1	1	1	1	1	1	1	1	1	1	1	1	1	1	1	1	1	1	1	1	1	1	1	1	1	1	1	1	1	1	1	1	1	1	1	1	1	1	1
Pl01	15708430	15709350	920	LTR/Gypsy	0.47541	3	1	0	1	1	1	1	1	1	1	1	1	1	1	1	1	1	1	1	1	1	1	1	1	1	1	1	1	1	1	1	1	1	1	1	1	1	1	1	1	1	1	1	1
Pl01	15709378	15710408	1030	LTR/Gypsy	0.47541	3	1	0	1	1	1	1	1	1	1	1	1	1	1	1	1	1	1	1	1	1	1	1	1	1	1	1	1	1	1	1	1	1	1	1	1	1	1	1	1	1	1	1	1
Pl01	15710409	15711695	1286	LTR/Gypsy	0.47541	3	1	0	1	1	1	1	1	1	1	1	1	1	1	1	1	1	1	1	1	1	1	1	1	1	1	1	1	1	1	1	1	1	1	1	1	1	1	1	1	1	1	1	1
Pl01	15712034	15712548	514	LTR/Gypsy	0.47541	3	1	0	1	1	1	1	1	1	1	1	1	1	1	1	1	1	1	1	1	1	1	1	1	1	1	1	1	1	1	1	1	1	1	1	1	1	1	1	1	1	1	1	1
Pl01	15712356	15713292	936	LTR/Gypsy/ATHILA	0.47541	3	1	0	1	1	1	1	1	1	1	1	1	1	1	1	1	1	1	1	1	1	1	1	1	1	1	1	1	1	1	1	1	1	1	1	1	1	1	1	1	1	1	1	1
Pl01	15713320	15714017	697	LTR/Gypsy/TAT	0.47541	3	1	0	1	1	1	1	1	1	1	1	1	1	1	1	1	1	1	1	1	1	1	1	1	1	1	1	1	1	1	1	1	1	1	1	1	1	1	1	1	1	1	1	1
Pl01	15714869	15715821	952	LTR/Gypsy/CRM	0.47541	3	1	0	1	1	1	1	1	1	1	1	1	1	1	1	1	1	1	1	1	1	1	1	1	1	1	1	1	1	1	1	1	1	1	1	1	1	1	1	1	1	1	1	1
Pl01	15716561	15718374	1813	LTR/Gypsy/TEKAY-DEL	0.47541	3	1	0	1	1	1	1	1	1	1	1	1	1	1	1	1	1	1	1	1	1	1	1	1	1	1	1	1	1	1	1	1	1	1	1	1	1	1	1	1	1	1	1	1
Pl01	15718375	15719174	799	LTR/Gypsy/TEKAY-DEL	0.47541	3	1	0	1	1	1	1	1	1	1	1	1	1	1	1	1	1	1	1	1	1	1	1	1	1	1	1	1	1	1	1	1	1	1	1	1	1	1	1	1	1	1	1	1
Pl01	15719865	15720683	818	LTR/Gypsy/CRM	0.47541	3	1	0	1	1	1	1	1	1	1	1	1	1	1	1	1	1	1	1	1	1	1	1	1	1	1	1	1	1	1	1	1	1	1	1	1	1	1	1	1	1	1	1	1
Pl01	15720684	15722231	1547	LTR/Gypsy/TAT	0.47541	3	1	0	1	1	1	1	1	1	1	1	1	1	1	1	1	1	1	1	1	1	1	1	1	1	1	1	1	1	1	1	1	1	1	1	1	1	1	1	1	1	1	1	1
Pl01	15730963	15731865	902	LTR/Gypsy/TAT	0.47541	3	1	0	1	1	1	1	1	1	1	1	1	1	1	1	1	1	1	1	1	1	1	1	1	1	1	1	1	1	1	1	1	1	1	1	1	1	1	1	1	1	1	1	1
Pl01	15732225	15739594	7369	LTR/Gypsy/TAT	0.221858	7	1	0	1	1	1	1	1	1	1	1	1	1	1	1	1	1	1	1	1	1	1	1	1	1	1	1	1	1	1	1	1	1	1	1	1	1	1	1	1	1	1	1	1
Pl01	15747723	15749213	1490	LTR/Gypsy/TEKAY-DEL	0.47541	3	1	0	1	1	1	1	1	1	1	1	1	1	1	1	1	1	1	1	1	1	1	1	1	1	1	1	1	1	1	1	1	1	1	1	1	1	1	1	1	1	1	1	1
Pl01	15749219	15759262	10043	LTR/Gypsy/TEKAY-DEL	0.47541	3	1	0	1	1	1	1	1	1	1	1	1	1	1	1	1	1	1	1	1	1	1	1	1	1	1	1	1	1	1	1	1	1	1	1	1	1	1	1	1	1	1	1	1
Pl01	15759263	15760802	1539	LTR/Gypsy/TEKAY-DEL	0.47541	3	1	0	1	1	1	1	1	1	1	1	1	1	1	1	1	1	1	1	1	1	1	1	1	1	1	1	1	1	1	1	1	1	1	1	1	1	1	1	1	1	1	1	1
Pl01	15760797	15761939	1142	LTR/Gypsy/CRM	0.47541	3	1	0	1	1	1	1	1	1	1	1	1	1	1	1	1	1	1	1	1	1	1	1	1	1	1	1	1	1	1	1	1	1	1	1	1	1	1	1	1	1	1	1	1
Pl01	15761940	15767273	5333	LTR/Gypsy/TEKAY-DEL	0.47541	3	1	0	1	1	1	1	1	1	1	1	1	1	1	1	1	1	1	1	1	1	1	1	1	1	1	1	1	1	1	1	1	1	1	1	1	1	1	1	1	1	1	1	1
Pl01	15763137	15768092	4955	LTR/Gypsy/TEKAY-DEL	0.47541	3	1	0	1	1	1	1	1	1	1	1	1	1	1	1	1	1	1	1	1	1	1	1	1	1	1	1	1	1	1	1	1	1	1	1	1	1	1	1	1	1	1	1	1
Pl01	15767241	15768455	1214	LTR/Gypsy/CRM	0.47541	3	1	0	1	1	1	1	1	1	1	1	1	1	1	1	1	1	1	1	1	1	1	1	1	1	1	1	1	1	1	1	1	1	1	1	1	1	1	1	1	1	1	1	1
Pl01	15784512	15788423	3911	LTR/Gypsy/TAT	0.47541	3	1	0	1	1	1	1	1	1	1	1	1	1	1	1	1	1	1	1	1	1	1	1	1	1	1	1	1	1	1	1	1	1	1	1	1	1	1	1	1	1	1	1	1
Pl01	15786395	15790018	3623	LTR/Copia/SIRE	0.47541	3	1	0	1	1	1	1	1	1	1	1	1	1	1	1	1	1	1	1	1	1	1	1	1	1	1	1	1	1	1	1	1	1	1	1	1	1	1	1	1	1	1	1	1
Pl01	15790153	15792656	2503	LTR/Copia	0.47541	3	1	0	1	1	1	1	1	1	1	1	1	1	1	1	1	1	1	1	1	1	1	1	1	1	1	1	1	1	1	1	1	1	1	1	1	1	1	1	1	1	1	1	1
Pl01	15793184	15795757	2573	LTR/Gypsy/TAT	0.47541	3	1	0	1	1	1	1	1	1	1	1	1	1	1	1	1	1	1	1	1	1	1	1	1	1	1	1	1	1	1	1	1	1	1	1	1	1	1	1	1	1	1	1	1
Pl01	15795758	15796831	1073	LTR/Gypsy/TAT	0.101528	10	1	0	1	1	1	1	1	1	1	1	1	1	1	1	1	1	1	1	1	1	1	1	1	1	1	1	1	1	1	1	1	1	1	1	1	1	1	1	1	1	1	1	1
Pl01	15797016	15801254	4238	LTR/Gypsy/TAT	0.221858	7	1	0	1	1	1	1	1	1	1	1	1	1	1	1	1	1	1	1	1	1	1	1	1	1	1	1	1	1	1	1	1	1	1	1	1	1	1	1	1	1	1	1	1
Pl01	15801236	15802206	970	LTR/Gypsy/TAT	0.221858	7	1	0	1	1	1	1	1	1	1	1	1	1	1	1	1	1	1	1	1	1	1	1	1	1	1	1	1	1	1	1	1	1	1	1	1	1	1	1	1	1	1	1	1
Pl01	15801247	15803691	2444	LTR/Gypsy/TAT	0.47541	3	1	0	1	1	1	1	1	1	1	1	1	1	1	1	1	1	1	1	1	1	1	1	1	1	1	1	1	1	1	1	1	1	1	1	1	1	1	1	1	1	1	1	1
Pl01	15804650	15805843	1193	LTR/Gypsy/TEKAY-DEL	0.045513	13	1	0	1	1	1	1	1	1	1	1	1	1	1	1	1	1	1	1	1	1	1	1	1	1	1	1	1	1	1	1	1	1	1	1	1	1	1	1	1	0	1	1	1
Pl01	15805844	15807504	1660	LTR/Gypsy/TAT	0.045513	13	1	0	1	1	1	1	1	1	1	1	1	1	1	1	1	1	1	1	1	1	1	1	1	1	1	1	1	1	1	1	1	1	1	1	1	1	1	1	1	0	1	1	1
Pl01	15846293	15847739	1446	LTR/Copia/SIRE	0.008555	21	1	0	1	1	1	1	1	1	1	1	1	1	1	1	1	1	1	1	1	1	1	1	1	1	1	1	1	1	1	1	1	1	1	1	1	1	1	1	1	0	1	1	1
Pl01	15849606	15859420	9814	LTR/Gypsy/TEKAY-DEL	0.018418	17	0.40625	4	1	1	1	1	1	1	1	1	1	1	1	1	0	1	1	1	1	1	1	1	1	1	1	1	1	1	1	1	1	1	1	1	1	1	1	1	1	1	1	1	1
Pl01	15892476	15896131	3655	LTR/Gypsy/CRM	0.101528	10	1	0	1	1	1	1	1	1	1	1	1	1	1	1	1	1	1	1	1	1	1	1	1	1	1	1	1	1	1	1	1	1	1	1	1	1	1	1	1	1	1	1	1
Pl01	15896150	15905778	9628	LTR/Gypsy/TEKAY-DEL	0.101528	10	1	0	1	1	1	1	1	1	1	1	1	1	1	1	1	1	1	1	1	1	1	1	1	1	1	1	1	1	1	1	1	1	1	1	1	1	1	1	1	1	1	1	1
Pl01	15905814	15907064	1250	LTR/Gypsy/CRM	0.101528	10	1	0	1	1	1	1	1	1	1	1	1	1	1	1	1	1	1	1	1	1	1	1	1	1	1	1	1	1	1	1	1	1	1	1	1	1	1	1	1	1	1	1	1
Pl01	15914851	15915516	665	LTR/Gypsy/CRM	0.045513	13	1	0	1	1	1	1	1	1	1	1	1	1	1	1	1	1	1	1	1	1	1	1	1	1	1	1	1	1	1	1	1	1	1	1	1	0	1	1	1	1	1	0	1
Pl01	15915114	15915837	723	LTR/Gypsy/CRM	0.045513	13	1	0	1	1	1	1	1	1	1	1	1	1	1	1	1	1	1	1	1	1	1	1	1	1	1	1	1	1	1	1	1	1	1	1	1	0	1	1	1	1	1	0	1
Pl01	15916147	15918168	2021	LTR/Gypsy/TEKAY-DEL	0.019962	17	1	0	1	1	1	1	1	1	1	1	1	1	1	1	1	1	1	1	1	1	1	1	1	1	1	1	1	1	1	1	1	1	1	1	1	0	1	1	1	1	1	0	1
Pl01	15917070	15918293	1223	LTR/Gypsy/TAT	0.019962	17	1	0	1	1	1	1	1	1	1	1	1	1	1	1	1	1	1	1	1	1	1	1	1	1	1	1	1	1	1	1	1	1	1	1	1	0	1	1	1	1	1	0	1
Pl01	15918294	15920037	1743	LTR/Gypsy/TAT	0.019962	17	1	0	1	1	1	1	1	1	1	1	1	1	1	1	1	1	1	1	1	1	1	1	1	1	1	1	1	1	1	1	1	1	1	1	1	0	1	1	1	1	1	0	1
Pl01	15920038	15920982	944	LTR/Gypsy/TAT	0.567627	2	0.307961	5	1	1	1	1	1	1	0	1	1	1	1	1	1	0	1	1	1	1	1	0	1	1	1	0	1	0	1	1	1	1	1	1	1	0	1	1	1	1	1	0	1
Pl01	15920500	15922769	2269	LTR/Copia/SIRE	0.567627	2	0.307961	5	1	1	1	1	1	1	0	1	1	1	1	1	1	0	1	1	1	1	1	0	1	1	1	0	1	0	1	1	1	1	1	1	1	0	1	1	1	1	1	0	1
Pl01	15922123	15923682	1559	LTR/Gypsy/TAT	0.567627	2	0.307961	5	1	1	1	1	1	1	0	1	1	1	1	1	1	0	1	1	1	1	1	0	1	1	1	0	1	0	1	1	1	1	1	1	1	0	1	1	1	1	1	0	1
Pl01	15922187	15924569	2382	LTR/Gypsy/TAT	0.567627	2	0.307961	5	1	1	1	1	1	1	0	1	1	1	1	1	1	0	1	1	1	1	1	0	1	1	1	0	1	0	1	1	1	1	1	1	1	0	1	1	1	1	1	0	1
Pl01	15922770	15925544	2774	LTR/Copia/SIRE	0.567627	2	0.307961	5	1	1	1	1	1	1	0	1	1	1	1	1	1	0	1	1	1	1	1	0	1	1	1	0	1	0	1	1	1	1	1	1	1	0	1	1	1	1	1	0	1
Pl01	15924811	15926227	1416	LTR/Gypsy/TAT	0.567627	2	0.307961	5	1	1	1	1	1	1	0	1	1	1	1	1	1	0	1	1	1	1	1	0	1	1	1	0	1	0	1	1	1	1	1	1	1	0	1	1	1	1	1	0	1
Pl01	15925538	15927482	1944	LTR/Gypsy/TAT	0.019962	17	1	0	1	1	1	1	1	1	1	1	1	1	1	1	1	1	1	1	1	1	1	1	1	1	1	1	1	1	1	1	1	1	1	1	1	0	1	1	1	1	1	0	1
Pl01	15927483	15935038	7555	LTR/Gypsy/TEKAY-DEL	0.019962	17	1	0	1	1	1	1	1	1	1	1	1	1	1	1	1	1	1	1	1	1	1	1	1	1	1	1	1	1	1	1	1	1	1	1	1	0	1	1	1	1	1	0	1
Pl01	15935072	15936204	1132	LTR/Copia/SIRE	0.045513	13	1	0	1	1	1	1	1	1	1	1	1	1	1	1	1	1	1	1	1	1	1	1	1	1	1	1	1	1	1	1	1	1	1	1	1	0	1	1	1	1	1	0	1
Pl01	15936721	15937409	688	DNA/Helitron	0.045513	13	1	0	1	1	1	1	1	1	1	1	1	1	1	1	1	1	1	1	1	1	1	1	1	1	1	1	1	1	1	1	1	1	1	1	1	0	1	1	1	1	1	0	1
Pl01	15948206	15949029	823	LTR/Gypsy	0.019962	17	1	0	1	1	1	1	1	1	1	1	1	1	1	1	1	1	1	1	1	1	1	1	1	1	1	1	1	1	1	1	1	1	1	1	1	0	0	1	0	1	1	0	1
Pl01	15949192	15950355	1163	LTR/Gypsy/CRM	0.019962	17	1	0	1	1	1	1	1	1	1	1	1	1	1	1	1	1	1	1	1	1	1	1	1	1	1	1	1	1	1	1	1	1	1	1	1	0	0	1	0	1	1	0	1
Pl01	15950971	15951880	909	LTR/Gypsy/CRM	0.019962	17	1	0	1	1	1	1	1	1	1	1	1	1	1	1	1	1	1	1	1	1	1	1	1	1	1	1	1	1	1	1	1	1	1	1	1	0	0	1	0	1	1	0	1
Pl01	15951879	15954467	2588	LTR/Gypsy/TEKAY-DEL	0.076995	11	0.40625	4	1	1	1	1	1	1	1	1	1	0	1	1	1	1	1	1	1	1	1	1	1	1	1	1	1	1	1	1	1	1	1	1	1	0	0	1	0	1	1	0	1
Pl01	15954506	15955698	1192	LTR/Copia/SIRE	0.019962	17	1	0	1	1	1	1	1	1	1	1	1	1	1	1	1	1	1	1	1	1	1	1	1	1	1	1	1	1	1	1	1	1	1	1	1	0	0	1	0	1	1	0	1
Pl01	15955698	15956401	703	LTR/Gypsy/CRM	0.019962	17	1	0	1	1	1	1	1	1	1	1	1	1	1	1	1	1	1	1	1	1	1	1	1	1	1	1	1	1	1	1	1	1	1	1	1	0	0	1	0	1	1	0	1
Pl01	15958040	15965004	6964	DNA/CACTA	0.019962	17	1	0	1	1	1	1	1	1	1	1	1	1	1	1	1	1	1	1	1	1	1	1	1	1	1	1	1	1	1	1	1	1	1	1	1	0	0	1	0	1	1	0	1
Pl01	15965363	15972742	7379	LTR/Gypsy/CRM	0.289159	5	0.344758	5	1	1	1	1	1	1	1	1	1	1	1	1	1	0	1	1	1	1	1	1	1	1	1	0	1	1	1	1	1	1	1	1	1	0	1	1	0	1	1	0	1
Pl01	15977873	15979002	1129	LTR/Gypsy/CRM	0.000578	32	1	0	1	1	1	1	1	1	1	1	1	1	1	1	1	1	1	1	1	1	1	1	1	1	1	1	1	1	1	1	1	1	1	1	1	0	0	1	0	1	1	0	1
Pl01	16009828	16016779	6951	DNA/CACTA	0.221858	7	1	0	1	1	1	1	1	1	1	1	1	1	1	1	1	1	1	1	1	1	1	1	1	1	1	1	1	1	1	1	1	1	1	1	1	0	1	1	0	1	1	1	1
Pl01	16047633	16050220	2587	LTR/Gypsy/TEKAY-DEL	0.018418	17	0.59375	2	1	1	1	1	1	1	1	1	1	1	1	1	1	1	1	1	1	1	1	0	1	1	1	1	1	1	1	1	1	1	1	1	1	1	0	1	0	1	1	0	1
Pl01	16051461	16061166	9705	LTR/Gypsy/TEKAY-DEL	0.019962	17	1	0	1	1	1	1	1	1	1	1	1	1	1	1	1	1	1	1	1	1	1	1	1	1	1	1	1	1	1	1	1	1	1	1	1	1	0	1	1	1	1	0	1
Pl01	16064313	16064973	660	LTR/Gypsy/TAT	0.47541	3	1	0	1	1	1	1	1	1	1	1	1	1	1	1	1	1	1	1	1	1	1	1	1	1	1	1	1	1	1	1	1	1	1	1	1	1	1	1	1	1	1	1	1
Pl01	16108622	16109450	828	LTR/Gypsy/TEKAY-DEL	0.47541	3	1	0	1	1	1	1	1	1	1	1	1	1	1	1	1	1	1	1	1	1	1	1	1	1	1	1	1	1	1	1	1	1	1	1	1	1	1	1	1	1	1	1	1
Pl01	16109451	16110356	905	LTR/Gypsy/TAT	0.47541	3	1	0	1	1	1	1	1	1	1	1	1	1	1	1	1	1	1	1	1	1	1	1	1	1	1	1	1	1	1	1	1	1	1	1	1	1	1	1	1	1	1	1	1
Pl01	16110360	16118225	7865	LTR/Gypsy/TEKAY-DEL	0.34454	5	0.057661	12	1	1	1	1	1	1	0	0	1	1	1	0	1	1	1	1	1	1	1	1	1	1	1	1	1	1	1	1	1	1	1	1	1	1	1	1	1	1	1	1	1
Pl01	16118586	16124489	5903	LTR/Gypsy/TEKAY-DEL	0.47541	3	1	0	1	1	1	1	1	1	1	1	1	1	1	1	1	1	1	1	1	1	1	1	1	1	1	1	1	1	1	1	1	1	1	1	1	1	1	1	1	1	1	1	1
Pl01	16133325	16138488	5163	LTR/Gypsy/TEKAY-DEL	0.001617	28	0.070641	12	0	1	0	1	1	1	0	0	0	1	1	0	1	0	1	1	1	1	1	1	1	1	1	0	1	0	1	1	1	1	1	1	1	1	1	1	1	1	1	1	1
Pl01	16146065	16148468	2403	LTR/Gypsy/TEKAY-DEL	0.000263	36	0.40625	4	1	1	1	1	1	1	1	1	1	0	1	1	1	1	1	1	1	1	1	1	1	1	1	1	1	1	1	1	1	1	1	1	1	0	0	0	1	1	1	1	0
Pl01	16148836	16158505	9669	LTR/Gypsy/TEKAY-DEL	0.52459	3	0.40625	4	1	1	0	1	1	1	1	1	1	1	1	1	1	1	1	1	1	1	1	1	1	1	1	1	1	1	1	1	1	1	1	1	1	1	1	1	1	1	1	1	1
Pl01	16188230	16191548	3318	LTR/Gypsy/TAT	0.52459	3	0.40625	4	0	1	1	1	1	1	1	1	1	1	1	1	1	1	1	1	1	1	1	1	1	1	1	1	1	1	1	1	1	1	1	1	1	1	1	1	1	1	1	1	1
Pl01	16189960	16190670	710	LTR/Gypsy/TAT	0.52459	3	0.40625	4	0	1	1	1	1	1	1	1	1	1	1	1	1	1	1	1	1	1	1	1	1	1	1	1	1	1	1	1	1	1	1	1	1	1	1	1	1	1	1	1	1
Pl01	16190671	16191728	1057	LTR/Copia/SIRE	0.52459	3	0.40625	4	0	1	1	1	1	1	1	1	1	1	1	1	1	1	1	1	1	1	1	1	1	1	1	1	1	1	1	1	1	1	1	1	1	1	1	1	1	1	1	1	1
Pl01	16191729	16192300	571	LTR/Gypsy/TAT	0.52459	3	0.40625	4	0	1	1	1	1	1	1	1	1	1	1	1	1	1	1	1	1	1	1	1	1	1	1	1	1	1	1	1	1	1	1	1	1	1	1	1	1	1	1	1	1
Pl01	16203118	16206097	2979	LTR/Copia/SIRE	1e-06	60	1	0	1	1	1	1	1	1	1	1	1	1	1	1	1	1	1	1	1	1	1	1	1	1	1	1	1	1	1	1	1	1	1	1	1	0	1	1	0	0	0	0	1
Pl01	16206065	16212681	6616	LTR/Copia/SIRE	1e-06	60	1	0	1	1	1	1	1	1	1	1	1	1	1	1	1	1	1	1	1	1	1	1	1	1	1	1	1	1	1	1	1	1	1	1	1	0	1	1	0	0	0	0	1
Pl01	16316180	16317121	941	LTR/Gypsy/TAT	0.03842	14	0.40625	4	1	1	1	1	1	1	1	1	1	0	1	1	1	1	1	1	1	1	1	1	1	1	1	1	1	1	1	1	1	1	1	1	1	1	0	1	1	1	0	1	0
Pl01	16328934	16333739	4805	LTR/Copia/SIRE	0.076995	11	0.40625	4	1	1	1	1	1	1	1	0	1	1	1	1	1	1	1	1	1	1	1	1	1	1	1	1	1	1	1	1	1	1	1	1	1	1	1	1	1	1	1	1	1
Pl01	16331108	16335220	4112	LTR/Copia/TAR-TORK	0.076995	11	0.40625	4	1	1	1	1	1	1	1	0	1	1	1	1	1	1	1	1	1	1	1	1	1	1	1	1	1	1	1	1	1	1	1	1	1	1	1	1	1	1	1	1	1
Pl01	16338285	16339900	1615	LTR/Copia/SIRE	0.147716	8	0.40625	4	1	1	1	1	1	1	1	1	1	0	1	1	1	1	1	1	1	1	1	1	1	1	1	1	1	1	1	1	1	1	1	1	1	1	1	1	0	1	0	1	1
Pl01	16345208	16346300	1092	LTR/Copia/SIRE	8.3e-05	41	1	0	1	1	1	1	1	1	1	1	1	1	1	1	1	1	1	1	1	1	1	1	1	1	1	1	1	1	1	1	1	1	1	1	1	0	1	1	1	0	1	0	1
Pl01	16419617	16420932	1315	LTR/Gypsy/TAT	0.221858	7	1	0	1	1	1	1	1	1	1	1	1	1	1	1	1	1	1	1	1	1	1	1	1	1	1	1	1	1	1	1	1	1	1	1	1	1	1	1	1	1	1	0	1
Pl01	16421232	16425023	3791	LTR/Gypsy/TAT	0.221858	7	1	0	1	1	1	1	1	1	1	1	1	1	1	1	1	1	1	1	1	1	1	1	1	1	1	1	1	1	1	1	1	1	1	1	1	1	1	1	1	1	1	0	1
Pl01	16422794	16425297	2503	LTR/Gypsy/TAT	0.221858	7	1	0	1	1	1	1	1	1	1	1	1	1	1	1	1	1	1	1	1	1	1	1	1	1	1	1	1	1	1	1	1	1	1	1	1	1	1	1	1	1	1	0	1
Pl01	16425284	16426160	876	LTR/Gypsy	0.221858	7	1	0	1	1	1	1	1	1	1	1	1	1	1	1	1	1	1	1	1	1	1	1	1	1	1	1	1	1	1	1	1	1	1	1	1	1	1	1	1	1	1	0	1
Pl01	16434286	16436848	2562	LTR/Gypsy/TEKAY-DEL	0.000578	32	1	0	1	1	1	1	1	1	1	1	1	1	1	1	1	1	1	1	1	1	1	1	1	1	1	1	1	1	1	1	1	1	1	1	1	1	1	1	1	1	0	0	1
Pl01	16437034	16439060	2026	LTR/Gypsy/TEKAY-DEL	0.000578	32	1	0	1	1	1	1	1	1	1	1	1	1	1	1	1	1	1	1	1	1	1	1	1	1	1	1	1	1	1	1	1	1	1	1	1	1	1	1	1	1	0	0	1
Pl01	16456431	16462390	5959	LTR/Gypsy/TAT	0.47541	3	1	0	1	1	1	1	1	1	1	1	1	1	1	1	1	1	1	1	1	1	1	1	1	1	1	1	1	1	1	1	1	1	1	1	1	0	1	1	1	1	1	1	1
Pl01	16526999	16529271	2272	LTR/Gypsy/TEKAY-DEL	0.615566	2	0.643548	2	1	1	1	1	1	1	1	1	1	1	1	0	1	1	1	1	1	1	1	0	1	1	1	1	1	0	1	1	1	1	1	1	1	1	1	1	1	1	1	1	1
Pl01	16533956	16536735	2779	LTR/Copia/SIRE	0	88	1	0	1	1	1	1	1	1	1	1	1	1	1	1	1	1	1	1	1	1	1	1	1	1	1	1	1	1	1	1	1	1	1	1	1	0	0	0	1	0	1	0	0
Pl01	16534422	16536737	2315	LTR/Gypsy/TAT	0	88	1	0	1	1	1	1	1	1	1	1	1	1	1	1	1	1	1	1	1	1	1	1	1	1	1	1	1	1	1	1	1	1	1	1	1	0	0	0	1	0	1	0	0
Pl01	16537048	16537674	626	LTR/Gypsy/TAT	0.728962	1	0.59375	2	1	1	1	1	1	1	1	1	1	1	1	1	1	1	1	1	1	1	1	0	1	1	1	1	1	1	1	1	1	1	1	1	1	0	1	1	1	1	1	1	1
Pl01	16615354	16622603	7249	LTR/Gypsy/TEKAY-DEL	0.52459	3	0.40625	4	1	1	1	1	1	1	1	1	1	1	0	1	1	1	1	1	1	1	1	1	1	1	1	1	1	1	1	1	1	1	1	1	1	1	1	1	1	1	1	1	1
Pl01	16653219	16655613	2394	LTR/Gypsy/TEKAY-DEL	0.47541	3	1	0	1	1	1	1	1	1	1	1	1	1	1	1	1	1	1	1	1	1	1	1	1	1	1	1	1	1	1	1	1	1	1	1	1	1	1	0	1	1	1	1	1
Pl01	16670617	16671408	791	LTR/Gypsy/TEKAY-DEL	0.221858	7	1	0	1	1	1	1	1	1	1	1	1	1	1	1	1	1	1	1	1	1	1	1	1	1	1	1	1	1	1	1	1	1	1	1	1	1	1	0	1	1	1	1	1
Pl01	16671011	16673618	2607	LTR/Gypsy/TAT	0.221858	7	1	0	1	1	1	1	1	1	1	1	1	1	1	1	1	1	1	1	1	1	1	1	1	1	1	1	1	1	1	1	1	1	1	1	1	1	1	0	1	1	1	1	1
Pl01	16676212	16682664	6452	LTR/Copia/SIRE	0.007715	21	0.075582	11	0	0	1	0	1	0	0	1	1	1	1	1	1	0	1	1	1	1	1	1	1	1	1	1	1	0	1	1	1	1	1	1	1	1	1	1	1	1	1	1	1
Pl01	16683488	16686955	3467	LTR/Gypsy/CRM	0.137816	9	0.356452	4	0	1	1	1	1	1	0	1	1	1	1	1	1	1	1	1	1	1	1	1	1	1	1	1	1	0	1	1	1	1	1	1	1	1	1	1	1	1	1	1	1
Pl01	16684065	16687548	3483	LTR/Gypsy/CRM	0.137816	9	0.356452	4	0	1	1	1	1	1	0	1	1	1	1	1	1	1	1	1	1	1	1	1	1	1	1	1	1	0	1	1	1	1	1	1	1	1	1	1	1	1	1	1	1
Pl01	16686449	16687722	1273	LTR/Copia/TAR-TORK	0.137816	9	0.356452	4	0	1	1	1	1	1	0	1	1	1	1	1	1	1	1	1	1	1	1	1	1	1	1	1	1	0	1	1	1	1	1	1	1	1	1	1	1	1	1	1	1
Pl01	16687754	16688283	529	LTR/Copia/SIRE	0.137816	9	0.356452	4	0	1	1	1	1	1	0	1	1	1	1	1	1	1	1	1	1	1	1	1	1	1	1	1	1	0	1	1	1	1	1	1	1	1	1	1	1	1	1	1	1
Pl01	16688289	16689369	1080	LTR/Gypsy/ATHILA	0.137816	9	0.356452	4	0	1	1	1	1	1	0	1	1	1	1	1	1	1	1	1	1	1	1	1	1	1	1	1	1	0	1	1	1	1	1	1	1	1	1	1	1	1	1	1	1
Pl01	16689551	16690691	1140	LTR/Copia/SIRE	0.137816	9	0.356452	4	0	1	1	1	1	1	0	1	1	1	1	1	1	1	1	1	1	1	1	1	1	1	1	1	1	0	1	1	1	1	1	1	1	1	1	1	1	1	1	1	1
Pl01	16691059	16692784	1725	LTR/Gypsy/CRM	0.137816	9	0.356452	4	0	1	1	1	1	1	0	1	1	1	1	1	1	1	1	1	1	1	1	1	1	1	1	1	1	0	1	1	1	1	1	1	1	1	1	1	1	1	1	1	1
Pl01	16692790	16693935	1145	LTR/Gypsy/CRM	0.137816	9	0.356452	4	0	1	1	1	1	1	0	1	1	1	1	1	1	1	1	1	1	1	1	1	1	1	1	1	1	0	1	1	1	1	1	1	1	1	1	1	1	1	1	1	1
Pl01	16694373	16695069	696	LTR/Gypsy/CRM	0.137816	9	0.356452	4	0	1	1	1	1	1	0	1	1	1	1	1	1	1	1	1	1	1	1	1	1	1	1	1	1	0	1	1	1	1	1	1	1	1	1	1	1	1	1	1	1
Pl01	16695071	16697886	2815	LTR/Gypsy/CRM	0.137816	9	0.356452	4	0	1	1	1	1	1	0	1	1	1	1	1	1	1	1	1	1	1	1	1	1	1	1	1	1	0	1	1	1	1	1	1	1	1	1	1	1	1	1	1	1
Pl01	16698188	16698749	561	LTR/Gypsy/CRM	0.137816	9	0.356452	4	0	1	1	1	1	1	0	1	1	1	1	1	1	1	1	1	1	1	1	1	1	1	1	1	1	0	1	1	1	1	1	1	1	1	1	1	1	1	1	1	1
Pl01	16698749	16699276	527	LTR/Gypsy/ATHILA	0.137816	9	0.356452	4	0	1	1	1	1	1	0	1	1	1	1	1	1	1	1	1	1	1	1	1	1	1	1	1	1	0	1	1	1	1	1	1	1	1	1	1	1	1	1	1	1
Pl01	16699277	16700463	1186	LTR/Gypsy/CRM	0.137816	9	0.356452	4	0	1	1	1	1	1	0	1	1	1	1	1	1	1	1	1	1	1	1	1	1	1	1	1	1	0	1	1	1	1	1	1	1	1	1	1	1	1	1	1	1
Pl01	16700464	16702004	1540	LTR/Gypsy/ATHILA	0.137816	9	0.356452	4	0	1	1	1	1	1	0	1	1	1	1	1	1	1	1	1	1	1	1	1	1	1	1	1	1	0	1	1	1	1	1	1	1	1	1	1	1	1	1	1	1
Pl01	16702499	16704272	1773	LTR/Copia/SIRE	0.067952	12	0.028878	15	0	0	1	1	1	0	0	1	1	1	0	1	1	1	1	1	1	1	1	1	1	1	1	1	1	0	1	1	1	1	1	1	1	1	1	0	1	1	1	1	1
Pl01	16702605	16706931	4326	LTR/Gypsy/TAT	0.036718	14	0.010197	20	0	0	1	1	1	0	0	1	0	1	0	1	1	1	1	1	1	1	1	1	1	1	1	1	1	0	1	1	1	1	1	1	1	1	1	0	1	1	1	1	1
Pl01	16706503	16707594	1091	LTR/Copia/SIRE	0.036718	14	0.010197	20	0	0	1	1	1	0	0	1	0	1	0	1	1	1	1	1	1	1	1	1	1	1	1	1	1	0	1	1	1	1	1	1	1	1	1	0	1	1	1	1	1
Pl01	16707187	16708724	1537	LTR/Gypsy/TAT	0.067952	12	0.028878	15	0	0	1	1	1	0	0	1	1	1	0	1	1	1	1	1	1	1	1	1	1	1	1	1	1	0	1	1	1	1	1	1	1	1	1	0	1	1	1	1	1
Pl01	16709956	16711770	1814	LTR/Gypsy/ATHILA	0.137816	9	0.356452	4	0	1	1	1	1	1	0	1	1	1	1	1	1	1	1	1	1	1	1	1	1	1	1	1	1	0	1	1	1	1	1	1	1	1	1	1	1	1	1	1	1
Pl01	16717378	16719697	2319	LTR/Gypsy/TEKAY-DEL	0.01632	18	0.530378	3	1	1	1	1	1	0	0	1	1	1	1	1	1	0	1	1	1	1	1	1	1	1	0	0	1	0	1	1	1	1	1	1	1	1	1	1	1	1	1	1	1
Pl01	16717986	16720166	2180	LTR/Gypsy/TEKAY-DEL	0.52459	3	0.40625	4	1	1	1	1	1	0	1	1	1	1	1	1	1	1	1	1	1	1	1	1	1	1	1	1	1	1	1	1	1	1	1	1	1	1	1	1	1	1	1	1	1
Pl01	16724119	16726633	2514	LTR/Gypsy/TEKAY-DEL	0.01632	18	0.1638	8	0	0	1	0	1	0	1	1	1	1	1	1	1	1	1	0	1	1	1	1	1	1	1	1	1	0	1	1	1	1	1	1	1	1	1	1	1	1	1	1	1
Pl01	16727257	16728365	1108	LTR/Gypsy/CRM	0.01632	18	0.530378	3	0	1	1	1	1	1	0	1	1	1	1	1	1	0	1	1	1	1	1	1	1	1	0	0	1	0	1	1	1	1	1	1	1	1	1	1	1	1	1	1	1
Pl01	16767894	16777655	9761	LTR/Gypsy/TEKAY-DEL	0.101528	10	1	0	1	1	1	1	1	1	1	1	1	1	1	1	1	1	1	1	1	1	1	1	1	1	1	1	1	1	1	1	1	1	1	1	1	1	1	1	1	1	1	1	1
Pl01	16795477	16799039	3562	LTR/Gypsy/TAT	0.47541	3	1	0	1	1	1	1	1	1	1	1	1	1	1	1	1	1	1	1	1	1	1	1	1	1	1	1	1	1	1	1	1	1	1	1	1	1	1	1	1	1	1	1	1
Pl01	16799034	16799940	906	LTR/Gypsy/CRM	0.221858	7	1	0	1	1	1	1	1	1	1	1	1	1	1	1	1	1	1	1	1	1	1	1	1	1	1	1	1	1	1	1	1	1	1	1	1	1	1	1	1	1	1	1	1
Pl01	16799309	16802339	3030	LTR/Gypsy/CRM	0.019962	17	1	0	1	1	1	1	1	1	1	1	1	1	1	1	1	1	1	1	1	1	1	1	1	1	1	1	1	1	1	1	1	1	1	1	1	1	1	0	1	1	0	1	1
Pl01	16800848	16803599	2751	LTR/Copia/TAR-TORK	0.045513	13	1	0	1	1	1	1	1	1	1	1	1	1	1	1	1	1	1	1	1	1	1	1	1	1	1	1	1	1	1	1	1	1	1	1	1	1	1	0	1	1	1	1	1
Pl01	16803938	16807089	3151	LTR/Gypsy	0.221858	7	1	0	1	1	1	1	1	1	1	1	1	1	1	1	1	1	1	1	1	1	1	1	1	1	1	1	1	1	1	1	1	1	1	1	1	1	1	1	1	1	1	1	1
Pl01	16831009	16832058	1049	LTR/Gypsy/TAT	7.6e-05	41	0.157258	8	1	1	1	1	1	1	1	1	1	0	0	1	1	1	1	1	1	1	1	1	1	1	1	1	1	1	1	1	1	1	1	1	1	0	1	0	0	1	0	0	1
Pl01	16842758	16843532	774	LTR/TRIM	0.52459	3	0.40625	4	1	1	1	1	1	1	1	1	1	1	0	1	1	1	1	1	1	1	1	1	1	1	1	1	1	1	1	1	1	1	1	1	1	1	1	1	1	1	1	1	1
Pl01	16871742	16874363	2621	LTR/Gypsy/CRM	0.221858	7	1	0	1	1	1	1	1	1	1	1	1	1	1	1	1	1	1	1	1	1	1	1	1	1	1	1	1	1	1	1	1	1	1	1	1	1	1	1	1	1	1	1	1
Pl01	16874415	16876614	2199	LTR/Gypsy/CRM	0.101528	10	1	0	1	1	1	1	1	1	1	1	1	1	1	1	1	1	1	1	1	1	1	1	1	1	1	1	1	1	1	1	1	1	1	1	1	1	1	1	1	1	1	1	1
Pl01	16876615	16877545	930	LTR/Gypsy/TAT	0.101528	10	1	0	1	1	1	1	1	1	1	1	1	1	1	1	1	1	1	1	1	1	1	1	1	1	1	1	1	1	1	1	1	1	1	1	1	1	1	1	1	1	1	1	1
Pl01	16877154	16878141	987	LTR/Copia/SIRE	0.452362	3	0.842742	1	1	0	1	1	1	1	1	1	1	1	1	1	1	0	1	1	1	1	1	1	1	1	1	1	1	1	1	1	1	1	1	1	1	1	1	1	1	1	1	1	1
Pl01	16877615	16885347	7732	LTR/Gypsy/TAT	0.615566	2	0.643548	2	1	0	1	1	1	1	1	1	1	1	1	1	1	0	1	1	1	1	1	1	1	1	0	1	1	1	1	1	1	1	1	1	1	1	1	1	1	1	1	1	1
Pl01	16885450	16886424	974	LTR/Copia/SIRE	0.101528	10	1	0	1	1	1	1	1	1	1	1	1	1	1	1	1	1	1	1	1	1	1	1	1	1	1	1	1	1	1	1	1	1	1	1	1	1	1	1	1	1	1	1	1
Pl01	16885898	16886638	740	LTR/Gypsy/TAT	0.101528	10	1	0	1	1	1	1	1	1	1	1	1	1	1	1	1	1	1	1	1	1	1	1	1	1	1	1	1	1	1	1	1	1	1	1	1	1	1	1	1	1	1	1	1
Pl01	16886640	16888624	1984	LTR/Gypsy/CRM	0.101528	10	1	0	1	1	1	1	1	1	1	1	1	1	1	1	1	1	1	1	1	1	1	1	1	1	1	1	1	1	1	1	1	1	1	1	1	1	1	1	1	1	1	1	1
Pl01	16888365	16888999	634	LTR/Gypsy/CRM	0.101528	10	1	0	1	1	1	1	1	1	1	1	1	1	1	1	1	1	1	1	1	1	1	1	1	1	1	1	1	1	1	1	1	1	1	1	1	1	1	1	1	1	1	1	1
Pl01	16888677	16889393	716	LTR/Gypsy	0.101528	10	1	0	1	1	1	1	1	1	1	1	1	1	1	1	1	1	1	1	1	1	1	1	1	1	1	1	1	1	1	1	1	1	1	1	1	1	1	1	1	1	1	1	1
Pl01	16889019	16889811	792	LTR/Gypsy/CRM	0.101528	10	1	0	1	1	1	1	1	1	1	1	1	1	1	1	1	1	1	1	1	1	1	1	1	1	1	1	1	1	1	1	1	1	1	1	1	1	1	1	1	1	1	1	1
Pl01	16889824	16890967	1143	LTR/Gypsy	0.101528	10	1	0	1	1	1	1	1	1	1	1	1	1	1	1	1	1	1	1	1	1	1	1	1	1	1	1	1	1	1	1	1	1	1	1	1	1	1	1	1	1	1	1	1
Pl01	16889851	16891191	1340	LTR/Gypsy/CRM	0.101528	10	1	0	1	1	1	1	1	1	1	1	1	1	1	1	1	1	1	1	1	1	1	1	1	1	1	1	1	1	1	1	1	1	1	1	1	1	1	1	1	1	1	1	1
Pl01	16897604	16900119	2515	LTR/Gypsy/TEKAY-DEL	0.101528	10	1	0	1	1	1	1	1	1	1	1	1	1	1	1	1	1	1	1	1	1	1	1	1	1	1	1	1	1	1	1	1	1	1	1	1	1	1	1	1	1	1	1	1
Pl01	16909586	16911119	1533	LTR/Copia/ALE-RETROFIT	0.101528	10	1	0	1	1	1	1	1	1	1	1	1	1	1	1	1	1	1	1	1	1	1	1	1	1	1	1	1	1	1	1	1	1	1	1	1	1	1	1	1	1	1	1	1
Pl01	16911120	16911659	539	LTR/Copia	0.101528	10	1	0	1	1	1	1	1	1	1	1	1	1	1	1	1	1	1	1	1	1	1	1	1	1	1	1	1	1	1	1	1	1	1	1	1	1	1	1	1	1	1	1	1
Pl01	16911639	16912452	813	LTR/Copia/ALE-RETROFIT	0.101528	10	1	0	1	1	1	1	1	1	1	1	1	1	1	1	1	1	1	1	1	1	1	1	1	1	1	1	1	1	1	1	1	1	1	1	1	1	1	1	1	1	1	1	1
Pl01	16912358	16912913	555	LTR/Copia	0.101528	10	1	0	1	1	1	1	1	1	1	1	1	1	1	1	1	1	1	1	1	1	1	1	1	1	1	1	1	1	1	1	1	1	1	1	1	1	1	1	1	1	1	1	1
Pl01	16912933	16914101	1168	LTR/Copia	0.101528	10	1	0	1	1	1	1	1	1	1	1	1	1	1	1	1	1	1	1	1	1	1	1	1	1	1	1	1	1	1	1	1	1	1	1	1	1	1	1	1	1	1	1	1
Pl01	16927972	16930708	2736	LTR/Copia/ALE-RETROFIT	0.537483	3	0.344758	5	1	1	1	1	1	1	1	1	1	1	1	1	1	1	1	1	1	1	1	1	1	1	0	1	1	0	1	1	1	1	1	1	1	1	1	1	0	1	1	1	1
Pl01	16930755	16931323	568	LTR/Copia/ALE-RETROFIT	0.537483	3	0.344758	5	1	1	1	1	1	1	1	1	1	1	1	1	1	1	1	1	1	1	1	1	1	1	0	1	1	0	1	1	1	1	1	1	1	1	1	1	0	1	1	1	1
Pl01	16972745	16973872	1127	LTR/Gypsy/CRM	0.006282	22	0.886021	1	0	0	0	0	1	1	1	1	1	1	0	0	1	0	1	0	1	1	1	0	1	1	0	0	1	0	1	1	1	1	1	1	1	1	0	0	0	0	0	0	1
Pl01	16976232	16977374	1142	LTR/Gypsy/TAT	0.221858	7	1	0	1	1	1	1	1	1	1	1	1	1	1	1	1	1	1	1	1	1	1	1	1	1	1	1	1	1	1	1	1	1	1	1	1	1	1	1	1	1	1	1	1
Pl01	16977389	16979364	1975	LTR/Gypsy/TAT	0.47541	3	1	0	1	1	1	1	1	1	1	1	1	1	1	1	1	1	1	1	1	1	1	1	1	1	1	1	1	1	1	1	1	1	1	1	1	1	1	1	1	1	1	1	1
Pl01	16977708	16980408	2700	LTR/Gypsy/TEKAY-DEL	0.47541	3	1	0	1	1	1	1	1	1	1	1	1	1	1	1	1	1	1	1	1	1	1	1	1	1	1	1	1	1	1	1	1	1	1	1	1	1	1	1	1	1	1	1	1
Pl01	17065782	17068625	2843	LTR/Gypsy/TEKAY-DEL	0.728962	1	0.59375	2	1	1	1	1	1	1	1	1	1	1	1	1	1	1	1	1	1	1	1	1	1	1	1	0	1	1	1	1	1	1	1	1	1	1	1	1	1	1	1	1	1
Pl01	17068244	17069253	1009	LTR/Gypsy	0.289159	5	0.842742	1	1	1	1	1	1	1	1	0	1	1	1	1	1	1	1	1	1	1	1	1	1	1	1	0	1	1	1	1	1	1	1	1	1	1	1	1	1	1	1	0	1
Pl01	17068649	17069725	1076	LTR/Gypsy/TEKAY-DEL	0.289159	5	0.842742	1	1	1	1	1	1	1	1	0	1	1	1	1	1	1	1	1	1	1	1	1	1	1	1	0	1	1	1	1	1	1	1	1	1	1	1	1	1	1	1	0	1
Pl01	17069243	17070562	1319	LTR/Gypsy/TEKAY-DEL	0.289159	5	0.842742	1	1	1	1	1	1	1	1	0	1	1	1	1	1	1	1	1	1	1	1	1	1	1	1	0	1	1	1	1	1	1	1	1	1	1	1	1	1	1	1	0	1
Pl01	17070160	17071112	952	LINE	0.289159	5	0.842742	1	1	1	1	1	1	1	1	0	1	1	1	1	1	1	1	1	1	1	1	1	1	1	1	0	1	1	1	1	1	1	1	1	1	1	1	1	1	1	1	0	1
Pl01	17070180	17071262	1082	LINE	0.289159	5	0.842742	1	1	1	1	1	1	1	1	0	1	1	1	1	1	1	1	1	1	1	1	1	1	1	1	0	1	1	1	1	1	1	1	1	1	1	1	1	1	1	1	0	1
Pl01	17071043	17071880	837	LTR/Gypsy/TEKAY-DEL	0.289159	5	0.842742	1	1	1	1	1	1	1	1	0	1	1	1	1	1	1	1	1	1	1	1	1	1	1	1	0	1	1	1	1	1	1	1	1	1	1	1	1	1	1	1	0	1
Pl01	17080834	17081586	752	LTR/Copia/TAR-TORK	0.52459	3	0.40625	4	1	1	1	1	1	1	1	1	1	0	1	1	1	1	1	1	1	1	1	1	1	1	1	1	1	1	1	1	1	1	1	1	1	1	1	1	1	1	1	1	1
Pl01	17093582	17096042	2460	LTR/Gypsy/TEKAY-DEL	0.052144	13	0.248489	6	0	0	0	1	1	1	0	1	1	0	1	1	1	1	1	1	1	1	1	0	1	1	0	1	1	0	1	1	1	0	1	1	1	0	0	0	0	1	1	0	1
Pl01	17097360	17099714	2354	LTR/Copia/SIRE	0.008555	21	1	0	1	1	1	1	1	1	1	1	1	1	1	1	1	1	1	1	1	1	1	1	1	1	1	1	1	1	1	1	1	1	1	1	1	1	1	1	0	1	1	0	1
Pl01	17133078	17136090	3012	LTR/Gypsy/TAT	0.01632	18	0.8362	1	0	1	1	0	1	1	1	1	1	0	1	1	1	1	1	0	1	1	1	1	1	1	1	0	1	1	1	1	1	0	1	1	1	1	1	1	1	1	1	1	1
Pl01	17136091	17136966	875	LTR/Gypsy/TEKAY-DEL	0.000309	35	0.216855	7	0	0	0	0	1	1	1	1	1	0	1	0	1	1	1	0	1	1	1	0	1	1	1	0	1	0	1	1	1	0	1	1	1	1	1	1	1	1	1	1	1
Pl01	17143395	17144460	1065	LTR/Gypsy/TEKAY-DEL	8.3e-05	41	1	0	1	1	1	1	1	1	1	1	1	1	1	1	1	1	1	1	1	1	1	1	1	1	1	1	1	1	1	1	1	1	1	1	1	0	0	1	0	0	1	0	1
Pl01	17144290	17146293	2003	LTR/Gypsy/TEKAY-DEL	8.3e-05	41	1	0	1	1	1	1	1	1	1	1	1	1	1	1	1	1	1	1	1	1	1	1	1	1	1	1	1	1	1	1	1	1	1	1	1	0	0	1	0	0	1	0	1
Pl01	17145914	17146426	512	LTR/Copia/SIRE	8.3e-05	41	1	0	1	1	1	1	1	1	1	1	1	1	1	1	1	1	1	1	1	1	1	1	1	1	1	1	1	1	1	1	1	1	1	1	1	0	0	1	0	0	1	0	1
Pl01	17165901	17166625	724	LTR/Copia/ALE-RETROFIT	0.52459	3	0.40625	4	1	1	1	1	1	1	1	1	1	1	0	1	1	1	1	1	1	1	1	1	1	1	1	1	1	1	1	1	1	1	1	1	1	1	1	1	1	1	1	1	1
Pl01	17166013	17166675	662	LTR/Gypsy	0.52459	3	0.40625	4	1	1	1	1	1	1	1	1	1	1	0	1	1	1	1	1	1	1	1	1	1	1	1	1	1	1	1	1	1	1	1	1	1	1	1	1	1	1	1	1	1
Pl01	17166093	17170879	4786	LTR/Gypsy/CRM	0.52459	3	0.40625	4	1	1	1	1	1	1	1	1	1	1	0	1	1	1	1	1	1	1	1	1	1	1	1	1	1	1	1	1	1	1	1	1	1	1	1	1	1	1	1	1	1
Pl01	17173762	17176360	2598	LTR/Gypsy/CRM	3.6e-05	44	0.40625	4	1	1	1	1	1	1	1	1	1	0	1	1	1	1	1	1	1	1	1	1	1	1	1	1	1	1	1	1	1	1	1	1	1	0	0	1	0	0	0	0	0
Pl01	17174856	17175560	704	LTR/Gypsy/TAT	3.6e-05	44	0.40625	4	1	1	1	1	1	1	1	1	1	0	1	1	1	1	1	1	1	1	1	1	1	1	1	1	1	1	1	1	1	1	1	1	1	0	0	1	0	0	0	0	0
Pl01	17175561	17176616	1055	LTR/Gypsy/TEKAY-DEL	3.6e-05	44	0.40625	4	1	1	1	1	1	1	1	1	1	0	1	1	1	1	1	1	1	1	1	1	1	1	1	1	1	1	1	1	1	1	1	1	1	0	0	1	0	0	0	0	0
Pl01	17182255	17182980	725	LTR/Copia/SIRE	0.47541	3	1	0	1	1	1	1	1	1	1	1	1	1	1	1	1	1	1	1	1	1	1	1	1	1	1	1	1	1	1	1	1	1	1	1	1	1	1	1	1	1	1	1	1
Pl01	17183122	17183899	777	LTR/Gypsy/ATHILA	0.47541	3	1	0	1	1	1	1	1	1	1	1	1	1	1	1	1	1	1	1	1	1	1	1	1	1	1	1	1	1	1	1	1	1	1	1	1	1	1	1	1	1	1	1	1
Pl01	17184373	17184933	560	LTR/Gypsy/TEKAY-DEL	0.47541	3	1	0	1	1	1	1	1	1	1	1	1	1	1	1	1	1	1	1	1	1	1	1	1	1	1	1	1	1	1	1	1	1	1	1	1	1	1	1	1	1	1	1	1
Pl01	17184940	17185600	660	DNA/Helitron	0.47541	3	1	0	1	1	1	1	1	1	1	1	1	1	1	1	1	1	1	1	1	1	1	1	1	1	1	1	1	1	1	1	1	1	1	1	1	1	1	1	1	1	1	1	1
Pl01	17185686	17186416	730	LTR/Gypsy/TEKAY-DEL	0.47541	3	1	0	1	1	1	1	1	1	1	1	1	1	1	1	1	1	1	1	1	1	1	1	1	1	1	1	1	1	1	1	1	1	1	1	1	1	1	1	1	1	1	1	1
Pl01	17186409	17187100	691	LTR/Copia/SIRE	0.47541	3	1	0	1	1	1	1	1	1	1	1	1	1	1	1	1	1	1	1	1	1	1	1	1	1	1	1	1	1	1	1	1	1	1	1	1	1	1	1	1	1	1	1	1
Pl01	17186437	17187412	975	LTR/Gypsy	0.47541	3	1	0	1	1	1	1	1	1	1	1	1	1	1	1	1	1	1	1	1	1	1	1	1	1	1	1	1	1	1	1	1	1	1	1	1	1	1	1	1	1	1	1	1
Pl01	17187407	17188922	1515	LTR/Gypsy/TEKAY-DEL	0.47541	3	1	0	1	1	1	1	1	1	1	1	1	1	1	1	1	1	1	1	1	1	1	1	1	1	1	1	1	1	1	1	1	1	1	1	1	1	1	1	1	1	1	1	1
Pl01	17199101	17199635	534	DNA/DTC	0.47541	3	1	0	1	1	1	1	1	1	1	1	1	1	1	1	1	1	1	1	1	1	1	1	1	1	1	1	1	1	1	1	1	1	1	1	1	1	1	1	1	1	1	1	1
Pl01	17201989	17202976	987	LTR/Gypsy/CRM	0.47541	3	1	0	1	1	1	1	1	1	1	1	1	1	1	1	1	1	1	1	1	1	1	1	1	1	1	1	1	1	1	1	1	1	1	1	1	1	1	1	1	1	1	1	1
Pl01	17202981	17203547	566	LTR/Gypsy	0.47541	3	1	0	1	1	1	1	1	1	1	1	1	1	1	1	1	1	1	1	1	1	1	1	1	1	1	1	1	1	1	1	1	1	1	1	1	1	1	1	1	1	1	1	1
Pl01	17210094	17210680	586	LTR/Gypsy/REINA	0.47541	3	1	0	1	1	1	1	1	1	1	1	1	1	1	1	1	1	1	1	1	1	1	1	1	1	1	1	1	1	1	1	1	1	1	1	1	1	1	1	1	1	1	1	1
Pl01	17211551	17213169	1618	LTR/Copia/ALE-RETROFIT	0.47541	3	1	0	1	1	1	1	1	1	1	1	1	1	1	1	1	1	1	1	1	1	1	1	1	1	1	1	1	1	1	1	1	1	1	1	1	1	1	1	1	1	1	1	1
Pl01	17213859	17214940	1081	LTR/Copia	0.47541	3	1	0	1	1	1	1	1	1	1	1	1	1	1	1	1	1	1	1	1	1	1	1	1	1	1	1	1	1	1	1	1	1	1	1	1	1	1	1	1	1	1	1	1
Pl01	17214933	17216575	1642	LTR/Copia	0.47541	3	1	0	1	1	1	1	1	1	1	1	1	1	1	1	1	1	1	1	1	1	1	1	1	1	1	1	1	1	1	1	1	1	1	1	1	1	1	1	1	1	1	1	1
Pl01	17221630	17222629	999	LTR/Gypsy/CRM	0.47541	3	1	0	1	1	1	1	1	1	1	1	1	1	1	1	1	1	1	1	1	1	1	1	1	1	1	1	1	1	1	1	1	1	1	1	1	1	1	1	1	1	1	1	1
Pl01	17223335	17224693	1358	LTR/Gypsy/CRM	0.47541	3	1	0	1	1	1	1	1	1	1	1	1	1	1	1	1	1	1	1	1	1	1	1	1	1	1	1	1	1	1	1	1	1	1	1	1	1	1	1	1	1	1	1	1
Pl01	17225210	17226286	1076	LTR/Copia/SIRE	0.47541	3	1	0	1	1	1	1	1	1	1	1	1	1	1	1	1	1	1	1	1	1	1	1	1	1	1	1	1	1	1	1	1	1	1	1	1	1	1	1	1	1	1	1	1
Pl01	17226980	17227828	848	LTR/Gypsy	0.47541	3	1	0	1	1	1	1	1	1	1	1	1	1	1	1	1	1	1	1	1	1	1	1	1	1	1	1	1	1	1	1	1	1	1	1	1	1	1	1	1	1	1	1	1
Pl01	17229408	17230452	1044	LTR/Gypsy/CRM	0.47541	3	1	0	1	1	1	1	1	1	1	1	1	1	1	1	1	1	1	1	1	1	1	1	1	1	1	1	1	1	1	1	1	1	1	1	1	1	1	1	1	1	1	1	1
Pl01	17232853	17234774	1921	LTR/Copia/SIRE	0.47541	3	1	0	1	1	1	1	1	1	1	1	1	1	1	1	1	1	1	1	1	1	1	1	1	1	1	1	1	1	1	1	1	1	1	1	1	1	1	1	1	1	1	1	1
Pl01	17235090	17242813	7723	LTR/Gypsy/CRM	0.00105	30	0.886021	1	0	0	0	1	1	0	0	1	1	1	1	0	1	0	1	0	1	1	1	1	1	1	0	0	1	0	1	1	1	0	1	1	1	1	1	1	1	1	1	1	1
Pl01	17242814	17243374	560	LTR/Gypsy/TAT	0.47541	3	1	0	1	1	1	1	1	1	1	1	1	1	1	1	1	1	1	1	1	1	1	1	1	1	1	1	1	1	1	1	1	1	1	1	1	1	1	1	1	1	1	1	1
Pl01	17243362	17244333	971	LTR/Copia/SIRE	0.47541	3	1	0	1	1	1	1	1	1	1	1	1	1	1	1	1	1	1	1	1	1	1	1	1	1	1	1	1	1	1	1	1	1	1	1	1	1	1	1	1	1	1	1	1
Pl01	17250587	17251384	797	LTR/Gypsy/TAT	0.00454	23	0.113756	9	0	0	0	1	1	0	0	1	1	1	0	0	1	0	1	0	1	1	1	1	1	1	0	0	1	0	1	1	1	1	1	1	1	1	1	0	1	1	1	1	1
Pl01	17250813	17251805	992	LTR/Gypsy/TEKAY-DEL	0.00454	23	0.113756	9	0	0	0	1	1	0	0	1	1	1	0	0	1	0	1	0	1	1	1	1	1	1	0	0	1	0	1	1	1	1	1	1	1	1	1	0	1	1	1	1	1
Pl01	17251806	17253424	1618	LTR/Gypsy/CRM	0.00454	23	0.113756	9	0	0	0	1	1	0	0	1	1	1	0	0	1	0	1	0	1	1	1	1	1	1	0	0	1	0	1	1	1	1	1	1	1	1	1	0	1	1	1	1	1
Pl01	17253556	17254351	795	LTR/Gypsy/CRM	0.137816	9	0.356452	4	0	1	1	1	1	1	1	1	1	1	0	1	1	1	1	0	1	1	1	1	1	1	1	1	1	1	1	1	1	1	1	1	1	1	1	1	1	1	1	1	1
Pl01	17254353	17256094	1741	LTR/Gypsy/CRM	0.547638	3	0.356452	4	0	1	1	1	1	1	1	1	1	1	0	1	1	1	1	0	1	1	1	1	1	1	1	1	1	1	1	1	1	1	1	1	1	1	1	0	1	1	1	1	1
Pl01	17256096	17257235	1139	LTR/Gypsy/CRM	0.547638	3	0.356452	4	0	1	1	1	1	1	1	1	1	1	0	1	1	1	1	0	1	1	1	1	1	1	1	1	1	1	1	1	1	1	1	1	1	1	1	0	1	1	1	1	1
Pl01	17257236	17257738	502	LTR/Copia/TAR-TORK	0.221858	7	1	0	1	1	1	1	1	1	1	1	1	1	1	1	1	1	1	1	1	1	1	1	1	1	1	1	1	1	1	1	1	1	1	1	1	1	1	0	1	1	1	1	1
Pl01	17257712	17261522	3810	LTR/Gypsy/TEKAY-DEL	0.221858	7	1	0	1	1	1	1	1	1	1	1	1	1	1	1	1	1	1	1	1	1	1	1	1	1	1	1	1	1	1	1	1	1	1	1	1	1	1	0	1	1	1	1	1
Pl01	17260424	17264261	3837	LTR/Gypsy/TEKAY-DEL	0.193477	7	0.01497	18	1	1	1	1	1	1	1	1	1	1	1	1	1	1	1	1	0	0	0	1	0	0	1	1	1	1	1	0	1	1	0	1	0	1	1	0	1	1	1	1	1
Pl01	17264262	17275966	11704	LTR/Copia/SIRE	0.193477	7	0.01497	18	1	1	1	1	1	1	1	1	1	1	1	1	1	1	1	1	0	0	0	1	0	0	1	1	1	1	1	0	1	1	0	1	0	1	1	0	1	1	1	1	1
Pl01	17275970	17277125	1155	LTR/Gypsy/ATHILA	0.221858	7	1	0	1	1	1	1	1	1	1	1	1	1	1	1	1	1	1	1	1	1	1	1	1	1	1	1	1	1	1	1	1	1	1	1	1	1	1	0	1	1	1	1	1
Pl01	17308874	17311267	2393	LTR/Gypsy/TEKAY-DEL	0.255355	6	0.316711	5	0	0	1	1	1	1	1	1	1	1	1	0	1	0	1	1	1	1	1	0	1	1	1	1	1	1	1	1	1	1	1	1	1	1	1	0	1	1	1	1	1
Pl01	17315103	17331648	16545	LTR/Gypsy/TEKAY-DEL	0.47541	3	1	0	1	1	1	1	1	1	1	1	1	1	1	1	1	1	1	1	1	1	1	1	1	1	1	1	1	1	1	1	1	1	1	1	1	1	1	1	1	1	1	1	1
Pl01	17332041	17334458	2417	LTR/Gypsy/TEKAY-DEL	0.47541	3	1	0	1	1	1	1	1	1	1	1	1	1	1	1	1	1	1	1	1	1	1	1	1	1	1	1	1	1	1	1	1	1	1	1	1	1	1	1	1	1	1	1	1
Pl01	17340209	17343354	3145	LTR/Gypsy/TAT	0.728962	1	0.59375	2	1	1	1	1	1	1	1	1	1	1	1	1	1	0	1	1	1	1	1	1	1	1	1	1	1	1	1	1	1	1	1	1	1	1	1	1	1	1	1	1	1
Pl01	17341926	17344762	2836	LTR/Copia/SIRE	0.34454	5	0.643548	2	1	1	1	1	1	1	1	1	0	1	1	1	1	0	1	1	1	1	1	1	1	1	1	0	1	1	1	1	1	1	1	1	1	1	1	1	1	1	1	1	1
Pl01	17344795	17354724	9929	LTR/Gypsy/TEKAY-DEL	0.34454	5	0.643548	2	1	1	1	1	1	1	1	1	0	1	1	1	1	0	1	1	1	1	1	1	1	1	1	0	1	1	1	1	1	1	1	1	1	1	1	1	1	1	1	1	1
Pl01	17354725	17355538	813	LTR/Gypsy/TAT	0.537483	3	0.842742	1	1	1	1	1	1	1	1	1	0	1	1	1	1	1	1	1	1	1	1	1	1	1	1	0	1	1	1	1	1	1	1	1	1	1	1	1	1	1	1	1	1
Pl01	17355543	17356964	1421	LTR/Copia/SIRE	0.34454	5	0.356452	4	1	1	1	0	1	1	1	1	0	1	1	1	1	1	1	1	1	1	1	1	1	1	1	0	1	1	1	1	1	1	1	1	1	1	1	1	1	1	1	1	1
Pl01	17356965	17357671	706	LTR/Gypsy/TAT	0.728962	1	0.59375	2	1	1	1	1	1	1	1	1	1	1	1	1	1	1	1	1	1	1	1	1	1	1	1	0	1	1	1	1	1	1	1	1	1	1	1	1	1	1	1	1	1
Pl01	17361180	17361772	592	LTR/Copia/SIRE	0.411525	4	0.683289	2	1	1	1	0	1	1	1	1	0	1	1	1	1	1	1	0	1	1	1	0	1	1	1	1	1	0	1	1	1	1	1	1	1	1	1	1	1	1	1	1	1
Pl01	17362162	17363395	1233	LTR/Copia/SIRE	0.411525	4	0.683289	2	1	1	1	0	1	1	1	1	0	1	1	1	1	1	1	0	1	1	1	0	1	1	1	1	1	0	1	1	1	1	1	1	1	1	1	1	1	1	1	1	1
Pl01	17365567	17369055	3488	LTR/Gypsy/TEKAY-DEL	0.52459	3	0.59375	2	1	1	1	1	1	1	1	1	1	1	1	1	1	1	1	1	1	1	1	1	1	1	0	1	1	1	1	1	1	1	1	1	1	1	1	1	1	1	1	1	1
Pl01	17366380	17369742	3362	LTR/Gypsy/TAT	0.52459	3	0.59375	2	1	1	1	1	1	1	1	1	1	1	1	1	1	1	1	1	1	1	1	1	1	1	0	1	1	1	1	1	1	1	1	1	1	1	1	1	1	1	1	1	1
Pl01	17369045	17373847	4802	LTR/Gypsy/TEKAY-DEL	0.52459	3	0.59375	2	1	1	1	1	1	1	1	1	1	1	1	1	1	1	1	1	1	1	1	1	1	1	0	1	1	1	1	1	1	1	1	1	1	1	1	1	1	1	1	1	1
Pl01	17428728	17432252	3524	LTR/Copia/SIRE	0.221858	7	1	0	1	1	1	1	1	1	1	1	1	1	1	1	1	1	1	1	1	1	1	1	1	1	1	1	1	1	1	1	1	1	1	1	1	1	1	1	1	1	1	1	1
Pl01	17431732	17432324	592	LTR/Gypsy/CRM	0.221858	7	1	0	1	1	1	1	1	1	1	1	1	1	1	1	1	1	1	1	1	1	1	1	1	1	1	1	1	1	1	1	1	1	1	1	1	1	1	1	1	1	1	1	1
Pl01	17432252	17442027	9775	LTR/Gypsy/TEKAY-DEL	0.221858	7	1	0	1	1	1	1	1	1	1	1	1	1	1	1	1	1	1	1	1	1	1	1	1	1	1	1	1	1	1	1	1	1	1	1	1	1	1	1	1	1	1	1	1
Pl01	17442038	17443926	1888	LTR/Gypsy/CRM	0.221858	7	1	0	1	1	1	1	1	1	1	1	1	1	1	1	1	1	1	1	1	1	1	1	1	1	1	1	1	1	1	1	1	1	1	1	1	1	1	1	1	1	1	1	1
Pl01	17444594	17454131	9537	LTR/Gypsy/TAT	0.137816	9	0.195363	7	1	1	1	1	1	1	1	1	1	1	1	1	1	0	1	0	1	1	1	1	1	1	1	1	1	0	1	1	1	1	1	1	1	1	1	1	1	1	1	1	1
Pl01	17461857	17462541	684	LTR/Gypsy/CRM	0.076995	11	0.59375	2	1	1	1	1	1	1	1	1	1	1	1	1	1	1	1	1	1	1	1	1	1	1	1	1	1	0	1	1	1	1	1	1	1	1	1	1	0	1	0	0	1
Pl01	17462503	17463674	1171	LTR/Gypsy/CRM	0.076995	11	0.59375	2	1	1	1	1	1	1	1	1	1	1	1	1	1	1	1	1	1	1	1	1	1	1	1	1	1	0	1	1	1	1	1	1	1	1	1	1	0	1	0	0	1
Pl01	17463695	17464563	868	LTR/Gypsy/CRM	0.076995	11	0.59375	2	1	1	1	1	1	1	1	1	1	1	1	1	1	1	1	1	1	1	1	1	1	1	1	1	1	0	1	1	1	1	1	1	1	1	1	1	0	1	0	0	1
Pl01	17464223	17464832	609	LTR/Gypsy/TAT	0.076995	11	0.59375	2	1	1	1	1	1	1	1	1	1	1	1	1	1	1	1	1	1	1	1	1	1	1	1	1	1	0	1	1	1	1	1	1	1	1	1	1	0	1	0	0	1
Pl01	17464826	17465342	516	LTR/Gypsy/CRM	0.076995	11	0.59375	2	1	1	1	1	1	1	1	1	1	1	1	1	1	1	1	1	1	1	1	1	1	1	1	1	1	0	1	1	1	1	1	1	1	1	1	1	0	1	0	0	1
Pl01	17465342	17467072	1730	LTR/Gypsy/TAT	0.076995	11	0.59375	2	1	1	1	1	1	1	1	1	1	1	1	1	1	1	1	1	1	1	1	1	1	1	1	1	1	0	1	1	1	1	1	1	1	1	1	1	0	1	0	0	1
Pl01	17467078	17468163	1085	LTR/Gypsy/CRM	0.728962	1	0.59375	2	1	1	1	1	1	1	1	1	1	1	1	1	1	1	1	1	1	1	1	1	1	1	1	1	1	0	1	1	1	1	1	1	1	1	1	1	1	1	0	1	1
Pl01	17481823	17484398	2575	LTR/Copia/TAR-TORK	0	82	1	0	1	1	1	1	1	1	1	1	1	1	1	1	1	1	1	1	1	1	1	1	1	1	1	1	1	1	1	1	1	1	1	1	1	0	1	0	0	0	0	0	0
Pl01	17496889	17500191	3302	LTR/Gypsy/CRM	0.101528	10	1	0	1	1	1	1	1	1	1	1	1	1	1	1	1	1	1	1	1	1	1	1	1	1	1	1	1	1	1	1	1	1	1	1	1	1	1	1	1	1	1	1	1
Pl01	17500195	17501391	1196	LTR/Copia/TAR-TORK	0.101528	10	1	0	1	1	1	1	1	1	1	1	1	1	1	1	1	1	1	1	1	1	1	1	1	1	1	1	1	1	1	1	1	1	1	1	1	1	1	1	1	1	1	1	1
Pl01	17500412	17502657	2245	LTR/Gypsy/TEKAY-DEL	0.101528	10	1	0	1	1	1	1	1	1	1	1	1	1	1	1	1	1	1	1	1	1	1	1	1	1	1	1	1	1	1	1	1	1	1	1	1	1	1	1	1	1	1	1	1
Pl01	17500945	17503070	2125	LTR/Gypsy/CRM	0.101528	10	1	0	1	1	1	1	1	1	1	1	1	1	1	1	1	1	1	1	1	1	1	1	1	1	1	1	1	1	1	1	1	1	1	1	1	1	1	1	1	1	1	1	1
Pl01	17502654	17504726	2072	LTR/Copia/SIRE	0.101528	10	1	0	1	1	1	1	1	1	1	1	1	1	1	1	1	1	1	1	1	1	1	1	1	1	1	1	1	1	1	1	1	1	1	1	1	1	1	1	1	1	1	1	1
Pl01	17504791	17505706	915	LTR/Gypsy/TAT	0.101528	10	1	0	1	1	1	1	1	1	1	1	1	1	1	1	1	1	1	1	1	1	1	1	1	1	1	1	1	1	1	1	1	1	1	1	1	1	1	1	1	1	1	1	1
Pl01	17507961	17508513	552	LTR/Copia	0.101528	10	1	0	1	1	1	1	1	1	1	1	1	1	1	1	1	1	1	1	1	1	1	1	1	1	1	1	1	1	1	1	1	1	1	1	1	1	1	1	1	1	1	1	1
Pl01	17508913	17509872	959	LTR/Copia	0.101528	10	1	0	1	1	1	1	1	1	1	1	1	1	1	1	1	1	1	1	1	1	1	1	1	1	1	1	1	1	1	1	1	1	1	1	1	1	1	1	1	1	1	1	1
Pl01	17510219	17511388	1169	LTR/Copia/IVANA-ORYCO	0.101528	10	1	0	1	1	1	1	1	1	1	1	1	1	1	1	1	1	1	1	1	1	1	1	1	1	1	1	1	1	1	1	1	1	1	1	1	1	1	1	1	1	1	1	1
Pl01	17511424	17512311	887	LTR/Copia/ALE-RETROFIT	0.101528	10	1	0	1	1	1	1	1	1	1	1	1	1	1	1	1	1	1	1	1	1	1	1	1	1	1	1	1	1	1	1	1	1	1	1	1	1	1	1	1	1	1	1	1
Pl01	17512665	17515013	2348	LTR/Gypsy/TEKAY-DEL	1e-05	50	1	0	1	1	1	1	1	1	1	1	1	1	1	1	1	1	1	1	1	1	1	1	1	1	1	1	1	1	1	1	1	1	1	1	1	1	0	1	0	1	0	0	0
Pl01	17515014	17516188	1174	LTR/Gypsy/TEKAY-DEL	1e-05	50	1	0	1	1	1	1	1	1	1	1	1	1	1	1	1	1	1	1	1	1	1	1	1	1	1	1	1	1	1	1	1	1	1	1	1	1	0	1	0	1	0	0	0
Pl01	17516189	17517280	1091	LTR/Gypsy/CRM	1e-05	50	1	0	1	1	1	1	1	1	1	1	1	1	1	1	1	1	1	1	1	1	1	1	1	1	1	1	1	1	1	1	1	1	1	1	1	1	0	1	0	1	0	0	0
Pl01	17517074	17517783	709	LTR/Gypsy/CRM	1e-05	50	1	0	1	1	1	1	1	1	1	1	1	1	1	1	1	1	1	1	1	1	1	1	1	1	1	1	1	1	1	1	1	1	1	1	1	1	0	1	0	1	0	0	0
Pl01	17517782	17518791	1009	LTR/Gypsy/TEKAY-DEL	1e-05	50	1	0	1	1	1	1	1	1	1	1	1	1	1	1	1	1	1	1	1	1	1	1	1	1	1	1	1	1	1	1	1	1	1	1	1	1	0	1	0	1	0	0	0
Pl01	17518394	17522093	3699	LTR/Gypsy/TEKAY-DEL	1e-05	50	1	0	1	1	1	1	1	1	1	1	1	1	1	1	1	1	1	1	1	1	1	1	1	1	1	1	1	1	1	1	1	1	1	1	1	1	0	1	0	1	0	0	0
Pl01	17537534	17538864	1330	LTR/Gypsy/TAT	0.47541	3	1	0	1	1	1	1	1	1	1	1	1	1	1	1	1	1	1	1	1	1	1	1	1	1	1	1	1	1	1	1	1	1	1	1	1	1	1	1	1	1	1	1	1
Pl01	17537866	17539732	1866	LTR/Gypsy/TEKAY-DEL	0.47541	3	1	0	1	1	1	1	1	1	1	1	1	1	1	1	1	1	1	1	1	1	1	1	1	1	1	1	1	1	1	1	1	1	1	1	1	1	1	1	1	1	1	1	1
Pl01	17539030	17540344	1314	LTR/Gypsy	0.47541	3	1	0	1	1	1	1	1	1	1	1	1	1	1	1	1	1	1	1	1	1	1	1	1	1	1	1	1	1	1	1	1	1	1	1	1	1	1	1	1	1	1	1	1
Pl01	17539493	17540698	1205	LTR/Gypsy/TAT	0.47541	3	1	0	1	1	1	1	1	1	1	1	1	1	1	1	1	1	1	1	1	1	1	1	1	1	1	1	1	1	1	1	1	1	1	1	1	1	1	1	1	1	1	1	1
Pl01	17545834	17547841	2007	LTR/Gypsy/CRM	0.000578	32	1	0	1	1	1	1	1	1	1	1	1	1	1	1	1	1	1	1	1	1	1	1	1	1	1	1	1	1	1	1	1	1	1	1	1	1	0	1	0	1	0	1	1
Pl01	17548418	17556183	7765	LTR/Gypsy/CRM	0.001616	28	0.40625	4	1	1	1	1	1	1	1	0	1	1	1	1	1	1	1	1	1	1	1	1	1	1	1	1	1	1	1	1	1	1	1	1	1	1	0	1	0	1	0	1	1
Pl01	17587044	17588207	1163	LTR/Gypsy/TAT	0	70	1	0	1	1	1	1	1	1	1	1	1	1	1	1	1	1	1	1	1	1	1	1	1	1	1	1	1	1	1	1	1	1	1	1	1	0	1	0	0	0	0	0	1
Pl01	17598243	17600762	2519	LTR/Gypsy/TEKAY-DEL	0.000222	37	1	0	1	1	1	1	1	1	1	1	1	1	1	1	1	1	1	1	1	1	1	1	1	1	1	1	1	1	1	1	1	1	1	1	1	0	1	0	0	1	0	0	1
Pl01	17603593	17606378	2785	LTR/Gypsy/TEKAY-DEL	0.003563	24	0.751511	1	1	0	0	1	1	1	0	1	1	1	0	1	1	0	1	0	1	1	1	1	1	1	0	0	1	0	1	1	1	1	1	1	1	0	1	0	0	0	0	0	0
Pl01	17606660	17609248	2588	LTR/Gypsy/TEKAY-DEL	0	82	1	0	1	1	1	1	1	1	1	1	1	1	1	1	1	1	1	1	1	1	1	1	1	1	1	1	1	1	1	1	1	1	1	1	1	0	0	0	0	0	1	0	0
Pl01	17628247	17631050	2803	LTR/Gypsy/TAT	0.20383	7	0.132501	9	1	0	0	0	1	0	1	1	0	1	1	0	1	1	1	0	1	1	1	1	1	1	0	0	1	0	1	1	1	1	1	1	1	1	0	0	0	0	0	0	1
Pl01	17639265	17641428	2163	LTR/Gypsy/TAT	0	70	0.40625	4	1	1	1	1	1	1	1	1	1	0	1	1	1	1	1	1	1	1	1	1	1	1	1	1	1	1	1	1	1	1	1	1	1	0	1	0	1	0	0	0	0
Pl01	17639968	17641925	1957	LTR/Gypsy/TEKAY-DEL	0	70	0.40625	4	1	1	1	1	1	1	1	1	1	0	1	1	1	1	1	1	1	1	1	1	1	1	1	1	1	1	1	1	1	1	1	1	1	0	1	0	1	0	0	0	0
Pl01	17642589	17643316	727	LTR/Gypsy/TAT	0.47541	3	1	0	1	1	1	1	1	1	1	1	1	1	1	1	1	1	1	1	1	1	1	1	1	1	1	1	1	1	1	1	1	1	1	1	1	1	1	1	1	1	1	1	1
Pl01	17643033	17645190	2157	LTR/Gypsy/TEKAY-DEL	0.029177	15	0.125014	9	0	0	0	1	1	1	0	0	0	0	1	0	0	1	0	0	1	1	0	0	0	0	1	0	1	0	1	1	1	1	1	1	1	0	0	0	0	0	0	0	0
Pl01	17759679	17763432	3753	LTR/Gypsy/TAT	0.52459	3	0.59375	2	1	1	1	1	1	1	1	1	1	1	1	1	1	1	1	1	1	1	1	1	1	1	1	1	1	0	1	1	1	1	1	1	1	1	1	1	1	1	1	1	1
Pl01	17763433	17772714	9281	LTR/Gypsy/TAT	0.52459	3	0.59375	2	1	1	1	1	1	1	1	1	1	1	1	1	1	1	1	1	1	1	1	1	1	1	1	1	1	0	1	1	1	1	1	1	1	1	1	1	1	1	1	1	1
Pl01	17772310	17774197	1887	LTR/Copia/SIRE	0.52459	3	0.59375	2	1	1	1	1	1	1	1	1	1	1	1	1	1	1	1	1	1	1	1	1	1	1	1	1	1	0	1	1	1	1	1	1	1	1	1	1	1	1	1	1	1
Pl01	17774198	17776544	2346	LTR/Gypsy/TEKAY-DEL	0.52459	3	0.59375	2	1	1	1	1	1	1	1	1	1	1	1	1	1	1	1	1	1	1	1	1	1	1	1	1	1	0	1	1	1	1	1	1	1	1	1	1	1	1	1	1	1
Pl01	17779919	17782320	2401	LTR/Gypsy/TEKAY-DEL	0.52459	3	0.59375	2	1	1	1	1	1	1	1	1	1	1	1	1	1	1	0	1	1	1	1	1	1	1	1	1	1	1	1	1	1	1	1	1	1	1	1	1	1	1	1	1	1
Pl01	17829072	17830926	1854	LTR/Gypsy/TEKAY-DEL	0.271038	6	0.842742	1	1	1	1	1	1	1	1	0	1	1	1	1	1	1	1	1	1	1	0	1	1	1	1	1	1	1	1	1	1	1	1	1	1	1	1	1	1	1	1	1	1
Pl01	17830200	17831353	1153	LTR/Gypsy/TAT	0.271038	6	0.842742	1	1	1	1	1	1	1	1	0	1	1	1	1	1	1	1	1	1	1	0	1	1	1	1	1	1	1	1	1	1	1	1	1	1	1	1	1	1	1	1	1	1
Pl01	17831146	17831873	727	LTR/Gypsy/CRM	0.271038	6	0.842742	1	1	1	1	1	1	1	1	0	1	1	1	1	1	1	1	1	1	1	0	1	1	1	1	1	1	1	1	1	1	1	1	1	1	1	1	1	1	1	1	1	1
Pl01	17831335	17836338	5003	LTR/Gypsy/TAT	0.271038	6	0.842742	1	1	1	1	1	1	1	1	0	1	1	1	1	1	1	1	1	1	1	0	1	1	1	1	1	1	1	1	1	1	1	1	1	1	1	1	1	1	1	1	1	1
Pl01	17834698	17837356	2658	LTR/Gypsy/TEKAY-DEL	0.271038	6	0.842742	1	1	1	1	1	1	1	1	0	1	1	1	1	1	1	1	1	1	1	0	1	1	1	1	1	1	1	1	1	1	1	1	1	1	1	1	1	1	1	1	1	1
Pl01	17837145	17837873	728	LTR/Gypsy/CRM	0.271038	6	0.842742	1	1	1	1	1	1	1	1	0	1	1	1	1	1	1	1	1	1	1	0	1	1	1	1	1	1	1	1	1	1	1	1	1	1	1	1	1	1	1	1	1	1
Pl01	17837330	17837977	647	LTR/Gypsy/TEKAY-DEL	0.271038	6	0.842742	1	1	1	1	1	1	1	1	0	1	1	1	1	1	1	1	1	1	1	0	1	1	1	1	1	1	1	1	1	1	1	1	1	1	1	1	1	1	1	1	1	1
Pl01	17837873	17838687	814	LTR/Gypsy/TAT	0.271038	6	0.842742	1	1	1	1	1	1	1	1	0	1	1	1	1	1	1	1	1	1	1	0	1	1	1	1	1	1	1	1	1	1	1	1	1	1	1	1	1	1	1	1	1	1
Pl01	17838383	17839803	1420	LTR/Copia/SIRE	0.271038	6	0.842742	1	1	1	1	1	1	1	1	0	1	1	1	1	1	1	1	1	1	1	0	1	1	1	1	1	1	1	1	1	1	1	1	1	1	1	1	1	1	1	1	1	1
Pl01	17839804	17842659	2855	LTR/Gypsy/TAT	0.271038	6	0.842742	1	1	1	1	1	1	1	1	0	1	1	1	1	1	1	1	1	1	1	0	1	1	1	1	1	1	1	1	1	1	1	1	1	1	1	1	1	1	1	1	1	1
Pl01	17840150	17843134	2984	LTR/Gypsy/TAT	0.271038	6	0.842742	1	1	1	1	1	1	1	1	0	1	1	1	1	1	1	1	1	1	1	0	1	1	1	1	1	1	1	1	1	1	1	1	1	1	1	1	1	1	1	1	1	1
Pl01	17855844	17856797	953	LTR/Gypsy	0.03385	15	0.316711	5	1	1	1	1	1	1	0	0	1	1	1	1	0	1	1	1	1	1	0	1	0	1	1	1	1	1	1	1	1	1	1	1	1	1	1	1	1	1	1	1	1
Pl01	17856399	17856956	557	LTR/Gypsy/TAT	0.03385	15	0.316711	5	1	1	1	1	1	1	0	0	1	1	1	1	0	1	1	1	1	1	0	1	0	1	1	1	1	1	1	1	1	1	1	1	1	1	1	1	1	1	1	1	1
Pl01	17857372	17858335	963	LTR/Gypsy/CRM	0.03385	15	0.316711	5	1	1	1	1	1	1	0	0	1	1	1	1	0	1	1	1	1	1	0	1	0	1	1	1	1	1	1	1	1	1	1	1	1	1	1	1	1	1	1	1	1
Pl01	17858754	17865532	6778	LTR/Copia/SIRE	0.03385	15	0.316711	5	1	1	1	1	1	1	0	0	1	1	1	1	0	1	1	1	1	1	0	1	0	1	1	1	1	1	1	1	1	1	1	1	1	1	1	1	1	1	1	1	1
Pl01	17865732	17866671	939	LTR/Copia/SIRE	0.03385	15	0.316711	5	1	1	1	1	1	1	0	0	1	1	1	1	0	1	1	1	1	1	0	1	0	1	1	1	1	1	1	1	1	1	1	1	1	1	1	1	1	1	1	1	1
Pl01	17866671	17868441	1770	LTR/Gypsy	0.03385	15	0.316711	5	1	1	1	1	1	1	0	0	1	1	1	1	0	1	1	1	1	1	0	1	0	1	1	1	1	1	1	1	1	1	1	1	1	1	1	1	1	1	1	1	1
Pl01	17868701	17870682	1981	LTR/Gypsy/CRM	0.01632	18	0.1638	8	1	1	1	1	1	1	0	0	1	0	1	1	0	1	1	1	1	1	0	1	0	1	1	1	1	1	1	1	1	1	1	1	1	1	1	1	1	1	1	1	1
Pl01	17869846	17870689	843	LTR/Gypsy/TAT	0.01632	18	0.1638	8	1	1	1	1	1	1	0	0	1	0	1	1	0	1	1	1	1	1	0	1	0	1	1	1	1	1	1	1	1	1	1	1	1	1	1	1	1	1	1	1	1
Pl01	17870690	17881010	10320	LTR/Gypsy/TEKAY-DEL	0.001617	28	0.248489	6	1	1	1	1	0	1	0	0	1	0	1	1	0	1	0	1	1	1	0	1	0	0	1	1	1	1	1	1	1	1	1	1	1	1	1	1	1	1	1	1	1
Pl01	17880366	17881259	893	LTR/Gypsy/TAT	0.52459	3	0.40625	4	1	1	1	1	1	1	1	1	1	0	1	1	1	1	1	1	1	1	1	1	1	1	1	1	1	1	1	1	1	1	1	1	1	1	1	1	1	1	1	1	1
Pl01	17881258	17882161	903	LTR/Gypsy/CRM	0.52459	3	0.40625	4	1	1	1	1	1	1	1	1	1	0	1	1	1	1	1	1	1	1	1	1	1	1	1	1	1	1	1	1	1	1	1	1	1	1	1	1	1	1	1	1	1
Pl01	17889956	17893155	3199	LTR/Gypsy/TAT	0.137816	9	0.643548	2	1	1	1	1	1	1	1	0	1	1	1	1	1	1	0	1	1	1	0	1	1	1	1	1	1	1	1	1	1	1	1	1	1	1	1	1	1	1	1	1	1
Pl01	17893156	17896334	3178	LTR/Copia/SIRE	0.137816	9	0.643548	2	1	1	1	1	1	1	1	0	1	1	1	1	1	1	0	1	1	1	0	1	1	1	1	1	1	1	1	1	1	1	1	1	1	1	1	1	1	1	1	1	1
Pl01	17893246	17897001	3755	LTR/Gypsy/TAT	0.137816	9	0.643548	2	1	1	1	1	1	1	1	0	1	1	1	1	1	1	0	1	1	1	0	1	1	1	1	1	1	1	1	1	1	1	1	1	1	1	1	1	1	1	1	1	1
Pl01	17897003	17898370	1367	LTR/Gypsy/TAT	0.52459	3	0.59375	2	1	1	1	1	1	1	1	1	1	1	1	1	1	1	0	1	1	1	1	1	1	1	1	1	1	1	1	1	1	1	1	1	1	1	1	1	1	1	1	1	1
Pl01	17898005	17901642	3637	LTR/Gypsy/TAT	0.52459	3	0.59375	2	1	1	1	1	1	1	1	1	1	1	1	1	1	1	0	1	1	1	1	1	1	1	1	1	1	1	1	1	1	1	1	1	1	1	1	1	1	1	1	1	1
Pl01	17901216	17902598	1382	LTR/Gypsy/TAT	0.52459	3	0.59375	2	1	1	1	1	1	1	1	1	1	1	1	1	1	1	0	1	1	1	1	1	1	1	1	1	1	1	1	1	1	1	1	1	1	1	1	1	1	1	1	1	1
Pl01	17902580	17903356	776	LTR/Gypsy/TAT	0.52459	3	0.59375	2	1	1	1	1	1	1	1	1	1	1	1	1	1	1	0	1	1	1	1	1	1	1	1	1	1	1	1	1	1	1	1	1	1	1	1	1	1	1	1	1	1
Pl01	17903349	17904456	1107	LTR/Gypsy/TAT	0.52459	3	0.59375	2	1	1	1	1	1	1	1	1	1	1	1	1	1	1	0	1	1	1	1	1	1	1	1	1	1	1	1	1	1	1	1	1	1	1	1	1	1	1	1	1	1
Pl01	17904458	17912606	8148	LTR/Gypsy/TEKAY-DEL	0.068908	12	0.458092	3	1	1	1	1	0	1	1	1	1	1	1	1	1	0	0	1	1	1	0	1	1	1	1	1	1	1	1	1	1	1	1	1	1	1	1	1	1	1	1	1	1
Pl01	17912569	17914632	2063	LTR/Gypsy/TAT	0.52459	3	0.59375	2	1	1	1	1	1	1	1	1	1	1	1	1	1	1	0	1	1	1	1	1	1	1	1	1	1	1	1	1	1	1	1	1	1	1	1	1	1	1	1	1	1
Pl01	17913732	17916609	2877	LTR/Gypsy/TEKAY-DEL	0.271038	6	0.344758	5	1	1	1	1	1	1	1	1	1	1	1	1	1	1	0	1	1	1	0	1	1	1	1	1	1	1	1	1	1	1	1	1	1	1	1	1	1	1	1	1	1
Pl01	17914348	17917462	3114	LTR/Gypsy/TAT	0.52459	3	0.59375	2	1	1	1	1	1	1	1	1	1	1	1	1	1	1	0	1	1	1	1	1	1	1	1	1	1	1	1	1	1	1	1	1	1	1	1	1	1	1	1	1	1
Pl01	17933806	17938770	4964	LTR/Copia/SIRE	0.52459	3	0.40625	4	1	1	1	1	1	1	1	0	1	1	1	1	1	1	1	1	1	1	1	1	1	1	1	1	1	1	1	1	1	1	1	1	1	1	1	1	1	1	1	1	1
Pl01	17938767	17939613	846	LTR/Gypsy/CRM	0.52459	3	0.40625	4	1	1	1	1	1	1	1	0	1	1	1	1	1	1	1	1	1	1	1	1	1	1	1	1	1	1	1	1	1	1	1	1	1	1	1	1	1	1	1	1	1
Pl01	17939607	17940227	620	LTR/Gypsy/TAT	0.52459	3	0.40625	4	1	1	1	1	1	1	1	0	1	1	1	1	1	1	1	1	1	1	1	1	1	1	1	1	1	1	1	1	1	1	1	1	1	1	1	1	1	1	1	1	1
Pl01	17940223	17942877	2654	LTR/Gypsy/TAT	0.52459	3	0.40625	4	1	1	1	1	1	1	1	0	1	1	1	1	1	1	1	1	1	1	1	1	1	1	1	1	1	1	1	1	1	1	1	1	1	1	1	1	1	1	1	1	1
Pl01	17974026	17975104	1078	LTR/Gypsy/TAT	0.47541	3	1	0	1	1	1	1	1	1	1	1	1	1	1	1	1	1	1	1	1	1	1	1	1	1	1	1	1	1	1	1	1	1	1	1	1	1	1	1	1	0	1	1	1
Pl01	17980033	17980674	641	LTR/Copia/TAR-TORK	0.52459	3	0.40625	4	1	1	1	1	1	1	1	0	1	1	1	1	1	1	1	1	1	1	1	1	1	1	1	1	1	1	1	1	1	1	1	1	1	1	1	1	1	1	1	1	1
Pl01	17981091	17983404	2313	LTR/Gypsy/TEKAY-DEL	0.52459	3	0.40625	4	1	1	1	1	1	1	1	0	1	1	1	1	1	1	1	1	1	1	1	1	1	1	1	1	1	1	1	1	1	1	1	1	1	1	1	1	1	1	1	1	1
Pl01	17983406	17983949	543	LTR/Gypsy/TAT	0.52459	3	0.40625	4	1	1	1	1	1	1	1	0	1	1	1	1	1	1	1	1	1	1	1	1	1	1	1	1	1	1	1	1	1	1	1	1	1	1	1	1	1	1	1	1	1
Pl01	17983741	17986717	2976	LTR/Gypsy/CRM	0.52459	3	0.40625	4	1	1	1	1	1	1	1	0	1	1	1	1	1	1	1	1	1	1	1	1	1	1	1	1	1	1	1	1	1	1	1	1	1	1	1	1	1	1	1	1	1
Pl01	17986727	17999974	13247	LTR/Gypsy/TAT	0.271038	6	0.842742	1	1	1	1	1	1	1	1	0	1	1	1	1	1	1	1	1	1	1	1	1	1	1	1	1	1	1	1	1	1	1	1	0	1	1	1	1	1	1	1	1	1
Pl01	18000002	18001255	1253	LTR/Copia/TAR-TORK	0.52459	3	0.40625	4	1	1	1	1	1	1	1	0	1	1	1	1	1	1	1	1	1	1	1	1	1	1	1	1	1	1	1	1	1	1	1	1	1	1	1	1	1	1	1	1	1
Pl01	18001260	18002584	1324	LTR/Gypsy/TAT	0.52459	3	0.40625	4	1	1	1	1	1	1	1	0	1	1	1	1	1	1	1	1	1	1	1	1	1	1	1	1	1	1	1	1	1	1	1	1	1	1	1	1	1	1	1	1	1
Pl01	18002441	18003549	1108	LTR/Gypsy/ATHILA	0.52459	3	0.40625	4	1	1	1	1	1	1	1	0	1	1	1	1	1	1	1	1	1	1	1	1	1	1	1	1	1	1	1	1	1	1	1	1	1	1	1	1	1	1	1	1	1
Pl01	18024096	18025942	1846	LTR/Gypsy/TEKAY-DEL	0.52459	3	0.59375	2	1	1	1	1	1	1	1	1	1	1	1	1	1	1	1	1	1	1	1	1	1	1	1	1	1	0	1	1	1	1	1	1	1	1	1	1	1	1	1	1	1
Pl01	18024141	18024745	604	LTR/Gypsy/TEKAY-DEL	0.52459	3	0.59375	2	1	1	1	1	1	1	1	1	1	1	1	1	1	1	1	1	1	1	1	1	1	1	1	1	1	0	1	1	1	1	1	1	1	1	1	1	1	1	1	1	1
Pl01	18024965	18026637	1672	LTR/Gypsy/TEKAY-DEL	0.52459	3	0.59375	2	1	1	1	1	1	1	1	1	1	1	1	1	1	1	1	1	1	1	1	1	1	1	1	1	1	0	1	1	1	1	1	1	1	1	1	1	1	1	1	1	1
Pl01	18032137	18034593	2456	LTR/Gypsy/TEKAY-DEL	0.007715	21	0.718576	1	1	1	1	1	0	1	1	0	0	1	1	1	1	1	0	1	1	1	0	1	0	0	1	1	1	1	1	1	1	1	1	1	1	1	1	1	1	1	1	1	1
Pl01	18036042	18037218	1176	LTR/Gypsy/CRM	0.221858	7	1	0	1	1	1	1	1	1	1	1	1	1	1	1	1	1	1	1	1	1	1	1	1	1	1	1	1	1	1	1	1	1	1	1	1	1	1	1	1	1	0	1	0
Pl01	18037226	18038075	849	LTR/Gypsy/CRM	0.221858	7	1	0	1	1	1	1	1	1	1	1	1	1	1	1	1	1	1	1	1	1	1	1	1	1	1	1	1	1	1	1	1	1	1	1	1	1	1	1	1	1	0	1	0
Pl01	18098079	18101933	3854	LTR/Gypsy/TEKAY-DEL	0.52459	3	0.59375	2	1	1	1	1	1	1	1	1	1	1	1	1	1	1	1	1	1	1	0	1	1	1	1	1	1	1	1	1	1	1	1	1	1	1	1	1	1	1	1	1	1
Pl01	18098774	18104421	5647	LTR/Gypsy/TEKAY-DEL	0.52459	3	0.59375	2	1	1	1	1	1	1	1	1	1	1	1	1	1	1	1	1	1	1	0	1	1	1	1	1	1	1	1	1	1	1	1	1	1	1	1	1	1	1	1	1	1
Pl01	18104574	18107074	2500	LTR/Copia/SIRE	0.52459	3	0.59375	2	1	1	1	1	1	1	1	1	1	1	1	1	1	1	1	1	1	1	0	1	1	1	1	1	1	1	1	1	1	1	1	1	1	1	1	1	1	1	1	1	1
Pl01	18134418	18136527	2109	LTR/Gypsy/TEKAY-DEL	0.271038	6	0.842742	1	1	1	1	1	1	1	1	0	1	1	1	1	1	0	1	1	1	1	1	1	1	1	1	1	1	1	1	1	1	1	1	1	1	1	1	1	1	1	1	1	1
Pl01	18135970	18139948	3978	LTR/Gypsy/TEKAY-DEL	0.137816	9	0.643548	2	1	1	1	1	1	1	1	0	1	1	1	1	1	0	1	1	1	1	1	1	0	1	1	1	1	1	1	1	1	1	1	1	1	1	1	1	1	1	1	1	1
Pl01	18139293	18140963	1670	LTR/Gypsy/TAT	0.271038	6	0.842742	1	1	1	1	1	1	1	1	0	1	1	1	1	1	1	1	1	1	1	1	1	0	1	1	1	1	1	1	1	1	1	1	1	1	1	1	1	1	1	1	1	1
Pl01	18171107	18175566	4459	LTR/Gypsy/TEKAY-DEL	0.068908	12	0.458092	3	1	1	1	1	1	1	1	0	1	1	1	1	1	0	1	0	1	1	1	1	1	1	1	0	1	1	1	1	1	1	1	1	1	1	1	1	1	1	1	1	1
Pl01	18175567	18179577	4010	LTR/Gypsy/ATHILA	0.068908	12	0.458092	3	1	1	1	1	1	1	1	0	1	1	1	1	1	0	1	0	1	1	1	1	1	1	1	0	1	1	1	1	1	1	1	1	1	1	1	1	1	1	1	1	1
Pl01	18273363	18278697	5334	LTR/Gypsy/TEKAY-DEL	0.03385	15	0.683289	2	1	1	1	1	0	1	1	0	1	1	1	1	1	1	1	1	1	1	1	1	0	0	1	1	1	0	1	1	1	1	1	1	1	1	1	1	1	1	1	1	1
Pl01	18279891	18282038	2147	LTR/Gypsy/CRM	0.47541	3	1	0	1	1	1	1	1	1	1	1	1	1	1	1	1	1	1	1	1	1	1	1	1	1	1	1	1	1	1	1	1	1	1	1	1	1	1	1	1	1	1	1	1
Pl01	18317245	18318054	809	LTR/Gypsy/TAT	1e-05	50	1	0	1	1	1	1	1	1	1	1	1	1	1	1	1	1	1	1	1	1	1	1	1	1	1	1	1	1	1	1	1	1	1	1	1	1	0	1	0	1	1	1	1
Pl01	18317867	18319865	1998	LTR/Gypsy/TEKAY-DEL	1e-05	50	1	0	1	1	1	1	1	1	1	1	1	1	1	1	1	1	1	1	1	1	1	1	1	1	1	1	1	1	1	1	1	1	1	1	1	1	0	1	0	1	1	1	1
Pl01	18319874	18322313	2439	LTR/Gypsy/TEKAY-DEL	1e-05	50	1	0	1	1	1	1	1	1	1	1	1	1	1	1	1	1	1	1	1	1	1	1	1	1	1	1	1	1	1	1	1	1	1	1	1	1	0	1	0	1	1	1	1
Pl01	18322481	18332152	9671	LTR/Gypsy/TEKAY-DEL	1e-05	50	1	0	1	1	1	1	1	1	1	1	1	1	1	1	1	1	1	1	1	1	1	1	1	1	1	1	1	1	1	1	1	1	1	1	1	1	0	1	0	1	1	1	1
Pl01	18332072	18334168	2096	LTR/Gypsy/CRM	0.019962	17	1	0	1	1	1	1	1	1	1	1	1	1	1	1	1	1	1	1	1	1	1	1	1	1	1	1	1	1	1	1	1	1	1	1	1	1	0	1	1	1	1	1	1
Pl01	18334175	18336932	2757	LTR/Gypsy/TAT	0.019962	17	1	0	1	1	1	1	1	1	1	1	1	1	1	1	1	1	1	1	1	1	1	1	1	1	1	1	1	1	1	1	1	1	1	1	1	1	0	1	1	1	1	1	1
Pl01	18336924	18338717	1793	LTR/Copia/SIRE	1e-06	60	1	0	1	1	1	1	1	1	1	1	1	1	1	1	1	1	1	1	1	1	1	1	1	1	1	1	1	1	1	1	1	1	1	1	1	0	0	1	0	1	1	1	0
Pl01	18338760	18340924	2164	LTR/Gypsy/CRM	0.019962	17	1	0	1	1	1	1	1	1	1	1	1	1	1	1	1	1	1	1	1	1	1	1	1	1	1	1	1	1	1	1	1	1	1	1	1	1	0	1	1	1	1	1	1
Pl01	18340915	18343306	2391	LTR/Gypsy/TEKAY-DEL	0.019962	17	1	0	1	1	1	1	1	1	1	1	1	1	1	1	1	1	1	1	1	1	1	1	1	1	1	1	1	1	1	1	1	1	1	1	1	1	0	1	1	1	1	1	1
Pl01	18343582	18345925	2343	LTR/Gypsy/TEKAY-DEL	0.019962	17	1	0	1	1	1	1	1	1	1	1	1	1	1	1	1	1	1	1	1	1	1	1	1	1	1	1	1	1	1	1	1	1	1	1	1	1	0	1	1	1	1	1	1
Pl01	18345921	18351002	5081	LTR/Gypsy/CRM	0.019962	17	1	0	1	1	1	1	1	1	1	1	1	1	1	1	1	1	1	1	1	1	1	1	1	1	1	1	1	1	1	1	1	1	1	1	1	1	0	1	1	1	1	1	1
Pl01	18351003	18351900	897	LTR/Gypsy/TAT	0.019962	17	1	0	1	1	1	1	1	1	1	1	1	1	1	1	1	1	1	1	1	1	1	1	1	1	1	1	1	1	1	1	1	1	1	1	1	1	0	1	1	1	1	1	1
Pl01	18351900	18354149	2249	LTR/Gypsy/CRM	0.03842	14	0.59375	2	1	1	1	1	1	1	1	1	1	1	1	1	1	1	0	1	1	1	1	1	1	1	1	1	1	1	1	1	1	1	1	1	1	1	0	1	1	0	1	1	1
Pl01	18352841	18355119	2278	LTR/Gypsy/TEKAY-DEL	0.03842	14	0.59375	2	1	1	1	1	1	1	1	1	1	1	1	1	1	1	0	1	1	1	1	1	1	1	1	1	1	1	1	1	1	1	1	1	1	1	0	1	1	0	1	1	1
Pl01	18355104	18356599	1495	LTR/Gypsy/TEKAY-DEL	0.03842	14	0.59375	2	1	1	1	1	1	1	1	1	1	1	1	1	1	1	0	1	1	1	1	1	1	1	1	1	1	1	1	1	1	1	1	1	1	1	0	1	1	0	1	1	1
Pl01	18355338	18359461	4123	LTR/Gypsy/TAT	0.03842	14	0.59375	2	1	1	1	1	1	1	1	1	1	1	1	1	1	1	0	1	1	1	1	1	1	1	1	1	1	1	1	1	1	1	1	1	1	1	0	1	1	0	1	1	1
Pl01	18358752	18360290	1538	LTR/Gypsy/TEKAY-DEL	0.03842	14	0.59375	2	1	1	1	1	1	1	1	1	1	1	1	1	1	1	0	1	1	1	1	1	1	1	1	1	1	1	1	1	1	1	1	1	1	1	0	1	1	0	1	1	1
Pl01	18360736	18368413	7677	LTR/Gypsy/CRM	0.019962	17	1	0	1	1	1	1	1	1	1	1	1	1	1	1	1	1	1	1	1	1	1	1	1	1	1	1	1	1	1	1	1	1	1	1	1	1	0	1	1	1	1	1	1
Pl01	18368617	18371495	2878	LTR/Gypsy/TAT	0.003578	24	1	0	1	1	1	1	1	1	1	1	1	1	1	1	1	1	1	1	1	1	1	1	1	1	1	1	1	1	1	1	1	1	1	1	1	1	0	1	1	0	1	1	1
Pl01	18371682	18373483	1801	LTR/Gypsy/TAT	0.019962	17	1	0	1	1	1	1	1	1	1	1	1	1	1	1	1	1	1	1	1	1	1	1	1	1	1	1	1	1	1	1	1	1	1	1	1	1	0	1	1	1	1	1	1
Pl01	18372108	18373491	1383	LTR/Gypsy/TAT	0.019962	17	1	0	1	1	1	1	1	1	1	1	1	1	1	1	1	1	1	1	1	1	1	1	1	1	1	1	1	1	1	1	1	1	1	1	1	1	0	1	1	1	1	1	1
Pl01	18373988	18375162	1174	LTR/Gypsy/CRM	3e-05	45	1	0	1	1	1	1	1	1	1	1	1	1	1	1	1	1	1	1	1	1	1	1	1	1	1	1	1	1	1	1	1	1	1	1	1	1	0	1	1	0	1	1	0
Pl01	18375163	18377027	1864	LTR/Gypsy/TAT	0.47541	3	1	0	1	1	1	1	1	1	1	1	1	1	1	1	1	1	1	1	1	1	1	1	1	1	1	1	1	1	1	1	1	1	1	1	1	1	1	1	1	1	1	1	1
Pl01	18421157	18422637	1480	LTR/Gypsy/TEKAY-DEL	0.52459	3	0.59375	2	1	1	1	1	1	1	1	1	1	1	1	1	1	1	1	1	1	1	1	1	1	1	1	1	1	0	1	1	1	1	1	1	1	1	1	1	1	1	1	1	1
Pl01	18422634	18424962	2328	LTR/Gypsy/TEKAY-DEL	0.271038	6	0.842742	1	1	1	1	1	1	1	1	0	1	1	1	1	1	1	1	1	1	1	1	1	1	1	1	1	1	0	1	1	1	1	1	1	1	1	1	1	1	1	1	1	1
Pl01	18424502	18425350	848	LTR/Gypsy/TEKAY-DEL	0.271038	6	0.842742	1	1	1	1	1	1	1	1	0	1	1	1	1	1	1	1	1	1	1	1	1	1	1	1	1	1	0	1	1	1	1	1	1	1	1	1	1	1	1	1	1	1
Pl01	18425351	18430149	4798	LTR/Gypsy/TEKAY-DEL	0.271038	6	0.842742	1	1	1	1	1	1	1	1	0	1	1	1	1	1	1	1	1	1	1	1	1	1	1	1	1	1	0	1	1	1	1	1	1	1	1	1	1	1	1	1	1	1
Pl01	18428094	18430649	2555	LTR/Gypsy/TAT	0.271038	6	0.842742	1	1	1	1	1	1	1	1	0	1	1	1	1	1	1	1	1	1	1	1	1	1	1	1	1	1	0	1	1	1	1	1	1	1	1	1	1	1	1	1	1	1
Pl01	18430153	18431328	1175	LTR/Gypsy/TEKAY-DEL	0.52459	3	0.40625	4	1	1	1	1	1	1	1	0	1	1	1	1	1	1	1	1	1	1	1	1	1	1	1	1	1	1	1	1	1	1	1	1	1	1	1	1	1	1	1	1	1
Pl01	18438895	18439500	605	LTR/Gypsy/TEKAY-DEL	0.52459	3	0.59375	2	1	1	1	1	1	1	1	1	1	1	1	1	1	1	1	1	1	1	0	1	1	1	1	1	1	1	1	1	1	1	1	1	1	1	1	1	1	1	1	1	1
Pl01	18439501	18442025	2524	LTR/Copia/SIRE	0.462517	3	0.59375	2	1	1	1	1	1	1	1	1	1	1	1	1	1	1	1	1	1	1	0	1	1	1	1	1	1	1	1	1	1	1	1	1	1	1	1	1	1	1	1	1	1
Pl01	18442314	18449986	7672	LTR/Gypsy/TEKAY-DEL	0.221858	7	1	0	1	1	1	1	1	1	1	1	1	1	1	1	1	1	1	1	1	1	1	1	1	1	1	1	1	1	1	1	1	1	1	1	1	1	1	1	1	1	1	1	1
Pl01	18450685	18460256	9571	LTR/Gypsy/TEKAY-DEL	0.47541	3	1	0	1	1	1	1	1	1	1	1	1	1	1	1	1	1	1	1	1	1	1	1	1	1	1	1	1	1	1	1	1	1	1	1	1	1	1	1	1	1	1	1	1
Pl01	18460357	18460891	534	LTR/Gypsy/TAT	0.47541	3	1	0	1	1	1	1	1	1	1	1	1	1	1	1	1	1	1	1	1	1	1	1	1	1	1	1	1	1	1	1	1	1	1	1	1	1	1	1	1	1	1	1	1
Pl01	18460892	18462914	2022	LTR/Gypsy/TEKAY-DEL	0.47541	3	1	0	1	1	1	1	1	1	1	1	1	1	1	1	1	1	1	1	1	1	1	1	1	1	1	1	1	1	1	1	1	1	1	1	1	1	1	1	1	1	1	1	1
Pl01	18463013	18469704	6691	LTR/Copia/SIRE	0.47541	3	1	0	1	1	1	1	1	1	1	1	1	1	1	1	1	1	1	1	1	1	1	1	1	1	1	1	1	1	1	1	1	1	1	1	1	1	1	1	1	1	1	1	1
Pl01	18469659	18472791	3132	LTR/Gypsy/TEKAY-DEL	0.47541	3	1	0	1	1	1	1	1	1	1	1	1	1	1	1	1	1	1	1	1	1	1	1	1	1	1	1	1	1	1	1	1	1	1	1	1	1	1	1	1	1	1	1	1
Pl01	18472792	18473683	891	LTR/Gypsy/TEKAY-DEL	0.47541	3	1	0	1	1	1	1	1	1	1	1	1	1	1	1	1	1	1	1	1	1	1	1	1	1	1	1	1	1	1	1	1	1	1	1	1	1	1	1	1	1	1	1	1
Pl01	18473684	18478995	5311	LTR/Gypsy/TEKAY-DEL	0.47541	3	1	0	1	1	1	1	1	1	1	1	1	1	1	1	1	1	1	1	1	1	1	1	1	1	1	1	1	1	1	1	1	1	1	1	1	1	1	1	1	1	1	1	1
Pl01	18478997	18482595	3598	LTR/Copia/SIRE	0.47541	3	1	0	1	1	1	1	1	1	1	1	1	1	1	1	1	1	1	1	1	1	1	1	1	1	1	1	1	1	1	1	1	1	1	1	1	1	1	1	1	1	1	1	1
Pl01	18486841	18487904	1063	LTR/Gypsy/TEKAY-DEL	0.47541	3	1	0	1	1	1	1	1	1	1	1	1	1	1	1	1	1	1	1	1	1	1	1	1	1	1	1	1	1	1	1	1	1	1	1	1	1	1	1	1	1	1	1	1
Pl01	18487901	18490981	3080	LTR/Gypsy/TEKAY-DEL	0.47541	3	1	0	1	1	1	1	1	1	1	1	1	1	1	1	1	1	1	1	1	1	1	1	1	1	1	1	1	1	1	1	1	1	1	1	1	1	1	1	1	1	1	1	1
Pl01	18487905	18489175	1270	LTR/Gypsy/TEKAY-DEL	0.47541	3	1	0	1	1	1	1	1	1	1	1	1	1	1	1	1	1	1	1	1	1	1	1	1	1	1	1	1	1	1	1	1	1	1	1	1	1	1	1	1	1	1	1	1
Pl01	18489657	18491844	2187	LTR/Gypsy/TEKAY-DEL	0.47541	3	1	0	1	1	1	1	1	1	1	1	1	1	1	1	1	1	1	1	1	1	1	1	1	1	1	1	1	1	1	1	1	1	1	1	1	1	1	1	1	1	1	1	1
Pl01	18491453	18494980	3527	LTR/Gypsy/CRM	0.47541	3	1	0	1	1	1	1	1	1	1	1	1	1	1	1	1	1	1	1	1	1	1	1	1	1	1	1	1	1	1	1	1	1	1	1	1	1	1	1	1	1	1	1	1
Pl01	18491835	18496730	4895	LTR/Gypsy/TEKAY-DEL	0.47541	3	1	0	1	1	1	1	1	1	1	1	1	1	1	1	1	1	1	1	1	1	1	1	1	1	1	1	1	1	1	1	1	1	1	1	1	1	1	1	1	1	1	1	1
Pl01	18495405	18500723	5318	LTR/Gypsy/TEKAY-DEL	0.47541	3	1	0	1	1	1	1	1	1	1	1	1	1	1	1	1	1	1	1	1	1	1	1	1	1	1	1	1	1	1	1	1	1	1	1	1	1	1	1	1	1	1	1	1
Pl01	18497584	18500862	3278	LTR/Gypsy/TEKAY-DEL	0.47541	3	1	0	1	1	1	1	1	1	1	1	1	1	1	1	1	1	1	1	1	1	1	1	1	1	1	1	1	1	1	1	1	1	1	1	1	1	1	1	1	1	1	1	1
Pl01	18500845	18503601	2756	LTR/Gypsy/TEKAY-DEL	0.47541	3	1	0	1	1	1	1	1	1	1	1	1	1	1	1	1	1	1	1	1	1	1	1	1	1	1	1	1	1	1	1	1	1	1	1	1	1	1	1	1	1	1	1	1
Pl01	18501319	18505807	4488	LTR/Gypsy/TEKAY-DEL	0.47541	3	1	0	1	1	1	1	1	1	1	1	1	1	1	1	1	1	1	1	1	1	1	1	1	1	1	1	1	1	1	1	1	1	1	1	1	1	1	1	1	1	1	1	1
Pl01	18505808	18507884	2076	LTR/Gypsy/TEKAY-DEL	0.47541	3	1	0	1	1	1	1	1	1	1	1	1	1	1	1	1	1	1	1	1	1	1	1	1	1	1	1	1	1	1	1	1	1	1	1	1	1	1	1	1	1	1	1	1
Pl01	18507387	18510148	2761	LTR/Gypsy/TEKAY-DEL	0.47541	3	1	0	1	1	1	1	1	1	1	1	1	1	1	1	1	1	1	1	1	1	1	1	1	1	1	1	1	1	1	1	1	1	1	1	1	1	1	1	1	1	1	1	1
Pl01	18510146	18511046	900	LTR/Gypsy/TEKAY-DEL	0.47541	3	1	0	1	1	1	1	1	1	1	1	1	1	1	1	1	1	1	1	1	1	1	1	1	1	1	1	1	1	1	1	1	1	1	1	1	1	1	1	1	1	1	1	1
Pl01	18510463	18513469	3006	LTR/Gypsy/TAT	0.47541	3	1	0	1	1	1	1	1	1	1	1	1	1	1	1	1	1	1	1	1	1	1	1	1	1	1	1	1	1	1	1	1	1	1	1	1	1	1	1	1	1	1	1	1
Pl01	18513470	18514924	1454	LTR/Gypsy/TEKAY-DEL	0.47541	3	1	0	1	1	1	1	1	1	1	1	1	1	1	1	1	1	1	1	1	1	1	1	1	1	1	1	1	1	1	1	1	1	1	1	1	1	1	1	1	1	1	1	1
Pl01	18514926	18522521	7595	LTR/Gypsy/CRM	0.47541	3	1	0	1	1	1	1	1	1	1	1	1	1	1	1	1	1	1	1	1	1	1	1	1	1	1	1	1	1	1	1	1	1	1	1	1	1	1	1	1	1	1	1	1
Pl01	18522601	18528527	5926	LTR/Gypsy/TEKAY-DEL	0.47541	3	1	0	1	1	1	1	1	1	1	1	1	1	1	1	1	1	1	1	1	1	1	1	1	1	1	1	1	1	1	1	1	1	1	1	1	1	1	1	1	1	1	1	1
Pl01	18528744	18530319	1575	LTR/Gypsy/TEKAY-DEL	0.47541	3	1	0	1	1	1	1	1	1	1	1	1	1	1	1	1	1	1	1	1	1	1	1	1	1	1	1	1	1	1	1	1	1	1	1	1	1	1	1	1	1	1	1	1
Pl01	18530319	18531804	1485	LTR/Gypsy/TEKAY-DEL	0.728962	1	0.40625	4	1	1	1	1	1	0	1	1	1	1	1	1	1	1	1	1	1	1	1	1	1	1	1	1	1	1	1	1	1	1	1	1	1	1	1	1	1	1	1	1	1
Pl01	18531091	18531805	714	LTR/Gypsy/TEKAY-DEL	0.728962	1	0.40625	4	1	1	1	1	1	0	1	1	1	1	1	1	1	1	1	1	1	1	1	1	1	1	1	1	1	1	1	1	1	1	1	1	1	1	1	1	1	1	1	1	1
Pl01	18531806	18540532	8726	LTR/Gypsy/TEKAY-DEL	0.728962	1	0.40625	4	1	1	1	1	1	0	1	1	1	1	1	1	1	1	1	1	1	1	1	1	1	1	1	1	1	1	1	1	1	1	1	1	1	1	1	1	1	1	1	1	1
Pl01	18540651	18542358	1707	LTR/Gypsy/TAT	0.728962	1	0.40625	4	1	1	1	1	1	0	1	1	1	1	1	1	1	1	1	1	1	1	1	1	1	1	1	1	1	1	1	1	1	1	1	1	1	1	1	1	1	1	1	1	1
Pl01	18542304	18543535	1231	LTR/Gypsy/TEKAY-DEL	0.728962	1	0.40625	4	1	1	1	1	1	0	1	1	1	1	1	1	1	1	1	1	1	1	1	1	1	1	1	1	1	1	1	1	1	1	1	1	1	1	1	1	1	1	1	1	1
Pl01	18543481	18548573	5092	LTR/Gypsy/TEKAY-DEL	0.728962	1	0.40625	4	1	1	1	1	1	0	1	1	1	1	1	1	1	1	1	1	1	1	1	1	1	1	1	1	1	1	1	1	1	1	1	1	1	1	1	1	1	1	1	1	1
Pl01	18545128	18549216	4088	LTR/Gypsy/TAT	0.728962	1	0.40625	4	1	1	1	1	1	0	1	1	1	1	1	1	1	1	1	1	1	1	1	1	1	1	1	1	1	1	1	1	1	1	1	1	1	1	1	1	1	1	1	1	1
Pl01	18549394	18551649	2255	LTR/Gypsy/TEKAY-DEL	0.728962	1	0.40625	4	1	1	1	1	1	0	1	1	1	1	1	1	1	1	1	1	1	1	1	1	1	1	1	1	1	1	1	1	1	1	1	1	1	1	1	1	1	1	1	1	1
Pl01	18551480	18552160	680	LTR/Gypsy/TEKAY-DEL	0.728962	1	0.40625	4	1	1	1	1	1	0	1	1	1	1	1	1	1	1	1	1	1	1	1	1	1	1	1	1	1	1	1	1	1	1	1	1	1	1	1	1	1	1	1	1	1
Pl01	18552159	18567966	15807	LTR/Gypsy/TEKAY-DEL	0.728962	1	0.40625	4	1	1	1	1	1	0	1	1	1	1	1	1	1	1	1	1	1	1	1	1	1	1	1	1	1	1	1	1	1	1	1	1	1	1	1	1	1	1	1	1	1
Pl01	18578170	18582312	4142	LTR/Gypsy/TEKAY-DEL	0.728962	1	0.40625	4	1	1	1	1	1	0	1	1	1	1	1	1	1	1	1	1	1	1	1	1	1	1	1	1	1	1	1	1	1	1	1	1	1	1	1	1	1	1	1	1	1
Pl01	18582280	18583958	1678	LTR/Gypsy/TEKAY-DEL	0.47541	3	1	0	1	1	1	1	1	1	1	1	1	1	1	1	1	1	1	1	1	1	1	1	1	1	1	1	1	1	1	1	1	1	1	1	1	1	1	1	1	1	1	1	1
Pl01	18585966	18590338	4372	LTR/Gypsy/TEKAY-DEL	0.209142	7	0.170996	8	1	1	1	1	0	1	1	0	1	1	1	1	0	1	1	1	1	1	0	1	1	1	1	1	1	1	1	1	1	1	1	1	1	1	1	1	1	1	1	1	1
Pl01	18588168	18590490	2322	LTR/Gypsy/TAT	0.209142	7	0.170996	8	1	1	1	1	0	1	1	0	1	1	1	1	0	1	1	1	1	1	0	1	1	1	1	1	1	1	1	1	1	1	1	1	1	1	1	1	1	1	1	1	1
Pl01	18591233	18593584	2351	LTR/Gypsy/TEKAY-DEL	0.271038	6	0.842742	1	0	1	1	1	1	1	1	1	1	1	1	1	1	1	1	1	1	1	0	1	1	1	1	1	1	1	1	1	1	1	1	1	1	1	1	1	1	1	1	1	1
Pl01	18596118	18596773	655	LTR/Gypsy/TEKAY-DEL	0.52459	3	0.40625	4	1	1	1	1	1	1	1	1	0	1	1	1	1	1	1	1	1	1	1	1	1	1	1	1	1	1	1	1	1	1	1	1	1	1	1	1	1	1	1	1	1
Pl01	18596119	18596739	620	LTR/Gypsy/TEKAY-DEL	0.52459	3	0.40625	4	1	1	1	1	1	1	1	1	0	1	1	1	1	1	1	1	1	1	1	1	1	1	1	1	1	1	1	1	1	1	1	1	1	1	1	1	1	1	1	1	1
Pl01	18597073	18600465	3392	LTR/Gypsy/TEKAY-DEL	0.52459	3	0.40625	4	1	1	1	1	1	1	1	1	0	1	1	1	1	1	1	1	1	1	1	1	1	1	1	1	1	1	1	1	1	1	1	1	1	1	1	1	1	1	1	1	1
Pl01	18599101	18601258	2157	LTR/Gypsy/TAT	0.52459	3	0.40625	4	1	1	1	1	1	1	1	1	0	1	1	1	1	1	1	1	1	1	1	1	1	1	1	1	1	1	1	1	1	1	1	1	1	1	1	1	1	1	1	1	1
Pl01	18600337	18607846	7509	LTR/Gypsy/TEKAY-DEL	0.52459	3	0.40625	4	1	1	1	1	1	1	1	1	0	1	1	1	1	1	1	1	1	1	1	1	1	1	1	1	1	1	1	1	1	1	1	1	1	1	1	1	1	1	1	1	1
Pl01	18641110	18641929	819	LTR/Copia/SIRE	0.52459	3	0.40625	4	1	1	1	1	1	1	1	1	1	1	0	1	1	1	1	1	1	1	1	1	1	1	1	1	1	1	1	1	1	1	1	1	1	1	1	1	1	1	1	1	1
Pl01	18641930	18643984	2054	LTR/Gypsy/TEKAY-DEL	0.52459	3	0.40625	4	1	1	1	1	1	1	1	1	1	1	0	1	1	1	1	1	1	1	1	1	1	1	1	1	1	1	1	1	1	1	1	1	1	1	1	1	1	1	1	1	1
Pl01	18643985	18644841	856	LTR/Copia/SIRE	0.271038	6	0.157258	8	1	1	1	1	1	1	1	1	0	1	0	1	1	1	1	1	1	1	1	1	1	1	1	1	1	1	1	1	1	1	1	1	1	1	1	1	1	1	1	1	1
Pl01	18644842	18646812	1970	LTR/Gypsy/TAT	0.271038	6	0.157258	8	1	1	1	1	1	1	1	1	0	1	0	1	1	1	1	1	1	1	1	1	1	1	1	1	1	1	1	1	1	1	1	1	1	1	1	1	1	1	1	1	1
Pl01	18646813	18647439	626	LTR/Copia/SIRE	0.52459	3	0.40625	4	1	1	1	1	1	1	1	1	1	1	0	1	1	1	1	1	1	1	1	1	1	1	1	1	1	1	1	1	1	1	1	1	1	1	1	1	1	1	1	1	1
Pl01	18653155	18655795	2640	LTR/Gypsy/TEKAY-DEL	0.01632	18	0.8362	1	1	1	1	1	1	1	1	0	0	1	1	1	0	1	0	1	1	1	1	1	0	0	1	1	1	1	1	1	1	1	1	1	1	1	1	1	1	1	1	1	1
Pl01	18662170	18664611	2441	LTR/Gypsy/ATHILA	0.52459	3	0.59375	2	1	1	1	1	1	1	1	1	1	1	1	1	1	1	1	1	1	1	1	1	1	1	1	1	1	0	1	1	1	1	1	1	1	1	1	1	1	1	1	1	1
Pl01	18663771	18666880	3109	LTR/Gypsy/TAT	0.52459	3	0.59375	2	1	1	1	1	1	1	1	1	1	1	1	1	1	1	1	1	1	1	1	1	1	1	1	1	1	0	1	1	1	1	1	1	1	1	1	1	1	1	1	1	1
Pl01	18666784	18668614	1830	LTR/Gypsy/TEKAY-DEL	0.271038	6	0.344758	5	1	1	1	1	1	1	1	1	1	1	1	1	1	1	1	1	1	1	1	1	1	0	1	1	1	0	1	1	1	1	1	1	1	1	1	1	1	1	1	1	1
Pl01	18666983	18668614	1631	LTR/Gypsy/TAT	0.271038	6	0.344758	5	1	1	1	1	1	1	1	1	1	1	1	1	1	1	1	1	1	1	1	1	1	0	1	1	1	0	1	1	1	1	1	1	1	1	1	1	1	1	1	1	1
Pl01	18668167	18670759	2592	LTR/Gypsy/TAT	0.271038	6	0.344758	5	1	1	1	1	1	1	1	1	1	1	1	1	1	1	1	1	1	1	1	1	1	0	1	1	1	0	1	1	1	1	1	1	1	1	1	1	1	1	1	1	1
Pl01	18668619	18671528	2909	LTR/Gypsy/TEKAY-DEL	0.271038	6	0.344758	5	1	1	1	1	1	1	1	1	1	1	1	1	1	1	1	1	1	1	1	1	1	0	1	1	1	0	1	1	1	1	1	1	1	1	1	1	1	1	1	1	1
Pl01	18670630	18672769	2139	LTR/Gypsy/TAT	0.271038	6	0.344758	5	1	1	1	1	1	1	1	1	1	1	1	1	1	1	1	1	1	1	1	1	1	0	1	1	1	0	1	1	1	1	1	1	1	1	1	1	1	1	1	1	1
Pl01	18671299	18677586	6287	LTR/Gypsy/TEKAY-DEL	0.271038	6	0.344758	5	1	1	1	1	1	1	1	1	1	1	1	1	1	1	1	1	1	1	1	1	1	0	1	1	1	0	1	1	1	1	1	1	1	1	1	1	1	1	1	1	1
Pl01	18676610	18678267	1657	LTR/Gypsy/TEKAY-DEL	0.271038	6	0.344758	5	1	1	1	1	1	1	1	1	1	1	1	1	1	1	1	1	1	1	1	1	1	0	1	1	1	0	1	1	1	1	1	1	1	1	1	1	1	1	1	1	1
Pl01	18678523	18680525	2002	LTR/Copia/SIRE	0.271038	6	0.344758	5	1	1	1	1	1	1	1	1	1	1	1	1	1	1	1	1	1	1	1	1	1	0	1	1	1	0	1	1	1	1	1	1	1	1	1	1	1	1	1	1	1
Pl01	18680754	18681311	557	LTR/Gypsy/TAT	0.52459	3	0.59375	2	1	1	1	1	1	1	1	1	1	1	1	1	1	1	1	1	1	1	1	1	1	1	1	1	1	0	1	1	1	1	1	1	1	1	1	1	1	1	1	1	1
Pl01	18681312	18683367	2055	LTR/Gypsy/TAT	0.52459	3	0.59375	2	1	1	1	1	1	1	1	1	1	1	1	1	1	1	1	1	1	1	1	1	1	1	1	1	1	0	1	1	1	1	1	1	1	1	1	1	1	1	1	1	1
Pl01	18698883	18699431	548	LTR/Gypsy/TAT	0.47541	3	1	0	1	1	1	1	1	1	1	1	1	1	1	1	1	1	1	1	1	1	1	1	1	1	1	1	1	1	1	1	1	1	1	1	1	1	1	1	1	1	1	1	1
Pl01	18699501	18700363	862	LTR/Gypsy/TAT	0.47541	3	1	0	1	1	1	1	1	1	1	1	1	1	1	1	1	1	1	1	1	1	1	1	1	1	1	1	1	1	1	1	1	1	1	1	1	1	1	1	1	1	1	1	1
Pl01	18700489	18701119	630	LTR/Gypsy/TAT	0.47541	3	1	0	1	1	1	1	1	1	1	1	1	1	1	1	1	1	1	1	1	1	1	1	1	1	1	1	1	1	1	1	1	1	1	1	1	1	1	1	1	1	1	1	1
Pl01	18705389	18709638	4249	DNA/CACTA	0.47541	3	1	0	1	1	1	1	1	1	1	1	1	1	1	1	1	1	1	1	1	1	1	1	1	1	1	1	1	1	1	1	1	1	1	1	1	1	1	1	1	1	1	1	1
Pl01	18709790	18718378	8588	LTR/Gypsy/TEKAY-DEL	0.47541	3	1	0	1	1	1	1	1	1	1	1	1	1	1	1	1	1	1	1	1	1	1	1	1	1	1	1	1	1	1	1	1	1	1	1	1	1	1	1	1	1	1	1	1
Pl01	18719091	18719696	605	DNA/CACTA	0.47541	3	1	0	1	1	1	1	1	1	1	1	1	1	1	1	1	1	1	1	1	1	1	1	1	1	1	1	1	1	1	1	1	1	1	1	1	1	1	1	1	1	1	1	1
Pl01	18719158	18720110	952	DNA/CACTA	0.47541	3	1	0	1	1	1	1	1	1	1	1	1	1	1	1	1	1	1	1	1	1	1	1	1	1	1	1	1	1	1	1	1	1	1	1	1	1	1	1	1	1	1	1	1
Pl01	18720117	18720944	827	DNA/DTC	0.47541	3	1	0	1	1	1	1	1	1	1	1	1	1	1	1	1	1	1	1	1	1	1	1	1	1	1	1	1	1	1	1	1	1	1	1	1	1	1	1	1	1	1	1	1
Pl01	18721557	18725152	3595	LINE	0.47541	3	1	0	1	1	1	1	1	1	1	1	1	1	1	1	1	1	1	1	1	1	1	1	1	1	1	1	1	1	1	1	1	1	1	1	1	1	1	1	1	1	1	1	1
Pl01	18725155	18727394	2239	LTR/Gypsy/TAT	0.537483	3	0.842742	1	1	1	1	1	1	1	1	1	0	1	1	1	1	1	1	1	1	1	1	1	1	0	1	1	1	1	1	1	1	1	1	1	1	1	1	1	1	1	1	1	1
Pl01	18727760	18729807	2047	LTR/Gypsy/TAT	0.537483	3	0.842742	1	1	1	1	1	1	1	1	1	0	1	1	1	1	1	1	1	1	1	1	1	1	0	1	1	1	1	1	1	1	1	1	1	1	1	1	1	1	1	1	1	1
Pl01	18727854	18728850	996	LTR/Gypsy/TAT	0.537483	3	0.842742	1	1	1	1	1	1	1	1	1	0	1	1	1	1	1	1	1	1	1	1	1	1	0	1	1	1	1	1	1	1	1	1	1	1	1	1	1	1	1	1	1	1
Pl01	18729808	18737255	7447	LTR/Gypsy/TEKAY-DEL	0.537483	3	0.842742	1	1	1	1	1	1	1	1	1	0	1	1	1	1	1	1	1	1	1	1	1	1	0	1	1	1	1	1	1	1	1	1	1	1	1	1	1	1	1	1	1	1
Pl01	18735028	18739456	4428	LTR/Gypsy/TEKAY-DEL	0.537483	3	0.842742	1	1	1	1	1	1	1	1	1	0	1	1	1	1	1	1	1	1	1	1	1	1	0	1	1	1	1	1	1	1	1	1	1	1	1	1	1	1	1	1	1	1
Pl01	18739457	18740333	876	LTR/Gypsy/TAT	0.537483	3	0.842742	1	1	1	1	1	1	1	1	1	0	1	1	1	1	1	1	1	1	1	1	1	1	0	1	1	1	1	1	1	1	1	1	1	1	1	1	1	1	1	1	1	1
Pl01	18741926	18742768	842	DNA/CACTA	0.47541	3	1	0	1	1	1	1	1	1	1	1	1	1	1	1	1	1	1	1	1	1	1	1	1	1	1	1	1	1	1	1	1	1	1	1	1	1	1	1	1	1	1	1	1
Pl01	18742882	18744426	1544	LTR/Gypsy/TAT	0.47541	3	1	0	1	1	1	1	1	1	1	1	1	1	1	1	1	1	1	1	1	1	1	1	1	1	1	1	1	1	1	1	1	1	1	1	1	1	1	1	1	1	1	1	1
Pl01	18744804	18746016	1212	LTR/Gypsy/TAT	0.47541	3	1	0	1	1	1	1	1	1	1	1	1	1	1	1	1	1	1	1	1	1	1	1	1	1	1	1	1	1	1	1	1	1	1	1	1	1	1	1	1	1	1	1	1
Pl01	18746461	18752098	5637	LTR/Gypsy/TAT	0.537483	3	0.344758	5	1	1	1	1	1	1	1	1	1	1	1	1	1	1	1	1	1	1	0	1	1	0	1	1	1	1	1	1	1	1	1	1	1	1	1	1	1	1	1	1	1
Pl01	18752099	18752784	685	LTR/Gypsy/TAT	0.121496	9	0.307961	5	1	1	1	1	1	1	1	0	1	1	1	1	1	1	0	1	1	1	0	1	0	0	1	1	1	1	1	1	1	1	1	1	1	1	1	1	1	1	1	1	1
Pl01	18752778	18756187	3409	LTR/Gypsy/TAT	0.728962	1	0.59375	2	1	1	1	1	1	1	1	1	1	1	1	1	1	1	1	1	1	1	1	1	1	0	1	1	1	1	1	1	1	1	1	1	1	1	1	1	1	1	1	1	1
Pl01	18757997	18760494	2497	LTR/Gypsy/TEKAY-DEL	0.728962	1	0.59375	2	1	1	1	1	1	1	1	1	1	1	1	1	1	1	1	1	1	1	1	1	1	0	1	1	1	1	1	1	1	1	1	1	1	1	1	1	1	1	1	1	1
Pl01	18759517	18763588	4071	LTR/Copia/SIRE	0.47541	3	1	0	1	1	1	1	1	1	1	1	1	1	1	1	1	1	1	1	1	1	1	1	1	1	1	1	1	1	1	1	1	1	1	1	1	1	1	1	1	1	1	1	1
Pl01	18768855	18769788	933	LTR/Gypsy/TAT	0.47541	3	1	0	1	1	1	1	1	1	1	1	1	1	1	1	1	1	1	1	1	1	1	1	1	1	1	1	1	1	1	1	1	1	1	1	1	1	1	1	1	1	1	1	1
Pl01	18771157	18771928	771	LTR/Copia/IVANA-ORYCO	0.47541	3	1	0	1	1	1	1	1	1	1	1	1	1	1	1	1	1	1	1	1	1	1	1	1	1	1	1	1	1	1	1	1	1	1	1	1	1	1	1	1	1	1	1	1
Pl01	18772383	18773147	764	LTR/Copia/IVANA-ORYCO	0.47541	3	1	0	1	1	1	1	1	1	1	1	1	1	1	1	1	1	1	1	1	1	1	1	1	1	1	1	1	1	1	1	1	1	1	1	1	1	1	1	1	1	1	1	1
Pl01	18774199	18775251	1052	LTR/Gypsy/TAT	0.47541	3	1	0	1	1	1	1	1	1	1	1	1	1	1	1	1	1	1	1	1	1	1	1	1	1	1	1	1	1	1	1	1	1	1	1	1	1	1	1	1	1	1	1	1
Pl01	18775819	18776392	573	LTR/Gypsy/CRM	0.47541	3	1	0	1	1	1	1	1	1	1	1	1	1	1	1	1	1	1	1	1	1	1	1	1	1	1	1	1	1	1	1	1	1	1	1	1	1	1	1	1	1	1	1	1
Pl01	18776379	18778267	1888	LTR/Gypsy/TAT	0.47541	3	1	0	1	1	1	1	1	1	1	1	1	1	1	1	1	1	1	1	1	1	1	1	1	1	1	1	1	1	1	1	1	1	1	1	1	1	1	1	1	1	1	1	1
Pl01	18778268	18781010	2742	LTR/Gypsy/TEKAY-DEL	0.47541	3	1	0	1	1	1	1	1	1	1	1	1	1	1	1	1	1	1	1	1	1	1	1	1	1	1	1	1	1	1	1	1	1	1	1	1	1	1	1	1	1	1	1	1
Pl01	18783347	18790303	6956	DNA/CACTA	0.47541	3	1	0	1	1	1	1	1	1	1	1	1	1	1	1	1	1	1	1	1	1	1	1	1	1	1	1	1	1	1	1	1	1	1	1	1	1	1	1	1	1	1	1	1
Pl01	18790067	18790635	568	DNA/CACTA	0.47541	3	1	0	1	1	1	1	1	1	1	1	1	1	1	1	1	1	1	1	1	1	1	1	1	1	1	1	1	1	1	1	1	1	1	1	1	1	1	1	1	1	1	1	1
Pl01	18809071	18810080	1009	LTR/Gypsy/TAT	1.3e-05	49	0.40625	4	1	1	1	1	1	1	1	1	1	1	0	1	1	1	1	1	1	1	1	1	1	1	1	1	1	1	1	1	1	1	1	1	1	0	0	0	0	0	1	1	0
Pl01	18813561	18817889	4328	LTR/Gypsy/CRM	0.045513	13	1	0	1	1	1	1	1	1	1	1	1	1	1	1	1	1	1	1	1	1	1	1	1	1	1	1	1	1	1	1	1	1	1	1	1	1	1	1	1	1	0	1	0
Pl01	18817903	18818837	934	LTR/Gypsy/TAT	0.47541	3	1	0	1	1	1	1	1	1	1	1	1	1	1	1	1	1	1	1	1	1	1	1	1	1	1	1	1	1	1	1	1	1	1	1	1	1	1	1	1	1	0	1	1
Pl01	18818838	18819464	626	LTR/Gypsy/TAT	0.221858	7	1	0	1	1	1	1	1	1	1	1	1	1	1	1	1	1	1	1	1	1	1	1	1	1	1	1	1	1	1	1	1	1	1	1	1	1	1	1	1	1	0	1	1
Pl01	18819463	18820238	775	LTR/Gypsy/CRM	0.221858	7	1	0	1	1	1	1	1	1	1	1	1	1	1	1	1	1	1	1	1	1	1	1	1	1	1	1	1	1	1	1	1	1	1	1	1	1	1	1	1	1	0	1	1
Pl01	18820237	18825581	5344	LTR/Gypsy/TEKAY-DEL	0.221858	7	1	0	1	1	1	1	1	1	1	1	1	1	1	1	1	1	1	1	1	1	1	1	1	1	1	1	1	1	1	1	1	1	1	1	1	1	1	1	1	1	0	1	1
Pl01	18825575	18827319	1744	LTR/Gypsy/TAT	0.221858	7	1	0	1	1	1	1	1	1	1	1	1	1	1	1	1	1	1	1	1	1	1	1	1	1	1	1	1	1	1	1	1	1	1	1	1	1	1	1	1	1	0	1	1
Pl01	18827318	18830217	2899	LTR/Gypsy/TEKAY-DEL	0.221858	7	1	0	1	1	1	1	1	1	1	1	1	1	1	1	1	1	1	1	1	1	1	1	1	1	1	1	1	1	1	1	1	1	1	1	1	1	1	1	1	1	0	1	1
Pl01	18829282	18832751	3469	LTR/Gypsy/TAT	0.462517	3	0.40625	4	1	1	1	1	1	1	1	1	1	1	1	1	0	1	1	1	1	1	1	1	1	1	1	1	1	1	1	1	1	1	1	1	1	1	1	1	1	1	0	1	1
Pl01	18842604	18843919	1315	LTR/Gypsy/CRM	0.47541	3	1	0	1	1	1	1	1	1	1	1	1	1	1	1	1	1	1	1	1	1	1	1	1	1	1	1	1	1	1	1	1	1	1	1	1	1	1	1	1	1	1	1	1
Pl01	18843915	18844721	806	LTR/Copia/SIRE	0.728962	1	0.40625	4	1	1	1	1	1	1	1	1	1	1	1	1	0	1	1	1	1	1	1	1	1	1	1	1	1	1	1	1	1	1	1	1	1	1	1	1	1	1	1	1	1
Pl01	18844104	18846390	2286	LTR/Gypsy/TAT	0.728962	1	0.40625	4	1	1	1	1	1	1	1	1	1	1	1	1	0	1	1	1	1	1	1	1	1	1	1	1	1	1	1	1	1	1	1	1	1	1	1	1	1	1	1	1	1
Pl01	18846391	18848647	2256	LTR/Gypsy/CRM	0.728962	1	0.40625	4	1	1	1	1	1	1	1	1	1	1	1	1	0	1	1	1	1	1	1	1	1	1	1	1	1	1	1	1	1	1	1	1	1	1	1	1	1	1	1	1	1
Pl01	18848648	18850050	1402	LTR/Gypsy/CRM	0.728962	1	0.40625	4	1	1	1	1	1	1	1	1	1	1	1	1	0	1	1	1	1	1	1	1	1	1	1	1	1	1	1	1	1	1	1	1	1	1	1	1	1	1	1	1	1
Pl01	18850051	18854060	4009	LTR/Gypsy/CRM	0.728962	1	0.40625	4	1	1	1	1	1	1	1	1	1	1	1	1	0	1	1	1	1	1	1	1	1	1	1	1	1	1	1	1	1	1	1	1	1	1	1	1	1	1	1	1	1
Pl01	18854029	18855612	1583	LTR/Gypsy/TAT	0.728962	1	0.40625	4	1	1	1	1	1	1	1	1	1	1	1	1	0	1	1	1	1	1	1	1	1	1	1	1	1	1	1	1	1	1	1	1	1	1	1	1	1	1	1	1	1
Pl01	18855608	18856565	957	LTR/Gypsy/ATHILA	0.728962	1	0.40625	4	1	1	1	1	1	1	1	1	1	1	1	1	0	1	1	1	1	1	1	1	1	1	1	1	1	1	1	1	1	1	1	1	1	1	1	1	1	1	1	1	1
Pl01	18856555	18859110	2555	LTR/Gypsy/CRM	0.728962	1	0.40625	4	1	1	1	1	1	1	1	1	1	1	1	1	0	1	1	1	1	1	1	1	1	1	1	1	1	1	1	1	1	1	1	1	1	1	1	1	1	1	1	1	1
Pl01	18861053	18861685	632	LTR/Gypsy	0.47541	3	1	0	1	1	1	1	1	1	1	1	1	1	1	1	1	1	1	1	1	1	1	1	1	1	1	1	1	1	1	1	1	1	1	1	1	1	1	1	1	1	1	1	1
Pl01	18866038	18868333	2295	LTR/Gypsy/TAT	0.221858	7	1	0	1	1	1	1	1	1	1	1	1	1	1	1	1	1	1	1	1	1	1	1	1	1	1	1	1	1	1	1	1	1	1	1	1	0	1	1	1	1	1	1	1
Pl01	18867445	18871751	4306	LTR/Gypsy/TEKAY-DEL	0.008555	21	1	0	1	1	1	1	1	1	1	1	1	1	1	1	1	1	1	1	1	1	1	1	1	1	1	1	1	1	1	1	1	1	1	1	1	0	1	1	1	1	1	1	1
Pl01	18870863	18874206	3343	LTR/Gypsy/TEKAY-DEL	0.008555	21	1	0	1	1	1	1	1	1	1	1	1	1	1	1	1	1	1	1	1	1	1	1	1	1	1	1	1	1	1	1	1	1	1	1	1	0	1	1	1	1	1	1	1
Pl01	18874588	18877316	2728	LTR/Gypsy/TEKAY-DEL	0.221858	7	1	0	1	1	1	1	1	1	1	1	1	1	1	1	1	1	1	1	1	1	1	1	1	1	1	1	1	1	1	1	1	1	1	1	1	0	1	1	1	1	1	1	1
Pl01	18876449	18877855	1406	LTR/Gypsy/TEKAY-DEL	0.221858	7	1	0	1	1	1	1	1	1	1	1	1	1	1	1	1	1	1	1	1	1	1	1	1	1	1	1	1	1	1	1	1	1	1	1	1	0	1	1	1	1	1	1	1
Pl01	18883047	18885396	2349	LTR/Copia/SIRE	0.001458	28	1	0	1	1	1	1	1	1	1	1	1	1	1	1	1	1	1	1	1	1	1	1	1	1	1	1	1	1	1	1	1	1	1	1	1	1	0	0	1	0	1	1	1
Pl01	18884439	18885582	1143	LTR/Gypsy/TAT	0.001458	28	1	0	1	1	1	1	1	1	1	1	1	1	1	1	1	1	1	1	1	1	1	1	1	1	1	1	1	1	1	1	1	1	1	1	1	1	0	0	1	0	1	1	1
Pl01	18885629	18888411	2782	LTR/Gypsy/TEKAY-DEL	0.001458	28	1	0	1	1	1	1	1	1	1	1	1	1	1	1	1	1	1	1	1	1	1	1	1	1	1	1	1	1	1	1	1	1	1	1	1	1	0	0	1	0	1	1	1
Pl01	18888386	18890500	2114	LTR/Copia/SIRE	0.001458	28	1	0	1	1	1	1	1	1	1	1	1	1	1	1	1	1	1	1	1	1	1	1	1	1	1	1	1	1	1	1	1	1	1	1	1	1	0	0	1	0	1	1	1
Pl01	18890501	18892816	2315	LTR/Gypsy/TAT	0.001458	28	1	0	1	1	1	1	1	1	1	1	1	1	1	1	1	1	1	1	1	1	1	1	1	1	1	1	1	1	1	1	1	1	1	1	1	1	0	0	1	0	1	1	1
Pl01	18892847	18893515	668	LTR/Copia/SIRE	0.003578	24	1	0	1	1	1	1	1	1	1	1	1	1	1	1	1	1	1	1	1	1	1	1	1	1	1	1	1	1	1	1	1	1	1	1	1	1	0	0	1	0	1	1	1
Pl01	18897056	18899455	2399	LTR/Gypsy/TEKAY-DEL	0.045513	13	1	0	1	1	1	1	1	1	1	1	1	1	1	1	1	1	1	1	1	1	1	1	1	1	1	1	1	1	1	1	1	1	1	1	1	1	1	1	1	1	1	1	1
Pl01	18899884	18901846	1962	LTR/Gypsy/CRM	0.003578	24	1	0	1	1	1	1	1	1	1	1	1	1	1	1	1	1	1	1	1	1	1	1	1	1	1	1	1	1	1	1	1	1	1	1	1	1	0	0	1	0	1	1	1
Pl01	18901847	18902699	852	LTR/Gypsy/TAT	0.003578	24	1	0	1	1	1	1	1	1	1	1	1	1	1	1	1	1	1	1	1	1	1	1	1	1	1	1	1	1	1	1	1	1	1	1	1	1	0	0	1	0	1	1	1
Pl01	18902700	18903352	652	LTR/Gypsy/CRM	0.003578	24	1	0	1	1	1	1	1	1	1	1	1	1	1	1	1	1	1	1	1	1	1	1	1	1	1	1	1	1	1	1	1	1	1	1	1	1	0	0	1	0	1	1	1
Pl01	18902700	18905105	2405	LTR/Gypsy/CRM	0.003578	24	1	0	1	1	1	1	1	1	1	1	1	1	1	1	1	1	1	1	1	1	1	1	1	1	1	1	1	1	1	1	1	1	1	1	1	1	0	0	1	0	1	1	1
Pl01	18905103	18906905	1802	LTR/Gypsy/CRM	0.003578	24	1	0	1	1	1	1	1	1	1	1	1	1	1	1	1	1	1	1	1	1	1	1	1	1	1	1	1	1	1	1	1	1	1	1	1	1	0	0	1	0	1	1	1
Pl01	18907643	18910043	2400	LTR/Gypsy/TEKAY-DEL	0.101528	10	1	0	1	1	1	1	1	1	1	1	1	1	1	1	1	1	1	1	1	1	1	1	1	1	1	1	1	1	1	1	1	1	1	1	1	1	0	1	1	1	1	1	1
Pl01	18928935	18932133	3198	LTR/Gypsy/TAT	0.52459	3	0.40625	4	1	1	1	1	1	1	1	0	1	1	1	1	1	1	1	1	1	1	1	1	1	1	1	1	1	1	1	1	1	1	1	1	1	1	1	1	1	1	1	1	1
Pl01	18930669	18934750	4081	LTR/Gypsy/ATHILA	0.52459	3	0.40625	4	1	1	1	1	1	1	1	0	1	1	1	1	1	1	1	1	1	1	1	1	1	1	1	1	1	1	1	1	1	1	1	1	1	1	1	1	1	1	1	1	1
Pl01	18948776	18951427	2651	LTR/Gypsy/TEKAY-DEL	0.221858	7	1	0	1	1	1	1	1	1	1	1	1	1	1	1	1	1	1	1	1	1	1	1	1	1	1	1	1	1	1	1	1	1	1	1	1	1	1	1	1	1	1	1	1
Pl01	18953213	18955879	2666	LTR/Gypsy/TEKAY-DEL	8.3e-05	41	1	0	1	1	1	1	1	1	1	1	1	1	1	1	1	1	1	1	1	1	1	1	1	1	1	1	1	1	1	1	1	1	1	1	1	0	0	1	0	1	1	0	0
Pl01	18955880	18956907	1027	LTR/Copia/SIRE	8.3e-05	41	1	0	1	1	1	1	1	1	1	1	1	1	1	1	1	1	1	1	1	1	1	1	1	1	1	1	1	1	1	1	1	1	1	1	1	0	0	1	0	1	1	0	0
Pl01	18956893	18957408	515	LTR/Gypsy/TAT	0.47541	3	1	0	1	1	1	1	1	1	1	1	1	1	1	1	1	1	1	1	1	1	1	1	1	1	1	1	1	1	1	1	1	1	1	1	1	1	1	1	0	1	1	1	1
Pl01	18957409	18957911	502	LTR/Gypsy/CRM	0.47541	3	1	0	1	1	1	1	1	1	1	1	1	1	1	1	1	1	1	1	1	1	1	1	1	1	1	1	1	1	1	1	1	1	1	1	1	1	1	1	0	1	1	1	1
Pl01	18957885	18962241	4356	LTR/Gypsy/TEKAY-DEL	0.47541	3	1	0	1	1	1	1	1	1	1	1	1	1	1	1	1	1	1	1	1	1	1	1	1	1	1	1	1	1	1	1	1	1	1	1	1	1	1	1	0	1	1	1	1
Pl01	18959874	18966038	6164	LTR/Gypsy/TEKAY-DEL	0.47541	3	1	0	1	1	1	1	1	1	1	1	1	1	1	1	1	1	1	1	1	1	1	1	1	1	1	1	1	1	1	1	1	1	1	1	1	1	1	1	0	1	1	1	1
Pl01	18964039	18966696	2657	LTR/Gypsy/TEKAY-DEL	0.47541	3	1	0	1	1	1	1	1	1	1	1	1	1	1	1	1	1	1	1	1	1	1	1	1	1	1	1	1	1	1	1	1	1	1	1	1	1	1	1	0	1	1	1	1
Pl01	18967147	18969157	2010	LTR/Gypsy/TAT	0.47541	3	1	0	1	1	1	1	1	1	1	1	1	1	1	1	1	1	1	1	1	1	1	1	1	1	1	1	1	1	1	1	1	1	1	1	1	1	1	1	0	1	1	1	1
Pl01	18969158	18970364	1206	LTR/Gypsy/CRM	0.47541	3	1	0	1	1	1	1	1	1	1	1	1	1	1	1	1	1	1	1	1	1	1	1	1	1	1	1	1	1	1	1	1	1	1	1	1	1	1	1	0	1	1	1	1
Pl01	18970819	18973972	3153	LTR/Gypsy/TAT	0.47541	3	1	0	1	1	1	1	1	1	1	1	1	1	1	1	1	1	1	1	1	1	1	1	1	1	1	1	1	1	1	1	1	1	1	1	1	1	1	1	0	1	1	1	1
Pl01	18973972	18976870	2898	LTR/Gypsy/TAT	1.3e-05	49	0.40625	4	1	1	1	1	1	1	1	1	1	1	0	1	1	1	1	1	1	1	1	1	1	1	1	1	1	1	1	1	1	1	1	1	1	1	1	1	0	0	0	0	0
Pl01	18976855	18978382	1527	LTR/Gypsy/TAT	0.47541	3	1	0	1	1	1	1	1	1	1	1	1	1	1	1	1	1	1	1	1	1	1	1	1	1	1	1	1	1	1	1	1	1	1	1	1	1	1	1	0	1	1	1	1
Pl01	18980006	18984531	4525	LTR/Copia/SIRE	0.47541	3	1	0	1	1	1	1	1	1	1	1	1	1	1	1	1	1	1	1	1	1	1	1	1	1	1	1	1	1	1	1	1	1	1	1	1	1	1	1	0	1	1	1	1
Pl01	18984532	18985183	651	LTR/Copia/SIRE	0.47541	3	1	0	1	1	1	1	1	1	1	1	1	1	1	1	1	1	1	1	1	1	1	1	1	1	1	1	1	1	1	1	1	1	1	1	1	1	1	1	0	1	1	1	1
Pl01	18985202	18986054	852	LTR/Copia/SIRE	0.47541	3	1	0	1	1	1	1	1	1	1	1	1	1	1	1	1	1	1	1	1	1	1	1	1	1	1	1	1	1	1	1	1	1	1	1	1	1	1	1	0	1	1	1	1
Pl01	18986326	18987254	928	LTR/Gypsy/TAT	0.47541	3	1	0	1	1	1	1	1	1	1	1	1	1	1	1	1	1	1	1	1	1	1	1	1	1	1	1	1	1	1	1	1	1	1	1	1	1	1	1	0	1	1	1	1
Pl01	18987045	18987607	562	LTR/Gypsy/TAT	0.47541	3	1	0	1	1	1	1	1	1	1	1	1	1	1	1	1	1	1	1	1	1	1	1	1	1	1	1	1	1	1	1	1	1	1	1	1	1	1	1	0	1	1	1	1
Pl01	18988105	18989033	928	LTR/Gypsy/TAT	0.47541	3	1	0	1	1	1	1	1	1	1	1	1	1	1	1	1	1	1	1	1	1	1	1	1	1	1	1	1	1	1	1	1	1	1	1	1	1	1	1	0	1	1	1	1
Pl01	18989992	18990774	782	LTR/Gypsy/TAT	0.47541	3	1	0	1	1	1	1	1	1	1	1	1	1	1	1	1	1	1	1	1	1	1	1	1	1	1	1	1	1	1	1	1	1	1	1	1	1	1	1	0	1	1	1	1
Pl01	18991598	18992643	1045	LTR/Gypsy/ATHILA	0.47541	3	1	0	1	1	1	1	1	1	1	1	1	1	1	1	1	1	1	1	1	1	1	1	1	1	1	1	1	1	1	1	1	1	1	1	1	1	1	1	0	1	1	1	1
Pl01	18992644	18995197	2553	LTR/Gypsy/TAT	0.147716	8	0.40625	4	1	1	1	1	1	1	1	0	1	1	1	1	1	1	1	1	1	1	1	1	1	1	1	1	1	1	1	1	1	1	1	1	1	0	1	1	0	1	1	1	0
Pl01	18993423	18995711	2288	LTR/Gypsy/TEKAY-DEL	0.000206	37	0.683289	2	1	1	1	1	1	1	1	0	1	1	0	1	1	1	0	1	1	1	0	1	0	1	1	1	1	1	1	1	1	1	1	1	1	0	1	1	0	0	1	1	0
Pl01	18995492	18997167	1675	LTR/Gypsy/TAT	0.47541	3	1	0	1	1	1	1	1	1	1	1	1	1	1	1	1	1	1	1	1	1	1	1	1	1	1	1	1	1	1	1	1	1	1	1	1	1	1	1	0	1	1	1	1
Pl01	18996753	18997413	660	LTR/Gypsy/TAT	0.47541	3	1	0	1	1	1	1	1	1	1	1	1	1	1	1	1	1	1	1	1	1	1	1	1	1	1	1	1	1	1	1	1	1	1	1	1	1	1	1	0	1	1	1	1
Pl01	18997215	18999720	2505	LTR/Gypsy/TEKAY-DEL	0.101528	10	1	0	1	1	1	1	1	1	1	1	1	1	1	1	1	1	1	1	1	1	1	1	1	1	1	1	1	1	1	1	1	1	1	1	1	1	1	1	0	1	1	1	1
Pl01	18999721	19000568	847	LTR/Gypsy/CRM	0.47541	3	1	0	1	1	1	1	1	1	1	1	1	1	1	1	1	1	1	1	1	1	1	1	1	1	1	1	1	1	1	1	1	1	1	1	1	1	1	1	0	1	1	1	1
Pl01	19000567	19001267	700	LTR/Gypsy/TAT	0.47541	3	1	0	1	1	1	1	1	1	1	1	1	1	1	1	1	1	1	1	1	1	1	1	1	1	1	1	1	1	1	1	1	1	1	1	1	1	1	1	0	1	1	1	1
Pl01	19001375	19003299	1924	LTR/Gypsy/TAT	0.47541	3	1	0	1	1	1	1	1	1	1	1	1	1	1	1	1	1	1	1	1	1	1	1	1	1	1	1	1	1	1	1	1	1	1	1	1	1	1	1	0	1	1	1	1
Pl01	19003289	19005785	2496	LTR/Gypsy/TAT	0.007062	22	0.196753	7	1	1	1	1	1	1	1	0	1	1	1	1	1	0	0	1	1	1	0	1	0	1	1	1	1	0	1	1	1	1	1	1	1	0	1	1	0	1	1	1	1
Pl01	19003971	19006037	2066	LTR/Gypsy/TEKAY-DEL	0.007062	22	0.196753	7	1	1	1	1	1	1	1	0	1	1	1	1	1	0	0	1	1	1	0	1	0	1	1	1	1	0	1	1	1	1	1	1	1	0	1	1	0	1	1	1	1
Pl01	19006034	19007236	1202	LTR/Gypsy/TAT	0.47541	3	1	0	1	1	1	1	1	1	1	1	1	1	1	1	1	1	1	1	1	1	1	1	1	1	1	1	1	1	1	1	1	1	1	1	1	1	1	1	0	1	1	1	1
Pl01	19007237	19010850	3613	LTR/Gypsy/TAT	0.47541	3	1	0	1	1	1	1	1	1	1	1	1	1	1	1	1	1	1	1	1	1	1	1	1	1	1	1	1	1	1	1	1	1	1	1	1	1	1	1	0	1	1	1	1
Pl01	19010851	19013210	2359	LTR/Gypsy/TEKAY-DEL	0.547638	3	0.195363	7	1	1	1	1	1	1	1	1	1	1	1	1	1	1	0	1	1	1	0	1	0	1	1	1	1	1	1	1	1	1	1	1	1	1	1	1	0	1	1	1	1
Pl01	19013210	19013717	507	LTR/Gypsy/TAT	0.47541	3	1	0	1	1	1	1	1	1	1	1	1	1	1	1	1	1	1	1	1	1	1	1	1	1	1	1	1	1	1	1	1	1	1	1	1	1	1	1	0	1	1	1	1
Pl01	19013717	19016620	2903	LTR/Gypsy/TEKAY-DEL	0.65546	2	0.344758	5	1	1	1	1	1	1	1	1	1	1	1	1	1	1	1	1	1	1	0	1	0	1	1	1	1	1	1	1	1	1	1	1	1	1	1	1	0	1	1	1	1
Pl01	19013718	19015448	1730	LTR/Gypsy/TAT	0.65546	2	0.344758	5	1	1	1	1	1	1	1	1	1	1	1	1	1	1	1	1	1	1	0	1	0	1	1	1	1	1	1	1	1	1	1	1	1	1	1	1	0	1	1	1	1
Pl01	19015811	19016870	1059	LTR/Copia/IVANA-ORYCO	0.221858	7	1	0	1	1	1	1	1	1	1	1	1	1	1	1	1	1	1	1	1	1	1	1	1	1	1	1	1	1	1	1	1	1	1	1	1	1	1	1	0	1	1	1	1
Pl01	19017119	19018123	1004	LTR/Gypsy/TAT	0.47541	3	1	0	1	1	1	1	1	1	1	1	1	1	1	1	1	1	1	1	1	1	1	1	1	1	1	1	1	1	1	1	1	1	1	1	1	1	1	1	0	1	1	1	1
Pl01	19018118	19020967	2849	LTR/Gypsy/TEKAY-DEL	0.728962	1	0.40625	4	1	1	1	1	1	1	1	1	1	1	0	1	1	1	1	1	1	1	1	1	1	1	1	1	1	1	1	1	1	1	1	1	1	1	1	1	0	1	1	1	1
Pl01	19021542	19030097	8555	LTR/Gypsy/TAT	0.47541	3	1	0	1	1	1	1	1	1	1	1	1	1	1	1	1	1	1	1	1	1	1	1	1	1	1	1	1	1	1	1	1	1	1	1	1	1	1	1	0	1	1	1	1
Pl01	19026848	19030549	3701	LTR/Gypsy/TAT	0.47541	3	1	0	1	1	1	1	1	1	1	1	1	1	1	1	1	1	1	1	1	1	1	1	1	1	1	1	1	1	1	1	1	1	1	1	1	1	1	1	0	1	1	1	1
Pl01	19030107	19030947	840	LTR/Gypsy/TEKAY-DEL	0.47541	3	1	0	1	1	1	1	1	1	1	1	1	1	1	1	1	1	1	1	1	1	1	1	1	1	1	1	1	1	1	1	1	1	1	1	1	1	1	1	0	1	1	1	1
Pl01	19030767	19033829	3062	LTR/Gypsy/TEKAY-DEL	0.47541	3	1	0	1	1	1	1	1	1	1	1	1	1	1	1	1	1	1	1	1	1	1	1	1	1	1	1	1	1	1	1	1	1	1	1	1	1	1	1	0	1	1	1	1
Pl01	19033459	19037149	3690	LTR/Gypsy/TEKAY-DEL	0.47541	3	1	0	1	1	1	1	1	1	1	1	1	1	1	1	1	1	1	1	1	1	1	1	1	1	1	1	1	1	1	1	1	1	1	1	1	1	1	1	0	1	1	1	1
Pl01	19034137	19037503	3366	LTR/Gypsy/TAT	0.47541	3	1	0	1	1	1	1	1	1	1	1	1	1	1	1	1	1	1	1	1	1	1	1	1	1	1	1	1	1	1	1	1	1	1	1	1	1	1	1	0	1	1	1	1
Pl01	19036975	19037802	827	LTR/Gypsy/TEKAY-DEL	0.47541	3	1	0	1	1	1	1	1	1	1	1	1	1	1	1	1	1	1	1	1	1	1	1	1	1	1	1	1	1	1	1	1	1	1	1	1	1	1	1	0	1	1	1	1
Pl01	19038043	19040241	2198	LTR/Copia/SIRE	0.47541	3	1	0	1	1	1	1	1	1	1	1	1	1	1	1	1	1	1	1	1	1	1	1	1	1	1	1	1	1	1	1	1	1	1	1	1	1	1	1	0	1	1	1	1
Pl01	19040240	19041052	812	LTR/Gypsy/TEKAY-DEL	0.47541	3	1	0	1	1	1	1	1	1	1	1	1	1	1	1	1	1	1	1	1	1	1	1	1	1	1	1	1	1	1	1	1	1	1	1	1	1	1	1	0	1	1	1	1
Pl01	19059040	19061861	2821	LTR/Gypsy/CRM	0.221858	7	1	0	1	1	1	1	1	1	1	1	1	1	1	1	1	1	1	1	1	1	1	1	1	1	1	1	1	1	1	1	1	1	1	1	1	1	1	1	0	1	1	1	1
Pl01	19061856	19063736	1880	LTR/Gypsy/TAT	0.221858	7	1	0	1	1	1	1	1	1	1	1	1	1	1	1	1	1	1	1	1	1	1	1	1	1	1	1	1	1	1	1	1	1	1	1	1	1	1	1	0	1	1	1	1
Pl01	19062684	19064975	2291	LTR/Gypsy/TEKAY-DEL	0.221858	7	1	0	1	1	1	1	1	1	1	1	1	1	1	1	1	1	1	1	1	1	1	1	1	1	1	1	1	1	1	1	1	1	1	1	1	1	1	1	0	1	1	1	1
Pl01	19063734	19065313	1579	LTR/Gypsy/TEKAY-DEL	0.221858	7	1	0	1	1	1	1	1	1	1	1	1	1	1	1	1	1	1	1	1	1	1	1	1	1	1	1	1	1	1	1	1	1	1	1	1	1	1	1	0	1	1	1	1
Pl01	19065314	19065960	646	LTR/Gypsy/TAT	0.221858	7	1	0	1	1	1	1	1	1	1	1	1	1	1	1	1	1	1	1	1	1	1	1	1	1	1	1	1	1	1	1	1	1	1	1	1	1	1	1	0	1	1	1	1
Pl01	19065961	19068592	2631	LTR/Gypsy/TEKAY-DEL	0.221858	7	1	0	1	1	1	1	1	1	1	1	1	1	1	1	1	1	1	1	1	1	1	1	1	1	1	1	1	1	1	1	1	1	1	1	1	1	1	1	0	1	1	1	1
Pl01	19068474	19069474	1000	LTR/Gypsy/TAT	0.221858	7	1	0	1	1	1	1	1	1	1	1	1	1	1	1	1	1	1	1	1	1	1	1	1	1	1	1	1	1	1	1	1	1	1	1	1	1	1	1	0	1	1	1	1
Pl01	19068587	19077925	9338	LTR/Gypsy/TEKAY-DEL	0.221858	7	1	0	1	1	1	1	1	1	1	1	1	1	1	1	1	1	1	1	1	1	1	1	1	1	1	1	1	1	1	1	1	1	1	1	1	1	1	1	0	1	1	1	1
Pl01	19077924	19082836	4912	LTR/Gypsy/CRM	0.221858	7	1	0	1	1	1	1	1	1	1	1	1	1	1	1	1	1	1	1	1	1	1	1	1	1	1	1	1	1	1	1	1	1	1	1	1	1	1	1	0	1	1	1	1
Pl01	19082833	19083975	1142	LTR/Gypsy/CRM	0.221858	7	1	0	1	1	1	1	1	1	1	1	1	1	1	1	1	1	1	1	1	1	1	1	1	1	1	1	1	1	1	1	1	1	1	1	1	1	1	1	0	1	1	1	1
Pl01	19088448	19092074	3626	LTR/Gypsy/TEKAY-DEL	0.580059	2	0.01497	18	1	1	1	1	1	1	1	1	1	1	1	1	1	0	0	1	1	1	1	0	0	0	0	0	1	1	1	1	1	1	1	1	1	1	1	0	0	1	1	1	0
Pl01	19088966	19094774	5808	LTR/Gypsy/TEKAY-DEL	0.580059	2	0.01497	18	1	1	1	1	1	1	1	1	1	1	1	1	1	0	0	1	1	1	1	0	0	0	0	0	1	1	1	1	1	1	1	1	1	1	1	0	0	1	1	1	0
Pl01	19093304	19095414	2110	LTR/Gypsy/TAT	0.580059	2	0.01497	18	1	1	1	1	1	1	1	1	1	1	1	1	1	0	0	1	1	1	1	0	0	0	0	0	1	1	1	1	1	1	1	1	1	1	1	0	0	1	1	1	0
Pl01	19094545	19095574	1029	LTR/Gypsy/TEKAY-DEL	0.580059	2	0.01497	18	1	1	1	1	1	1	1	1	1	1	1	1	1	0	0	1	1	1	1	0	0	0	0	0	1	1	1	1	1	1	1	1	1	1	1	0	0	1	1	1	0
Pl01	19094656	19097442	2786	LTR/Copia/SIRE	0.580059	2	0.01497	18	1	1	1	1	1	1	1	1	1	1	1	1	1	0	0	1	1	1	1	0	0	0	0	0	1	1	1	1	1	1	1	1	1	1	1	0	0	1	1	1	0
Pl01	19098078	19100507	2429	LTR/Gypsy/TAT	0.189001	7	0.195363	7	1	1	1	1	1	1	1	1	1	1	1	1	1	1	0	1	1	1	1	1	0	0	1	1	1	1	1	1	1	1	1	1	1	1	1	0	0	1	1	1	0
Pl01	19101079	19101649	570	LTR/Gypsy/TEKAY-DEL	0.045513	13	1	0	1	1	1	1	1	1	1	1	1	1	1	1	1	1	1	1	1	1	1	1	1	1	1	1	1	1	1	1	1	1	1	1	1	1	1	0	0	1	1	1	0
Pl01	19101651	19105455	3804	LTR/Gypsy/TEKAY-DEL	0.045513	13	1	0	1	1	1	1	1	1	1	1	1	1	1	1	1	1	1	1	1	1	1	1	1	1	1	1	1	1	1	1	1	1	1	1	1	1	1	0	0	1	1	1	0
Pl01	19107695	19108470	775	LTR/Gypsy/CRM	0.47541	3	1	0	1	1	1	1	1	1	1	1	1	1	1	1	1	1	1	1	1	1	1	1	1	1	1	1	1	1	1	1	1	1	1	1	1	1	1	1	1	1	1	1	0
Pl01	19108471	19109305	834	LTR/Gypsy/TAT	0.47541	3	1	0	1	1	1	1	1	1	1	1	1	1	1	1	1	1	1	1	1	1	1	1	1	1	1	1	1	1	1	1	1	1	1	1	1	1	1	1	1	1	1	1	0
Pl01	19109550	19113020	3470	LTR/Copia/SIRE	0.47541	3	1	0	1	1	1	1	1	1	1	1	1	1	1	1	1	1	1	1	1	1	1	1	1	1	1	1	1	1	1	1	1	1	1	1	1	1	1	1	1	1	1	1	0
Pl01	19112072	19114967	2895	LTR/Gypsy/TEKAY-DEL	0.537483	3	0.344758	5	1	1	1	1	1	1	1	1	1	1	1	1	1	0	1	1	1	1	1	0	1	1	1	1	1	1	1	1	1	1	1	1	1	1	1	1	1	1	1	1	0
Pl01	19114886	19115528	642	LTR/Gypsy/TAT	0.537483	3	0.344758	5	1	1	1	1	1	1	1	1	1	1	1	1	1	0	1	1	1	1	1	0	1	1	1	1	1	1	1	1	1	1	1	1	1	1	1	1	1	1	1	1	0
Pl01	19114967	19117518	2551	LTR/Gypsy/TEKAY-DEL	0.537483	3	0.344758	5	1	1	1	1	1	1	1	1	1	1	1	1	1	0	1	1	1	1	1	0	1	1	1	1	1	1	1	1	1	1	1	1	1	1	1	1	1	1	1	1	0
Pl01	19117519	19118217	698	LTR/Gypsy/TAT	0.47541	3	1	0	1	1	1	1	1	1	1	1	1	1	1	1	1	1	1	1	1	1	1	1	1	1	1	1	1	1	1	1	1	1	1	1	1	1	1	1	1	1	1	1	0
Pl01	19118215	19119085	870	LTR/Gypsy/CRM	0.47541	3	1	0	1	1	1	1	1	1	1	1	1	1	1	1	1	1	1	1	1	1	1	1	1	1	1	1	1	1	1	1	1	1	1	1	1	1	1	1	1	1	1	1	0
Pl01	19119071	19119926	855	LTR/Copia/TAR-TORK	0.47541	3	1	0	1	1	1	1	1	1	1	1	1	1	1	1	1	1	1	1	1	1	1	1	1	1	1	1	1	1	1	1	1	1	1	1	1	1	1	1	1	1	1	1	0
Pl01	19119241	19120189	948	LTR/Gypsy/TAT	0.47541	3	1	0	1	1	1	1	1	1	1	1	1	1	1	1	1	1	1	1	1	1	1	1	1	1	1	1	1	1	1	1	1	1	1	1	1	1	1	1	1	1	1	1	0
Pl01	19120165	19121365	1200	LTR/Gypsy/TAT	0.47541	3	1	0	1	1	1	1	1	1	1	1	1	1	1	1	1	1	1	1	1	1	1	1	1	1	1	1	1	1	1	1	1	1	1	1	1	1	1	1	1	1	1	1	0
Pl01	19121366	19125988	4622	LTR/Copia/ALE-RETROFIT	0.47541	3	1	0	1	1	1	1	1	1	1	1	1	1	1	1	1	1	1	1	1	1	1	1	1	1	1	1	1	1	1	1	1	1	1	1	1	1	1	1	1	1	1	1	0
Pl01	19125966	19127989	2023	LTR/Gypsy/CRM	0.47541	3	1	0	1	1	1	1	1	1	1	1	1	1	1	1	1	1	1	1	1	1	1	1	1	1	1	1	1	1	1	1	1	1	1	1	1	1	1	1	1	1	1	1	0
Pl01	19130701	19140020	9319	LTR/Gypsy/TEKAY-DEL	0.101528	10	1	0	1	1	1	1	1	1	1	1	1	1	1	1	1	1	1	1	1	1	1	1	1	1	1	1	1	1	1	1	1	1	1	1	1	1	1	0	0	1	1	1	1
Pl01	19138021	19140847	2826	LTR/Gypsy/TEKAY-DEL	0.101528	10	1	0	1	1	1	1	1	1	1	1	1	1	1	1	1	1	1	1	1	1	1	1	1	1	1	1	1	1	1	1	1	1	1	1	1	1	1	0	0	1	1	1	1
Pl01	19141262	19142386	1124	LTR/Copia/SIRE	0.615566	2	0.195363	7	1	1	1	1	1	1	1	1	1	1	1	1	1	1	0	1	1	1	0	1	0	1	1	1	1	1	1	1	1	1	1	1	1	1	1	0	0	1	1	1	1
Pl01	19143423	19144284	861	LTR/Gypsy/ATHILA	0.101528	10	1	0	1	1	1	1	1	1	1	1	1	1	1	1	1	1	1	1	1	1	1	1	1	1	1	1	1	1	1	1	1	1	1	1	1	1	1	0	0	1	1	1	1
Pl01	19144285	19146257	1972	LTR/Copia/SIRE	0.101528	10	1	0	1	1	1	1	1	1	1	1	1	1	1	1	1	1	1	1	1	1	1	1	1	1	1	1	1	1	1	1	1	1	1	1	1	1	1	0	0	1	1	1	1
Pl01	19146258	19147279	1021	LTR/Gypsy/TAT	0.101528	10	1	0	1	1	1	1	1	1	1	1	1	1	1	1	1	1	1	1	1	1	1	1	1	1	1	1	1	1	1	1	1	1	1	1	1	1	1	0	0	1	1	1	1
Pl01	19147561	19148717	1156	LTR/Gypsy/CRM	0.615566	2	0.643548	2	1	1	1	1	1	1	1	0	1	1	1	1	1	0	1	1	1	1	0	1	1	1	1	1	1	1	1	1	1	1	1	1	1	1	1	0	0	1	1	1	1
Pl01	19148719	19152779	4060	LTR/Gypsy/TAT	0.452362	3	0.842742	1	1	1	1	1	1	1	1	0	1	1	1	1	1	1	1	1	1	1	0	1	1	1	1	1	1	1	1	1	1	1	1	1	1	1	1	0	0	1	1	1	1
Pl01	19151898	19154794	2896	LTR/Copia/SIRE	0.452362	3	0.842742	1	1	1	1	1	1	1	1	0	1	1	1	1	1	1	1	1	1	1	0	1	1	1	1	1	1	1	1	1	1	1	1	1	1	1	1	0	0	1	1	1	1
Pl01	19156535	19158634	2099	LTR/Gypsy/TAT	0.289159	5	0.842742	1	1	1	1	1	1	1	1	0	1	1	1	1	1	1	1	1	1	1	0	1	1	1	1	1	1	1	1	1	1	1	1	1	1	1	1	0	0	1	1	1	1
Pl01	19158628	19159316	688	LTR/Copia/TAR-TORK	0.289159	5	0.842742	1	1	1	1	1	1	1	1	0	1	1	1	1	1	1	1	1	1	1	0	1	1	1	1	1	1	1	1	1	1	1	1	1	1	1	1	0	0	1	1	1	1
Pl01	19158793	19159313	520	LTR/Gypsy/CRM	0.289159	5	0.842742	1	1	1	1	1	1	1	1	0	1	1	1	1	1	1	1	1	1	1	0	1	1	1	1	1	1	1	1	1	1	1	1	1	1	1	1	0	0	1	1	1	1
Pl01	19159314	19161646	2332	LTR/Gypsy/TEKAY-DEL	0.289159	5	0.842742	1	1	1	1	1	1	1	1	0	1	1	1	1	1	1	1	1	1	1	0	1	1	1	1	1	1	1	1	1	1	1	1	1	1	1	1	0	0	1	1	1	1
Pl01	19161645	19163558	1913	LTR/Gypsy/TEKAY-DEL	0.289159	5	0.842742	1	1	1	1	1	1	1	1	0	1	1	1	1	1	1	1	1	1	1	0	1	1	1	1	1	1	1	1	1	1	1	1	1	1	1	1	0	0	1	1	1	1
Pl01	19163558	19166154	2596	LTR/Gypsy/TAT	0.045513	13	1	0	1	1	1	1	1	1	1	1	1	1	1	1	1	1	1	1	1	1	1	1	1	1	1	1	1	1	1	1	1	1	1	1	1	1	1	0	0	1	1	1	1
Pl01	19166226	19169038	2812	LTR/Gypsy/TEKAY-DEL	0.289159	5	0.842742	1	1	1	1	1	1	1	1	0	1	1	1	1	1	1	1	1	1	1	0	1	1	1	1	1	1	1	1	1	1	1	1	1	1	1	1	0	0	1	1	1	1
Pl01	19169036	19171592	2556	LTR/Gypsy/TAT	0.289159	5	0.842742	1	1	1	1	1	1	1	1	0	1	1	1	1	1	1	1	1	1	1	0	1	1	1	1	1	1	1	1	1	1	1	1	1	1	1	1	0	0	1	1	1	1
Pl01	19171735	19172539	804	LTR/Gypsy/TAT	0.045513	13	1	0	1	1	1	1	1	1	1	1	1	1	1	1	1	1	1	1	1	1	1	1	1	1	1	1	1	1	1	1	1	1	1	1	1	1	1	0	0	1	1	1	1
Pl01	19172525	19174994	2469	LTR/Gypsy/TEKAY-DEL	0.101528	10	1	0	1	1	1	1	1	1	1	1	1	1	1	1	1	1	1	1	1	1	1	1	1	1	1	1	1	1	1	1	1	1	1	1	1	1	1	0	1	1	1	1	1
Pl01	19174974	19176845	1871	LTR/Gypsy/TAT	0.101528	10	1	0	1	1	1	1	1	1	1	1	1	1	1	1	1	1	1	1	1	1	1	1	1	1	1	1	1	1	1	1	1	1	1	1	1	1	1	0	1	1	1	1	1
Pl01	19176047	19178124	2077	LTR/Gypsy/TAT	0.101528	10	1	0	1	1	1	1	1	1	1	1	1	1	1	1	1	1	1	1	1	1	1	1	1	1	1	1	1	1	1	1	1	1	1	1	1	1	1	0	1	1	1	1	1
Pl01	19178125	19180591	2466	LTR/Gypsy/TEKAY-DEL	0.47541	3	1	0	1	1	1	1	1	1	1	1	1	1	1	1	1	1	1	1	1	1	1	1	1	1	1	1	1	1	1	1	1	1	1	1	1	1	1	1	1	1	1	1	1
Pl01	19180593	19182741	2148	LTR/Gypsy/TAT	0.47541	3	1	0	1	1	1	1	1	1	1	1	1	1	1	1	1	1	1	1	1	1	1	1	1	1	1	1	1	1	1	1	1	1	1	1	1	1	1	1	1	1	1	1	1
Pl01	19182740	19185683	2943	LTR/Gypsy/TAT	0.47541	3	1	0	1	1	1	1	1	1	1	1	1	1	1	1	1	1	1	1	1	1	1	1	1	1	1	1	1	1	1	1	1	1	1	1	1	1	1	1	1	1	1	1	1
Pl01	19185642	19188887	3245	LTR/Gypsy/TAT	0.47541	3	1	0	1	1	1	1	1	1	1	1	1	1	1	1	1	1	1	1	1	1	1	1	1	1	1	1	1	1	1	1	1	1	1	1	1	1	1	1	1	1	1	1	1
Pl01	19188882	19189695	813	LTR/Copia/SIRE	0.47541	3	1	0	1	1	1	1	1	1	1	1	1	1	1	1	1	1	1	1	1	1	1	1	1	1	1	1	1	1	1	1	1	1	1	1	1	1	1	1	1	1	1	1	1
Pl01	19189706	19193068	3362	LTR/Gypsy/CRM	0.47541	3	1	0	1	1	1	1	1	1	1	1	1	1	1	1	1	1	1	1	1	1	1	1	1	1	1	1	1	1	1	1	1	1	1	1	1	1	1	1	1	1	1	1	1
Pl01	19193347	19195772	2425	LTR/Gypsy/TAT	0.47541	3	1	0	1	1	1	1	1	1	1	1	1	1	1	1	1	1	1	1	1	1	1	1	1	1	1	1	1	1	1	1	1	1	1	1	1	1	1	1	1	1	1	1	1
Pl01	19195773	19196739	966	LTR/Copia/SIRE	0.47541	3	1	0	1	1	1	1	1	1	1	1	1	1	1	1	1	1	1	1	1	1	1	1	1	1	1	1	1	1	1	1	1	1	1	1	1	1	1	1	1	1	1	1	1
Pl01	19196124	19198619	2495	LTR/Gypsy/REINA	0.47541	3	1	0	1	1	1	1	1	1	1	1	1	1	1	1	1	1	1	1	1	1	1	1	1	1	1	1	1	1	1	1	1	1	1	1	1	1	1	1	1	1	1	1	1
Pl01	19198620	19209045	10425	LTR/Gypsy/TEKAY-DEL	0.47541	3	1	0	1	1	1	1	1	1	1	1	1	1	1	1	1	1	1	1	1	1	1	1	1	1	1	1	1	1	1	1	1	1	1	1	1	1	1	1	1	1	1	1	1
Pl01	19209043	19210245	1202	LTR/Gypsy/TAT	0.47541	3	1	0	1	1	1	1	1	1	1	1	1	1	1	1	1	1	1	1	1	1	1	1	1	1	1	1	1	1	1	1	1	1	1	1	1	1	1	1	1	1	1	1	1
Pl01	19210217	19211058	841	LTR/Gypsy/TAT	0.47541	3	1	0	1	1	1	1	1	1	1	1	1	1	1	1	1	1	1	1	1	1	1	1	1	1	1	1	1	1	1	1	1	1	1	1	1	1	1	1	1	1	1	1	1
Pl01	19211059	19213976	2917	LTR/Gypsy/TAT	0.47541	3	1	0	1	1	1	1	1	1	1	1	1	1	1	1	1	1	1	1	1	1	1	1	1	1	1	1	1	1	1	1	1	1	1	1	1	1	1	1	1	1	1	1	1
Pl01	19213726	19217263	3537	LTR/Gypsy/TEKAY-DEL	0.47541	3	1	0	1	1	1	1	1	1	1	1	1	1	1	1	1	1	1	1	1	1	1	1	1	1	1	1	1	1	1	1	1	1	1	1	1	1	1	1	1	1	1	1	1
Pl01	19216105	19217472	1367	LTR/Gypsy/TAT	0.47541	3	1	0	1	1	1	1	1	1	1	1	1	1	1	1	1	1	1	1	1	1	1	1	1	1	1	1	1	1	1	1	1	1	1	1	1	1	1	1	1	1	1	1	1
Pl01	19217310	19218655	1345	LTR/Gypsy/TEKAY-DEL	0.47541	3	1	0	1	1	1	1	1	1	1	1	1	1	1	1	1	1	1	1	1	1	1	1	1	1	1	1	1	1	1	1	1	1	1	1	1	1	1	1	1	1	1	1	1
Pl01	19218813	19220122	1309	LTR/Gypsy/TAT	0.47541	3	1	0	1	1	1	1	1	1	1	1	1	1	1	1	1	1	1	1	1	1	1	1	1	1	1	1	1	1	1	1	1	1	1	1	1	1	1	1	1	1	1	1	1
Pl01	19219789	19221377	1588	LTR/Gypsy/TAT	0.47541	3	1	0	1	1	1	1	1	1	1	1	1	1	1	1	1	1	1	1	1	1	1	1	1	1	1	1	1	1	1	1	1	1	1	1	1	1	1	1	1	1	1	1	1
Pl01	19249427	19258969	9542	LTR/Gypsy/TEKAY-DEL	0.52459	3	0.59375	2	1	1	1	1	1	1	1	1	1	1	1	1	1	1	0	1	1	1	1	1	1	1	1	1	1	1	1	1	1	1	1	1	1	1	1	1	1	1	1	1	1
Pl01	19261511	19263891	2380	LTR/Gypsy/TEKAY-DEL	0.728962	1	0.59375	2	1	1	1	1	1	1	1	1	1	1	1	1	1	1	0	1	1	1	1	1	1	1	1	1	1	1	1	1	1	1	1	1	1	1	1	1	1	1	1	1	1
Pl01	19270580	19271586	1006	LTR/Gypsy/TAT	0.000578	32	1	0	1	1	1	1	1	1	1	1	1	1	1	1	1	1	1	1	1	1	1	1	1	1	1	1	1	1	1	1	1	1	1	1	1	1	0	1	1	1	0	1	1
Pl01	19277306	19278248	942	LTR/Gypsy/CRM	0.101528	10	1	0	1	1	1	1	1	1	1	1	1	1	1	1	1	1	1	1	1	1	1	1	1	1	1	1	1	1	1	1	1	1	1	1	1	1	1	1	1	1	0	1	1
Pl01	19279160	19287508	8348	LTR/Gypsy/TEKAY-DEL	0.271038	6	0.157258	8	1	1	1	1	1	1	1	0	0	1	1	1	1	1	1	1	1	1	1	1	1	1	1	1	1	1	1	1	1	1	1	1	1	1	1	1	1	1	1	1	1
Pl01	19285620	19287750	2130	LTR/Gypsy/TEKAY-DEL	0.137816	9	0.356452	4	1	1	1	1	1	1	1	0	0	1	1	1	1	1	1	1	1	1	1	1	1	1	1	1	1	1	1	1	0	1	1	1	1	1	1	1	1	1	1	1	1
Pl01	19295274	19300666	5392	LTR/Gypsy/CRM	0.537483	3	0.842742	1	1	1	1	1	1	1	1	0	1	1	1	1	1	1	1	1	1	1	1	1	0	1	1	1	1	1	1	1	1	1	1	1	1	1	1	1	1	1	1	0	1
Pl01	19306701	19309375	2674	LTR/Gypsy/TEKAY-DEL	0.03385	15	0.316711	5	1	1	1	1	1	1	1	0	0	1	1	1	0	1	0	1	1	1	1	1	0	1	1	1	1	1	1	1	1	1	1	1	1	1	1	1	1	1	1	1	1
Pl01	19318311	19320375	2064	LTR/Gypsy/TEKAY-DEL	0.221858	7	1	0	1	1	1	1	1	1	1	1	1	1	1	1	1	1	1	1	1	1	1	1	1	1	1	1	1	1	1	1	1	1	1	1	1	1	1	1	1	1	1	1	1
Pl01	19320287	19322229	1942	LTR/Gypsy/TEKAY-DEL	0.221858	7	1	0	1	1	1	1	1	1	1	1	1	1	1	1	1	1	1	1	1	1	1	1	1	1	1	1	1	1	1	1	1	1	1	1	1	1	1	1	1	1	1	1	1
Pl01	19321825	19322590	765	LTR/Gypsy/TAT	0.221858	7	1	0	1	1	1	1	1	1	1	1	1	1	1	1	1	1	1	1	1	1	1	1	1	1	1	1	1	1	1	1	1	1	1	1	1	1	1	1	1	1	1	1	1
Pl01	19323747	19326077	2330	LTR/Gypsy/TEKAY-DEL	0.03385	15	0.307961	5	1	1	1	1	1	1	1	0	1	1	1	1	1	1	0	1	1	1	0	1	0	0	1	1	1	1	1	1	1	1	1	1	1	1	1	1	1	1	1	1	1
Pl01	19336680	19339889	3209	LTR/Gypsy/TAT	0.068908	12	0.458092	3	1	1	1	1	1	1	1	0	1	1	1	1	1	1	0	1	1	1	0	1	0	1	1	1	1	1	1	1	1	1	1	1	1	1	1	1	1	1	1	1	1
Pl01	19339881	19345260	5379	LTR/Gypsy/CRM	0.007715	21	0.119763	9	1	1	1	1	1	1	1	0	1	1	1	1	1	0	0	1	1	1	0	0	0	1	0	1	1	1	1	1	1	1	1	1	1	1	1	1	1	1	1	1	1
Pl01	19345253	19346369	1116	LTR/Gypsy/TAT	0.03385	15	0.307961	5	1	1	1	1	1	1	1	0	1	1	1	1	1	1	0	1	1	1	0	0	0	1	1	1	1	1	1	1	1	1	1	1	1	1	1	1	1	1	1	1	1
Pl01	19346574	19351743	5169	LTR/Gypsy/TAT	0.03385	15	0.307961	5	1	1	1	1	1	1	1	0	1	1	1	1	1	1	0	1	1	1	0	0	0	1	1	1	1	1	1	1	1	1	1	1	1	1	1	1	1	1	1	1	1
Pl01	19351745	19354471	2726	LTR/Gypsy/TEKAY-DEL	0.03385	15	0.307961	5	1	1	1	1	1	1	1	0	1	1	1	1	1	1	0	1	1	1	0	0	0	1	1	1	1	1	1	1	1	1	1	1	1	1	1	1	1	1	1	1	1
Pl01	19354455	19355535	1080	LTR/Gypsy/TAT	0.068908	12	0.458092	3	1	1	1	1	1	1	1	0	1	1	1	1	1	1	0	1	1	1	0	1	0	1	1	1	1	1	1	1	1	1	1	1	1	1	1	1	1	1	1	1	1
Pl01	19360805	19366468	5663	LTR/Gypsy/TAT	0.271038	6	0.842742	1	1	1	1	1	1	1	1	0	1	1	1	1	1	1	1	1	1	1	1	0	1	1	1	1	1	1	1	1	1	1	1	1	1	1	1	1	1	1	1	1	1
Pl01	19376038	19378391	2353	LTR/Gypsy/TEKAY-DEL	0.52459	3	0.59375	2	1	1	1	1	1	1	1	1	1	1	1	1	1	1	1	1	1	1	1	0	1	1	1	1	1	1	1	1	1	1	1	1	1	1	1	1	1	1	1	1	1
Pl01	19378462	19379079	617	LTR/Gypsy/TAT	0.52459	3	0.59375	2	1	1	1	1	1	1	1	1	1	1	1	1	1	1	1	1	1	1	1	0	1	1	1	1	1	1	1	1	1	1	1	1	1	1	1	1	1	1	1	1	1
Pl01	19379080	19380452	1372	LTR/Gypsy/TAT	0.52459	3	0.59375	2	1	1	1	1	1	1	1	1	1	1	1	1	1	1	1	1	1	1	1	0	1	1	1	1	1	1	1	1	1	1	1	1	1	1	1	1	1	1	1	1	1
Pl01	19387403	19393033	5630	LTR/Gypsy/TEKAY-DEL	0.52459	3	0.59375	2	1	1	1	1	1	1	1	1	1	1	1	1	1	1	1	1	1	1	1	0	1	1	1	1	1	1	1	1	1	1	1	1	1	1	1	1	1	1	1	1	1
Pl01	19451288	19453642	2354	LTR/Gypsy/TEKAY-DEL	0.52459	3	0.40625	4	1	1	0	1	1	1	1	1	1	1	1	1	1	1	1	1	1	1	1	1	1	1	1	1	1	1	1	1	1	1	1	1	1	1	1	1	1	1	1	1	1
Pl01	19453650	19455667	2017	LTR/Gypsy/TEKAY-DEL	0.52459	3	0.40625	4	1	1	0	1	1	1	1	1	1	1	1	1	1	1	1	1	1	1	1	1	1	1	1	1	1	1	1	1	1	1	1	1	1	1	1	1	1	1	1	1	1
Pl01	19455665	19457138	1473	DNA/CACTA	0.52459	3	0.40625	4	1	1	0	1	1	1	1	1	1	1	1	1	1	1	1	1	1	1	1	1	1	1	1	1	1	1	1	1	1	1	1	1	1	1	1	1	1	1	1	1	1
Pl01	19457139	19459723	2584	LTR/Gypsy/TEKAY-DEL	0.52459	3	0.40625	4	1	1	0	1	1	1	1	1	1	1	1	1	1	1	1	1	1	1	1	1	1	1	1	1	1	1	1	1	1	1	1	1	1	1	1	1	1	1	1	1	1
Pl01	19458737	19462626	3889	LTR/Copia/SIRE	0.52459	3	0.40625	4	1	1	0	1	1	1	1	1	1	1	1	1	1	1	1	1	1	1	1	1	1	1	1	1	1	1	1	1	1	1	1	1	1	1	1	1	1	1	1	1	1
Pl01	19461845	19462744	899	LTR/Copia/SIRE	0.52459	3	0.40625	4	1	1	0	1	1	1	1	1	1	1	1	1	1	1	1	1	1	1	1	1	1	1	1	1	1	1	1	1	1	1	1	1	1	1	1	1	1	1	1	1	1
Pl01	19462744	19463976	1232	LTR/Gypsy/TEKAY-DEL	0.52459	3	0.40625	4	1	1	0	1	1	1	1	1	1	1	1	1	1	1	1	1	1	1	1	1	1	1	1	1	1	1	1	1	1	1	1	1	1	1	1	1	1	1	1	1	1
Pl01	19464061	19464964	903	LTR/Gypsy/TAT	0.52459	3	0.40625	4	1	1	0	1	1	1	1	1	1	1	1	1	1	1	1	1	1	1	1	1	1	1	1	1	1	1	1	1	1	1	1	1	1	1	1	1	1	1	1	1	1
Pl01	19464971	19467470	2499	LTR/Gypsy/TEKAY-DEL	0.001616	28	0.40625	4	1	1	0	1	1	1	1	1	1	1	1	1	1	1	1	1	1	1	1	1	1	1	1	1	1	1	1	1	1	1	1	1	1	0	1	1	1	1	0	1	0
Pl01	19467470	19469193	1723	LTR/Gypsy/TAT	0.52459	3	0.40625	4	1	1	0	1	1	1	1	1	1	1	1	1	1	1	1	1	1	1	1	1	1	1	1	1	1	1	1	1	1	1	1	1	1	1	1	1	1	1	1	1	1
Pl01	19469195	19470131	936	LTR/Gypsy/CRM	0.52459	3	0.40625	4	1	1	0	1	1	1	1	1	1	1	1	1	1	1	1	1	1	1	1	1	1	1	1	1	1	1	1	1	1	1	1	1	1	1	1	1	1	1	1	1	1
Pl01	19470138	19471332	1194	LTR/Gypsy/TAT	0.52459	3	0.40625	4	1	1	0	1	1	1	1	1	1	1	1	1	1	1	1	1	1	1	1	1	1	1	1	1	1	1	1	1	1	1	1	1	1	1	1	1	1	1	1	1	1
Pl01	19471335	19472288	953	LTR/Copia/TAR-TORK	0.52459	3	0.40625	4	1	1	0	1	1	1	1	1	1	1	1	1	1	1	1	1	1	1	1	1	1	1	1	1	1	1	1	1	1	1	1	1	1	1	1	1	1	1	1	1	1
Pl01	19472289	19472870	581	LTR/Gypsy/TAT	0.52459	3	0.40625	4	1	1	0	1	1	1	1	1	1	1	1	1	1	1	1	1	1	1	1	1	1	1	1	1	1	1	1	1	1	1	1	1	1	1	1	1	1	1	1	1	1
Pl01	19472864	19475263	2399	LTR/Gypsy/TEKAY-DEL	0.52459	3	0.40625	4	1	1	0	1	1	1	1	1	1	1	1	1	1	1	1	1	1	1	1	1	1	1	1	1	1	1	1	1	1	1	1	1	1	1	1	1	1	1	1	1	1
Pl01	19475260	19476343	1083	LTR/Gypsy/TAT	0.52459	3	0.40625	4	1	1	0	1	1	1	1	1	1	1	1	1	1	1	1	1	1	1	1	1	1	1	1	1	1	1	1	1	1	1	1	1	1	1	1	1	1	1	1	1	1
Pl01	19476415	19479897	3482	LTR/Gypsy/TAT	0.52459	3	0.40625	4	1	1	0	1	1	1	1	1	1	1	1	1	1	1	1	1	1	1	1	1	1	1	1	1	1	1	1	1	1	1	1	1	1	1	1	1	1	1	1	1	1
Pl01	19479898	19481189	1291	LTR/Copia/SIRE	0.271038	6	0.842742	1	1	1	0	1	1	1	1	1	1	1	1	1	1	1	1	1	1	1	1	1	0	1	1	1	1	1	1	1	1	1	1	1	1	1	1	1	1	1	1	1	1
Pl01	19481630	19485616	3986	LTR/Gypsy/TAT	0.271038	6	0.842742	1	1	1	0	1	1	1	1	1	1	1	1	1	1	1	1	1	1	1	1	1	0	1	1	1	1	1	1	1	1	1	1	1	1	1	1	1	1	1	1	1	1
Pl01	19485532	19493699	8167	LTR/Gypsy/CRM	0.271038	6	0.842742	1	1	1	0	1	1	1	1	1	1	1	1	1	1	1	1	1	1	1	1	1	0	1	1	1	1	1	1	1	1	1	1	1	1	1	1	1	1	1	1	1	1
Pl01	19493587	19495730	2143	LTR/Gypsy/TEKAY-DEL	0.271038	6	0.842742	1	1	1	0	1	1	1	1	1	1	1	1	1	1	1	1	1	1	1	1	1	0	1	1	1	1	1	1	1	1	1	1	1	1	1	1	1	1	1	1	1	1
Pl01	19495731	19496435	704	LTR/Gypsy/TAT	0.271038	6	0.842742	1	1	1	0	1	1	1	1	1	1	1	1	1	1	1	1	1	1	1	1	1	0	1	1	1	1	1	1	1	1	1	1	1	1	1	1	1	1	1	1	1	1
Pl01	19496430	19497375	945	LTR/Gypsy/TAT	0.52459	3	0.40625	4	1	1	0	1	1	1	1	1	1	1	1	1	1	1	1	1	1	1	1	1	1	1	1	1	1	1	1	1	1	1	1	1	1	1	1	1	1	1	1	1	1
Pl01	19497372	19498508	1136	LTR/Gypsy/CRM	0.52459	3	0.40625	4	1	1	0	1	1	1	1	1	1	1	1	1	1	1	1	1	1	1	1	1	1	1	1	1	1	1	1	1	1	1	1	1	1	1	1	1	1	1	1	1	1
Pl01	19498670	19501504	2834	LTR/Gypsy/TAT	0.52459	3	0.40625	4	1	1	0	1	1	1	1	1	1	1	1	1	1	1	1	1	1	1	1	1	1	1	1	1	1	1	1	1	1	1	1	1	1	1	1	1	1	1	1	1	1
Pl01	19498959	19503104	4145	LTR/Gypsy/TEKAY-DEL	0.52459	3	0.40625	4	1	1	0	1	1	1	1	1	1	1	1	1	1	1	1	1	1	1	1	1	1	1	1	1	1	1	1	1	1	1	1	1	1	1	1	1	1	1	1	1	1
Pl01	19503111	19506063	2952	LTR/Gypsy/TEKAY-DEL	0.52459	3	0.40625	4	1	1	0	1	1	1	1	1	1	1	1	1	1	1	1	1	1	1	1	1	1	1	1	1	1	1	1	1	1	1	1	1	1	1	1	1	1	1	1	1	1
Pl01	19506065	19507135	1070	LTR/Gypsy/TEKAY-DEL	0.52459	3	0.40625	4	1	1	0	1	1	1	1	1	1	1	1	1	1	1	1	1	1	1	1	1	1	1	1	1	1	1	1	1	1	1	1	1	1	1	1	1	1	1	1	1	1
Pl01	19507154	19508382	1228	LTR/Gypsy/TEKAY-DEL	0.52459	3	0.40625	4	1	1	0	1	1	1	1	1	1	1	1	1	1	1	1	1	1	1	1	1	1	1	1	1	1	1	1	1	1	1	1	1	1	1	1	1	1	1	1	1	1
Pl01	19508383	19510074	1691	LTR/Gypsy/TAT	0.52459	3	0.40625	4	1	1	0	1	1	1	1	1	1	1	1	1	1	1	1	1	1	1	1	1	1	1	1	1	1	1	1	1	1	1	1	1	1	1	1	1	1	1	1	1	1
Pl01	19509433	19510461	1028	LTR/Gypsy/CRM	0.52459	3	0.40625	4	1	1	0	1	1	1	1	1	1	1	1	1	1	1	1	1	1	1	1	1	1	1	1	1	1	1	1	1	1	1	1	1	1	1	1	1	1	1	1	1	1
Pl01	19510063	19515348	5285	LTR/Gypsy/TEKAY-DEL	0.52459	3	0.40625	4	1	1	0	1	1	1	1	1	1	1	1	1	1	1	1	1	1	1	1	1	1	1	1	1	1	1	1	1	1	1	1	1	1	1	1	1	1	1	1	1	1
Pl01	19514105	19515348	1243	LTR/Gypsy/CRM	0.52459	3	0.40625	4	1	1	0	1	1	1	1	1	1	1	1	1	1	1	1	1	1	1	1	1	1	1	1	1	1	1	1	1	1	1	1	1	1	1	1	1	1	1	1	1	1
Pl01	19515965	19521975	6010	LTR/Gypsy/TEKAY-DEL	0.52459	3	0.40625	4	1	1	0	1	1	1	1	1	1	1	1	1	1	1	1	1	1	1	1	1	1	1	1	1	1	1	1	1	1	1	1	1	1	1	1	1	1	1	1	1	1
Pl01	19521977	19522546	569	LTR/Gypsy/TEKAY-DEL	0.52459	3	0.40625	4	1	1	0	1	1	1	1	1	1	1	1	1	1	1	1	1	1	1	1	1	1	1	1	1	1	1	1	1	1	1	1	1	1	1	1	1	1	1	1	1	1
Pl01	19523139	19523674	535	LTR/Gypsy/TAT	0.52459	3	0.40625	4	1	1	0	1	1	1	1	1	1	1	1	1	1	1	1	1	1	1	1	1	1	1	1	1	1	1	1	1	1	1	1	1	1	1	1	1	1	1	1	1	1
Pl01	19523675	19526029	2354	LTR/Gypsy/TAT	0.728962	1	0.40625	4	1	1	0	1	1	1	1	1	1	1	1	1	1	1	1	1	1	1	1	1	1	1	1	1	1	1	1	1	1	1	1	1	1	1	1	1	1	1	1	1	1
Pl01	19524701	19526196	1495	LTR/Gypsy/TEKAY-DEL	0.728962	1	0.40625	4	1	1	0	1	1	1	1	1	1	1	1	1	1	1	1	1	1	1	1	1	1	1	1	1	1	1	1	1	1	1	1	1	1	1	1	1	1	1	1	1	1
Pl01	19525399	19527428	2029	LTR/Gypsy/TAT	0.537483	3	0.157258	8	1	0	0	1	1	1	1	1	1	1	1	1	1	1	1	1	1	1	1	1	1	1	1	1	1	1	1	1	1	1	1	1	1	1	1	1	1	1	1	1	1
Pl01	19526185	19531201	5016	LTR/Gypsy/TEKAY-DEL	0.728962	1	0.40625	4	1	1	0	1	1	1	1	1	1	1	1	1	1	1	1	1	1	1	1	1	1	1	1	1	1	1	1	1	1	1	1	1	1	1	1	1	1	1	1	1	1
Pl01	19527429	19530484	3055	LTR/Gypsy/TEKAY-DEL	0.537483	3	0.157258	8	1	0	0	1	1	1	1	1	1	1	1	1	1	1	1	1	1	1	1	1	1	1	1	1	1	1	1	1	1	1	1	1	1	1	1	1	1	1	1	1	1
Pl01	19531205	19531716	511	LTR/Gypsy/TAT	0.728962	1	0.40625	4	1	1	0	1	1	1	1	1	1	1	1	1	1	1	1	1	1	1	1	1	1	1	1	1	1	1	1	1	1	1	1	1	1	1	1	1	1	1	1	1	1
Pl01	19531717	19533169	1452	LTR/Copia/SIRE	0.34454	5	0.356452	4	1	1	0	1	1	1	1	0	1	1	1	1	1	1	0	1	1	1	1	1	1	1	1	1	1	1	1	1	1	1	1	1	1	1	1	1	1	1	1	1	1
Pl01	19533484	19538563	5079	LTR/Gypsy/TEKAY-DEL	0.34454	5	0.356452	4	1	1	0	1	1	1	1	0	1	1	1	1	1	1	0	1	1	1	1	1	1	1	1	1	1	1	1	1	1	1	1	1	1	1	1	1	1	1	1	1	1
Pl01	19535150	19540235	5085	LTR/Gypsy/TEKAY-DEL	0.34454	5	0.356452	4	1	1	0	1	1	1	1	0	1	1	1	1	1	1	0	1	1	1	1	1	1	1	1	1	1	1	1	1	1	1	1	1	1	1	1	1	1	1	1	1	1
Pl01	19540236	19541939	1703	LTR/Gypsy/TAT	0.52459	3	0.40625	4	1	1	0	1	1	1	1	1	1	1	1	1	1	1	1	1	1	1	1	1	1	1	1	1	1	1	1	1	1	1	1	1	1	1	1	1	1	1	1	1	1
Pl01	19541940	19544415	2475	LTR/Gypsy/TEKAY-DEL	0.068908	12	0.170996	8	1	1	1	1	0	1	0	0	1	1	1	1	1	1	0	1	1	1	1	1	1	1	1	1	1	1	1	1	1	1	1	1	1	1	1	1	1	1	1	1	1
Pl01	19548274	19549287	1013	LTR/Gypsy/TAT	0.47541	3	1	0	1	1	1	1	1	1	1	1	1	1	1	1	1	1	1	1	1	1	1	1	1	1	1	1	1	1	1	1	1	1	1	1	1	1	1	1	1	1	1	1	1
Pl01	19551309	19553627	2318	LTR/Gypsy/TEKAY-DEL	0.221858	7	1	0	1	1	1	1	1	1	1	1	1	1	1	1	1	1	1	1	1	1	1	1	1	1	1	1	1	1	1	1	1	1	1	1	1	1	1	1	1	1	1	1	1
Pl01	19559513	19560258	745	LTR/Gypsy/TAT	0.137816	9	0.356452	4	1	1	1	1	1	1	1	1	0	1	1	0	1	1	1	1	1	1	0	1	1	1	1	1	1	1	1	1	1	1	1	1	1	1	1	1	1	1	1	1	1
Pl01	19560378	19561523	1145	LTR/Gypsy/TAT	0.137816	9	0.356452	4	1	1	1	1	1	1	1	1	0	1	1	0	1	1	1	1	1	1	0	1	1	1	1	1	1	1	1	1	1	1	1	1	1	1	1	1	1	1	1	1	1
Pl01	19561524	19568180	6656	LTR/Gypsy/TEKAY-DEL	0.137816	9	0.356452	4	1	1	1	1	1	1	1	1	0	1	1	0	1	1	1	1	1	1	0	1	1	1	1	1	1	1	1	1	1	1	1	1	1	1	1	1	1	1	1	1	1
Pl01	19568181	19570132	1951	LTR/Gypsy/TAT	0.137816	9	0.356452	4	1	1	1	1	1	1	1	1	0	1	1	0	1	1	1	1	1	1	0	1	1	1	1	1	1	1	1	1	1	1	1	1	1	1	1	1	1	1	1	1	1
Pl01	19568438	19570474	2036	LTR/Gypsy/TEKAY-DEL	0.137816	9	0.356452	4	1	1	1	1	1	1	1	1	0	1	1	0	1	1	1	1	1	1	0	1	1	1	1	1	1	1	1	1	1	1	1	1	1	1	1	1	1	1	1	1	1
Pl01	19570475	19577891	7416	LTR/Gypsy/TEKAY-DEL	0.137816	9	0.356452	4	1	1	1	1	1	1	1	1	0	1	1	0	1	1	1	1	1	1	0	1	1	1	1	1	1	1	1	1	1	1	1	1	1	1	1	1	1	1	1	1	1
Pl01	19577892	19579843	1951	LTR/Gypsy/TAT	0.137816	9	0.356452	4	1	1	1	1	1	1	1	1	0	1	1	0	1	1	1	1	1	1	0	1	1	1	1	1	1	1	1	1	1	1	1	1	1	1	1	1	1	1	1	1	1
Pl01	19578149	19580185	2036	LTR/Gypsy/TEKAY-DEL	0.137816	9	0.356452	4	1	1	1	1	1	1	1	1	0	1	1	0	1	1	1	1	1	1	0	1	1	1	1	1	1	1	1	1	1	1	1	1	1	1	1	1	1	1	1	1	1
Pl01	19580186	19583325	3139	LTR/Gypsy/TEKAY-DEL	0.137816	9	0.356452	4	1	1	1	1	1	1	1	1	0	1	1	0	1	1	1	1	1	1	0	1	1	1	1	1	1	1	1	1	1	1	1	1	1	1	1	1	1	1	1	1	1
Pl01	19583319	19584982	1663	LTR/Gypsy/TAT	0.137816	9	0.356452	4	1	1	1	1	1	1	1	1	0	1	1	0	1	1	1	1	1	1	0	1	1	1	1	1	1	1	1	1	1	1	1	1	1	1	1	1	1	1	1	1	1
Pl01	19585259	19587348	2089	LTR/Gypsy/TAT	0.137816	9	0.356452	4	1	1	1	1	1	1	1	1	0	1	1	0	1	1	1	1	1	1	0	1	1	1	1	1	1	1	1	1	1	1	1	1	1	1	1	1	1	1	1	1	1
Pl01	19587331	19589733	2402	LTR/Gypsy/TEKAY-DEL	0.137816	9	0.356452	4	1	1	1	1	1	1	1	1	0	1	1	0	1	1	1	1	1	1	0	1	1	1	1	1	1	1	1	1	1	1	1	1	1	1	1	1	1	1	1	1	1
Pl01	19590984	19592494	1510	LTR/Gypsy/TAT	0.47541	3	1	0	1	1	1	1	1	1	1	1	1	1	1	1	1	1	1	1	1	1	1	1	1	1	1	1	1	1	1	1	1	1	1	1	1	1	1	1	0	1	1	1	1
Pl01	19592494	19593050	556	LTR/Copia/SIRE	0.209142	7	0.829004	1	1	1	1	1	1	1	1	0	0	1	1	1	1	1	1	1	1	1	1	1	0	0	1	1	1	1	1	1	1	1	1	1	1	1	1	1	0	1	1	1	1
Pl01	19592495	19593443	948	LTR/Gypsy/CRM	0.209142	7	0.829004	1	1	1	1	1	1	1	1	0	0	1	1	1	1	1	1	1	1	1	1	1	0	0	1	1	1	1	1	1	1	1	1	1	1	1	1	1	0	1	1	1	1
Pl01	19592626	19597828	5202	LTR/Gypsy/CRM	0.209142	7	0.829004	1	1	1	1	1	1	1	1	0	0	1	1	1	1	1	1	1	1	1	1	1	0	0	1	1	1	1	1	1	1	1	1	1	1	1	1	1	0	1	1	1	1
Pl01	19608179	19612855	4676	LTR/Gypsy/CRM	0.209142	7	0.829004	1	1	1	1	1	1	1	1	0	0	1	1	1	1	1	1	1	1	1	1	1	0	0	1	1	1	1	1	1	1	1	1	1	1	1	1	1	0	1	1	1	1
Pl01	19612854	19614268	1414	LTR/Gypsy/TAT	0.34454	5	0.643548	2	1	1	1	1	1	1	1	1	0	1	1	1	1	1	1	1	1	1	1	1	0	0	1	1	1	1	1	1	1	1	1	1	1	1	1	1	0	1	1	1	1
Pl01	19614269	19624101	9832	LTR/Gypsy/TEKAY-DEL	0.34454	5	0.643548	2	1	1	1	1	1	1	1	1	0	1	1	1	1	1	1	1	1	1	1	1	0	0	1	1	1	1	1	1	1	1	1	1	1	1	1	1	0	1	1	1	1
Pl01	19624102	19626891	2789	LTR/Gypsy/TAT	0.34454	5	0.643548	2	1	1	1	1	1	1	1	1	0	1	1	1	1	1	1	1	1	1	1	1	0	0	1	1	1	1	1	1	1	1	1	1	1	1	1	1	0	1	1	1	1
Pl01	19626891	19634588	7697	LTR/Gypsy/ATHILA	0.34454	5	0.643548	2	1	1	1	1	1	1	1	1	0	1	1	1	1	1	1	1	1	1	1	1	0	0	1	1	1	1	1	1	1	1	1	1	1	1	1	1	0	1	1	1	1
Pl01	19660400	19661303	903	LTR/Gypsy/TEKAY-DEL	0.137816	9	0.643548	2	1	1	1	1	1	1	1	1	1	1	1	1	0	1	1	1	1	1	1	1	0	0	1	1	1	1	1	1	1	1	1	1	1	1	1	1	1	1	1	1	1
Pl01	19660699	19661966	1267	LTR/Gypsy/TEKAY-DEL	0.615566	2	0.643548	2	1	1	1	1	1	1	1	1	1	1	1	1	0	1	1	1	1	1	1	1	0	0	1	1	1	1	1	1	1	1	1	1	1	1	1	1	1	1	1	1	1
Pl01	19661255	19663967	2712	LTR/Gypsy/TEKAY-DEL	0.189001	7	0.643548	2	1	1	1	1	1	1	1	1	1	1	1	1	0	1	1	1	1	1	1	1	0	0	1	1	1	1	1	1	1	1	1	1	1	1	1	0	1	1	1	1	1
Pl01	19663968	19664795	827	LTR/Gypsy/TEKAY-DEL	0.189001	7	0.643548	2	1	1	1	1	1	1	1	1	1	1	1	1	0	1	1	1	1	1	1	1	0	0	1	1	1	1	1	1	1	1	1	1	1	1	1	0	1	1	1	1	1
Pl01	19664784	19666696	1912	LTR/Gypsy/TEKAY-DEL	0.189001	7	0.643548	2	1	1	1	1	1	1	1	1	1	1	1	1	0	1	1	1	1	1	1	1	0	0	1	1	1	1	1	1	1	1	1	1	1	1	1	0	1	1	1	1	1
Pl01	19684347	19686741	2394	LTR/Gypsy/TAT	0.008555	21	1	0	1	1	1	1	1	1	1	1	1	1	1	1	1	1	1	1	1	1	1	1	1	1	1	1	1	1	1	1	1	1	1	1	1	1	1	1	0	1	1	1	0
Pl01	19686742	19687997	1255	LTR/Copia/SIRE	0.008555	21	1	0	1	1	1	1	1	1	1	1	1	1	1	1	1	1	1	1	1	1	1	1	1	1	1	1	1	1	1	1	1	1	1	1	1	1	1	1	0	1	1	1	0
Pl01	19687448	19687998	550	LTR/Gypsy/TAT	0.008555	21	1	0	1	1	1	1	1	1	1	1	1	1	1	1	1	1	1	1	1	1	1	1	1	1	1	1	1	1	1	1	1	1	1	1	1	1	1	1	0	1	1	1	0
Pl01	19687999	19690825	2826	LTR/Copia/SIRE	0.008555	21	1	0	1	1	1	1	1	1	1	1	1	1	1	1	1	1	1	1	1	1	1	1	1	1	1	1	1	1	1	1	1	1	1	1	1	1	1	1	0	1	1	1	0
Pl01	19688724	19691650	2926	LTR/Gypsy/TAT	0.189001	7	0.356452	4	1	1	1	1	1	1	1	1	0	1	1	1	0	0	1	1	1	1	1	1	1	1	1	1	1	1	1	1	1	1	1	1	1	1	1	1	0	1	1	1	0
Pl01	19691128	19693428	2300	LTR/Gypsy/TEKAY-DEL	0.189001	7	0.356452	4	1	1	1	1	1	1	1	1	0	1	1	1	0	0	1	1	1	1	1	1	1	1	1	1	1	1	1	1	1	1	1	1	1	1	1	1	0	1	1	1	0
Pl01	19691841	19693828	1987	LTR/Gypsy/TAT	0.189001	7	0.356452	4	1	1	1	1	1	1	1	1	0	1	1	1	0	0	1	1	1	1	1	1	1	1	1	1	1	1	1	1	1	1	1	1	1	1	1	1	0	1	1	1	0
Pl01	19693116	19694483	1367	LTR/Copia/SIRE	0.008555	21	1	0	1	1	1	1	1	1	1	1	1	1	1	1	1	1	1	1	1	1	1	1	1	1	1	1	1	1	1	1	1	1	1	1	1	1	1	1	0	1	1	1	0
Pl01	19694484	19698044	3560	LTR/Copia/SIRE	0.008555	21	1	0	1	1	1	1	1	1	1	1	1	1	1	1	1	1	1	1	1	1	1	1	1	1	1	1	1	1	1	1	1	1	1	1	1	1	1	1	0	1	1	1	0
Pl01	19698045	19700709	2664	LTR/Gypsy/TEKAY-DEL	0.008555	21	1	0	1	1	1	1	1	1	1	1	1	1	1	1	1	1	1	1	1	1	1	1	1	1	1	1	1	1	1	1	1	1	1	1	1	1	1	1	0	1	1	1	0
Pl01	19701626	19703560	1934	LTR/Gypsy/TEKAY-DEL	0.008555	21	1	0	1	1	1	1	1	1	1	1	1	1	1	1	1	1	1	1	1	1	1	1	1	1	1	1	1	1	1	1	1	1	1	1	1	1	1	1	0	1	1	1	0
Pl01	19703557	19704410	853	LTR/Gypsy/TEKAY-DEL	0.008555	21	1	0	1	1	1	1	1	1	1	1	1	1	1	1	1	1	1	1	1	1	1	1	1	1	1	1	1	1	1	1	1	1	1	1	1	1	1	1	0	1	1	1	0
Pl01	19704411	19716852	12441	LTR/Gypsy/TEKAY-DEL	0.008555	21	1	0	1	1	1	1	1	1	1	1	1	1	1	1	1	1	1	1	1	1	1	1	1	1	1	1	1	1	1	1	1	1	1	1	1	1	1	1	0	1	1	1	0
Pl01	19716116	19717440	1324	LTR/Gypsy/TEKAY-DEL	0.008555	21	1	0	1	1	1	1	1	1	1	1	1	1	1	1	1	1	1	1	1	1	1	1	1	1	1	1	1	1	1	1	1	1	1	1	1	1	1	1	0	1	1	1	0
Pl01	19717467	19719287	1820	LTR/Gypsy/TAT	0.008555	21	1	0	1	1	1	1	1	1	1	1	1	1	1	1	1	1	1	1	1	1	1	1	1	1	1	1	1	1	1	1	1	1	1	1	1	1	1	1	0	1	1	1	0
Pl01	19718356	19719960	1604	LTR/Gypsy/TEKAY-DEL	0.008555	21	1	0	1	1	1	1	1	1	1	1	1	1	1	1	1	1	1	1	1	1	1	1	1	1	1	1	1	1	1	1	1	1	1	1	1	1	1	1	0	1	1	1	0
Pl01	19719961	19721318	1357	LTR/Gypsy/TEKAY-DEL	0.008555	21	1	0	1	1	1	1	1	1	1	1	1	1	1	1	1	1	1	1	1	1	1	1	1	1	1	1	1	1	1	1	1	1	1	1	1	1	1	1	0	1	1	1	0
Pl01	19721310	19723386	2076	LTR/Gypsy/TEKAY-DEL	0.008555	21	1	0	1	1	1	1	1	1	1	1	1	1	1	1	1	1	1	1	1	1	1	1	1	1	1	1	1	1	1	1	1	1	1	1	1	1	1	1	0	1	1	1	0
Pl01	19721709	19723625	1916	LTR/Gypsy/TEKAY-DEL	0.008555	21	1	0	1	1	1	1	1	1	1	1	1	1	1	1	1	1	1	1	1	1	1	1	1	1	1	1	1	1	1	1	1	1	1	1	1	1	1	1	0	1	1	1	0
Pl01	19723410	19731145	7735	LTR/Gypsy/TEKAY-DEL	0.008555	21	1	0	1	1	1	1	1	1	1	1	1	1	1	1	1	1	1	1	1	1	1	1	1	1	1	1	1	1	1	1	1	1	1	1	1	1	1	1	0	1	1	1	0
Pl01	19731139	19731747	608	LTR/Copia/ALE-RETROFIT	0.008555	21	1	0	1	1	1	1	1	1	1	1	1	1	1	1	1	1	1	1	1	1	1	1	1	1	1	1	1	1	1	1	1	1	1	1	1	1	1	1	0	1	1	1	0
Pl01	19731747	19733729	1982	LTR/Gypsy/TEKAY-DEL	0.008555	21	1	0	1	1	1	1	1	1	1	1	1	1	1	1	1	1	1	1	1	1	1	1	1	1	1	1	1	1	1	1	1	1	1	1	1	1	1	1	0	1	1	1	0
Pl01	19732824	19733892	1068	LTR/Gypsy/TAT	0.008555	21	1	0	1	1	1	1	1	1	1	1	1	1	1	1	1	1	1	1	1	1	1	1	1	1	1	1	1	1	1	1	1	1	1	1	1	1	1	1	0	1	1	1	0
Pl01	19733890	19734624	734	LTR/Gypsy/CRM	0.008555	21	1	0	1	1	1	1	1	1	1	1	1	1	1	1	1	1	1	1	1	1	1	1	1	1	1	1	1	1	1	1	1	1	1	1	1	1	1	1	0	1	1	1	0
Pl01	19734427	19736058	1631	LTR/Gypsy/TEKAY-DEL	0.008555	21	1	0	1	1	1	1	1	1	1	1	1	1	1	1	1	1	1	1	1	1	1	1	1	1	1	1	1	1	1	1	1	1	1	1	1	1	1	1	0	1	1	1	0
Pl01	19734698	19736465	1767	LTR/Gypsy/TAT	0.008555	21	1	0	1	1	1	1	1	1	1	1	1	1	1	1	1	1	1	1	1	1	1	1	1	1	1	1	1	1	1	1	1	1	1	1	1	1	1	1	0	1	1	1	0
Pl01	19735243	19737025	1782	LTR/Gypsy/TEKAY-DEL	0.008555	21	1	0	1	1	1	1	1	1	1	1	1	1	1	1	1	1	1	1	1	1	1	1	1	1	1	1	1	1	1	1	1	1	1	1	1	1	1	1	0	1	1	1	0
Pl01	19736527	19737600	1073	LTR/Gypsy/TAT	0.008555	21	1	0	1	1	1	1	1	1	1	1	1	1	1	1	1	1	1	1	1	1	1	1	1	1	1	1	1	1	1	1	1	1	1	1	1	1	1	1	0	1	1	1	0
Pl01	19737820	19740232	2412	LTR/Gypsy/REINA	0.008555	21	1	0	1	1	1	1	1	1	1	1	1	1	1	1	1	1	1	1	1	1	1	1	1	1	1	1	1	1	1	1	1	1	1	1	1	1	1	1	0	1	1	1	0
Pl01	19740234	19740918	684	LTR/Copia/SIRE	0.008555	21	1	0	1	1	1	1	1	1	1	1	1	1	1	1	1	1	1	1	1	1	1	1	1	1	1	1	1	1	1	1	1	1	1	1	1	1	1	1	0	1	1	1	0
Pl01	19741103	19743376	2273	LTR/Gypsy/TEKAY-DEL	0.008555	21	1	0	1	1	1	1	1	1	1	1	1	1	1	1	1	1	1	1	1	1	1	1	1	1	1	1	1	1	1	1	1	1	1	1	1	1	1	1	0	1	1	1	0
Pl01	19743313	19748771	5458	LTR/Gypsy/CRM	0.008555	21	1	0	1	1	1	1	1	1	1	1	1	1	1	1	1	1	1	1	1	1	1	1	1	1	1	1	1	1	1	1	1	1	1	1	1	1	1	1	0	1	1	1	0
Pl01	19748768	19750056	1288	LTR/Gypsy/TEKAY-DEL	0.008555	21	1	0	1	1	1	1	1	1	1	1	1	1	1	1	1	1	1	1	1	1	1	1	1	1	1	1	1	1	1	1	1	1	1	1	1	1	1	1	0	1	1	1	0
Pl01	19750055	19751215	1160	LTR/Gypsy/TAT	0.008555	21	1	0	1	1	1	1	1	1	1	1	1	1	1	1	1	1	1	1	1	1	1	1	1	1	1	1	1	1	1	1	1	1	1	1	1	1	1	1	0	1	1	1	0
Pl01	19751222	19753861	2639	LTR/Gypsy/TEKAY-DEL	0.008555	21	1	0	1	1	1	1	1	1	1	1	1	1	1	1	1	1	1	1	1	1	1	1	1	1	1	1	1	1	1	1	1	1	1	1	1	1	1	1	0	1	1	1	0
Pl01	19751687	19752283	596	LTR/Gypsy/TEKAY-DEL	0.008555	21	1	0	1	1	1	1	1	1	1	1	1	1	1	1	1	1	1	1	1	1	1	1	1	1	1	1	1	1	1	1	1	1	1	1	1	1	1	1	0	1	1	1	0
Pl01	19752284	19756519	4235	LTR/Gypsy/ATHILA	0.008555	21	1	0	1	1	1	1	1	1	1	1	1	1	1	1	1	1	1	1	1	1	1	1	1	1	1	1	1	1	1	1	1	1	1	1	1	1	1	1	0	1	1	1	0
Pl01	19756727	19757266	539	LTR/Gypsy/TAT	0.008555	21	1	0	1	1	1	1	1	1	1	1	1	1	1	1	1	1	1	1	1	1	1	1	1	1	1	1	1	1	1	1	1	1	1	1	1	1	1	1	0	1	1	1	0
Pl01	19757268	19759606	2338	LTR/Gypsy/TAT	0.008555	21	1	0	1	1	1	1	1	1	1	1	1	1	1	1	1	1	1	1	1	1	1	1	1	1	1	1	1	1	1	1	1	1	1	1	1	1	1	1	0	1	1	1	0
Pl01	19759776	19760909	1133	LTR/Gypsy/TEKAY-DEL	0.001458	28	1	0	1	1	1	1	1	1	1	1	1	1	1	1	1	1	1	1	1	1	1	1	1	1	1	1	1	1	1	1	1	1	1	1	1	1	1	1	0	1	1	0	0
Pl01	19760808	19763089	2281	LTR/Gypsy/TAT	0.001458	28	1	0	1	1	1	1	1	1	1	1	1	1	1	1	1	1	1	1	1	1	1	1	1	1	1	1	1	1	1	1	1	1	1	1	1	1	1	1	0	1	1	0	0
Pl01	19763086	19764685	1599	LTR/Gypsy/TEKAY-DEL	0.001458	28	1	0	1	1	1	1	1	1	1	1	1	1	1	1	1	1	1	1	1	1	1	1	1	1	1	1	1	1	1	1	1	1	1	1	1	1	1	1	0	1	1	0	0
Pl01	19764632	19768305	3673	LTR/Gypsy/CRM	0.001458	28	1	0	1	1	1	1	1	1	1	1	1	1	1	1	1	1	1	1	1	1	1	1	1	1	1	1	1	1	1	1	1	1	1	1	1	1	1	1	0	1	1	0	0
Pl01	19768340	19769259	919	LTR/Gypsy/TAT	0.008555	21	1	0	1	1	1	1	1	1	1	1	1	1	1	1	1	1	1	1	1	1	1	1	1	1	1	1	1	1	1	1	1	1	1	1	1	1	1	1	0	1	1	1	0
Pl01	19768746	19771269	2523	LTR/Gypsy/TAT	0.008555	21	1	0	1	1	1	1	1	1	1	1	1	1	1	1	1	1	1	1	1	1	1	1	1	1	1	1	1	1	1	1	1	1	1	1	1	1	1	1	0	1	1	1	0
Pl01	19785088	19787693	2605	LTR/Gypsy/TEKAY-DEL	0.47541	3	1	0	1	1	1	1	1	1	1	1	1	1	1	1	1	1	1	1	1	1	1	1	1	1	1	1	1	1	1	1	1	1	1	1	1	1	1	1	1	1	1	1	1
Pl01	19788506	19792900	4394	LTR/Gypsy/CRM	0.47541	3	1	0	1	1	1	1	1	1	1	1	1	1	1	1	1	1	1	1	1	1	1	1	1	1	1	1	1	1	1	1	1	1	1	1	1	1	1	1	1	1	1	1	1
Pl01	19792902	19799592	6690	LTR/Gypsy/TEKAY-DEL	0.47541	3	1	0	1	1	1	1	1	1	1	1	1	1	1	1	1	1	1	1	1	1	1	1	1	1	1	1	1	1	1	1	1	1	1	1	1	1	1	1	1	1	1	1	1
Pl01	19797229	19801531	4302	LTR/Gypsy/TEKAY-DEL	0.47541	3	1	0	1	1	1	1	1	1	1	1	1	1	1	1	1	1	1	1	1	1	1	1	1	1	1	1	1	1	1	1	1	1	1	1	1	1	1	1	1	1	1	1	1
Pl01	19801529	19804807	3278	LTR/Gypsy/CRM	0.47541	3	1	0	1	1	1	1	1	1	1	1	1	1	1	1	1	1	1	1	1	1	1	1	1	1	1	1	1	1	1	1	1	1	1	1	1	1	1	1	1	1	1	1	1
Pl01	19808471	19809061	590	LTR/Gypsy/TAT	0.221858	7	1	0	1	1	1	1	1	1	1	1	1	1	1	1	1	1	1	1	1	1	1	1	1	1	1	1	1	1	1	1	1	1	1	1	1	0	1	1	1	1	1	1	1
Pl01	19809062	19810739	1677	LTR/Gypsy/CRM	0.221858	7	1	0	1	1	1	1	1	1	1	1	1	1	1	1	1	1	1	1	1	1	1	1	1	1	1	1	1	1	1	1	1	1	1	1	1	0	1	1	1	1	1	1	1
Pl01	19810728	19813290	2562	LTR/Gypsy/TAT	0.462517	3	0.59375	2	1	1	1	1	1	1	1	1	1	1	1	1	1	1	1	1	1	1	1	1	1	1	1	0	1	1	1	1	1	1	1	1	1	0	1	1	1	1	1	1	1
Pl01	19812208	19813777	1569	LTR/Gypsy/TEKAY-DEL	0.462517	3	0.59375	2	1	1	1	1	1	1	1	1	1	1	1	1	1	1	1	1	1	1	1	1	1	1	1	0	1	1	1	1	1	1	1	1	1	0	1	1	1	1	1	1	1
Pl01	19813472	19814888	1416	LTR/Gypsy/TAT	0.462517	3	0.59375	2	1	1	1	1	1	1	1	1	1	1	1	1	1	1	1	1	1	1	1	1	1	1	1	0	1	1	1	1	1	1	1	1	1	0	1	1	1	1	1	1	1
Pl01	19814883	19815516	633	LTR/Gypsy/TEKAY-DEL	0.462517	3	0.59375	2	1	1	1	1	1	1	1	1	1	1	1	1	1	1	1	1	1	1	1	1	1	1	1	0	1	1	1	1	1	1	1	1	1	0	1	1	1	1	1	1	1
Pl01	19815505	19826685	11180	LTR/Gypsy/TEKAY-DEL	0.462517	3	0.59375	2	1	1	1	1	1	1	1	1	1	1	1	1	1	1	1	1	1	1	1	1	1	1	1	0	1	1	1	1	1	1	1	1	1	0	1	1	1	1	1	1	1
Pl01	19826684	19827587	903	LTR/Gypsy/TAT	0.462517	3	0.59375	2	1	1	1	1	1	1	1	1	1	1	1	1	1	1	1	1	1	1	1	1	1	1	1	0	1	1	1	1	1	1	1	1	1	0	1	1	1	1	1	1	1
Pl01	19827585	19829778	2193	LTR/Gypsy/CRM	0.462517	3	0.59375	2	1	1	1	1	1	1	1	1	1	1	1	1	1	1	1	1	1	1	1	1	1	1	1	0	1	1	1	1	1	1	1	1	1	0	1	1	1	1	1	1	1
Pl01	19829779	19833342	3563	LTR/Gypsy/TAT	0.221858	7	1	0	1	1	1	1	1	1	1	1	1	1	1	1	1	1	1	1	1	1	1	1	1	1	1	1	1	1	1	1	1	1	1	1	1	0	1	1	1	1	1	1	1
Pl01	19830752	19835948	5196	LTR/Gypsy/TAT	0.221858	7	1	0	1	1	1	1	1	1	1	1	1	1	1	1	1	1	1	1	1	1	1	1	1	1	1	1	1	1	1	1	1	1	1	1	1	0	1	1	1	1	1	1	1
Pl01	19833949	19840572	6623	LTR/Gypsy/TAT	0.221858	7	1	0	1	1	1	1	1	1	1	1	1	1	1	1	1	1	1	1	1	1	1	1	1	1	1	1	1	1	1	1	1	1	1	1	1	0	1	1	1	1	1	1	1
Pl01	19840967	19844482	3515	LTR/Copia/SIRE	0.221858	7	1	0	1	1	1	1	1	1	1	1	1	1	1	1	1	1	1	1	1	1	1	1	1	1	1	1	1	1	1	1	1	1	1	1	1	0	1	1	1	1	1	1	1
Pl01	19842493	19846334	3841	LTR/Gypsy/TAT	0.221858	7	1	0	1	1	1	1	1	1	1	1	1	1	1	1	1	1	1	1	1	1	1	1	1	1	1	1	1	1	1	1	1	1	1	1	1	0	1	1	1	1	1	1	1
Pl01	19846335	19849279	2944	LTR/Gypsy/CRM	0.221858	7	1	0	1	1	1	1	1	1	1	1	1	1	1	1	1	1	1	1	1	1	1	1	1	1	1	1	1	1	1	1	1	1	1	1	1	0	1	1	1	1	1	1	1
Pl01	19849277	19851754	2477	LTR/Gypsy/TEKAY-DEL	0.221858	7	1	0	1	1	1	1	1	1	1	1	1	1	1	1	1	1	1	1	1	1	1	1	1	1	1	1	1	1	1	1	1	1	1	1	1	0	1	1	1	1	1	1	1
Pl01	19851755	19853227	1472	LTR/Gypsy/TAT	0.221858	7	1	0	1	1	1	1	1	1	1	1	1	1	1	1	1	1	1	1	1	1	1	1	1	1	1	1	1	1	1	1	1	1	1	1	1	0	1	1	1	1	1	1	1
Pl01	19852922	19854338	1416	LTR/Copia/SIRE	0.221858	7	1	0	1	1	1	1	1	1	1	1	1	1	1	1	1	1	1	1	1	1	1	1	1	1	1	1	1	1	1	1	1	1	1	1	1	0	1	1	1	1	1	1	1
Pl01	19853512	19855594	2082	LTR/Gypsy/TAT	0.221858	7	1	0	1	1	1	1	1	1	1	1	1	1	1	1	1	1	1	1	1	1	1	1	1	1	1	1	1	1	1	1	1	1	1	1	1	0	1	1	1	1	1	1	1
Pl01	19855596	19857255	1659	LTR/Copia/SIRE	0.221858	7	1	0	1	1	1	1	1	1	1	1	1	1	1	1	1	1	1	1	1	1	1	1	1	1	1	1	1	1	1	1	1	1	1	1	1	0	1	1	1	1	1	1	1
Pl01	19857252	19858334	1082	LTR/Gypsy/TAT	0.101528	10	1	0	1	1	1	1	1	1	1	1	1	1	1	1	1	1	1	1	1	1	1	1	1	1	1	1	1	1	1	1	1	1	1	1	1	0	1	1	1	1	1	1	1
Pl01	19858334	19859127	793	LTR	0.221858	7	1	0	1	1	1	1	1	1	1	1	1	1	1	1	1	1	1	1	1	1	1	1	1	1	1	1	1	1	1	1	1	1	1	1	1	0	1	1	1	1	1	1	1
Pl01	19860357	19861171	814	LTR/Gypsy/CRM	0.221858	7	1	0	1	1	1	1	1	1	1	1	1	1	1	1	1	1	1	1	1	1	1	1	1	1	1	1	1	1	1	1	1	1	1	1	1	0	1	1	1	1	1	1	1
Pl01	19861182	19862889	1707	LTR/Gypsy/TAT	0.221858	7	1	0	1	1	1	1	1	1	1	1	1	1	1	1	1	1	1	1	1	1	1	1	1	1	1	1	1	1	1	1	1	1	1	1	1	0	1	1	1	1	1	1	1
Pl01	19862882	19864027	1145	LTR/Gypsy/CRM	0.221858	7	1	0	1	1	1	1	1	1	1	1	1	1	1	1	1	1	1	1	1	1	1	1	1	1	1	1	1	1	1	1	1	1	1	1	1	0	1	1	1	1	1	1	1
Pl01	19864028	19864732	704	LTR/Gypsy/TAT	0.221858	7	1	0	1	1	1	1	1	1	1	1	1	1	1	1	1	1	1	1	1	1	1	1	1	1	1	1	1	1	1	1	1	1	1	1	1	0	1	1	1	1	1	1	1
Pl01	19864733	19865366	633	LTR/Gypsy/CRM	0.221858	7	1	0	1	1	1	1	1	1	1	1	1	1	1	1	1	1	1	1	1	1	1	1	1	1	1	1	1	1	1	1	1	1	1	1	1	0	1	1	1	1	1	1	1
Pl01	19865660	19866202	542	LTR/Copia/SIRE	0.221858	7	1	0	1	1	1	1	1	1	1	1	1	1	1	1	1	1	1	1	1	1	1	1	1	1	1	1	1	1	1	1	1	1	1	1	1	0	1	1	1	1	1	1	1
Pl01	19866449	19867000	551	LTR/Gypsy/CRM	0.221858	7	1	0	1	1	1	1	1	1	1	1	1	1	1	1	1	1	1	1	1	1	1	1	1	1	1	1	1	1	1	1	1	1	1	1	1	0	1	1	1	1	1	1	1
Pl01	19867001	19868726	1725	LTR/Gypsy/TEKAY-DEL	0.221858	7	1	0	1	1	1	1	1	1	1	1	1	1	1	1	1	1	1	1	1	1	1	1	1	1	1	1	1	1	1	1	1	1	1	1	1	0	1	1	1	1	1	1	1
Pl01	19867233	19869930	2697	LTR/Gypsy/TEKAY-DEL	0.221858	7	1	0	1	1	1	1	1	1	1	1	1	1	1	1	1	1	1	1	1	1	1	1	1	1	1	1	1	1	1	1	1	1	1	1	1	0	1	1	1	1	1	1	1
Pl01	19870092	19874919	4827	LTR/Gypsy/TAT	0.221858	7	1	0	1	1	1	1	1	1	1	1	1	1	1	1	1	1	1	1	1	1	1	1	1	1	1	1	1	1	1	1	1	1	1	1	1	0	1	1	1	1	1	1	1
Pl01	19913320	19915588	2268	LTR/Gypsy/TEKAY-DEL	0.101528	10	1	0	1	1	1	1	1	1	1	1	1	1	1	1	1	1	1	1	1	1	1	1	1	1	1	1	1	1	1	1	1	1	1	1	1	1	1	1	1	1	1	1	1
Pl01	19916878	19923616	6738	LTR/Gypsy/CRM	0.537483	3	0.344758	5	1	1	1	1	1	1	1	1	1	1	1	1	1	1	1	1	1	1	1	1	1	1	0	1	1	0	1	1	1	1	1	1	1	1	1	1	1	1	1	1	1
Pl01	19923617	19924153	536	LTR/Gypsy/TAT	0.008555	21	1	0	1	1	1	1	1	1	1	1	1	1	1	1	1	1	1	1	1	1	1	1	1	1	1	1	1	1	1	1	1	1	1	1	1	1	1	1	0	1	1	0	1
Pl01	19924281	19926775	2494	LTR/Copia/SIRE	0.008555	21	1	0	1	1	1	1	1	1	1	1	1	1	1	1	1	1	1	1	1	1	1	1	1	1	1	1	1	1	1	1	1	1	1	1	1	1	1	1	0	1	1	0	1
Pl01	19926770	19928555	1785	LTR/Gypsy/TAT	0.019962	17	1	0	1	1	1	1	1	1	1	1	1	1	1	1	1	1	1	1	1	1	1	1	1	1	1	1	1	1	1	1	1	1	1	1	1	1	1	1	0	1	1	0	1
Pl01	19928478	19938369	9891	LTR/Gypsy/TEKAY-DEL	0.019962	17	1	0	1	1	1	1	1	1	1	1	1	1	1	1	1	1	1	1	1	1	1	1	1	1	1	1	1	1	1	1	1	1	1	1	1	1	1	1	0	1	1	0	1
Pl01	19938371	19939134	763	LTR/Gypsy	0.019962	17	1	0	1	1	1	1	1	1	1	1	1	1	1	1	1	1	1	1	1	1	1	1	1	1	1	1	1	1	1	1	1	1	1	1	1	1	1	1	0	1	1	0	1
Pl01	20043194	20044153	959	LTR/Gypsy/TAT	0.52459	3	0.59375	2	1	1	1	1	1	1	1	1	1	1	1	1	1	1	1	1	1	1	1	1	1	0	1	1	1	1	1	1	1	1	1	1	1	1	1	1	1	1	1	1	1
Pl01	20044424	20045872	1448	LTR/Gypsy/TAT	0.52459	3	0.59375	2	1	1	1	1	1	1	1	1	1	1	1	1	1	1	1	1	1	1	1	1	1	0	1	1	1	1	1	1	1	1	1	1	1	1	1	1	1	1	1	1	1
Pl01	20045873	20047229	1356	LTR/Gypsy/TAT	0.728962	1	0.59375	2	1	1	1	1	1	1	1	1	1	1	1	1	1	1	1	1	1	1	1	1	1	0	1	1	1	1	1	1	1	1	1	1	1	1	1	1	1	1	1	1	1
Pl01	20047230	20049628	2398	LTR/Gypsy/TEKAY-DEL	0.002277	26	0.233277	6	1	1	0	1	1	1	0	1	1	0	1	1	1	0	1	0	1	1	1	0	1	0	0	0	1	0	1	1	1	0	1	1	1	1	1	1	1	1	1	1	1
Pl01	20049638	20051972	2334	LTR/Gypsy/TAT	0.036718	14	0.389229	4	1	1	0	1	1	1	1	1	1	0	1	1	1	0	1	1	1	1	1	1	1	0	0	0	1	0	1	1	1	1	1	1	1	1	1	1	1	1	1	1	1
Pl01	20051156	20056172	5016	LTR/Gypsy/TEKAY-DEL	0.036718	14	0.389229	4	1	1	0	1	1	1	1	1	1	0	1	1	1	0	1	1	1	1	1	1	1	0	0	0	1	0	1	1	1	1	1	1	1	1	1	1	1	1	1	1	1
Pl01	20055436	20056760	1324	LTR/Gypsy/TEKAY-DEL	0.036718	14	0.389229	4	1	1	0	1	1	1	1	1	1	0	1	1	1	0	1	1	1	1	1	1	1	0	0	0	1	0	1	1	1	1	1	1	1	1	1	1	1	1	1	1	1
Pl01	20056406	20057927	1521	LTR/Gypsy/TEKAY-DEL	0.036718	14	0.389229	4	1	1	0	1	1	1	1	1	1	0	1	1	1	0	1	1	1	1	1	1	1	0	0	0	1	0	1	1	1	1	1	1	1	1	1	1	1	1	1	1	1
Pl01	20056788	20058608	1820	LTR/Gypsy/TAT	0.036718	14	0.389229	4	1	1	0	1	1	1	1	1	1	0	1	1	1	0	1	1	1	1	1	1	1	0	0	0	1	0	1	1	1	1	1	1	1	1	1	1	1	1	1	1	1
Pl01	20057698	20059810	2112	LTR/Gypsy/TEKAY-DEL	0.036718	14	0.389229	4	1	1	0	1	1	1	1	1	1	0	1	1	1	0	1	1	1	1	1	1	1	0	0	0	1	0	1	1	1	1	1	1	1	1	1	1	1	1	1	1	1
Pl01	20059842	20062476	2634	LTR/Gypsy/TEKAY-DEL	0.036718	14	0.389229	4	1	1	0	1	1	1	1	1	1	0	1	1	1	0	1	1	1	1	1	1	1	0	0	0	1	0	1	1	1	1	1	1	1	1	1	1	1	1	1	1	1
Pl01	20061115	20062672	1557	LTR/Gypsy/TEKAY-DEL	0.036718	14	0.389229	4	1	1	0	1	1	1	1	1	1	0	1	1	1	0	1	1	1	1	1	1	1	0	0	0	1	0	1	1	1	1	1	1	1	1	1	1	1	1	1	1	1
Pl01	20062464	20063274	810	LTR/Copia/SIRE	0.036718	14	0.389229	4	1	1	0	1	1	1	1	1	1	0	1	1	1	0	1	1	1	1	1	1	1	0	0	0	1	0	1	1	1	1	1	1	1	1	1	1	1	1	1	1	1
Pl01	20063257	20064311	1054	LTR/Gypsy/TEKAY-DEL	0.036718	14	0.389229	4	1	1	0	1	1	1	1	1	1	0	1	1	1	0	1	1	1	1	1	1	1	0	0	0	1	0	1	1	1	1	1	1	1	1	1	1	1	1	1	1	1
Pl01	20064565	20065783	1218	LTR/Gypsy/TAT	0.036718	14	0.389229	4	1	1	0	1	1	1	1	1	1	0	1	1	1	0	1	1	1	1	1	1	1	0	0	0	1	0	1	1	1	1	1	1	1	1	1	1	1	1	1	1	1
Pl01	20065157	20066962	1805	LTR/Gypsy/TAT	0.036718	14	0.389229	4	1	1	0	1	1	1	1	1	1	0	1	1	1	0	1	1	1	1	1	1	1	0	0	0	1	0	1	1	1	1	1	1	1	1	1	1	1	1	1	1	1
Pl01	20066886	20070158	3272	LTR/Gypsy/TAT	0.036718	14	0.389229	4	1	1	0	1	1	1	1	1	1	0	1	1	1	0	1	1	1	1	1	1	1	0	0	0	1	0	1	1	1	1	1	1	1	1	1	1	1	1	1	1	1
Pl01	20070169	20070939	770	LTR/Gypsy/TEKAY-DEL	0.036718	14	0.389229	4	1	1	0	1	1	1	1	1	1	0	1	1	1	0	1	1	1	1	1	1	1	0	0	0	1	0	1	1	1	1	1	1	1	1	1	1	1	1	1	1	1
Pl01	20071069	20072630	1561	LTR/Gypsy/TEKAY-DEL	0.036718	14	0.389229	4	1	1	0	1	1	1	1	1	1	0	1	1	1	0	1	1	1	1	1	1	1	0	0	0	1	0	1	1	1	1	1	1	1	1	1	1	1	1	1	1	1
Pl01	20072632	20073682	1050	LTR/Gypsy/TAT	0.036718	14	0.389229	4	1	1	0	1	1	1	1	1	1	0	1	1	1	0	1	1	1	1	1	1	1	0	0	0	1	0	1	1	1	1	1	1	1	1	1	1	1	1	1	1	1
Pl01	20073683	20074435	752	LTR/Gypsy/TAT	0.036718	14	0.389229	4	1	1	0	1	1	1	1	1	1	0	1	1	1	0	1	1	1	1	1	1	1	0	0	0	1	0	1	1	1	1	1	1	1	1	1	1	1	1	1	1	1
Pl01	20074395	20079428	5033	LTR/Gypsy/TEKAY-DEL	0.036718	14	0.389229	4	1	1	0	1	1	1	1	1	1	0	1	1	1	0	1	1	1	1	1	1	1	0	0	0	1	0	1	1	1	1	1	1	1	1	1	1	1	1	1	1	1
Pl01	20078692	20080016	1324	LTR/Gypsy/TEKAY-DEL	0.036718	14	0.389229	4	1	1	0	1	1	1	1	1	1	0	1	1	1	0	1	1	1	1	1	1	1	0	0	0	1	0	1	1	1	1	1	1	1	1	1	1	1	1	1	1	1
Pl01	20080044	20081687	1643	LTR/Gypsy/TAT	0.036718	14	0.389229	4	1	1	0	1	1	1	1	1	1	0	1	1	1	0	1	1	1	1	1	1	1	0	0	0	1	0	1	1	1	1	1	1	1	1	1	1	1	1	1	1	1
Pl01	20081688	20083894	2206	LTR/Gypsy/TEKAY-DEL	0.036718	14	0.389229	4	1	1	0	1	1	1	1	1	1	0	1	1	1	0	1	1	1	1	1	1	1	0	0	0	1	0	1	1	1	1	1	1	1	1	1	1	1	1	1	1	1
Pl01	20083911	20086127	2216	LTR/Gypsy/TAT	0.036718	14	0.389229	4	1	1	0	1	1	1	1	1	1	0	1	1	1	0	1	1	1	1	1	1	1	0	0	0	1	0	1	1	1	1	1	1	1	1	1	1	1	1	1	1	1
Pl01	20086128	20093998	7870	LTR/Gypsy/TEKAY-DEL	0.193477	7	0.389229	4	1	1	0	1	1	1	1	1	1	0	1	1	1	0	1	1	1	1	1	1	1	0	0	0	1	0	1	1	1	1	1	1	1	1	1	1	1	0	1	1	1
Pl01	20091858	20094506	2648	LTR/Gypsy/CRM	0.193477	7	0.389229	4	1	1	0	1	1	1	1	1	1	0	1	1	1	0	1	1	1	1	1	1	1	0	0	0	1	0	1	1	1	1	1	1	1	1	1	1	1	0	1	1	1
Pl01	20093998	20094502	504	LTR/Gypsy/TEKAY-DEL	0.193477	7	0.389229	4	1	1	0	1	1	1	1	1	1	0	1	1	1	0	1	1	1	1	1	1	1	0	0	0	1	0	1	1	1	1	1	1	1	1	1	1	1	0	1	1	1
Pl01	20094672	20095463	791	LTR/Gypsy/TAT	0.193477	7	0.389229	4	1	1	0	1	1	1	1	1	1	0	1	1	1	0	1	1	1	1	1	1	1	0	0	0	1	0	1	1	1	1	1	1	1	1	1	1	1	0	1	1	1
Pl01	20095452	20097316	1864	LTR/Gypsy/TAT	0.452362	3	0.842742	1	1	1	0	1	1	1	1	1	1	1	1	1	1	1	1	1	1	1	1	1	1	0	1	1	1	1	1	1	1	1	1	1	1	1	1	1	1	0	1	1	1
Pl01	20098304	20099380	1076	LTR/Gypsy/CRM	0.269575	6	0.59375	2	1	1	1	1	1	1	1	1	1	1	1	1	1	1	1	1	1	1	1	1	1	0	1	1	1	1	1	1	1	1	1	1	1	1	1	1	1	0	1	1	1
Pl01	20099382	20111506	12124	LTR/Gypsy/TAT	0.269575	6	0.59375	2	1	1	1	1	1	1	1	1	1	1	1	1	1	1	1	1	1	1	1	1	1	0	1	1	1	1	1	1	1	1	1	1	1	1	1	1	1	0	1	1	1
Pl01	20111962	20114638	2676	LTR/Gypsy/TAT	0.271038	6	0.842742	1	1	1	1	1	1	1	1	1	1	1	1	0	1	1	1	1	1	1	1	1	1	0	1	1	1	1	1	1	1	1	1	1	1	1	1	1	1	1	1	1	1
Pl01	20114501	20117236	2735	LTR/Gypsy/TAT	0.271038	6	0.842742	1	1	1	1	1	1	1	1	1	1	1	1	0	1	1	1	1	1	1	1	1	1	0	1	1	1	1	1	1	1	1	1	1	1	1	1	1	1	1	1	1	1
Pl01	20117221	20119729	2508	LTR/Gypsy/TEKAY-DEL	0.52459	3	0.40625	4	1	1	1	1	1	1	1	1	1	1	1	0	1	1	1	1	1	1	1	1	1	1	1	1	1	1	1	1	1	1	1	1	1	1	1	1	1	1	1	1	1
Pl01	20143180	20144121	941	LTR/Copia/SIRE	0.47541	3	1	0	1	1	1	1	1	1	1	1	1	1	1	1	1	1	1	1	1	1	1	1	1	1	1	1	1	1	1	1	1	1	1	1	1	1	1	1	1	1	1	1	1
Pl01	20174296	20177845	3549	LTR/Gypsy/TEKAY-DEL	0.52459	3	0.59375	2	1	1	1	1	1	1	1	1	1	1	1	1	1	0	1	1	1	1	1	1	1	1	1	1	1	1	1	1	1	1	1	1	1	1	1	1	1	1	1	1	1
Pl01	20236863	20237739	876	LTR/Gypsy/TAT	0.47541	3	1	0	1	1	1	1	1	1	1	1	1	1	1	1	1	1	1	1	1	1	1	1	1	1	1	1	1	1	1	1	1	1	1	1	1	1	1	1	1	1	1	1	1
Pl01	20236868	20239329	2461	LTR/Gypsy/TAT	0.47541	3	1	0	1	1	1	1	1	1	1	1	1	1	1	1	1	1	1	1	1	1	1	1	1	1	1	1	1	1	1	1	1	1	1	1	1	1	1	1	1	1	1	1	1
Pl01	20238113	20239742	1629	LTR/Copia/SIRE	0.47541	3	1	0	1	1	1	1	1	1	1	1	1	1	1	1	1	1	1	1	1	1	1	1	1	1	1	1	1	1	1	1	1	1	1	1	1	1	1	1	1	1	1	1	1
Pl01	20238239	20239936	1697	LTR/Gypsy/TAT	0.47541	3	1	0	1	1	1	1	1	1	1	1	1	1	1	1	1	1	1	1	1	1	1	1	1	1	1	1	1	1	1	1	1	1	1	1	1	1	1	1	1	1	1	1	1
Pl01	20239757	20241953	2196	LTR/Gypsy/TAT	0.47541	3	1	0	1	1	1	1	1	1	1	1	1	1	1	1	1	1	1	1	1	1	1	1	1	1	1	1	1	1	1	1	1	1	1	1	1	1	1	1	1	1	1	1	1
Pl01	20239907	20242376	2469	LTR/Gypsy/TAT	0.47541	3	1	0	1	1	1	1	1	1	1	1	1	1	1	1	1	1	1	1	1	1	1	1	1	1	1	1	1	1	1	1	1	1	1	1	1	1	1	1	1	1	1	1	1
Pl01	20246156	20247662	1506	LTR/Gypsy/TAT	0.271038	6	0.344758	5	1	1	1	1	1	1	1	1	1	1	1	1	1	0	1	1	1	1	1	0	1	1	1	1	1	1	1	1	1	1	1	1	1	1	1	1	1	1	1	1	1
Pl01	20247664	20248577	913	LTR/Gypsy/CRM	0.271038	6	0.344758	5	1	1	1	1	1	1	1	1	1	1	1	1	1	0	1	1	1	1	1	0	1	1	1	1	1	1	1	1	1	1	1	1	1	1	1	1	1	1	1	1	1
Pl01	20248557	20250776	2219	LTR/Gypsy/TEKAY-DEL	0.271038	6	0.344758	5	1	1	1	1	1	1	1	1	1	1	1	1	1	0	1	1	1	1	1	0	1	1	1	1	1	1	1	1	1	1	1	1	1	1	1	1	1	1	1	1	1
Pl01	20250936	20257745	6809	LTR/Gypsy/CRM	0.271038	6	0.344758	5	1	1	1	1	1	1	1	1	1	1	1	1	1	0	1	1	1	1	1	0	1	1	1	1	1	1	1	1	1	1	1	1	1	1	1	1	1	1	1	1	1
Pl01	20257745	20259304	1559	LTR/Gypsy/TAT	0.271038	6	0.344758	5	1	1	1	1	1	1	1	1	1	1	1	1	1	0	1	1	1	1	1	0	1	1	1	1	1	1	1	1	1	1	1	1	1	1	1	1	1	1	1	1	1
Pl01	20259613	20262558	2945	LTR/Gypsy/TEKAY-DEL	0.271038	6	0.344758	5	1	1	1	1	1	1	1	1	1	1	1	1	1	0	1	1	1	1	1	0	1	1	1	1	1	1	1	1	1	1	1	1	1	1	1	1	1	1	1	1	1
Pl01	20272943	20274093	1150	LTR/Gypsy/TAT	0.221858	7	1	0	1	1	1	1	1	1	1	1	1	1	1	1	1	1	1	1	1	1	1	1	1	1	1	1	1	1	1	1	1	1	1	1	1	0	1	1	1	1	1	1	1
Pl01	20279202	20280637	1435	LTR/Gypsy/TAT	0.47541	3	1	0	1	1	1	1	1	1	1	1	1	1	1	1	1	1	1	1	1	1	1	1	1	1	1	1	1	1	1	1	1	1	1	1	1	1	1	1	1	1	1	1	1
Pl01	20280638	20281851	1213	LTR/Gypsy/TAT	0.101528	10	1	0	1	1	1	1	1	1	1	1	1	1	1	1	1	1	1	1	1	1	1	1	1	1	1	1	1	1	1	1	1	1	1	1	1	1	1	1	1	1	1	1	1
Pl01	20281852	20282396	544	LTR/Copia/SIRE	0.173433	8	0.344758	5	1	1	1	1	1	1	1	1	1	1	1	1	1	1	1	0	1	1	1	1	1	1	0	1	1	1	1	1	1	1	1	1	1	1	1	1	1	1	1	1	1
Pl01	20282716	20283325	609	LTR/Copia/SIRE	0.173433	8	0.344758	5	1	1	1	1	1	1	1	1	1	1	1	1	1	1	1	0	1	1	1	1	1	1	0	1	1	1	1	1	1	1	1	1	1	1	1	1	1	1	1	1	1
Pl01	20283738	20284972	1234	LTR/Gypsy/TAT	0.173433	8	0.344758	5	1	1	1	1	1	1	1	1	1	1	1	1	1	1	1	0	1	1	1	1	1	1	0	1	1	1	1	1	1	1	1	1	1	1	1	1	1	1	1	1	1
Pl01	20287084	20296804	9720	LTR/Gypsy/TAT	0.173433	8	0.344758	5	1	1	1	1	1	1	1	1	1	1	1	1	1	1	1	0	1	1	1	1	1	1	0	1	1	1	1	1	1	1	1	1	1	1	1	1	1	1	1	1	1
Pl01	20296793	20306775	9982	LTR/Gypsy/TEKAY-DEL	0.336563	5	0.850315	1	1	1	0	1	1	1	0	0	1	1	1	0	1	0	1	0	1	1	1	1	1	1	0	1	1	0	1	1	1	1	1	1	1	1	1	1	1	1	1	1	1
Pl01	20306776	20310303	3527	LTR/Gypsy/TAT	0.298446	5	0.643548	2	1	1	1	1	1	1	1	0	1	1	1	1	1	1	1	0	1	1	1	1	1	1	0	1	1	1	1	1	1	1	1	1	1	1	1	1	1	1	1	1	1
Pl01	20310304	20311350	1046	LTR/Copia/SIRE	0.564748	2	0.307961	5	1	1	1	1	1	1	1	0	1	1	1	1	1	0	1	0	1	1	1	1	1	1	0	1	1	0	1	1	1	1	1	1	1	1	1	1	1	1	1	1	1
Pl01	20310742	20312955	2213	LTR/Gypsy/REINA	0.03385	15	0.307961	5	1	1	1	1	1	1	1	0	1	1	1	1	1	0	1	0	1	1	1	1	1	1	1	1	1	0	1	1	0	1	1	1	1	1	1	1	1	1	1	1	1
Pl01	20312935	20318161	5226	LTR/Gypsy/TEKAY-DEL	0.03385	15	0.307961	5	1	1	1	1	1	1	1	0	1	1	1	1	1	0	1	0	1	1	1	1	1	1	1	1	1	0	1	1	0	1	1	1	1	1	1	1	1	1	1	1	1
Pl01	20316703	20318982	2279	LTR/Gypsy/TEKAY-DEL	0.255355	6	0.307961	5	1	1	1	1	1	1	1	0	1	1	1	1	1	0	1	0	1	1	1	1	1	1	1	1	1	0	1	1	0	1	1	1	1	1	1	1	1	1	1	1	1
Pl01	20318971	20321855	2884	LTR/Gypsy/TEKAY-DEL	0.255355	6	0.307961	5	1	1	1	1	1	1	1	0	1	1	1	1	1	0	1	0	1	1	1	1	1	1	1	1	1	0	1	1	0	1	1	1	1	1	1	1	1	1	1	1	1
Pl01	20321873	20322395	522	DNA/DTM	0.255355	6	0.307961	5	1	1	1	1	1	1	1	0	1	1	1	1	1	0	1	0	1	1	1	1	1	1	1	1	1	0	1	1	0	1	1	1	1	1	1	1	1	1	1	1	1
Pl01	20322519	20323149	630	LTR/Gypsy	0.255355	6	0.307961	5	1	1	1	1	1	1	1	0	1	1	1	1	1	0	1	0	1	1	1	1	1	1	1	1	1	0	1	1	0	1	1	1	1	1	1	1	1	1	1	1	1
Pl01	20322561	20323432	871	LTR/Gypsy/TAT	0.255355	6	0.307961	5	1	1	1	1	1	1	1	0	1	1	1	1	1	0	1	0	1	1	1	1	1	1	1	1	1	0	1	1	0	1	1	1	1	1	1	1	1	1	1	1	1
Pl01	20323902	20324476	574	LTR/Copia/SIRE	0.255355	6	0.307961	5	1	1	1	1	1	1	1	0	1	1	1	1	1	0	1	0	1	1	1	1	1	1	1	1	1	0	1	1	0	1	1	1	1	1	1	1	1	1	1	1	1
Pl01	20324479	20325580	1101	LTR/Gypsy/TAT	0.255355	6	0.307961	5	1	1	1	1	1	1	1	0	1	1	1	1	1	0	1	0	1	1	1	1	1	1	1	1	1	0	1	1	0	1	1	1	1	1	1	1	1	1	1	1	1
Pl01	20325581	20327956	2375	LTR/Gypsy/TAT	0.384434	4	0.458092	3	1	1	1	1	1	1	1	0	1	1	1	1	1	1	1	1	1	1	1	0	1	1	0	1	1	0	1	1	1	1	1	1	1	1	1	1	1	1	1	1	1
Pl01	20327306	20329015	1709	LTR/Gypsy/ATHILA	0.384434	4	0.458092	3	1	1	1	1	1	1	1	0	1	1	1	1	1	1	1	1	1	1	1	0	1	1	0	1	1	0	1	1	1	1	1	1	1	1	1	1	1	1	1	1	1
Pl01	20327578	20331952	4374	LTR/Copia/SIRE	0.384434	4	0.458092	3	1	1	1	1	1	1	1	0	1	1	1	1	1	1	1	1	1	1	1	0	1	1	0	1	1	0	1	1	1	1	1	1	1	1	1	1	1	1	1	1	1
Pl01	20331940	20333268	1328	LTR/Gypsy/TAT	0.384434	4	0.458092	3	1	1	1	1	1	1	1	0	1	1	1	1	1	1	1	1	1	1	1	0	1	1	0	1	1	0	1	1	1	1	1	1	1	1	1	1	1	1	1	1	1
Pl01	20332303	20334412	2109	LTR/Gypsy/TAT	0.384434	4	0.458092	3	1	1	1	1	1	1	1	0	1	1	1	1	1	1	1	1	1	1	1	0	1	1	0	1	1	0	1	1	1	1	1	1	1	1	1	1	1	1	1	1	1
Pl01	20333461	20337057	3596	LTR/Gypsy/ATHILA	0.384434	4	0.458092	3	1	1	1	1	1	1	1	0	1	1	1	1	1	1	1	1	1	1	1	0	1	1	0	1	1	0	1	1	1	1	1	1	1	1	1	1	1	1	1	1	1
Pl01	20338319	20338853	534	LTR/Gypsy/TEKAY-DEL	0.255355	6	0.683289	2	1	1	1	1	1	1	1	0	1	0	1	1	1	1	1	1	1	1	1	0	1	1	0	1	1	0	1	1	1	1	1	1	1	1	1	1	1	1	1	1	1
Pl01	20338851	20339934	1083	LTR/Gypsy/TAT	0.255355	6	0.683289	2	1	1	1	1	1	1	1	0	1	0	1	1	1	1	1	1	1	1	1	0	1	1	0	1	1	0	1	1	1	1	1	1	1	1	1	1	1	1	1	1	1
Pl01	20339935	20342097	2162	LTR/Gypsy/TEKAY-DEL	0.255355	6	0.683289	2	1	1	1	1	1	1	1	0	1	0	1	1	1	1	1	1	1	1	1	0	1	1	0	1	1	0	1	1	1	1	1	1	1	1	1	1	1	1	1	1	1
Pl01	20342531	20345472	2941	LTR/Gypsy/TAT	0.255355	6	0.683289	2	1	1	1	1	1	1	1	0	1	0	1	1	1	1	1	1	1	1	1	0	1	1	0	1	1	0	1	1	1	1	1	1	1	1	1	1	1	1	1	1	1
Pl01	20343982	20346225	2243	LTR/Gypsy/TAT	0.098007	10	0.718576	1	1	0	1	1	1	1	1	0	1	0	1	1	1	1	1	1	1	1	1	0	1	1	0	0	1	0	1	1	1	1	1	1	1	1	1	1	1	1	1	1	1
Pl01	20344489	20348099	3610	LTR/Gypsy/ATHILA	0.161654	8	0.530378	3	1	0	1	1	1	1	1	0	1	1	1	1	1	1	1	1	1	1	1	0	1	1	0	0	1	0	1	1	1	1	1	1	1	1	1	1	1	1	1	1	1
Pl01	20347964	20348645	681	LTR/Gypsy/TAT	0.221858	7	1	0	1	1	1	1	1	1	1	1	1	1	1	1	1	1	1	1	1	1	1	1	1	1	1	1	1	1	1	1	1	1	1	1	1	1	1	1	1	1	1	1	1
Pl01	20348644	20349997	1353	LTR/Gypsy/TEKAY-DEL	0.221858	7	1	0	1	1	1	1	1	1	1	1	1	1	1	1	1	1	1	1	1	1	1	1	1	1	1	1	1	1	1	1	1	1	1	1	1	1	1	1	1	1	1	1	1
Pl01	20349999	20353342	3343	LTR/Gypsy/TAT	0.221858	7	1	0	1	1	1	1	1	1	1	1	1	1	1	1	1	1	1	1	1	1	1	1	1	1	1	1	1	1	1	1	1	1	1	1	1	1	1	1	1	1	1	1	1
Pl01	20353914	20355176	1262	LTR/Gypsy/TEKAY-DEL	0.221858	7	1	0	1	1	1	1	1	1	1	1	1	1	1	1	1	1	1	1	1	1	1	1	1	1	1	1	1	1	1	1	1	1	1	1	1	1	1	1	1	1	1	1	1
Pl01	20356079	20357754	1675	LTR/Copia/SIRE	0.221858	7	1	0	1	1	1	1	1	1	1	1	1	1	1	1	1	1	1	1	1	1	1	1	1	1	1	1	1	1	1	1	1	1	1	1	1	1	1	1	1	1	1	1	1
Pl01	20357756	20360130	2374	LTR/Gypsy/TEKAY-DEL	0.221858	7	1	0	1	1	1	1	1	1	1	1	1	1	1	1	1	1	1	1	1	1	1	1	1	1	1	1	1	1	1	1	1	1	1	1	1	1	1	1	1	1	1	1	1
Pl01	20360123	20361440	1317	LTR/Copia/SIRE	0.221858	7	1	0	1	1	1	1	1	1	1	1	1	1	1	1	1	1	1	1	1	1	1	1	1	1	1	1	1	1	1	1	1	1	1	1	1	1	1	1	1	1	1	1	1
Pl01	20361441	20369145	7704	LTR/Copia/SIRE	0.221858	7	1	0	1	1	1	1	1	1	1	1	1	1	1	1	1	1	1	1	1	1	1	1	1	1	1	1	1	1	1	1	1	1	1	1	1	1	1	1	1	1	1	1	1
Pl01	20364069	20370475	6406	LTR/Copia/SIRE	0.221858	7	1	0	1	1	1	1	1	1	1	1	1	1	1	1	1	1	1	1	1	1	1	1	1	1	1	1	1	1	1	1	1	1	1	1	1	1	1	1	1	1	1	1	1
Pl01	20370731	20372213	1482	LTR/Copia/SIRE	0.221858	7	1	0	1	1	1	1	1	1	1	1	1	1	1	1	1	1	1	1	1	1	1	1	1	1	1	1	1	1	1	1	1	1	1	1	1	1	1	1	1	1	1	1	1
Pl01	20372214	20374267	2053	LTR/Gypsy/TEKAY-DEL	0.221858	7	1	0	1	1	1	1	1	1	1	1	1	1	1	1	1	1	1	1	1	1	1	1	1	1	1	1	1	1	1	1	1	1	1	1	1	1	1	1	1	1	1	1	1
Pl01	20374431	20382812	8381	LTR/Gypsy/TEKAY-DEL	0.221858	7	1	0	1	1	1	1	1	1	1	1	1	1	1	1	1	1	1	1	1	1	1	1	1	1	1	1	1	1	1	1	1	1	1	1	1	1	1	1	1	1	1	1	1
Pl01	20382813	20386366	3553	LTR/Gypsy/TEKAY-DEL	0.221858	7	1	0	1	1	1	1	1	1	1	1	1	1	1	1	1	1	1	1	1	1	1	1	1	1	1	1	1	1	1	1	1	1	1	1	1	1	1	1	1	1	1	1	1
Pl01	20386207	20388134	1927	LTR/Gypsy/TEKAY-DEL	0.221858	7	1	0	1	1	1	1	1	1	1	1	1	1	1	1	1	1	1	1	1	1	1	1	1	1	1	1	1	1	1	1	1	1	1	1	1	1	1	1	1	1	1	1	1
Pl01	20388129	20389443	1314	LTR/Gypsy/ATHILA	0.221858	7	1	0	1	1	1	1	1	1	1	1	1	1	1	1	1	1	1	1	1	1	1	1	1	1	1	1	1	1	1	1	1	1	1	1	1	1	1	1	1	1	1	1	1
Pl01	20389445	20393113	3668	LTR/Gypsy/ATHILA	0.221858	7	1	0	1	1	1	1	1	1	1	1	1	1	1	1	1	1	1	1	1	1	1	1	1	1	1	1	1	1	1	1	1	1	1	1	1	1	1	1	1	1	1	1	1
Pl01	20391846	20394545	2699	LTR/Gypsy/TEKAY-DEL	0.221858	7	1	0	1	1	1	1	1	1	1	1	1	1	1	1	1	1	1	1	1	1	1	1	1	1	1	1	1	1	1	1	1	1	1	1	1	1	1	1	1	1	1	1	1
Pl01	20394546	20395140	594	LTR/Gypsy/TAT	0.221858	7	1	0	1	1	1	1	1	1	1	1	1	1	1	1	1	1	1	1	1	1	1	1	1	1	1	1	1	1	1	1	1	1	1	1	1	1	1	1	1	1	1	1	1
Pl01	20394672	20397534	2862	LTR/Copia/SIRE	0.221858	7	1	0	1	1	1	1	1	1	1	1	1	1	1	1	1	1	1	1	1	1	1	1	1	1	1	1	1	1	1	1	1	1	1	1	1	1	1	1	1	1	1	1	1
Pl01	20397529	20400312	2783	LTR/Gypsy/TAT	0.221858	7	1	0	1	1	1	1	1	1	1	1	1	1	1	1	1	1	1	1	1	1	1	1	1	1	1	1	1	1	1	1	1	1	1	1	1	1	1	1	1	1	1	1	1
Pl01	20400849	20401528	679	LTR/Gypsy/TAT	0.65546	2	0.157258	8	1	1	1	1	0	1	1	1	1	1	1	1	0	1	1	1	1	1	1	1	1	1	1	1	1	1	1	1	1	1	1	1	1	1	1	1	1	1	1	1	1
Pl01	20402009	20402617	608	LTR/Gypsy/CRM	0.65546	2	0.157258	8	1	1	1	1	0	1	1	1	1	1	1	1	0	1	1	1	1	1	1	1	1	1	1	1	1	1	1	1	1	1	1	1	1	1	1	1	1	1	1	1	1
Pl01	20402617	20407303	4686	LTR/Gypsy/TEKAY-DEL	0.137816	9	0.057661	12	1	1	1	1	0	1	1	1	0	1	1	1	0	1	1	1	1	1	1	1	1	1	1	1	1	1	1	1	1	1	1	1	1	1	1	1	1	1	1	1	1
Pl01	20407304	20409123	1819	LTR/Gypsy/TEKAY-DEL	0.007715	21	0.281424	6	1	1	1	1	0	1	0	1	0	1	1	1	0	0	1	1	1	1	1	0	1	1	1	1	1	0	1	1	1	1	1	1	1	1	1	1	1	1	1	1	1
Pl01	20409122	20410274	1152	LTR/Gypsy/CRM	0.007715	21	0.281424	6	1	1	1	1	0	1	0	1	0	1	1	1	0	0	1	1	1	1	1	0	1	1	1	1	1	0	1	1	1	1	1	1	1	1	1	1	1	1	1	1	1
Pl01	20410275	20411062	787	LTR/Gypsy/TEKAY-DEL	0.007715	21	0.281424	6	1	1	1	1	0	1	0	1	0	1	1	1	0	0	1	1	1	1	1	0	1	1	1	1	1	0	1	1	1	1	1	1	1	1	1	1	1	1	1	1	1
Pl01	20411063	20416999	5936	LTR/Gypsy/TEKAY-DEL	0.137816	9	0.057661	12	1	1	1	1	0	1	1	1	0	1	1	1	0	1	1	1	1	1	1	1	1	1	1	1	1	1	1	1	1	1	1	1	1	1	1	1	1	1	1	1	1
Pl01	20415286	20417596	2310	LTR/Gypsy/TEKAY-DEL	0.137816	9	0.057661	12	1	1	1	1	0	1	1	1	0	1	1	1	0	1	1	1	1	1	1	1	1	1	1	1	1	1	1	1	1	1	1	1	1	1	1	1	1	1	1	1	1
Pl01	20417496	20418824	1328	LTR/Gypsy/TEKAY-DEL	0.137816	9	0.057661	12	1	1	1	1	0	1	1	1	0	1	1	1	0	1	1	1	1	1	1	1	1	1	1	1	1	1	1	1	1	1	1	1	1	1	1	1	1	1	1	1	1
Pl01	20419038	20422310	3272	LTR/Gypsy/CRM	0.271038	6	0.157258	8	1	1	1	1	0	1	1	1	1	1	1	1	0	1	1	1	1	1	1	1	1	1	1	1	1	1	1	1	1	1	1	1	1	1	1	1	1	1	1	1	1
Pl01	20429843	20433368	3525	LTR/Gypsy/TEKAY-DEL	0.271038	6	0.344758	5	1	1	1	1	1	1	1	1	1	1	1	1	1	1	1	0	1	1	1	1	1	1	1	1	1	0	1	1	1	1	1	1	1	1	1	1	1	1	1	1	1
Pl01	20433361	20434393	1032	LTR/Gypsy/TEKAY-DEL	0.271038	6	0.344758	5	1	1	1	1	1	1	1	1	1	1	1	1	1	1	1	0	1	1	1	1	1	1	1	1	1	0	1	1	1	1	1	1	1	1	1	1	1	1	1	1	1
Pl01	20463016	20463941	925	LTR/Gypsy/REINA	0.52459	3	0.40625	4	1	1	1	1	1	1	1	0	1	1	1	1	1	1	1	1	1	1	1	1	1	1	1	1	1	1	1	1	1	1	1	1	1	1	1	1	1	1	1	1	1
Pl01	20468349	20473724	5375	LTR/Gypsy/CRM	0.271038	6	0.157258	8	1	1	1	1	0	1	1	0	1	1	1	1	1	1	1	1	1	1	1	1	1	1	1	1	1	1	1	1	1	1	1	1	1	1	1	1	1	1	1	1	1
Pl01	20482208	20492169	9961	LTR/Gypsy/TEKAY-DEL	0.137816	9	0.057661	12	1	1	1	1	0	1	1	0	1	1	1	1	0	1	1	1	1	1	1	1	1	1	1	1	1	1	1	1	1	1	1	1	1	1	1	1	1	1	1	1	1
Pl01	20527306	20534525	7219	LTR/Gypsy/TAT	0.47541	3	1	0	1	1	1	1	1	1	1	1	1	1	1	1	1	1	1	1	1	1	1	1	1	1	1	1	1	1	1	1	1	1	1	1	1	1	1	1	1	1	1	1	1
Pl01	20534526	20537024	2498	LTR/Gypsy/TAT	0.47541	3	1	0	1	1	1	1	1	1	1	1	1	1	1	1	1	1	1	1	1	1	1	1	1	1	1	1	1	1	1	1	1	1	1	1	1	1	1	1	1	1	1	1	1
Pl01	20537025	20544718	7693	LTR/Gypsy/CRM	0.47541	3	1	0	1	1	1	1	1	1	1	1	1	1	1	1	1	1	1	1	1	1	1	1	1	1	1	1	1	1	1	1	1	1	1	1	1	1	1	1	1	1	1	1	1
Pl01	20544718	20550118	5400	LTR/Gypsy/TAT	0.47541	3	1	0	1	1	1	1	1	1	1	1	1	1	1	1	1	1	1	1	1	1	1	1	1	1	1	1	1	1	1	1	1	1	1	1	1	1	1	1	1	1	1	1	1
Pl01	20551496	20555230	3734	LTR/Gypsy/TAT	0.47541	3	1	0	1	1	1	1	1	1	1	1	1	1	1	1	1	1	1	1	1	1	1	1	1	1	1	1	1	1	1	1	1	1	1	1	1	1	1	1	1	1	1	1	1
Pl01	20554211	20555409	1198	LTR/Gypsy/TAT	0.47541	3	1	0	1	1	1	1	1	1	1	1	1	1	1	1	1	1	1	1	1	1	1	1	1	1	1	1	1	1	1	1	1	1	1	1	1	1	1	1	1	1	1	1	1
Pl01	20556145	20556801	656	LTR/Gypsy/CRM	0.019962	17	1	0	1	1	1	1	1	1	1	1	1	1	1	1	1	1	1	1	1	1	1	1	1	1	1	1	1	1	1	1	1	1	1	1	1	1	1	0	0	1	1	1	1
Pl01	20556775	20559907	3132	LTR/Gypsy/CRM	0.019962	17	1	0	1	1	1	1	1	1	1	1	1	1	1	1	1	1	1	1	1	1	1	1	1	1	1	1	1	1	1	1	1	1	1	1	1	1	1	0	0	1	1	1	1
Pl01	20559908	20560927	1019	LTR/Gypsy/TAT	0.019962	17	1	0	1	1	1	1	1	1	1	1	1	1	1	1	1	1	1	1	1	1	1	1	1	1	1	1	1	1	1	1	1	1	1	1	1	1	1	0	0	1	1	1	1
Pl01	20560928	20562642	1714	LTR/Gypsy/CRM	0.019962	17	1	0	1	1	1	1	1	1	1	1	1	1	1	1	1	1	1	1	1	1	1	1	1	1	1	1	1	1	1	1	1	1	1	1	1	1	1	0	0	1	1	1	1
Pl01	20600301	20600995	694	LTR/Gypsy/TAT	0.019962	17	1	0	1	1	1	1	1	1	1	1	1	1	1	1	1	1	1	1	1	1	1	1	1	1	1	1	1	1	1	1	1	1	1	1	1	1	1	1	1	1	1	1	0
Pl01	20600997	20602138	1141	LTR/Gypsy/CRM	0.019962	17	1	0	1	1	1	1	1	1	1	1	1	1	1	1	1	1	1	1	1	1	1	1	1	1	1	1	1	1	1	1	1	1	1	1	1	1	1	1	1	1	1	1	0
Pl01	20602106	20610983	8877	LTR/Gypsy/TAT	0.019962	17	1	0	1	1	1	1	1	1	1	1	1	1	1	1	1	1	1	1	1	1	1	1	1	1	1	1	1	1	1	1	1	1	1	1	1	1	1	1	1	1	1	1	0
Pl01	20613284	20614368	1084	LTR/Gypsy/TAT	0.003578	24	1	0	1	1	1	1	1	1	1	1	1	1	1	1	1	1	1	1	1	1	1	1	1	1	1	1	1	1	1	1	1	1	1	1	1	1	1	1	1	1	1	0	1
Pl01	20614369	20614922	553	LTR/Gypsy/TAT	0.47541	3	1	0	1	1	1	1	1	1	1	1	1	1	1	1	1	1	1	1	1	1	1	1	1	1	1	1	1	1	1	1	1	1	1	1	1	1	1	1	1	1	1	1	1
Pl01	20614915	20616127	1212	LTR/Copia/SIRE	0.47541	3	1	0	1	1	1	1	1	1	1	1	1	1	1	1	1	1	1	1	1	1	1	1	1	1	1	1	1	1	1	1	1	1	1	1	1	1	1	1	1	1	1	1	1
Pl01	20616128	20616956	828	LTR/Gypsy/TAT	0.47541	3	1	0	1	1	1	1	1	1	1	1	1	1	1	1	1	1	1	1	1	1	1	1	1	1	1	1	1	1	1	1	1	1	1	1	1	1	1	1	1	1	1	1	1
Pl01	20616255	20618525	2270	LTR/Gypsy/TAT	0.47541	3	1	0	1	1	1	1	1	1	1	1	1	1	1	1	1	1	1	1	1	1	1	1	1	1	1	1	1	1	1	1	1	1	1	1	1	1	1	1	1	1	1	1	1
Pl01	20631553	20632916	1363	LTR/Copia/SIRE	0.47541	3	1	0	1	1	1	1	1	1	1	1	1	1	1	1	1	1	1	1	1	1	1	1	1	1	1	1	1	1	1	1	1	1	1	1	1	0	1	1	1	1	1	1	1
Pl01	20632629	20634242	1613	LTR/Gypsy/TAT	0.47541	3	1	0	1	1	1	1	1	1	1	1	1	1	1	1	1	1	1	1	1	1	1	1	1	1	1	1	1	1	1	1	1	1	1	1	1	0	1	1	1	1	1	1	1
Pl01	20634421	20636508	2087	LTR/Gypsy/TEKAY-DEL	0.537483	3	0.157258	8	1	1	1	1	0	1	1	0	1	1	1	1	1	1	1	1	1	1	1	1	1	1	1	1	1	1	1	1	1	1	1	1	1	0	1	1	1	1	1	1	1
Pl01	20636448	20637932	1484	LTR/Gypsy/TAT	0.271038	6	0.157258	8	1	1	1	1	0	1	1	0	1	1	1	1	1	1	1	1	1	1	1	1	1	1	1	1	1	1	1	1	1	1	1	1	1	1	1	1	1	1	1	1	1
Pl01	20637950	20638636	686	LTR/Copia/SIRE	0.271038	6	0.157258	8	1	1	1	1	0	1	1	0	1	1	1	1	1	1	1	1	1	1	1	1	1	1	1	1	1	1	1	1	1	1	1	1	1	1	1	1	1	1	1	1	1
Pl01	20638636	20642995	4359	LTR/Copia/SIRE	0.271038	6	0.157258	8	1	1	1	1	0	1	1	0	1	1	1	1	1	1	1	1	1	1	1	1	1	1	1	1	1	1	1	1	1	1	1	1	1	1	1	1	1	1	1	1	1
Pl01	20641569	20643267	1698	LTR/Gypsy/ATHILA	0.271038	6	0.157258	8	1	1	1	1	0	1	1	0	1	1	1	1	1	1	1	1	1	1	1	1	1	1	1	1	1	1	1	1	1	1	1	1	1	1	1	1	1	1	1	1	1
Pl01	20642048	20645041	2993	LTR/Gypsy/TAT	0.271038	6	0.157258	8	1	1	1	1	0	1	1	0	1	1	1	1	1	1	1	1	1	1	1	1	1	1	1	1	1	1	1	1	1	1	1	1	1	1	1	1	1	1	1	1	1
Pl01	20645340	20646807	1467	LTR/Gypsy/TAT	0.271038	6	0.157258	8	1	1	1	1	0	1	1	0	1	1	1	1	1	1	1	1	1	1	1	1	1	1	1	1	1	1	1	1	1	1	1	1	1	1	1	1	1	1	1	1	1
Pl01	20645493	20647577	2084	LTR/Gypsy/REINA	0.271038	6	0.157258	8	1	1	1	1	0	1	1	0	1	1	1	1	1	1	1	1	1	1	1	1	1	1	1	1	1	1	1	1	1	1	1	1	1	1	1	1	1	1	1	1	1
Pl01	20647732	20653919	6187	LTR/Gypsy/TEKAY-DEL	0.452362	3	0.157258	8	1	1	1	1	0	1	1	0	1	1	1	1	1	1	1	1	1	1	1	1	1	1	1	1	1	1	1	1	1	1	1	1	1	1	0	1	1	1	1	1	1
Pl01	20652173	20654560	2387	LTR/Gypsy/TEKAY-DEL	0.452362	3	0.157258	8	1	1	1	1	0	1	1	0	1	1	1	1	1	1	1	1	1	1	1	1	1	1	1	1	1	1	1	1	1	1	1	1	1	1	0	1	1	1	1	1	1
Pl01	20653986	20663716	9730	LTR/Gypsy/TEKAY-DEL	0.452362	3	0.157258	8	1	1	1	1	0	1	1	0	1	1	1	1	1	1	1	1	1	1	1	1	1	1	1	1	1	1	1	1	1	1	1	1	1	1	0	1	1	1	1	1	1
Pl01	20663718	20666289	2571	LTR/Gypsy/TAT	0.452362	3	0.157258	8	1	1	1	1	0	1	1	0	1	1	1	1	1	1	1	1	1	1	1	1	1	1	1	1	1	1	1	1	1	1	1	1	1	1	0	1	1	1	1	1	1
Pl01	20666293	20667019	726	LTR/Copia/SIRE	0.452362	3	0.157258	8	1	1	1	1	0	1	1	0	1	1	1	1	1	1	1	1	1	1	1	1	1	1	1	1	1	1	1	1	1	1	1	1	1	1	0	1	1	1	1	1	1
Pl01	20667613	20669348	1735	LTR/Gypsy/TEKAY-DEL	0.452362	3	0.157258	8	1	1	1	1	0	1	1	0	1	1	1	1	1	1	1	1	1	1	1	1	1	1	1	1	1	1	1	1	1	1	1	1	1	1	0	1	1	1	1	1	1
Pl01	20669337	20672228	2891	LTR/Gypsy/TAT	0.452362	3	0.157258	8	1	1	1	1	0	1	1	0	1	1	1	1	1	1	1	1	1	1	1	1	1	1	1	1	1	1	1	1	1	1	1	1	1	1	0	1	1	1	1	1	1
Pl01	20670254	20673467	3213	LTR/Gypsy/TAT	0.452362	3	0.157258	8	1	1	1	1	0	1	1	0	1	1	1	1	1	1	1	1	1	1	1	1	1	1	1	1	1	1	1	1	1	1	1	1	1	1	0	1	1	1	1	1	1
Pl01	20672391	20675163	2772	LTR/Gypsy/TAT	0.101528	10	1	0	1	1	1	1	1	1	1	1	1	1	1	1	1	1	1	1	1	1	1	1	1	1	1	1	1	1	1	1	1	1	1	1	1	1	0	1	1	1	1	1	1
Pl01	20675164	20675832	668	LTR/Gypsy/TEKAY-DEL	0.101528	10	1	0	1	1	1	1	1	1	1	1	1	1	1	1	1	1	1	1	1	1	1	1	1	1	1	1	1	1	1	1	1	1	1	1	1	1	0	1	1	1	1	1	1
Pl01	20677184	20678372	1188	LTR/Gypsy/TAT	0.101528	10	1	0	1	1	1	1	1	1	1	1	1	1	1	1	1	1	1	1	1	1	1	1	1	1	1	1	1	1	1	1	1	1	1	1	1	1	0	1	1	1	1	1	1
Pl01	20677429	20678626	1197	LTR/Copia/TAR-TORK	0.101528	10	1	0	1	1	1	1	1	1	1	1	1	1	1	1	1	1	1	1	1	1	1	1	1	1	1	1	1	1	1	1	1	1	1	1	1	1	0	1	1	1	1	1	1
Pl01	20677773	20678944	1171	LTR/Gypsy/TAT	0.101528	10	1	0	1	1	1	1	1	1	1	1	1	1	1	1	1	1	1	1	1	1	1	1	1	1	1	1	1	1	1	1	1	1	1	1	1	1	0	1	1	1	1	1	1
Pl01	20678945	20679587	642	LTR/Gypsy	0.101528	10	1	0	1	1	1	1	1	1	1	1	1	1	1	1	1	1	1	1	1	1	1	1	1	1	1	1	1	1	1	1	1	1	1	1	1	1	0	1	1	1	1	1	1
Pl01	20679182	20679782	600	LTR/Gypsy	0.101528	10	1	0	1	1	1	1	1	1	1	1	1	1	1	1	1	1	1	1	1	1	1	1	1	1	1	1	1	1	1	1	1	1	1	1	1	1	0	1	1	1	1	1	1
Pl01	20679347	20680948	1601	LTR/Copia/TAR-TORK	0.101528	10	1	0	1	1	1	1	1	1	1	1	1	1	1	1	1	1	1	1	1	1	1	1	1	1	1	1	1	1	1	1	1	1	1	1	1	1	0	1	1	1	1	1	1
Pl01	20680499	20681818	1319	LTR/Gypsy/TAT	0.101528	10	1	0	1	1	1	1	1	1	1	1	1	1	1	1	1	1	1	1	1	1	1	1	1	1	1	1	1	1	1	1	1	1	1	1	1	1	0	1	1	1	1	1	1
Pl01	20681276	20681937	661	LTR/Gypsy/TAT	0.101528	10	1	0	1	1	1	1	1	1	1	1	1	1	1	1	1	1	1	1	1	1	1	1	1	1	1	1	1	1	1	1	1	1	1	1	1	1	0	1	1	1	1	1	1
Pl01	20681521	20682239	718	LTR/Copia/TAR-TORK	0.101528	10	1	0	1	1	1	1	1	1	1	1	1	1	1	1	1	1	1	1	1	1	1	1	1	1	1	1	1	1	1	1	1	1	1	1	1	1	0	1	1	1	1	1	1
Pl01	20681982	20683481	1499	LTR/Gypsy/TAT	0.101528	10	1	0	1	1	1	1	1	1	1	1	1	1	1	1	1	1	1	1	1	1	1	1	1	1	1	1	1	1	1	1	1	1	1	1	1	1	0	1	1	1	1	1	1
Pl01	20684968	20685543	575	LTR	0.101528	10	1	0	1	1	1	1	1	1	1	1	1	1	1	1	1	1	1	1	1	1	1	1	1	1	1	1	1	1	1	1	1	1	1	1	1	1	0	1	1	1	1	1	1
Pl01	20686108	20687959	1851	LTR/Gypsy/TAT	0.101528	10	1	0	1	1	1	1	1	1	1	1	1	1	1	1	1	1	1	1	1	1	1	1	1	1	1	1	1	1	1	1	1	1	1	1	1	1	0	1	1	1	1	1	1
Pl01	20688030	20690580	2550	LTR/Gypsy/TEKAY-DEL	0.013497	19	0.842742	1	1	1	1	1	1	1	1	0	1	1	1	1	1	1	1	1	1	1	1	1	1	0	1	1	1	1	1	1	1	1	1	1	1	1	0	1	1	0	0	0	0
Pl01	20690570	20691085	515	LTR/Gypsy/TEKAY-DEL	0.289159	5	0.842742	1	1	1	1	1	1	1	1	0	1	1	1	1	1	1	1	1	1	1	1	1	1	0	1	1	1	1	1	1	1	1	1	1	1	1	0	1	1	0	1	1	1
Pl01	20691086	20692047	961	LTR/Gypsy/TAT	0.289159	5	0.842742	1	1	1	1	1	1	1	1	0	1	1	1	1	1	1	1	1	1	1	1	1	1	0	1	1	1	1	1	1	1	1	1	1	1	1	0	1	1	0	1	1	1
Pl01	20692049	20694363	2314	LTR/Gypsy/TEKAY-DEL	0.302655	5	0.829004	1	1	1	1	1	1	1	1	0	1	1	0	1	1	1	1	1	1	1	1	1	0	0	1	1	1	1	1	1	1	1	1	1	1	1	0	1	1	0	1	0	0
Pl01	20694339	20695724	1385	LTR/Gypsy/TAT	0.289159	5	0.842742	1	1	1	1	1	1	1	1	0	1	1	1	1	1	1	1	1	1	1	1	1	1	0	1	1	1	1	1	1	1	1	1	1	1	1	0	1	1	0	1	1	1
Pl01	20695285	20696192	907	LTR/Gypsy/TAT	0.289159	5	0.842742	1	1	1	1	1	1	1	1	0	1	1	1	1	1	1	1	1	1	1	1	1	1	0	1	1	1	1	1	1	1	1	1	1	1	1	0	1	1	0	1	1	1
Pl01	20696193	20696899	706	LTR/Gypsy/CRM	0.101528	10	1	0	1	1	1	1	1	1	1	1	1	1	1	1	1	1	1	1	1	1	1	1	1	1	1	1	1	1	1	1	1	1	1	1	1	1	0	1	1	1	1	1	1
Pl01	20696881	20698800	1919	LTR/Gypsy/CRM	0.101528	10	1	0	1	1	1	1	1	1	1	1	1	1	1	1	1	1	1	1	1	1	1	1	1	1	1	1	1	1	1	1	1	1	1	1	1	1	0	1	1	1	1	1	1
Pl01	20697584	20700028	2444	LTR/Gypsy/TEKAY-DEL	0.101528	10	1	0	1	1	1	1	1	1	1	1	1	1	1	1	1	1	1	1	1	1	1	1	1	1	1	1	1	1	1	1	1	1	1	1	1	1	0	1	1	1	1	1	1
Pl01	20698773	20702109	3336	LTR/Gypsy/CRM	0.101528	10	1	0	1	1	1	1	1	1	1	1	1	1	1	1	1	1	1	1	1	1	1	1	1	1	1	1	1	1	1	1	1	1	1	1	1	1	0	1	1	1	1	1	1
Pl01	20700026	20703049	3023	LTR/Gypsy/CRM	0.101528	10	1	0	1	1	1	1	1	1	1	1	1	1	1	1	1	1	1	1	1	1	1	1	1	1	1	1	1	1	1	1	1	1	1	1	1	1	0	1	1	1	1	1	1
Pl01	20705758	20706417	659	LTR/Gypsy/ATHILA	0.101528	10	1	0	1	1	1	1	1	1	1	1	1	1	1	1	1	1	1	1	1	1	1	1	1	1	1	1	1	1	1	1	1	1	1	1	1	1	0	1	1	1	1	1	1
Pl01	20706437	20707312	875	LTR/Gypsy/TAT	0.101528	10	1	0	1	1	1	1	1	1	1	1	1	1	1	1	1	1	1	1	1	1	1	1	1	1	1	1	1	1	1	1	1	1	1	1	1	1	0	1	1	1	1	1	1
Pl01	20708271	20708887	616	LTR/Gypsy/CRM	0.101528	10	1	0	1	1	1	1	1	1	1	1	1	1	1	1	1	1	1	1	1	1	1	1	1	1	1	1	1	1	1	1	1	1	1	1	1	1	0	1	1	1	1	1	1
Pl01	20731103	20733459	2356	LTR/Gypsy/TEKAY-DEL	0.537483	3	0.344758	5	1	1	1	1	1	1	1	1	1	1	1	1	1	1	0	1	1	1	1	1	0	1	1	1	1	1	1	1	1	1	1	1	1	1	1	1	1	1	1	1	0
Pl01	20733868	20736652	2784	LTR/Gypsy/TAT	0.52459	3	0.59375	2	1	1	1	1	1	1	1	1	1	1	1	1	1	1	0	1	1	1	1	1	1	1	1	1	1	1	1	1	1	1	1	1	1	1	1	1	1	1	1	1	1
Pl01	20736656	20737290	634	LTR/Gypsy/CRM	0.728962	1	0.59375	2	1	1	1	1	1	1	1	1	1	1	1	1	1	1	0	1	1	1	1	1	1	1	1	1	1	1	1	1	1	1	1	1	1	1	1	1	1	1	1	1	1
Pl01	20736951	20741635	4684	LTR/Gypsy/TAT	0.728962	1	0.59375	2	1	1	1	1	1	1	1	1	1	1	1	1	1	1	0	1	1	1	1	1	1	1	1	1	1	1	1	1	1	1	1	1	1	1	1	1	1	1	1	1	1
Pl01	20740889	20742078	1189	LTR/Gypsy/TAT	0.728962	1	0.59375	2	1	1	1	1	1	1	1	1	1	1	1	1	1	1	0	1	1	1	1	1	1	1	1	1	1	1	1	1	1	1	1	1	1	1	1	1	1	1	1	1	1
Pl01	20742084	20746307	4223	LTR/Gypsy/TAT	0.537483	3	0.344758	5	1	1	1	1	1	1	1	1	1	1	1	1	1	1	0	1	1	1	1	1	0	1	1	1	1	1	1	1	1	1	1	1	1	1	1	1	1	1	1	1	1
Pl01	20746315	20746932	617	LTR/Gypsy/TAT	0.098426	10	0.344758	5	1	1	1	1	1	1	1	1	1	1	1	1	1	1	0	1	1	1	1	1	0	1	1	1	1	1	1	1	1	1	1	1	1	1	0	0	1	1	1	1	0
Pl01	20746933	20747698	765	LTR/Gypsy/TAT	0.098426	10	0.344758	5	1	1	1	1	1	1	1	1	1	1	1	1	1	1	0	1	1	1	1	1	0	1	1	1	1	1	1	1	1	1	1	1	1	1	0	0	1	1	1	1	0
Pl01	20747684	20750434	2750	LTR/Gypsy/TAT	0.452362	3	0.344758	5	1	1	1	1	1	1	1	1	1	1	1	1	1	1	0	1	1	1	1	1	0	1	1	1	1	1	1	1	1	1	1	1	1	1	0	0	1	1	1	1	1
Pl01	20750435	20758134	7699	LTR/Gypsy/ATHILA	0.452362	3	0.344758	5	1	1	1	1	1	1	1	1	1	1	1	1	1	1	0	1	1	1	1	1	0	1	1	1	1	1	1	1	1	1	1	1	1	1	0	0	1	1	1	1	1
Pl01	20758135	20761036	2901	LTR/Gypsy/CRM	0.452362	3	0.344758	5	1	1	1	1	1	1	1	1	1	1	1	1	1	1	0	1	1	1	1	1	0	1	1	1	1	1	1	1	1	1	1	1	1	1	0	0	1	1	1	1	1
Pl01	20761160	20766006	4846	LTR/Gypsy/TEKAY-DEL	0.315154	5	0.718576	1	1	1	1	1	1	1	1	0	0	0	1	1	1	1	0	1	1	1	1	1	0	0	0	1	1	1	1	1	1	1	1	1	1	1	0	0	1	1	1	0	1
Pl01	20765270	20766594	1324	LTR/Gypsy/TEKAY-DEL	0.315154	5	0.718576	1	1	1	1	1	1	1	1	0	0	0	1	1	1	1	0	1	1	1	1	1	0	0	0	1	1	1	1	1	1	1	1	1	1	1	0	0	1	1	1	0	1
Pl01	20766622	20768416	1794	LTR/Gypsy/TAT	0.315154	5	0.718576	1	1	1	1	1	1	1	1	0	0	0	1	1	1	1	0	1	1	1	1	1	0	0	0	1	1	1	1	1	1	1	1	1	1	1	0	0	1	1	1	0	1
Pl01	20767511	20768599	1088	LTR/Gypsy/TEKAY-DEL	0.315154	5	0.718576	1	1	1	1	1	1	1	1	0	0	0	1	1	1	1	0	1	1	1	1	1	0	0	0	1	1	1	1	1	1	1	1	1	1	1	0	0	1	1	1	0	1
Pl01	20768600	20770440	1840	LTR/Gypsy/TEKAY-DEL	0.315154	5	0.718576	1	1	1	1	1	1	1	1	0	0	0	1	1	1	1	0	1	1	1	1	1	0	0	0	1	1	1	1	1	1	1	1	1	1	1	0	0	1	1	1	0	1
Pl01	20770441	20771682	1241	LTR/Gypsy/TAT	0.221858	7	1	0	1	1	1	1	1	1	1	1	1	1	1	1	1	1	1	1	1	1	1	1	1	1	1	1	1	1	1	1	1	1	1	1	1	1	0	1	1	1	1	1	1
Pl01	20771683	20774489	2806	LTR/Gypsy/TAT	0.47541	3	1	0	1	1	1	1	1	1	1	1	1	1	1	1	1	1	1	1	1	1	1	1	1	1	1	1	1	1	1	1	1	1	1	1	1	1	1	1	1	1	1	1	1
Pl01	20779546	20788290	8744	LTR/Gypsy/TEKAY-DEL	0.009736	20	0.455098	3	1	0	1	1	1	1	0	1	0	1	1	1	1	1	0	1	1	1	1	0	1	0	0	0	1	0	1	1	1	1	1	1	1	1	0	1	1	1	1	1	1
Pl01	20788292	20794990	6698	LTR/Gypsy/TAT	0.537483	3	0.842742	1	1	1	1	1	1	1	1	1	0	1	1	1	1	1	1	1	1	1	1	1	1	0	1	1	1	1	1	1	1	1	1	1	1	1	0	1	1	1	1	1	1
Pl01	20794989	20800373	5384	LTR/Gypsy/CRM	0.537483	3	0.842742	1	1	1	1	1	1	1	1	1	0	1	1	1	1	1	1	1	1	1	1	1	1	0	1	1	1	1	1	1	1	1	1	1	1	1	0	1	1	1	1	1	1
Pl01	20800366	20801202	836	LTR/Gypsy/TAT	0.52459	3	0.59375	2	1	1	1	1	1	1	1	1	1	1	1	1	1	1	1	1	1	1	1	1	1	0	1	1	1	1	1	1	1	1	1	1	1	1	1	1	1	1	1	1	1
Pl01	20818222	20819263	1041	LTR/Gypsy/TAT	0.47541	3	1	0	1	1	1	1	1	1	1	1	1	1	1	1	1	1	1	1	1	1	1	1	1	1	1	1	1	1	1	1	1	1	1	1	1	1	1	1	1	1	1	1	1
Pl01	20818839	20819442	603	LTR/Gypsy/TEKAY-DEL	0.47541	3	1	0	1	1	1	1	1	1	1	1	1	1	1	1	1	1	1	1	1	1	1	1	1	1	1	1	1	1	1	1	1	1	1	1	1	1	1	1	1	1	1	1	1
Pl01	20827409	20829253	1844	LTR/Gypsy/TAT	0.003311	25	0.8362	1	1	1	1	1	1	1	1	0	0	1	1	1	0	1	0	1	1	1	1	1	0	0	1	1	1	1	1	1	1	1	1	1	1	0	0	1	0	0	0	0	1
Pl01	20829254	20832867	3613	LTR/Gypsy/TEKAY-DEL	0.003311	25	0.8362	1	1	1	1	1	1	1	1	0	0	1	1	1	0	1	0	1	1	1	1	1	0	0	1	1	1	1	1	1	1	1	1	1	1	0	0	1	0	0	0	0	1
Pl01	20832868	20835438	2570	LTR/Gypsy/TAT	0.003311	25	0.8362	1	1	1	1	1	1	1	1	0	0	1	1	1	0	1	0	1	1	1	1	1	0	0	1	1	1	1	1	1	1	1	1	1	1	0	0	1	0	0	0	0	1
Pl01	20836707	20840535	3828	LTR/Gypsy/REINA	0.47541	3	1	0	1	1	1	1	1	1	1	1	1	1	1	1	1	1	1	1	1	1	1	1	1	1	1	1	1	1	1	1	1	1	1	1	1	1	1	1	1	1	1	1	1
Pl01	20840208	20841915	1707	LTR/Gypsy/TAT	0.728962	1	0.59375	2	1	1	1	1	1	1	1	1	1	1	1	1	1	1	0	1	1	1	1	1	1	1	1	1	1	1	1	1	1	1	1	1	1	1	1	1	1	1	1	1	1
Pl01	20844904	20851200	6296	LTR/Gypsy/TAT	0	65	1	0	1	1	1	1	1	1	1	1	1	1	1	1	1	1	1	1	1	1	1	1	1	1	1	1	1	1	1	1	1	1	1	1	1	0	0	1	0	0	0	0	1
Pl01	20851200	20852257	1057	LTR/Gypsy/TAT	0	65	1	0	1	1	1	1	1	1	1	1	1	1	1	1	1	1	1	1	1	1	1	1	1	1	1	1	1	1	1	1	1	1	1	1	1	0	0	1	0	0	0	0	1
Pl01	20852792	20854372	1580	LTR/Gypsy/TAT	0.001458	28	1	0	1	1	1	1	1	1	1	1	1	1	1	1	1	1	1	1	1	1	1	1	1	1	1	1	1	1	1	1	1	1	1	1	1	1	1	1	0	1	1	1	1
Pl01	20856216	20858126	1910	LTR/Gypsy/CRM	0.556539	3	0.829004	1	1	1	1	1	1	1	1	0	1	1	1	1	0	1	0	1	1	1	1	1	0	1	1	1	1	1	1	1	1	1	1	1	1	1	0	1	1	1	1	0	1
Pl01	20858127	20864509	6382	LTR/Gypsy/CRM	0.556539	3	0.829004	1	1	1	1	1	1	1	1	0	1	1	1	1	0	1	0	1	1	1	1	1	0	1	1	1	1	1	1	1	1	1	1	1	1	1	0	1	1	1	1	0	1
Pl01	20864510	20870114	5604	LTR/Gypsy/CRM	0.556539	3	0.829004	1	1	1	1	1	1	1	1	0	1	1	1	1	0	1	0	1	1	1	1	1	0	1	1	1	1	1	1	1	1	1	1	1	1	1	0	1	1	1	1	0	1
Pl01	20877919	20881739	3820	LTR/Gypsy/TEKAY-DEL	0.52459	3	0.40625	4	1	1	1	1	1	1	1	1	1	1	0	1	1	1	1	1	1	1	1	1	1	1	1	1	1	1	1	1	1	1	1	1	1	1	1	1	1	1	1	1	1
Pl01	20881740	20882313	573	LTR/Gypsy/TEKAY-DEL	0.52459	3	0.40625	4	1	1	1	1	1	1	1	1	1	1	0	1	1	1	1	1	1	1	1	1	1	1	1	1	1	1	1	1	1	1	1	1	1	1	1	1	1	1	1	1	1
Pl01	20883160	20885834	2674	LTR/Gypsy/TAT	0.52459	3	0.40625	4	1	1	1	1	1	1	1	1	1	1	0	1	1	1	1	1	1	1	1	1	1	1	1	1	1	1	1	1	1	1	1	1	1	1	1	1	1	1	1	1	1
Pl01	20885873	20886935	1062	LTR/Copia/SIRE	0.52459	3	0.40625	4	1	1	1	1	1	1	1	1	1	1	0	1	1	1	1	1	1	1	1	1	1	1	1	1	1	1	1	1	1	1	1	1	1	1	1	1	1	1	1	1	1
Pl01	20887162	20891759	4597	LTR/Gypsy/CRM	0.0001	40	0.40625	4	1	1	1	1	1	1	1	1	1	1	0	1	1	1	1	1	1	1	1	1	1	1	1	1	1	1	1	1	1	1	1	1	1	0	0	1	0	1	1	0	0
Pl01	20891760	20892576	816	LTR/Gypsy/TAT	0.52459	3	0.40625	4	1	1	1	1	1	1	1	1	1	1	0	1	1	1	1	1	1	1	1	1	1	1	1	1	1	1	1	1	1	1	1	1	1	1	1	1	1	1	1	1	1
Pl01	20896487	20897400	913	LTR/Copia/SIRE	0.52459	3	0.40625	4	1	1	1	1	1	1	1	1	1	1	0	1	1	1	1	1	1	1	1	1	1	1	1	1	1	1	1	1	1	1	1	1	1	1	1	1	1	1	1	1	1
Pl01	20897712	20902289	4577	LTR/Gypsy/TAT	0.52459	3	0.40625	4	1	1	1	1	1	1	1	1	1	1	0	1	1	1	1	1	1	1	1	1	1	1	1	1	1	1	1	1	1	1	1	1	1	1	1	1	1	1	1	1	1
Pl01	20902290	20905096	2806	LTR/Gypsy/TEKAY-DEL	0.52459	3	0.40625	4	1	1	1	1	1	1	1	1	1	1	0	1	1	1	1	1	1	1	1	1	1	1	1	1	1	1	1	1	1	1	1	1	1	1	1	1	1	1	1	1	1
Pl01	20905097	20908758	3661	LTR/Gypsy/TAT	0.52459	3	0.40625	4	1	1	1	1	1	1	1	1	1	1	0	1	1	1	1	1	1	1	1	1	1	1	1	1	1	1	1	1	1	1	1	1	1	1	1	1	1	1	1	1	1
Pl01	20908749	20909539	790	LTR/Gypsy/CRM	0.52459	3	0.40625	4	1	1	1	1	1	1	1	1	1	1	0	1	1	1	1	1	1	1	1	1	1	1	1	1	1	1	1	1	1	1	1	1	1	1	1	1	1	1	1	1	1
Pl01	20909540	20912371	2831	LTR/Gypsy/TEKAY-DEL	0.52459	3	0.40625	4	1	1	1	1	1	1	1	1	1	1	0	1	1	1	1	1	1	1	1	1	1	1	1	1	1	1	1	1	1	1	1	1	1	1	1	1	1	1	1	1	1
Pl01	20912744	20914808	2064	LTR/Gypsy/TEKAY-DEL	0.52459	3	0.40625	4	1	1	1	1	1	1	1	1	1	1	0	1	1	1	1	1	1	1	1	1	1	1	1	1	1	1	1	1	1	1	1	1	1	1	1	1	1	1	1	1	1
Pl01	20913092	20914803	1711	LTR/Gypsy/CRM	0.52459	3	0.40625	4	1	1	1	1	1	1	1	1	1	1	0	1	1	1	1	1	1	1	1	1	1	1	1	1	1	1	1	1	1	1	1	1	1	1	1	1	1	1	1	1	1
Pl01	20914804	20917115	2311	LTR/Gypsy/TEKAY-DEL	0.52459	3	0.40625	4	1	1	1	1	1	1	1	1	1	1	0	1	1	1	1	1	1	1	1	1	1	1	1	1	1	1	1	1	1	1	1	1	1	1	1	1	1	1	1	1	1
Pl01	20917116	20919230	2114	LTR/Gypsy/CRM	0.52459	3	0.40625	4	1	1	1	1	1	1	1	1	1	1	0	1	1	1	1	1	1	1	1	1	1	1	1	1	1	1	1	1	1	1	1	1	1	1	1	1	1	1	1	1	1
Pl01	20919841	20920542	701	LTR/Gypsy/TAT	0.52459	3	0.40625	4	1	1	1	1	1	1	1	1	1	1	0	1	1	1	1	1	1	1	1	1	1	1	1	1	1	1	1	1	1	1	1	1	1	1	1	1	1	1	1	1	1
Pl01	20920537	20922108	1571	LTR/Gypsy/CRM	0.52459	3	0.40625	4	1	1	1	1	1	1	1	1	1	1	0	1	1	1	1	1	1	1	1	1	1	1	1	1	1	1	1	1	1	1	1	1	1	1	1	1	1	1	1	1	1
Pl01	20922109	20922964	855	LTR/Gypsy/TEKAY-DEL	0.52459	3	0.40625	4	1	1	1	1	1	1	1	1	1	1	0	1	1	1	1	1	1	1	1	1	1	1	1	1	1	1	1	1	1	1	1	1	1	1	1	1	1	1	1	1	1
Pl01	20922938	20924439	1501	LTR/Gypsy/TEKAY-DEL	0.52459	3	0.40625	4	1	1	1	1	1	1	1	1	1	1	0	1	1	1	1	1	1	1	1	1	1	1	1	1	1	1	1	1	1	1	1	1	1	1	1	1	1	1	1	1	1
Pl01	20934302	20938278	3976	LTR/Gypsy/TAT	0.019962	17	1	0	1	1	1	1	1	1	1	1	1	1	1	1	1	1	1	1	1	1	1	1	1	1	1	1	1	1	1	1	1	1	1	1	1	1	1	1	1	1	1	1	1
Pl01	20939382	20940036	654	LTR/Copia/TAR-TORK	0.47541	3	1	0	1	1	1	1	1	1	1	1	1	1	1	1	1	1	1	1	1	1	1	1	1	1	1	1	1	1	1	1	1	1	1	1	1	1	1	1	1	1	1	1	1
Pl01	20939383	20940513	1130	LTR/Gypsy/CRM	0.47541	3	1	0	1	1	1	1	1	1	1	1	1	1	1	1	1	1	1	1	1	1	1	1	1	1	1	1	1	1	1	1	1	1	1	1	1	1	1	1	1	1	1	1	1
Pl01	20940498	20941167	669	LTR/Copia/SIRE	0.47541	3	1	0	1	1	1	1	1	1	1	1	1	1	1	1	1	1	1	1	1	1	1	1	1	1	1	1	1	1	1	1	1	1	1	1	1	1	1	1	1	1	1	1	1
Pl01	20941186	20941730	544	LTR/Gypsy/CRM	0.47541	3	1	0	1	1	1	1	1	1	1	1	1	1	1	1	1	1	1	1	1	1	1	1	1	1	1	1	1	1	1	1	1	1	1	1	1	1	1	1	1	1	1	1	1
Pl01	20941733	20944533	2800	LTR/Gypsy/TEKAY-DEL	0.47541	3	1	0	1	1	1	1	1	1	1	1	1	1	1	1	1	1	1	1	1	1	1	1	1	1	1	1	1	1	1	1	1	1	1	1	1	1	1	1	1	1	1	1	1
Pl01	20945007	20946624	1617	LTR/Copia/SIRE	0.47541	3	1	0	1	1	1	1	1	1	1	1	1	1	1	1	1	1	1	1	1	1	1	1	1	1	1	1	1	1	1	1	1	1	1	1	1	1	1	1	1	1	1	1	1
Pl01	20947445	20948137	692	LTR/Gypsy/CRM	0.47541	3	1	0	1	1	1	1	1	1	1	1	1	1	1	1	1	1	1	1	1	1	1	1	1	1	1	1	1	1	1	1	1	1	1	1	1	1	1	1	1	1	1	1	1
Pl01	20949030	20949576	546	LTR/Copia/TAR-TORK	0.47541	3	1	0	1	1	1	1	1	1	1	1	1	1	1	1	1	1	1	1	1	1	1	1	1	1	1	1	1	1	1	1	1	1	1	1	1	1	1	1	1	1	1	1	1
Pl01	20949572	20950719	1147	LTR/Gypsy/CRM	0.47541	3	1	0	1	1	1	1	1	1	1	1	1	1	1	1	1	1	1	1	1	1	1	1	1	1	1	1	1	1	1	1	1	1	1	1	1	1	1	1	1	1	1	1	1
Pl01	20950721	20951339	618	LTR/Gypsy/CRM	0.47541	3	1	0	1	1	1	1	1	1	1	1	1	1	1	1	1	1	1	1	1	1	1	1	1	1	1	1	1	1	1	1	1	1	1	1	1	1	1	1	1	1	1	1	1
Pl01	20951498	20955107	3609	LTR/Copia/SIRE	0.47541	3	1	0	1	1	1	1	1	1	1	1	1	1	1	1	1	1	1	1	1	1	1	1	1	1	1	1	1	1	1	1	1	1	1	1	1	1	1	1	1	1	1	1	1
Pl01	20955108	20956827	1719	LTR/Gypsy/TEKAY-DEL	0.47541	3	1	0	1	1	1	1	1	1	1	1	1	1	1	1	1	1	1	1	1	1	1	1	1	1	1	1	1	1	1	1	1	1	1	1	1	1	1	1	1	1	1	1	1
Pl01	20956828	20959435	2607	LTR/Gypsy/TEKAY-DEL	0.47541	3	1	0	1	1	1	1	1	1	1	1	1	1	1	1	1	1	1	1	1	1	1	1	1	1	1	1	1	1	1	1	1	1	1	1	1	1	1	1	1	1	1	1	1
Pl01	20958548	20959566	1018	LTR/Gypsy/ATHILA	0.47541	3	1	0	1	1	1	1	1	1	1	1	1	1	1	1	1	1	1	1	1	1	1	1	1	1	1	1	1	1	1	1	1	1	1	1	1	1	1	1	1	1	1	1	1
Pl01	20959565	20965413	5848	LTR/Copia/SIRE	0.47541	3	1	0	1	1	1	1	1	1	1	1	1	1	1	1	1	1	1	1	1	1	1	1	1	1	1	1	1	1	1	1	1	1	1	1	1	1	1	1	1	1	1	1	1
Pl01	20965572	20968811	3239	LTR/Gypsy/CRM	0.47541	3	1	0	1	1	1	1	1	1	1	1	1	1	1	1	1	1	1	1	1	1	1	1	1	1	1	1	1	1	1	1	1	1	1	1	1	1	1	1	1	1	1	1	1
Pl01	20968812	20971188	2376	LTR/Gypsy/TEKAY-DEL	0.47541	3	1	0	1	1	1	1	1	1	1	1	1	1	1	1	1	1	1	1	1	1	1	1	1	1	1	1	1	1	1	1	1	1	1	1	1	1	1	1	1	1	1	1	1
Pl01	20971189	20972790	1601	LTR/Gypsy/TAT	0.47541	3	1	0	1	1	1	1	1	1	1	1	1	1	1	1	1	1	1	1	1	1	1	1	1	1	1	1	1	1	1	1	1	1	1	1	1	1	1	1	1	1	1	1	1
Pl01	20971648	20973536	1888	LTR/Gypsy/CRM	0.47541	3	1	0	1	1	1	1	1	1	1	1	1	1	1	1	1	1	1	1	1	1	1	1	1	1	1	1	1	1	1	1	1	1	1	1	1	1	1	1	1	1	1	1	1
Pl01	20973537	20974737	1200	LTR/Gypsy/TEKAY-DEL	0.47541	3	1	0	1	1	1	1	1	1	1	1	1	1	1	1	1	1	1	1	1	1	1	1	1	1	1	1	1	1	1	1	1	1	1	1	1	1	1	1	1	1	1	1	1
Pl01	20974738	20977214	2476	LTR/Gypsy/TEKAY-DEL	0.47541	3	1	0	1	1	1	1	1	1	1	1	1	1	1	1	1	1	1	1	1	1	1	1	1	1	1	1	1	1	1	1	1	1	1	1	1	1	1	1	1	1	1	1	1
Pl01	20977424	20978327	903	LTR/Gypsy/CRM	0.47541	3	1	0	1	1	1	1	1	1	1	1	1	1	1	1	1	1	1	1	1	1	1	1	1	1	1	1	1	1	1	1	1	1	1	1	1	1	1	1	1	1	1	1	1
Pl01	20978328	20980687	2359	LTR/Gypsy/TAT	0.47541	3	1	0	1	1	1	1	1	1	1	1	1	1	1	1	1	1	1	1	1	1	1	1	1	1	1	1	1	1	1	1	1	1	1	1	1	1	1	1	1	1	1	1	1
Pl01	20980663	20983737	3074	LTR/Gypsy/TEKAY-DEL	0.47541	3	1	0	1	1	1	1	1	1	1	1	1	1	1	1	1	1	1	1	1	1	1	1	1	1	1	1	1	1	1	1	1	1	1	1	1	1	1	1	1	1	1	1	1
Pl01	20983722	20984689	967	LTR/Gypsy/CRM	0.47541	3	1	0	1	1	1	1	1	1	1	1	1	1	1	1	1	1	1	1	1	1	1	1	1	1	1	1	1	1	1	1	1	1	1	1	1	1	1	1	1	1	1	1	1
Pl01	20983874	20986416	2542	LTR/Gypsy/TEKAY-DEL	0.47541	3	1	0	1	1	1	1	1	1	1	1	1	1	1	1	1	1	1	1	1	1	1	1	1	1	1	1	1	1	1	1	1	1	1	1	1	1	1	1	1	1	1	1	1
Pl01	20985888	20987059	1171	LTR/Gypsy/CRM	0.47541	3	1	0	1	1	1	1	1	1	1	1	1	1	1	1	1	1	1	1	1	1	1	1	1	1	1	1	1	1	1	1	1	1	1	1	1	1	1	1	1	1	1	1	1
Pl01	20987060	20988645	1585	LTR/Gypsy/CRM	0.47541	3	1	0	1	1	1	1	1	1	1	1	1	1	1	1	1	1	1	1	1	1	1	1	1	1	1	1	1	1	1	1	1	1	1	1	1	1	1	1	1	1	1	1	1
Pl01	21021426	21030680	9254	LTR/Gypsy/TEKAY-DEL	0.137816	9	0.643548	2	1	1	1	1	1	1	1	0	1	1	1	1	1	0	1	1	1	1	0	1	1	1	1	1	1	1	1	1	1	1	1	1	1	1	1	1	1	1	1	1	1
Pl01	21030681	21033056	2375	LTR/Gypsy/TAT	0.137816	9	0.643548	2	1	1	1	1	1	1	1	0	1	1	1	1	1	0	1	1	1	1	0	1	1	1	1	1	1	1	1	1	1	1	1	1	1	1	1	1	1	1	1	1	1
Pl01	21033636	21035132	1496	LTR/Gypsy/TAT	0.52459	3	0.59375	2	1	1	1	1	1	1	1	1	1	1	1	1	1	0	1	1	1	1	1	1	1	1	1	1	1	1	1	1	1	1	1	1	1	1	1	1	1	1	1	1	1
Pl01	21035133	21036275	1142	LTR/Gypsy/TAT	0.52459	3	0.59375	2	1	1	1	1	1	1	1	1	1	1	1	1	1	0	1	1	1	1	1	1	1	1	1	1	1	1	1	1	1	1	1	1	1	1	1	1	1	1	1	1	1
Pl01	21036325	21037797	1472	LTR/Gypsy/TEKAY-DEL	0.52459	3	0.59375	2	1	1	1	1	1	1	1	1	1	1	1	1	1	0	1	1	1	1	1	1	1	1	1	1	1	1	1	1	1	1	1	1	1	1	1	1	1	1	1	1	1
Pl01	21037798	21045757	7959	LTR/Gypsy/CRM	0.52459	3	0.59375	2	1	1	1	1	1	1	1	1	1	1	1	1	1	0	1	1	1	1	1	1	1	1	1	1	1	1	1	1	1	1	1	1	1	1	1	1	1	1	1	1	1
Pl01	21047575	21052627	5052	LTR/Gypsy/CRM	0.52459	3	0.40625	4	1	1	1	1	1	1	1	0	1	1	1	1	1	1	1	1	1	1	1	1	1	1	1	1	1	1	1	1	1	1	1	1	1	1	1	1	1	1	1	1	1
Pl01	21073076	21076925	3849	LTR/Gypsy/CRM	0.537483	3	0.842742	1	1	1	1	1	0	1	1	1	1	1	1	1	1	1	0	1	1	1	1	1	1	1	1	1	1	1	1	1	1	1	1	1	1	1	1	1	1	1	1	1	1
Pl01	21078449	21079095	646	LTR/Gypsy	0.271038	6	0.842742	1	1	1	1	1	1	1	1	0	1	1	1	1	1	1	1	1	1	1	1	1	0	1	1	1	1	1	1	1	1	1	1	1	1	1	1	1	1	1	1	1	1
Pl01	21080890	21081517	627	LTR/Gypsy	0.537483	3	0.842742	1	1	1	1	1	1	1	1	0	1	1	1	1	1	1	1	1	1	1	1	1	0	1	1	1	1	1	1	1	1	1	1	1	1	1	1	1	1	1	1	1	1
Pl01	21081521	21083492	1971	LTR/Gypsy/CRM	0.537483	3	0.842742	1	1	1	1	1	1	1	1	0	1	1	1	1	1	1	1	1	1	1	1	1	0	1	1	1	1	1	1	1	1	1	1	1	1	1	1	1	1	1	1	1	1
Pl01	21083493	21084264	771	LTR/Gypsy/CRM	0.537483	3	0.842742	1	1	1	1	1	1	1	1	0	1	1	1	1	1	1	1	1	1	1	1	1	0	1	1	1	1	1	1	1	1	1	1	1	1	1	1	1	1	1	1	1	1
Pl01	21083550	21084426	876	LTR/Gypsy	0.537483	3	0.842742	1	1	1	1	1	1	1	1	0	1	1	1	1	1	1	1	1	1	1	1	1	0	1	1	1	1	1	1	1	1	1	1	1	1	1	1	1	1	1	1	1	1
Pl01	21083887	21086418	2531	LTR/Copia/TAR-TORK	0.34454	5	0.356452	4	1	1	1	1	1	1	1	0	1	0	1	1	1	1	1	1	1	1	1	1	0	1	1	1	1	1	1	1	1	1	1	1	1	1	1	1	1	1	1	1	1
Pl01	21085858	21086635	777	LTR/Gypsy/CRM	0.34454	5	0.356452	4	1	1	1	1	1	1	1	0	1	0	1	1	1	1	1	1	1	1	1	1	0	1	1	1	1	1	1	1	1	1	1	1	1	1	1	1	1	1	1	1	1
Pl01	21086666	21087839	1173	LTR/Gypsy/CRM	0.34454	5	0.356452	4	1	1	1	1	1	1	1	0	1	0	1	1	1	1	1	1	1	1	1	1	0	1	1	1	1	1	1	1	1	1	1	1	1	1	1	1	1	1	1	1	1
Pl01	21086701	21088002	1301	LTR/Gypsy	0.537483	3	0.842742	1	1	1	1	1	1	1	1	0	1	1	1	1	1	1	1	1	1	1	1	1	0	1	1	1	1	1	1	1	1	1	1	1	1	1	1	1	1	1	1	1	1
Pl01	21087464	21088148	684	LTR/Gypsy/CRM	0.537483	3	0.842742	1	1	1	1	1	1	1	1	0	1	1	1	1	1	1	1	1	1	1	1	1	0	1	1	1	1	1	1	1	1	1	1	1	1	1	1	1	1	1	1	1	1
Pl01	21088506	21089180	674	LTR/Gypsy/CRM	0.537483	3	0.842742	1	1	1	1	1	1	1	1	0	1	1	1	1	1	1	1	1	1	1	1	1	0	1	1	1	1	1	1	1	1	1	1	1	1	1	1	1	1	1	1	1	1
Pl01	21088611	21089520	909	LTR/Copia/TAR-TORK	0.537483	3	0.842742	1	1	1	1	1	1	1	1	0	1	1	1	1	1	1	1	1	1	1	1	1	0	1	1	1	1	1	1	1	1	1	1	1	1	1	1	1	1	1	1	1	1
Pl01	21089521	21090178	657	LTR/Gypsy/CRM	0.537483	3	0.842742	1	1	1	1	1	1	1	1	0	1	1	1	1	1	1	1	1	1	1	1	1	0	1	1	1	1	1	1	1	1	1	1	1	1	1	1	1	1	1	1	1	1
Pl01	21091436	21092354	918	LTR/Copia/SIRE	0.002201	27	0.051896	13	0	1	1	0	0	1	1	0	0	1	0	0	0	0	0	1	1	1	1	0	0	0	1	1	1	1	1	1	1	1	1	1	1	1	1	1	1	1	1	1	1
Pl01	21091595	21094086	2491	LTR/Gypsy/TEKAY-DEL	0.002201	27	0.051896	13	0	1	1	0	0	1	1	0	0	1	0	0	0	0	0	1	1	1	1	0	0	0	1	1	1	1	1	1	1	1	1	1	1	1	1	1	1	1	1	1	1
Pl01	21097670	21100079	2409	LTR/Gypsy/TEKAY-DEL	0.067952	12	0.1638	8	1	1	1	1	0	1	1	0	0	1	1	1	0	1	0	1	1	1	1	1	1	0	1	1	1	1	1	1	1	1	1	1	1	1	1	1	1	1	1	1	1
Pl01	21100080	21101983	1903	LTR/Gypsy/TAT	0.52459	3	0.40625	4	1	1	1	1	1	1	1	1	0	1	1	1	1	1	1	1	1	1	1	1	1	1	1	1	1	1	1	1	1	1	1	1	1	1	1	1	1	1	1	1	1
Pl01	21101984	21104409	2425	LTR/Gypsy/TEKAY-DEL	0.52459	3	0.40625	4	1	1	1	1	1	1	1	1	0	1	1	1	1	1	1	1	1	1	1	1	1	1	1	1	1	1	1	1	1	1	1	1	1	1	1	1	1	1	1	1	1
Pl01	21104410	21107586	3176	LTR/Gypsy/TAT	0.52459	3	0.40625	4	1	1	1	1	1	1	1	1	0	1	1	1	1	1	1	1	1	1	1	1	1	1	1	1	1	1	1	1	1	1	1	1	1	1	1	1	1	1	1	1	1
Pl01	21104814	21110136	5322	LTR/Gypsy/TAT	0.52459	3	0.40625	4	1	1	1	1	1	1	1	1	0	1	1	1	1	1	1	1	1	1	1	1	1	1	1	1	1	1	1	1	1	1	1	1	1	1	1	1	1	1	1	1	1
Pl01	21110138	21119653	9515	LTR/Gypsy/TEKAY-DEL	0.52459	3	0.40625	4	1	1	1	1	1	1	1	1	0	1	1	1	1	1	1	1	1	1	1	1	1	1	1	1	1	1	1	1	1	1	1	1	1	1	1	1	1	1	1	1	1
Pl01	21124625	21125815	1190	LTR/Gypsy/TEKAY-DEL	0.52459	3	0.40625	4	1	1	1	1	1	1	1	1	1	1	0	1	1	1	1	1	1	1	1	1	1	1	1	1	1	1	1	1	1	1	1	1	1	1	1	1	1	1	1	1	1
Pl01	21125873	21126768	895	LTR/Gypsy/TAT	0.52459	3	0.40625	4	1	1	1	1	1	1	1	1	1	1	0	1	1	1	1	1	1	1	1	1	1	1	1	1	1	1	1	1	1	1	1	1	1	1	1	1	1	1	1	1	1
Pl01	21125992	21129752	3760	LTR/Copia/SIRE	0.52459	3	0.40625	4	1	1	1	1	1	1	1	1	1	1	0	1	1	1	1	1	1	1	1	1	1	1	1	1	1	1	1	1	1	1	1	1	1	1	1	1	1	1	1	1	1
Pl01	21128892	21130687	1795	LTR/Gypsy/TEKAY-DEL	0.52459	3	0.40625	4	1	1	1	1	1	1	1	1	1	1	0	1	1	1	1	1	1	1	1	1	1	1	1	1	1	1	1	1	1	1	1	1	1	1	1	1	1	1	1	1	1
Pl01	21130522	21133370	2848	LTR/Gypsy/TAT	0.52459	3	0.40625	4	1	1	1	1	1	1	1	1	1	1	0	1	1	1	1	1	1	1	1	1	1	1	1	1	1	1	1	1	1	1	1	1	1	1	1	1	1	1	1	1	1
Pl01	21132731	21135111	2380	LTR/Gypsy/TEKAY-DEL	0.271038	6	0.842742	1	1	1	1	1	1	1	1	1	1	1	0	1	1	0	1	1	1	1	1	1	1	1	1	1	1	1	1	1	1	1	1	1	1	1	1	1	1	1	1	1	1
Pl01	21134977	21138849	3872	LTR/Gypsy/TEKAY-DEL	0.52459	3	0.40625	4	1	1	1	1	1	1	1	1	1	1	0	1	1	1	1	1	1	1	1	1	1	1	1	1	1	1	1	1	1	1	1	1	1	1	1	1	1	1	1	1	1
Pl01	21138853	21140018	1165	LTR/Gypsy/TAT	0.52459	3	0.40625	4	1	1	1	1	1	1	1	1	1	1	0	1	1	1	1	1	1	1	1	1	1	1	1	1	1	1	1	1	1	1	1	1	1	1	1	1	1	1	1	1	1
Pl01	21140065	21141235	1170	LTR/Gypsy/TEKAY-DEL	0.52459	3	0.40625	4	1	1	1	1	1	1	1	1	1	1	0	1	1	1	1	1	1	1	1	1	1	1	1	1	1	1	1	1	1	1	1	1	1	1	1	1	1	1	1	1	1
Pl01	21141537	21143953	2416	LTR/Gypsy/TEKAY-DEL	0.52459	3	0.40625	4	1	1	1	1	1	1	1	1	1	1	0	1	1	1	1	1	1	1	1	1	1	1	1	1	1	1	1	1	1	1	1	1	1	1	1	1	1	1	1	1	1
Pl01	21144322	21145180	858	LTR/Gypsy/CRM	0.52459	3	0.40625	4	1	1	1	1	1	1	1	1	1	1	0	1	1	1	1	1	1	1	1	1	1	1	1	1	1	1	1	1	1	1	1	1	1	1	1	1	1	1	1	1	1
Pl01	21144549	21145288	739	LTR/Gypsy	0.52459	3	0.40625	4	1	1	1	1	1	1	1	1	1	1	0	1	1	1	1	1	1	1	1	1	1	1	1	1	1	1	1	1	1	1	1	1	1	1	1	1	1	1	1	1	1
Pl01	21145070	21149155	4085	LTR/Gypsy/TEKAY-DEL	0.271038	6	0.157258	8	1	1	1	1	1	1	0	1	1	1	0	1	1	1	1	1	1	1	1	1	1	1	1	1	1	1	1	1	1	1	1	1	1	1	1	1	1	1	1	1	1
Pl01	21149155	21150142	987	LTR/Gypsy/TAT	0.52459	3	0.40625	4	1	1	1	1	1	1	1	1	1	1	0	1	1	1	1	1	1	1	1	1	1	1	1	1	1	1	1	1	1	1	1	1	1	1	1	1	1	1	1	1	1
Pl01	21159390	21160258	868	LTR/Gypsy/TAT	0.221858	7	1	0	1	1	1	1	1	1	1	1	1	1	1	1	1	1	1	1	1	1	1	1	1	1	1	1	1	1	1	1	1	1	1	1	1	1	1	1	1	0	1	1	1
Pl01	21160254	21161430	1176	LTR/Gypsy/TAT	0.52459	3	0.40625	4	1	1	1	1	1	1	1	1	0	1	1	1	1	1	1	1	1	1	1	1	1	1	1	1	1	1	1	1	1	1	1	1	1	1	1	1	1	1	1	1	1
Pl01	21161428	21162626	1198	LTR/Gypsy/TAT	7.6e-05	41	0.157258	8	1	1	1	1	1	1	1	1	0	1	0	1	1	1	1	1	1	1	1	1	1	1	1	1	1	1	1	1	1	1	1	1	1	0	0	0	0	0	1	1	1
Pl01	21162625	21163911	1286	LTR/Gypsy/TAT	0.52459	3	0.40625	4	1	1	1	1	1	1	1	1	0	1	1	1	1	1	1	1	1	1	1	1	1	1	1	1	1	1	1	1	1	1	1	1	1	1	1	1	1	1	1	1	1
Pl01	21164153	21169810	5657	LTR/Gypsy/TEKAY-DEL	0.271038	6	0.157258	8	1	1	1	1	1	1	1	1	0	1	0	1	1	1	1	1	1	1	1	1	1	1	1	1	1	1	1	1	1	1	1	1	1	1	1	1	1	1	1	1	1
Pl01	21167811	21170763	2952	LTR/Gypsy/TEKAY-DEL	0.068908	12	0.170996	8	1	1	1	1	1	1	1	0	0	1	0	1	1	1	1	1	1	1	1	1	0	1	1	1	1	1	1	1	1	1	1	1	1	1	1	1	1	1	1	1	1
Pl01	21170762	21171385	623	LTR/Gypsy/TEKAY-DEL	0.068908	12	0.170996	8	1	1	1	1	1	1	1	0	0	1	0	1	1	1	1	1	1	1	1	1	0	1	1	1	1	1	1	1	1	1	1	1	1	1	1	1	1	1	1	1	1
Pl01	21171386	21173322	1936	LTR/Gypsy/TEKAY-DEL	0.068908	12	0.170996	8	1	1	1	1	1	1	1	0	0	1	0	1	1	1	1	1	1	1	1	1	0	1	1	1	1	1	1	1	1	1	1	1	1	1	1	1	1	1	1	1	1
Pl01	21173380	21174613	1233	LTR/Gypsy/TEKAY-DEL	0.068908	12	0.170996	8	1	1	1	1	1	1	1	0	0	1	0	1	1	1	1	1	1	1	1	1	0	1	1	1	1	1	1	1	1	1	1	1	1	1	1	1	1	1	1	1	1
Pl01	21173699	21174603	904	LTR/Gypsy/TEKAY-DEL	0.068908	12	0.170996	8	1	1	1	1	1	1	1	0	0	1	0	1	1	1	1	1	1	1	1	1	0	1	1	1	1	1	1	1	1	1	1	1	1	1	1	1	1	1	1	1	1
Pl01	21174604	21184424	9820	LTR/Gypsy/TEKAY-DEL	0.068908	12	0.170996	8	1	1	1	1	1	1	1	0	0	1	0	1	1	1	1	1	1	1	1	1	0	1	1	1	1	1	1	1	1	1	1	1	1	1	1	1	1	1	1	1	1
Pl01	21184423	21190413	5990	LTR/Gypsy/TEKAY-DEL	0.001062	30	0.170996	8	1	1	1	1	1	1	1	0	0	1	0	1	1	1	1	1	1	1	1	1	0	1	1	1	1	1	1	1	1	1	1	1	1	0	0	0	0	0	0	1	1
Pl01	21190414	21192155	1741	LTR/Gypsy/TEKAY-DEL	2.7e-05	46	0.157258	8	1	1	1	1	1	1	1	1	0	1	0	1	1	1	1	1	1	1	1	1	1	1	1	1	1	1	1	1	1	1	1	1	1	0	0	0	0	0	0	1	1
Pl01	21192123	21194955	2832	LTR/Gypsy/TEKAY-DEL	2.7e-05	46	0.157258	8	1	1	1	1	1	1	1	1	0	1	0	1	1	1	1	1	1	1	1	1	1	1	1	1	1	1	1	1	1	1	1	1	1	0	0	0	0	0	0	1	1
Pl01	21195102	21196287	1185	LTR/Gypsy/TAT	2.7e-05	46	0.157258	8	1	1	1	1	1	1	1	1	0	1	0	1	1	1	1	1	1	1	1	1	1	1	1	1	1	1	1	1	1	1	1	1	1	0	0	0	0	0	0	1	1
Pl01	21195272	21198734	3462	LTR/Gypsy/TAT	2.7e-05	46	0.157258	8	1	1	1	1	1	1	1	1	0	1	0	1	1	1	1	1	1	1	1	1	1	1	1	1	1	1	1	1	1	1	1	1	1	0	0	0	0	0	0	1	1
Pl01	21198726	21206063	7337	LTR/Gypsy/TEKAY-DEL	7.6e-05	41	0.157258	8	1	1	1	1	1	1	1	1	0	1	0	1	1	1	1	1	1	1	1	1	1	1	1	1	1	1	1	1	1	1	1	1	1	0	0	0	0	0	0	1	1
Pl01	21206064	21208730	2666	LTR/Gypsy/TAT	7.6e-05	41	0.157258	8	1	1	1	1	1	1	1	1	0	1	0	1	1	1	1	1	1	1	1	1	1	1	1	1	1	1	1	1	1	1	1	1	1	0	0	0	0	0	0	1	1
Pl01	21208142	21208824	682	LTR/Gypsy/ATHILA	7.6e-05	41	0.157258	8	1	1	1	1	1	1	1	1	0	1	0	1	1	1	1	1	1	1	1	1	1	1	1	1	1	1	1	1	1	1	1	1	1	0	0	0	0	0	0	1	1
Pl01	21208466	21212472	4006	LTR/Gypsy/TEKAY-DEL	7.6e-05	41	0.157258	8	1	1	1	1	1	1	1	1	0	1	0	1	1	1	1	1	1	1	1	1	1	1	1	1	1	1	1	1	1	1	1	1	1	0	0	0	0	0	0	1	1
Pl01	21212473	21215046	2573	LTR/Gypsy/TAT	7.6e-05	41	0.157258	8	1	1	1	1	1	1	1	1	0	1	0	1	1	1	1	1	1	1	1	1	1	1	1	1	1	1	1	1	1	1	1	1	1	0	0	0	0	0	0	1	1
Pl01	21215047	21217582	2535	LTR/Gypsy/TEKAY-DEL	7.6e-05	41	0.157258	8	1	1	1	1	1	1	1	1	0	1	0	1	1	1	1	1	1	1	1	1	1	1	1	1	1	1	1	1	1	1	1	1	1	0	0	0	0	0	0	1	1
Pl01	21217938	21220689	2751	LTR/Gypsy/TEKAY-DEL	7.6e-05	41	0.157258	8	1	1	1	1	1	1	1	1	0	1	0	1	1	1	1	1	1	1	1	1	1	1	1	1	1	1	1	1	1	1	1	1	1	0	0	0	0	0	0	1	1
Pl01	21220677	21222111	1434	LTR/Gypsy/TEKAY-DEL	7.6e-05	41	0.157258	8	1	1	1	1	1	1	1	1	0	1	0	1	1	1	1	1	1	1	1	1	1	1	1	1	1	1	1	1	1	1	1	1	1	0	0	0	0	0	0	1	1
Pl01	21222245	21224549	2304	LTR/Gypsy/TEKAY-DEL	7.6e-05	41	0.157258	8	1	1	1	1	1	1	1	1	0	1	0	1	1	1	1	1	1	1	1	1	1	1	1	1	1	1	1	1	1	1	1	1	1	0	0	0	0	0	0	1	1
Pl01	21224549	21225387	838	LTR/Gypsy/TAT	1e-06	60	1	0	1	1	1	1	1	1	1	1	1	1	1	1	1	1	1	1	1	1	1	1	1	1	1	1	1	1	1	1	1	1	1	1	1	0	0	0	0	0	0	1	1
Pl01	21225397	21227636	2239	LTR/Gypsy/TAT	0.000206	37	0.683289	2	1	1	1	1	1	1	1	0	1	1	0	1	1	1	0	1	1	1	1	1	0	0	1	1	1	1	1	1	1	1	1	1	1	0	0	0	0	0	0	0	1
Pl01	21226326	21227804	1478	LTR/Copia/SIRE	0.000206	37	0.683289	2	1	1	1	1	1	1	1	0	1	1	0	1	1	1	0	1	1	1	1	1	0	0	1	1	1	1	1	1	1	1	1	1	1	0	0	0	0	0	0	0	1
Pl01	21227140	21228346	1206	LTR/Gypsy/TAT	0.000206	37	0.683289	2	1	1	1	1	1	1	1	0	1	1	0	1	1	1	0	1	1	1	1	1	0	0	1	1	1	1	1	1	1	1	1	1	1	0	0	0	0	0	0	0	1
Pl01	21228054	21229458	1404	LTR/Copia/SIRE	0.000206	37	0.683289	2	1	1	1	1	1	1	1	0	1	1	0	1	1	1	0	1	1	1	1	1	0	0	1	1	1	1	1	1	1	1	1	1	1	0	0	0	0	0	0	0	1
Pl01	21228511	21229665	1154	LTR/Gypsy/TAT	0.000206	37	0.683289	2	1	1	1	1	1	1	1	0	1	1	0	1	1	1	0	1	1	1	1	1	0	0	1	1	1	1	1	1	1	1	1	1	1	0	0	0	0	0	0	0	1
Pl01	21228649	21229667	1018	LTR/Gypsy/TAT	0.000206	37	0.683289	2	1	1	1	1	1	1	1	0	1	1	0	1	1	1	0	1	1	1	1	1	0	0	1	1	1	1	1	1	1	1	1	1	1	0	0	0	0	0	0	0	1
Pl01	21229862	21233194	3332	LTR/Gypsy/TEKAY-DEL	0.015197	18	0.334815	5	1	1	1	1	1	1	0	0	1	1	0	1	1	0	0	1	1	1	1	0	0	0	0	1	1	0	1	1	1	1	1	1	1	0	0	0	0	0	0	0	1
Pl01	21230204	21236043	5839	LTR/Gypsy/TEKAY-DEL	0.015197	18	0.334815	5	1	1	1	1	1	1	0	0	1	1	0	1	1	0	0	1	1	1	1	0	0	0	0	1	1	0	1	1	1	1	1	1	1	0	0	0	0	0	0	0	1
Pl01	21235460	21236715	1255	LTR/Gypsy/TAT	0.015197	18	0.334815	5	1	1	1	1	1	1	0	0	1	1	0	1	1	0	0	1	1	1	1	0	0	0	0	1	1	0	1	1	1	1	1	1	1	0	0	0	0	0	0	0	1
Pl01	21235825	21238671	2846	LTR/Gypsy/TEKAY-DEL	0.015197	18	0.334815	5	1	1	1	1	1	1	0	0	1	1	0	1	1	0	0	1	1	1	1	0	0	0	0	1	1	0	1	1	1	1	1	1	1	0	0	0	0	0	0	0	1
Pl01	21238776	21239742	966	LTR/Gypsy/TAT	0	64	0.40625	4	1	1	1	1	1	1	1	1	1	1	0	1	1	1	1	1	1	1	1	1	1	1	1	1	1	1	1	1	1	1	1	1	1	0	0	0	0	0	0	0	1
Pl01	21239427	21242797	3370	LTR/Gypsy/TAT	1e-06	60	1	0	1	1	1	1	1	1	1	1	1	1	1	1	1	1	1	1	1	1	1	1	1	1	1	1	1	1	1	1	1	1	1	1	1	0	0	0	0	0	0	1	1
Pl01	21243266	21244309	1043	LTR/Gypsy/TAT	1e-06	60	1	0	1	1	1	1	1	1	1	1	1	1	1	1	1	1	1	1	1	1	1	1	1	1	1	1	1	1	1	1	1	1	1	1	1	0	0	0	0	0	0	1	1
Pl01	21244506	21246245	1739	LTR/Gypsy/TAT	1e-06	60	1	0	1	1	1	1	1	1	1	1	1	1	1	1	1	1	1	1	1	1	1	1	1	1	1	1	1	1	1	1	1	1	1	1	1	0	0	0	0	0	0	1	1
Pl01	21246245	21249329	3084	LTR/Gypsy/TEKAY-DEL	0	70	1	0	1	1	1	1	1	1	1	1	1	1	1	1	1	1	1	1	1	1	1	1	1	1	1	1	1	1	1	1	1	1	1	1	1	0	0	0	0	0	0	0	1
Pl01	21249333	21253628	4295	LTR/Gypsy/TEKAY-DEL	0.000578	32	1	0	1	1	1	1	1	1	1	1	1	1	1	1	1	1	1	1	1	1	1	1	1	1	1	1	1	1	1	1	1	1	1	1	1	0	1	0	1	1	1	0	1
Pl01	21253625	21254513	888	LTR/Gypsy/TEKAY-DEL	0.000578	32	1	0	1	1	1	1	1	1	1	1	1	1	1	1	1	1	1	1	1	1	1	1	1	1	1	1	1	1	1	1	1	1	1	1	1	0	1	0	1	1	1	0	1
Pl01	21254502	21257026	2524	LTR/Gypsy/TAT	0.000578	32	1	0	1	1	1	1	1	1	1	1	1	1	1	1	1	1	1	1	1	1	1	1	1	1	1	1	1	1	1	1	1	1	1	1	1	0	1	0	1	1	1	0	1
Pl01	21256990	21258547	1557	LTR/Gypsy/TEKAY-DEL	0.000578	32	1	0	1	1	1	1	1	1	1	1	1	1	1	1	1	1	1	1	1	1	1	1	1	1	1	1	1	1	1	1	1	1	1	1	1	0	1	0	1	1	1	0	1
Pl01	21258861	21261620	2759	LTR/Gypsy/TAT	0	65	1	0	1	1	1	1	1	1	1	1	1	1	1	1	1	1	1	1	1	1	1	1	1	1	1	1	1	1	1	1	1	1	1	1	1	0	1	0	0	1	0	0	1
Pl01	21262343	21264544	2201	LTR/Gypsy/TEKAY-DEL	1e-05	50	1	0	1	1	1	1	1	1	1	1	1	1	1	1	1	1	1	1	1	1	1	1	1	1	1	1	1	1	1	1	1	1	1	1	1	0	1	0	0	1	0	1	1
Pl01	21264558	21265474	916	LTR/Gypsy/CRM	1e-05	50	1	0	1	1	1	1	1	1	1	1	1	1	1	1	1	1	1	1	1	1	1	1	1	1	1	1	1	1	1	1	1	1	1	1	1	0	1	0	0	1	0	1	1
Pl01	21265846	21266815	969	LTR/Copia/ALE-RETROFIT	1e-05	50	1	0	1	1	1	1	1	1	1	1	1	1	1	1	1	1	1	1	1	1	1	1	1	1	1	1	1	1	1	1	1	1	1	1	1	0	1	0	0	1	0	1	1
Pl01	21267235	21269231	1996	LTR/Gypsy/TEKAY-DEL	0.000513	33	0.157258	8	1	1	1	1	1	1	1	0	1	1	1	0	1	1	1	1	1	1	1	1	1	1	1	1	1	1	1	1	1	1	1	1	1	0	1	0	0	1	0	1	1
Pl01	21269181	21269923	742	LTR/Gypsy/TAT	1e-05	50	1	0	1	1	1	1	1	1	1	1	1	1	1	1	1	1	1	1	1	1	1	1	1	1	1	1	1	1	1	1	1	1	1	1	1	0	1	0	0	1	0	1	1
Pl01	21270353	21271043	690	LTR/Copia/TAR-TORK	1e-05	50	1	0	1	1	1	1	1	1	1	1	1	1	1	1	1	1	1	1	1	1	1	1	1	1	1	1	1	1	1	1	1	1	1	1	1	0	1	0	0	1	0	1	1
Pl01	21270530	21274085	3555	LTR/Gypsy/CRM	1e-05	50	1	0	1	1	1	1	1	1	1	1	1	1	1	1	1	1	1	1	1	1	1	1	1	1	1	1	1	1	1	1	1	1	1	1	1	0	1	0	0	1	0	1	1
Pl01	21273538	21274823	1285	LTR/Copia/TAR-TORK	1e-05	50	1	0	1	1	1	1	1	1	1	1	1	1	1	1	1	1	1	1	1	1	1	1	1	1	1	1	1	1	1	1	1	1	1	1	1	0	1	0	0	1	0	1	1
Pl01	21274824	21276056	1232	LTR/Gypsy/TAT	1e-05	50	1	0	1	1	1	1	1	1	1	1	1	1	1	1	1	1	1	1	1	1	1	1	1	1	1	1	1	1	1	1	1	1	1	1	1	0	1	0	0	1	0	1	1
Pl01	21276347	21277790	1443	LTR/Gypsy/TAT	1e-05	50	1	0	1	1	1	1	1	1	1	1	1	1	1	1	1	1	1	1	1	1	1	1	1	1	1	1	1	1	1	1	1	1	1	1	1	0	1	0	0	1	0	1	1
Pl01	21277785	21278841	1056	LTR/Gypsy/CRM	1e-05	50	1	0	1	1	1	1	1	1	1	1	1	1	1	1	1	1	1	1	1	1	1	1	1	1	1	1	1	1	1	1	1	1	1	1	1	0	1	0	0	1	0	1	1
Pl01	21278844	21283622	4778	LTR/Gypsy/TAT	1e-05	50	1	0	1	1	1	1	1	1	1	1	1	1	1	1	1	1	1	1	1	1	1	1	1	1	1	1	1	1	1	1	1	1	1	1	1	0	1	0	0	1	0	1	1
Pl01	21283618	21285679	2061	LTR/Gypsy/TEKAY-DEL	1e-05	50	1	0	1	1	1	1	1	1	1	1	1	1	1	1	1	1	1	1	1	1	1	1	1	1	1	1	1	1	1	1	1	1	1	1	1	0	1	0	0	1	0	1	1
Pl01	21283799	21286201	2402	LTR/Gypsy/TEKAY-DEL	1e-05	50	1	0	1	1	1	1	1	1	1	1	1	1	1	1	1	1	1	1	1	1	1	1	1	1	1	1	1	1	1	1	1	1	1	1	1	0	1	0	0	1	0	1	1
Pl01	21286182	21287354	1172	LTR/Gypsy/TAT	1e-05	50	1	0	1	1	1	1	1	1	1	1	1	1	1	1	1	1	1	1	1	1	1	1	1	1	1	1	1	1	1	1	1	1	1	1	1	0	1	0	0	1	0	1	1
Pl01	21287832	21288757	925	LTR/Gypsy/TAT	1e-05	50	1	0	1	1	1	1	1	1	1	1	1	1	1	1	1	1	1	1	1	1	1	1	1	1	1	1	1	1	1	1	1	1	1	1	1	0	1	0	0	1	0	1	1
Pl01	21288770	21289545	775	LTR/Copia/SIRE	1e-05	50	1	0	1	1	1	1	1	1	1	1	1	1	1	1	1	1	1	1	1	1	1	1	1	1	1	1	1	1	1	1	1	1	1	1	1	0	1	0	0	1	0	1	1
Pl01	21289546	21292987	3441	LTR/Gypsy/TAT	1e-05	50	1	0	1	1	1	1	1	1	1	1	1	1	1	1	1	1	1	1	1	1	1	1	1	1	1	1	1	1	1	1	1	1	1	1	1	0	1	0	0	1	0	1	1
Pl01	21292989	21294116	1127	LTR/Gypsy/TAT	1e-05	50	1	0	1	1	1	1	1	1	1	1	1	1	1	1	1	1	1	1	1	1	1	1	1	1	1	1	1	1	1	1	1	1	1	1	1	0	1	0	0	1	0	1	1
Pl01	21294330	21296693	2363	LTR/Gypsy/TAT	1e-05	50	1	0	1	1	1	1	1	1	1	1	1	1	1	1	1	1	1	1	1	1	1	1	1	1	1	1	1	1	1	1	1	1	1	1	1	0	1	0	0	1	0	1	1
Pl01	21296695	21302456	5761	LTR/Gypsy/TAT	1e-05	50	1	0	1	1	1	1	1	1	1	1	1	1	1	1	1	1	1	1	1	1	1	1	1	1	1	1	1	1	1	1	1	1	1	1	1	0	1	0	0	1	0	1	1
Pl01	21301445	21302599	1154	LTR/Gypsy/CRM	0.001862	27	0.356452	4	1	1	1	1	1	1	1	1	0	1	1	1	0	1	1	1	1	1	1	1	0	1	1	1	1	1	1	1	1	1	1	1	1	0	1	0	0	1	0	1	1
Pl01	21302601	21303554	953	LTR/Gypsy/TAT	1e-05	50	1	0	1	1	1	1	1	1	1	1	1	1	1	1	1	1	1	1	1	1	1	1	1	1	1	1	1	1	1	1	1	1	1	1	1	0	1	0	0	1	0	1	1
Pl01	21303544	21304579	1035	LTR/Gypsy/TAT	1e-05	50	1	0	1	1	1	1	1	1	1	1	1	1	1	1	1	1	1	1	1	1	1	1	1	1	1	1	1	1	1	1	1	1	1	1	1	0	1	0	0	1	0	1	1
Pl01	21304789	21305652	863	LTR/Gypsy/TAT	1e-05	50	1	0	1	1	1	1	1	1	1	1	1	1	1	1	1	1	1	1	1	1	1	1	1	1	1	1	1	1	1	1	1	1	1	1	1	0	1	0	0	1	0	1	1
Pl01	21305642	21307776	2134	LTR/Gypsy/TEKAY-DEL	1e-05	50	1	0	1	1	1	1	1	1	1	1	1	1	1	1	1	1	1	1	1	1	1	1	1	1	1	1	1	1	1	1	1	1	1	1	1	0	1	0	0	1	0	1	1
Pl01	21308326	21309169	843	LTR/Gypsy/CRM	1e-05	50	1	0	1	1	1	1	1	1	1	1	1	1	1	1	1	1	1	1	1	1	1	1	1	1	1	1	1	1	1	1	1	1	1	1	1	0	1	0	0	1	0	1	1
Pl01	21309482	21312275	2793	LTR/Gypsy/TAT	1e-05	50	1	0	1	1	1	1	1	1	1	1	1	1	1	1	1	1	1	1	1	1	1	1	1	1	1	1	1	1	1	1	1	1	1	1	1	0	1	0	0	1	0	1	1
Pl01	21309646	21312682	3036	LTR/Gypsy/TAT	1e-05	50	1	0	1	1	1	1	1	1	1	1	1	1	1	1	1	1	1	1	1	1	1	1	1	1	1	1	1	1	1	1	1	1	1	1	1	0	1	0	0	1	0	1	1
Pl01	21312032	21312891	859	LTR/Gypsy/CRM	1e-05	50	1	0	1	1	1	1	1	1	1	1	1	1	1	1	1	1	1	1	1	1	1	1	1	1	1	1	1	1	1	1	1	1	1	1	1	0	1	0	0	1	0	1	1
Pl01	21312562	21313206	644	LTR/Copia/SIRE	1e-05	50	1	0	1	1	1	1	1	1	1	1	1	1	1	1	1	1	1	1	1	1	1	1	1	1	1	1	1	1	1	1	1	1	1	1	1	0	1	0	0	1	0	1	1
Pl01	21313250	21313764	514	LTR/Gypsy/TAT	1e-05	50	1	0	1	1	1	1	1	1	1	1	1	1	1	1	1	1	1	1	1	1	1	1	1	1	1	1	1	1	1	1	1	1	1	1	1	0	1	0	0	1	0	1	1
[truncated: 37,461 more rows]
[truncated: 20 more columns]
