# Supplementary material for: Selection signatures and population dynamics of transposable elements in lima bean
Source: Commun Biol. 2023 Aug 2;6:803. doi: 10.1038/s42003-023-05144-y (PMC10397206; doi:10.1038/s42003-023-05144-y)
Supplement: Supplementary file 9 — Supplementary Data 6 [file 42003_2023_5144_MOESM9_ESM.xlsx]

## Sheet: Sheet1
Chromosome	First	Last	Size	Taxonomy
Pl01	7863399	7864189	790	LTR/Gypsy/CRM
Pl01	15178386	15189382	10996	LTR/Gypsy/TAT
Pl01	15472637	15473944	1307	LTR/Copia/TAR-TORK
Pl01	15483823	15485791	1968	LTR/Gypsy/TEKAY-DEL
Pl01	15484762	15486936	2174	LTR/Gypsy/TEKAY-DEL
Pl01	15597760	15598897	1137	LTR/Copia/SIRE
Pl01	15598898	15601095	2197	LTR/Gypsy/TEKAY-DEL
Pl01	25530833	25534987	4154	LTR/Gypsy/CRM
Pl01	25534968	25536008	1040	LTR/Gypsy/CRM
Pl01	25536002	25538130	2128	LTR/Gypsy/TEKAY-DEL
Pl01	25545236	25546547	1311	LTR/Gypsy/TEKAY-DEL
Pl01	25546548	25548931	2383	LTR/Gypsy/TEKAY-DEL
Pl01	25548893	25550050	1157	LTR/Gypsy/TEKAY-DEL
Pl01	25550046	25552355	2309	LTR/Gypsy/TEKAY-DEL
Pl01	25599251	25601693	2442	LTR/Gypsy/TAT
Pl01	28463291	28463906	615	LTR/Gypsy/CRM
Pl01	31828685	31833034	4349	LTR/Gypsy/TAT
Pl01	31842797	31849349	6552	LTR/Gypsy/TAT
Pl02	8486918	8487991	1073	LTR/Gypsy/CRM
Pl02	8486919	8488173	1254	LTR/Gypsy/TAT
Pl02	12879168	12881259	2091	LTR/Copia/SIRE
Pl02	12879785	12881861	2076	LTR/Gypsy/TEKAY-DEL
Pl02	13336949	13337944	995	LTR/Copia
Pl02	13338236	13338922	686	LTR/Copia
Pl02	13339089	13340537	1448	LTR/Copia/SIRE
Pl02	13340530	13346770	6240	LTR/Copia/SIRE
Pl02	13347728	13357375	9647	LTR/Gypsy/TEKAY-DEL
Pl02	13639365	13639908	543	LTR/Copia/IVANA-ORYCO
Pl02	13864339	13865593	1254	LTR/Gypsy/TAT
Pl02	13871689	13872887	1198	LTR/Gypsy/TEKAY-DEL
Pl02	13981681	13982446	765	LTR/Gypsy/TAT
Pl02	13982447	13992507	10060	LTR/Gypsy/TAT
Pl02	15863306	15864437	1131	LTR/Gypsy/ATHILA
Pl02	16787185	16789243	2058	LTR/Gypsy/TEKAY-DEL
Pl02	16811217	16812439	1222	LTR/Gypsy/TAT
Pl02	16811756	16813858	2102	LTR/Gypsy/TEKAY-DEL
Pl02	17475552	17478028	2476	LTR/Gypsy/TEKAY-DEL
Pl02	17839000	17846785	7785	LTR/Gypsy/CRM
Pl02	17849171	17853096	3925	LTR/Gypsy/TAT
Pl02	17855258	17855871	613	LTR/Gypsy/TAT
Pl02	17876178	17876904	726	LTR/Gypsy/TAT
Pl02	18206351	18208822	2471	LTR/Gypsy/TEKAY-DEL
Pl02	18501207	18504216	3009	LTR/Gypsy/TEKAY-DEL
Pl02	19248256	19257937	9681	LTR/Gypsy/TEKAY-DEL
Pl02	19422705	19424197	1492	LTR/Copia/SIRE
Pl02	19424198	19425297	1099	LTR/Copia/ALE-RETROFIT
Pl02	19424451	19426213	1762	LTR/Gypsy/TAT
Pl02	19426214	19429163	2949	LTR/Copia/SIRE
Pl02	19468269	19470829	2560	LTR/Gypsy/TEKAY-DEL
Pl02	20705283	20708074	2791	LTR/Gypsy/TEKAY-DEL
Pl02	20706594	20708310	1716	LTR/Gypsy/TEKAY-DEL
Pl02	20738356	20740916	2560	LTR/Gypsy/TEKAY-DEL
Pl02	20740912	20743296	2384	LTR/Gypsy/TEKAY-DEL
Pl02	20743297	20743872	575	LTR/Gypsy/TEKAY-DEL
Pl02	21223315	21225839	2524	LTR/Gypsy/TEKAY-DEL
Pl02	21436495	21437613	1118	LTR/Gypsy/TEKAY-DEL
Pl02	21437791	21446349	8558	LTR/Gypsy/TEKAY-DEL
Pl02	21446351	21453891	7540	LTR/Gypsy/CRM
Pl02	21453892	21455240	1348	LTR/Gypsy/TEKAY-DEL
Pl02	21454324	21455353	1029	LTR/Gypsy/TAT
Pl02	21454593	21455542	949	LTR/Gypsy/TEKAY-DEL
Pl02	21482786	21485200	2414	LTR/Gypsy/TEKAY-DEL
Pl02	21484574	21485279	705	LTR/Copia/SIRE
Pl02	21576533	21579577	3044	LTR/Gypsy/CRM
Pl02	21607850	21617982	10132	LTR/Gypsy/TEKAY-DEL
Pl02	21833569	21838310	4741	LTR/Gypsy/TEKAY-DEL
Pl02	21835123	21838800	3677	LTR/Gypsy/TEKAY-DEL
Pl02	21837260	21839009	1749	LTR/Gypsy/TAT
Pl02	21837533	21841145	3612	LTR/Gypsy/ATHILA
Pl02	21901805	21911684	9879	LTR/Gypsy/TEKAY-DEL
Pl02	22113543	22122966	9423	LTR/Copia/SIRE
Pl02	22443758	22445071	1313	LTR/Gypsy/TEKAY-DEL
Pl02	22445072	22452972	7900	LTR/Gypsy/TEKAY-DEL
Pl02	23103533	23105799	2266	LTR/Gypsy/TEKAY-DEL
Pl02	23405102	23410348	5246	LTR/Gypsy/TEKAY-DEL
Pl02	23406906	23414375	7469	LTR/Gypsy/TEKAY-DEL
Pl02	23688828	23691031	2203	LTR/Gypsy/TEKAY-DEL
Pl02	24178666	24180897	2231	LTR/Gypsy/CRM
Pl02	24327090	24328433	1343	LTR/Gypsy/TEKAY-DEL
Pl02	24328124	24330325	2201	LTR/Gypsy/TEKAY-DEL
Pl02	24328433	24331202	2769	LTR/Copia/SIRE
Pl02	24330313	24331194	881	LTR/Gypsy/TEKAY-DEL
Pl02	24331195	24332099	904	LTR/Gypsy/CRM
Pl02	24331872	24333176	1304	LTR/Gypsy/TEKAY-DEL
Pl02	24333175	24333772	597	LTR/Copia/SIRE
Pl02	24872294	24873922	1628	LTR/Gypsy/TEKAY-DEL
Pl02	24873897	24876787	2890	LTR/Gypsy/TEKAY-DEL
Pl02	24875373	24877025	1652	LTR/Gypsy/TAT
Pl02	24876885	24877789	904	LTR/Gypsy/TEKAY-DEL
Pl02	24877788	24881333	3545	LTR/Gypsy/TAT
Pl02	25026883	25029042	2159	LTR/Gypsy/TEKAY-DEL
Pl02	25027112	25029317	2205	LTR/Gypsy/TAT
Pl02	25303730	25306461	2731	LTR/Gypsy/TEKAY-DEL
Pl02	25305222	25307069	1847	LTR/Gypsy/TEKAY-DEL
Pl02	25306862	25308080	1218	LTR/Gypsy/TEKAY-DEL
Pl02	25308081	25309302	1221	LTR/Gypsy/TAT
Pl02	25308251	25312354	4103	LTR/Gypsy/TAT
Pl02	25311265	25313872	2607	LTR/Gypsy/TEKAY-DEL
Pl02	25315888	25318098	2210	LTR/Gypsy/TEKAY-DEL
Pl02	25321262	25323283	2021	LTR/Gypsy/TEKAY-DEL
Pl02	25322367	25323442	1075	LTR/Gypsy/TAT
Pl02	25465037	25465781	744	LTR/Gypsy/TAT
Pl02	25465867	25468162	2295	LTR/Gypsy/TEKAY-DEL
Pl02	25468164	25468773	609	LTR/Copia/TAR-TORK
Pl02	25468774	25478945	10171	LTR/Gypsy/TAT
Pl02	25478943	25480453	1510	LTR/Gypsy/TEKAY-DEL
Pl02	25480450	25482627	2177	LTR/Copia/SIRE
Pl02	25482628	25485585	2957	LTR/Gypsy/TEKAY-DEL
Pl02	25485586	25488299	2713	LTR/Gypsy/CRM
Pl02	25488300	25490776	2476	LTR/Gypsy/TEKAY-DEL
Pl02	25490777	25493425	2648	LTR/Copia/SIRE
Pl02	25493426	25498851	5425	LTR/Gypsy/TEKAY-DEL
Pl02	25496841	25501320	4479	LTR/Gypsy/TEKAY-DEL
Pl02	25499321	25506899	7578	LTR/Gypsy/TEKAY-DEL
Pl02	25507059	25508036	977	LTR/Gypsy/TEKAY-DEL
Pl02	25627450	25628539	1089	LTR/Gypsy/TEKAY-DEL
Pl02	25627621	25628721	1100	LTR/Gypsy/TEKAY-DEL
Pl02	25628711	25629609	898	LTR/Copia/SIRE
Pl02	25629586	25631953	2367	LTR/Gypsy/TEKAY-DEL
Pl02	25631954	25633415	1461	LTR/Gypsy/TEKAY-DEL
Pl02	25633415	25634686	1271	LTR/Gypsy/TEKAY-DEL
Pl02	25817809	25820189	2380	LTR/Gypsy/TEKAY-DEL
Pl02	25820644	25822621	1977	LTR/Gypsy/TEKAY-DEL
Pl02	25821990	25822970	980	LTR/Gypsy/TEKAY-DEL
Pl02	25822616	25827123	4507	LTR/Gypsy/TEKAY-DEL
Pl02	25824227	25828100	3873	LTR/Gypsy/TEKAY-DEL
Pl02	25827124	25827830	706	LTR/Gypsy/TAT
Pl02	25935290	25937450	2160	LTR/Gypsy/TEKAY-DEL
Pl02	25936380	25937637	1257	LTR/Gypsy/TEKAY-DEL
Pl02	25995322	25998163	2841	LTR/Gypsy/TEKAY-DEL
Pl02	25998275	26002931	4656	LTR/Gypsy/TEKAY-DEL
Pl02	25999780	26003424	3644	LTR/Gypsy/TEKAY-DEL
Pl02	26001881	26005664	3783	LTR/Gypsy/TAT
Pl02	26005957	26009661	3704	LTR/Gypsy/CRM
Pl02	26009662	26010296	634	LTR/Gypsy/TEKAY-DEL
Pl02	26010254	26011030	776	LTR/Gypsy/TEKAY-DEL
Pl02	26011031	26011922	891	LTR/Gypsy/TEKAY-DEL
Pl02	26011222	26012306	1084	LTR/Gypsy/TAT
Pl02	26012586	26018535	5949	LTR/Gypsy/TEKAY-DEL
Pl02	26044979	26048496	3517	LTR/Gypsy/TEKAY-DEL
Pl02	26045116	26052329	7213	LTR/Gypsy/TEKAY-DEL
Pl02	26052575	26054992	2417	LTR/Gypsy/ATHILA
Pl02	26054994	26059045	4051	LTR/Gypsy/TEKAY-DEL
Pl02	27607253	27608320	1067	LTR/Gypsy/TAT
Pl02	27973351	27974265	914	LTR/Gypsy/TEKAY-DEL
Pl02	27973553	27981979	8426	LTR/Gypsy/TEKAY-DEL
Pl02	28159639	28162578	2939	LTR/Gypsy/TEKAY-DEL
Pl02	28203237	28204830	1593	LTR/Gypsy/TEKAY-DEL
Pl02	28204910	28206096	1186	LTR/Gypsy/CRM
Pl02	28206086	28208016	1930	LTR/Gypsy/TAT
Pl02	28206339	28208546	2207	LTR/Gypsy/TEKAY-DEL
Pl02	28208547	28209253	706	LTR/Gypsy/TEKAY-DEL
Pl02	28209510	28210553	1043	LTR/Gypsy/TEKAY-DEL
Pl02	28868733	28869357	624	LTR/Gypsy/TEKAY-DEL
Pl02	28869356	28870085	729	LTR/Gypsy/CRM
Pl02	28870289	28872052	1763	LTR/Gypsy/TEKAY-DEL
Pl02	28872476	28873227	751	LTR/Gypsy/TEKAY-DEL
Pl02	28872974	28875602	2628	LTR/Gypsy/TEKAY-DEL
Pl02	28875603	28878456	2853	LTR/Gypsy/TEKAY-DEL
Pl02	28876711	28878649	1938	LTR/Gypsy/TEKAY-DEL
Pl02	28878480	28883494	5014	LTR/Gypsy/TEKAY-DEL
Pl02	28883495	28884736	1241	LTR/Copia/SIRE
Pl02	28884736	28885651	915	LTR/Gypsy/TEKAY-DEL
Pl02	28885708	28888435	2727	LTR/Gypsy/TEKAY-DEL
Pl02	28888270	28889117	847	LTR/Gypsy/TEKAY-DEL
Pl02	28888436	28889118	682	LTR/Gypsy/CRM
Pl02	29074425	29078141	3716	LTR/Gypsy/TEKAY-DEL
Pl02	29078141	29080158	2017	LTR/Gypsy/TEKAY-DEL
Pl02	29078357	29083394	5037	LTR/Gypsy/TEKAY-DEL
Pl02	29082792	29083642	850	LTR/Gypsy/ATHILA
Pl02	29083643	29091131	7488	LTR/Gypsy/TEKAY-DEL
Pl02	29088635	29093031	4396	LTR/Gypsy/TEKAY-DEL
Pl02	29093031	29094236	1205	LTR/Gypsy/ATHILA
Pl02	29094237	29095518	1281	LTR/Gypsy/TEKAY-DEL
Pl02	29095519	29097660	2141	LTR/Gypsy/TEKAY-DEL
Pl02	29097661	29099001	1340	LTR/Gypsy/TEKAY-DEL
Pl02	29097662	29099852	2190	LTR/Gypsy/TEKAY-DEL
Pl02	29099839	29105001	5162	LTR/Gypsy/TEKAY-DEL
Pl02	29103321	29105630	2309	LTR/Gypsy/TEKAY-DEL
Pl02	29105773	29106783	1010	LTR/Gypsy/TEKAY-DEL
Pl02	29106907	29107412	505	LTR/Copia/SIRE
Pl02	29107252	29109544	2292	LTR/Gypsy/TEKAY-DEL
Pl02	29109546	29111827	2281	LTR/Gypsy/TEKAY-DEL
Pl02	29111614	29115406	3792	LTR/Gypsy/TEKAY-DEL
Pl02	29115063	29118137	3074	LTR/Gypsy/TEKAY-DEL
Pl02	29115399	29119216	3817	LTR/Gypsy/TEKAY-DEL
Pl02	29119218	29128489	9271	LTR/Gypsy/TEKAY-DEL
Pl02	29128490	29129467	977	LTR/Gypsy/TEKAY-DEL
Pl02	29131976	29133722	1746	LTR/Gypsy/TEKAY-DEL
Pl02	29133723	29134452	729	LTR/Gypsy/CRM
Pl02	29208708	29210221	1513	LTR/Gypsy/REINA
Pl02	29210222	29212585	2363	LTR/Gypsy/TEKAY-DEL
Pl02	29212609	29216684	4075	LTR/Copia/SIRE
Pl02	29344862	29345570	708	LTR/Gypsy/TEKAY-DEL
Pl02	29344938	29347869	2931	LTR/Gypsy/TEKAY-DEL
Pl02	29346236	29348132	1896	LTR/Gypsy/ATHILA
Pl02	29347590	29352216	4626	LTR/Gypsy/TEKAY-DEL
Pl02	29349075	29353771	4696	LTR/Gypsy/TEKAY-DEL
Pl02	29375700	29378427	2727	LTR/Gypsy/CRM
Pl02	29491062	29493648	2586	LTR/Gypsy/TEKAY-DEL
Pl02	29496973	29499137	2164	LTR/Gypsy/TEKAY-DEL
Pl02	29497654	29499325	1671	LTR/Gypsy/TEKAY-DEL
Pl02	29499445	29504931	5486	LTR/Gypsy/TEKAY-DEL
Pl02	29504811	29506572	1761	LTR/Gypsy/TEKAY-DEL
Pl02	29504973	29507293	2320	LTR/Gypsy/TEKAY-DEL
Pl02	29507293	29516554	9261	LTR/Gypsy/TEKAY-DEL
Pl02	29516554	29519426	2872	LTR/Gypsy/CRM
Pl02	29518728	29519781	1053	LTR/Gypsy/TEKAY-DEL
Pl02	29519780	29521429	1649	LTR/Gypsy/TEKAY-DEL
Pl02	29521413	29522479	1066	LTR/Gypsy/TEKAY-DEL
Pl02	29522476	29524984	2508	LTR/Gypsy/TEKAY-DEL
Pl02	29533364	29535439	2075	LTR/Gypsy/TEKAY-DEL
Pl02	29534783	29536010	1227	LTR/Gypsy/TAT
Pl02	29590110	29593028	2918	LTR/Gypsy/TEKAY-DEL
Pl02	29590155	29593729	3574	LTR/Gypsy/TEKAY-DEL
Pl02	29593978	29596982	3004	LTR/Gypsy/TAT
Pl02	29596985	29601692	4707	LTR/Gypsy/TEKAY-DEL
Pl02	29601045	29601772	727	LTR/Gypsy/TAT
Pl02	29748174	29750042	1868	LTR/Gypsy/TEKAY-DEL
Pl02	29749502	29750659	1157	LTR/Gypsy/CRM
Pl02	30869892	30872337	2445	LTR/Gypsy/TEKAY-DEL
Pl02	30967129	30969992	2863	LTR/Gypsy/TEKAY-DEL
Pl02	31095849	31096439	590	LTR/Gypsy/TAT
Pl02	31096130	31096983	853	LTR/Gypsy/CRM
Pl02	31096324	31097665	1341	LTR/Gypsy/TAT
Pl02	31097565	31099393	1828	LTR/Gypsy/TEKAY-DEL
Pl02	31098580	31103192	4612	LTR/Gypsy/TAT
Pl02	31099394	31100208	814	LTR/Gypsy/TAT
Pl02	31099394	31099996	602	LTR/Gypsy/CRM
Pl02	31100209	31101831	1622	LTR/Gypsy/TAT
Pl02	31101832	31103358	1526	LTR/Gypsy/TEKAY-DEL
Pl02	31103463	31104410	947	LTR/Gypsy/TAT
Pl02	31103550	31104415	865	LTR/Gypsy/TAT
Pl02	31103850	31104957	1107	LTR/Gypsy/CRM
Pl02	31250902	31253314	2412	LTR/Gypsy/TEKAY-DEL
Pl02	31253283	31253956	673	LTR/Gypsy/TAT
Pl02	32873198	32875709	2511	LTR/Gypsy/TEKAY-DEL
Pl02	34313532	34325837	12305	LTR/Copia/SIRE
Pl02	34450504	34451661	1157	LTR/Copia/SIRE
Pl02	34814974	34816109	1135	LTR/Gypsy/CRM
Pl02	37218884	37224015	5131	LTR/Gypsy/TAT
Pl02	39031546	39034100	2554	LTR/Gypsy/TEKAY-DEL
Pl03	9316766	9319249	2483	LTR/Gypsy/TEKAY-DEL
Pl03	9404951	9409252	4301	LTR/Gypsy/CRM
Pl03	11856100	11857148	1048	LTR/Gypsy/TAT
Pl03	12642360	12644696	2336	LTR/Gypsy/TEKAY-DEL
Pl03	13315899	13318690	2791	LTR/Gypsy/TEKAY-DEL
Pl03	13520409	13527328	6919	LTR/Gypsy/TEKAY-DEL
Pl03	13535032	13537794	2762	LTR/Gypsy/TEKAY-DEL
Pl03	13599423	13604157	4734	LTR/Gypsy/TEKAY-DEL
Pl03	13604158	13608881	4723	LTR/Gypsy/CRM
Pl03	13608883	13618928	10045	LTR/Gypsy/TEKAY-DEL
Pl03	13618929	13622169	3240	LTR/Gypsy/CRM
Pl03	13622171	13623215	1044	LTR/Gypsy/TEKAY-DEL
Pl03	13623194	13625420	2226	LTR/Gypsy/TEKAY-DEL
Pl03	13623440	13629242	5802	LTR/Gypsy/TEKAY-DEL
Pl03	13695917	13698353	2436	LTR/Gypsy/TEKAY-DEL
Pl03	13705791	13708602	2811	LTR/Gypsy/CRM
Pl03	13730318	13737915	7597	LTR/Gypsy/CRM
Pl03	15823126	15824112	986	LTR/Gypsy/CRM
Pl03	15967538	15970404	2866	LTR/Gypsy/TEKAY-DEL
Pl03	15970233	15970920	687	LTR/Gypsy/TAT
Pl03	15970394	15971271	877	LTR/Copia/ALE-RETROFIT
Pl03	16374511	16380970	6459	LTR/Copia/SIRE
Pl03	16448954	16456670	7716	LTR/Gypsy/TEKAY-DEL
Pl03	16464049	16466746	2697	LTR/Copia/SIRE
Pl03	16466750	16467806	1056	LTR/Gypsy/TEKAY-DEL
Pl03	16471083	16476280	5197	LTR/Copia/TAR-TORK
Pl03	17001141	17001819	678	LTR/Gypsy/TAT
Pl03	21944637	21945580	943	LTR/Gypsy/CRM
Pl03	23409191	23410299	1108	LTR/Gypsy/ATHILA
Pl03	26918552	26928239	9687	LTR/Copia/SIRE
Pl04	6686553	6692860	6307	LTR/Copia/TAR-TORK
Pl04	11306067	11309026	2959	LTR/Gypsy/CRM
Pl04	11313871	11316603	2732	LTR/Gypsy/TEKAY-DEL
Pl04	12798537	12801136	2599	LTR/Gypsy/TEKAY-DEL
Pl04	12801240	12801981	741	LTR/Gypsy/TEKAY-DEL
Pl04	12801948	12811906	9958	LTR/Gypsy/TEKAY-DEL
Pl04	12811893	12819105	7212	LTR/Gypsy/TEKAY-DEL
Pl04	12819438	12821837	2399	LTR/Gypsy/TAT
Pl04	12822062	12823232	1170	LTR/Gypsy/TAT
Pl04	12822739	12823866	1127	LTR/Gypsy/TAT
Pl04	12907659	12910109	2450	LTR/Gypsy/TEKAY-DEL
Pl04	12911841	12912581	740	LTR/Gypsy/CRM
Pl04	12912238	12913094	856	LTR/Gypsy/TAT
Pl04	12912628	12915476	2848	LTR/Gypsy/TAT
Pl04	12914761	12917550	2789	LTR/Gypsy/TAT
Pl04	13301507	13302366	859	LTR/Gypsy/TAT
Pl04	13301805	13302828	1023	LTR/Gypsy/TAT
Pl04	13302829	13304225	1396	LTR/Gypsy/TEKAY-DEL
Pl04	13587026	13587553	527	LTR/Gypsy/TEKAY-DEL
Pl04	13587554	13588092	538	LTR/Gypsy/TAT
Pl04	13587639	13588705	1066	LTR/Gypsy/TEKAY-DEL
Pl04	13588093	13589465	1372	LTR/Gypsy/TEKAY-DEL
Pl04	13588706	13589265	559	LTR/Gypsy/TAT
Pl04	13588861	13589422	561	LTR/Gypsy/TAT
Pl04	13588965	13589525	560	LTR/Gypsy/TAT
Pl04	13589552	13590397	845	LTR/Gypsy/TEKAY-DEL
Pl04	14439935	14442239	2304	LTR/Gypsy/TEKAY-DEL
Pl04	15226896	15228902	2006	LTR/Gypsy/TEKAY-DEL
Pl04	15229388	15235654	6266	LTR/Gypsy/TAT
Pl04	15235655	15245004	9349	LTR/Gypsy/TEKAY-DEL
Pl04	15245005	15249069	4064	LTR/Gypsy/TAT
Pl04	15249070	15253526	4456	LTR/Gypsy/TEKAY-DEL
Pl04	15252804	15253526	722	LTR/Gypsy/TEKAY-DEL
Pl04	15253527	15255934	2407	LTR/Gypsy/TEKAY-DEL
Pl04	15255228	15258055	2827	LTR/Gypsy/TEKAY-DEL
Pl04	15258056	15258774	718	LTR/Gypsy/TAT
Pl04	15258766	15260180	1414	LTR/Gypsy/TEKAY-DEL
Pl04	15260181	15271395	11214	LTR/Gypsy/TEKAY-DEL
Pl04	15271396	15272008	612	LTR/Gypsy/TAT
Pl04	15549758	15551134	1376	LTR/Gypsy/TAT
Pl04	15551135	15551827	692	LTR/Gypsy/TAT
Pl04	15551828	15552730	902	LTR/Gypsy/TAT
Pl04	15552377	15555533	3156	LTR/Copia/SIRE
Pl04	15555100	15555660	560	LTR/Gypsy/TAT
Pl04	15857923	15861244	3321	LTR/Gypsy/TEKAY-DEL
Pl04	15861249	15863824	2575	LTR/Gypsy/TAT
Pl04	15861531	15875823	14292	LTR/Gypsy/TEKAY-DEL
Pl04	15875824	15878400	2576	LTR/Gypsy/TEKAY-DEL
Pl04	15878401	15879618	1217	LTR/Gypsy/TEKAY-DEL
Pl04	15884873	15886629	1756	LTR/Gypsy/TEKAY-DEL
Pl04	15886249	15887173	924	LTR/Gypsy/TEKAY-DEL
Pl04	15886373	15887286	913	LTR/Gypsy/TAT
Pl04	15886645	15887483	838	LTR/Gypsy/TEKAY-DEL
Pl04	15979700	15980801	1101	LTR/Gypsy/CRM
Pl04	15980802	15981838	1036	LTR/Gypsy/TAT
Pl04	15981834	15986997	5163	LTR/Gypsy/TAT
Pl04	15986996	15988006	1010	LTR/Gypsy/TEKAY-DEL
Pl04	15987500	15988005	505	LTR/Gypsy/TAT
Pl04	15988006	15990111	2105	LTR/Gypsy/TEKAY-DEL
Pl04	15990233	15991862	1629	LTR/Gypsy/TAT
Pl04	15991846	15994966	3120	LTR/Gypsy/TAT
Pl04	15994425	15995327	902	LTR/Copia/SIRE
Pl04	15994949	15995940	991	LTR/Gypsy/TAT
Pl04	16920690	16923035	2345	LTR/Gypsy/TEKAY-DEL
Pl04	16921003	16929077	8074	LTR/Gypsy/TEKAY-DEL
Pl04	16929078	16931077	1999	LTR/Gypsy/TEKAY-DEL
Pl04	16931079	16936794	5715	LTR/Gypsy/TEKAY-DEL
Pl04	17383645	17386830	3185	LTR/Gypsy/TEKAY-DEL
Pl04	17386824	17388966	2142	LTR/Gypsy/TEKAY-DEL
Pl04	17388969	17392107	3138	LTR/Gypsy/TEKAY-DEL
Pl04	17392096	17392620	524	LTR/Gypsy/TEKAY-DEL
Pl04	18418548	18420032	1484	LTR/Gypsy/TAT
Pl04	18420033	18422951	2918	LTR/Gypsy/TEKAY-DEL
Pl04	18422952	18424499	1547	LTR/Gypsy/TAT
Pl04	19387095	19387956	861	LTR/Copia/SIRE
Pl04	19509175	19510130	955	LTR/Gypsy/TAT
Pl04	19510729	19513464	2735	LTR/Gypsy/CRM
Pl04	19513465	19519274	5809	LTR/Gypsy/TEKAY-DEL
Pl04	19517190	19519441	2251	LTR/Gypsy/TEKAY-DEL
Pl04	19519524	19520087	563	LTR/Gypsy/TEKAY-DEL
Pl04	19521404	19522126	722	LTR/Gypsy/TEKAY-DEL
Pl04	19522127	19523489	1362	LTR/Gypsy/TEKAY-DEL
Pl04	19580173	19581049	876	LTR/Gypsy/TEKAY-DEL
Pl04	19580287	19585651	5364	LTR/Copia/SIRE
Pl04	19686756	19689638	2882	LTR/Gypsy/TAT
Pl04	19689639	19690814	1175	LTR/Gypsy/CRM
Pl04	19690807	19694569	3762	LTR/Gypsy/TAT
Pl04	19694565	19697781	3216	LTR/Gypsy/TAT
Pl04	20240381	20242885	2504	LTR/Gypsy/TEKAY-DEL
Pl04	21441499	21443301	1802	LTR/Gypsy/TEKAY-DEL
Pl04	21443302	21450627	7325	LTR/Gypsy/TEKAY-DEL
Pl04	21586132	21587537	1405	LTR/Gypsy/TEKAY-DEL
Pl04	21586345	21588590	2245	LTR/Gypsy/TAT
Pl04	21589318	21590694	1376	LTR/Gypsy/TEKAY-DEL
Pl04	21722092	21733278	11186	LTR/Gypsy/TAT
Pl04	21853953	21855114	1161	LTR/Gypsy/TAT
Pl04	22282961	22283961	1000	LTR/Gypsy/TAT
Pl04	22376425	22378592	2167	LTR/Gypsy/TAT
Pl04	22378594	22380029	1435	LTR/Gypsy/TAT
Pl04	22380030	22381213	1183	LTR/Gypsy/TAT
Pl04	22381214	22382938	1724	LTR/Gypsy/TAT
Pl04	22383191	22395843	12652	LTR/Gypsy/TEKAY-DEL
Pl04	22395844	22397773	1929	LTR/Gypsy/TEKAY-DEL
Pl04	22397774	22398895	1121	LTR/Gypsy/TAT
Pl04	22400454	22400976	522	LTR/Gypsy/TAT
Pl04	22401245	22405671	4426	LTR/Gypsy/TEKAY-DEL
Pl04	22405667	22406923	1256	LTR/Gypsy/TEKAY-DEL
Pl04	22405857	22408655	2798	LTR/Gypsy/TAT
Pl04	22408643	22410959	2316	LTR/Gypsy/TEKAY-DEL
Pl04	22410960	22413038	2078	LTR/Gypsy/TEKAY-DEL
Pl04	22414715	22415319	604	LTR/Gypsy/CRM
Pl04	22582868	22588224	5356	LTR/Gypsy/CRM
Pl04	22682878	22684878	2000	LTR/Gypsy/TEKAY-DEL
Pl04	22684398	22684959	561	LTR/Gypsy/TAT
Pl04	22684529	22685515	986	LTR/Gypsy/TEKAY-DEL
Pl04	22687576	22689395	1819	LTR/Gypsy/TEKAY-DEL
Pl04	22688949	22689998	1049	LTR/Gypsy/TAT
Pl04	22689191	22692896	3705	LTR/Gypsy/TEKAY-DEL
Pl04	22691452	22693718	2266	LTR/Gypsy/TEKAY-DEL
Pl04	22693707	22695793	2086	LTR/Gypsy/TEKAY-DEL
Pl04	22695098	22696171	1073	LTR/Gypsy/TAT
Pl04	22695340	22696411	1071	LTR/Gypsy/TEKAY-DEL
Pl04	23649758	23652227	2469	LTR/Gypsy/TEKAY-DEL
Pl04	23652827	23657561	4734	LTR/Gypsy/TEKAY-DEL
Pl04	23657563	23662736	5173	LTR/Gypsy/TEKAY-DEL
Pl04	23660737	23667318	6581	LTR/Gypsy/TEKAY-DEL
Pl04	23667320	23672398	5078	LTR/Gypsy/TEKAY-DEL
Pl04	23766747	23773284	6537	DNA/CACTA
Pl04	23779395	23788839	9444	LTR/Gypsy/TAT
Pl04	23790218	23791262	1044	LTR/Gypsy/TAT
Pl04	24258945	24261239	2294	LTR/Gypsy/TEKAY-DEL
Pl04	24261888	24262449	561	LTR/Copia/SIRE
Pl04	24262448	24272120	9672	LTR/Gypsy/TEKAY-DEL
Pl04	24271603	24274509	2906	LTR/Gypsy/TEKAY-DEL
Pl04	24274704	24276134	1430	LTR/Gypsy/TAT
Pl04	24274866	24277437	2571	LTR/Gypsy/TEKAY-DEL
Pl04	24277276	24277888	612	LTR/Copia/SIRE
Pl04	24277888	24281487	3599	LTR/Gypsy/ATHILA
Pl04	24280011	24281760	1749	LTR/Gypsy/TAT
Pl04	24280220	24283886	3666	LTR/Gypsy/TEKAY-DEL
Pl04	24280710	24285441	4731	LTR/Gypsy/TEKAY-DEL
Pl04	24285442	24286955	1513	LTR/Gypsy/TAT
Pl04	24286098	24287634	1536	LTR/Copia/SIRE
Pl04	24287147	24289078	1931	LTR/Gypsy/TAT
Pl04	24289228	24290723	1495	LTR/Copia/SIRE
Pl04	24291053	24292163	1110	LTR/Gypsy/TAT
Pl04	25137308	25138066	758	DNA/CACTA
Pl04	25138167	25140759	2592	LTR/Gypsy/TEKAY-DEL
Pl04	25140757	25141506	749	LTR/Gypsy/TAT
Pl04	25141504	25156401	14897	LTR/Gypsy/TEKAY-DEL
Pl04	25166428	25176066	9638	LTR/Gypsy/TEKAY-DEL
Pl04	25176067	25177393	1326	LTR/Gypsy/TAT
Pl04	25177382	25178065	683	LTR/Gypsy/CRM
Pl04	25178066	25185998	7932	LTR/Gypsy/TAT
Pl04	25182504	25186685	4181	LTR/Gypsy/TAT
Pl04	25186681	25190140	3459	LTR/Gypsy/TEKAY-DEL
Pl04	25188768	25191809	3041	LTR/Gypsy/TAT
Pl04	25192358	25193327	969	LTR/Gypsy/TEKAY-DEL
Pl04	25193328	25201866	8538	LTR/Gypsy/TEKAY-DEL
Pl04	25201872	25209650	7778	LTR/Gypsy/TEKAY-DEL
Pl04	25207954	25209877	1923	LTR/Gypsy/TAT
Pl04	25211300	25211848	548	DNA/DTC
Pl04	25575161	25575918	757	LTR/Gypsy/TAT
Pl04	26213873	26215729	1856	LTR/Gypsy/TEKAY-DEL
Pl04	26215730	26216319	589	LTR/Gypsy/TAT
Pl04	26216320	26218148	1828	LTR/Gypsy/TEKAY-DEL
Pl04	26217904	26218456	552	LTR/Gypsy/TAT
Pl04	26218701	26219599	898	LTR/Copia/SIRE
Pl04	26816103	26819215	3112	LTR/Gypsy/TEKAY-DEL
Pl04	26819268	26820003	735	LTR/Gypsy/TAT
Pl04	26820004	26823096	3092	LTR/Gypsy/TEKAY-DEL
Pl04	26822457	26823096	639	LTR/Gypsy/TEKAY-DEL
Pl04	26823097	26825993	2896	LTR/Gypsy/TEKAY-DEL
Pl04	26825988	26826601	613	LTR/Gypsy/TAT
Pl04	26826574	26827655	1081	LTR/Copia/SIRE
Pl04	26827643	26829259	1616	LTR/Copia/SIRE
Pl04	26829252	26830150	898	LTR/Gypsy/TAT
Pl04	26830151	26831892	1741	LTR/Gypsy/TEKAY-DEL
Pl04	26831788	26837057	5269	LTR/Gypsy/TAT
Pl04	26837012	26837730	718	LTR/Gypsy/TEKAY-DEL
Pl04	26837159	26837808	649	LTR/Gypsy/TEKAY-DEL
Pl04	26837809	26838341	532	LTR/Gypsy/TEKAY-DEL
Pl04	26838340	26843688	5348	LTR/Gypsy/TEKAY-DEL
Pl04	26843676	26845581	1905	LTR/Gypsy/TEKAY-DEL
Pl04	26845582	26850035	4453	LTR/Gypsy/TAT
Pl04	26850018	26850942	924	LTR/Gypsy/TAT
Pl04	26850917	26852296	1379	LTR/Gypsy/TAT
Pl04	26851142	26852294	1152	LTR/Gypsy/TEKAY-DEL
Pl04	26852295	26853374	1079	LTR/Gypsy/CRM
Pl04	26853365	26855269	1904	LTR/Gypsy/TAT
Pl04	26855652	26858263	2611	LTR/Gypsy/TEKAY-DEL
Pl04	26857208	26861287	4079	LTR/Gypsy/TAT
Pl04	26860245	26861507	1262	LTR/Gypsy/TAT
Pl04	26861507	26863045	1538	LTR/Gypsy/TAT
Pl04	26863046	26864396	1350	LTR/Gypsy/TEKAY-DEL
Pl04	26864394	26866749	2355	LTR/Gypsy/TEKAY-DEL
Pl04	26865010	26867546	2536	LTR/Gypsy/TEKAY-DEL
Pl04	26867547	26868903	1356	LTR/Gypsy/TAT
Pl04	26867807	26869705	1898	LTR/Gypsy/ATHILA
Pl04	27254945	27256004	1059	LTR/Gypsy/TAT
Pl04	27787868	27790497	2629	LTR/Gypsy/TEKAY-DEL
Pl04	27805578	27809181	3603	LTR/Copia/SIRE
Pl04	27807111	27811012	3901	LTR/Gypsy/TAT
Pl04	28021317	28031660	10343	LTR/Gypsy/TEKAY-DEL
Pl04	28065482	28067643	2161	LTR/Gypsy/TEKAY-DEL
Pl04	28065781	28067668	1887	LTR/Gypsy/TAT
Pl04	28066654	28067910	1256	LTR/Gypsy/TEKAY-DEL
Pl04	29018300	29019138	838	LTR/Copia/SIRE
Pl04	29019139	29028602	9463	LTR/Gypsy/TAT
Pl04	29065461	29067746	2285	LTR/Gypsy/TEKAY-DEL
Pl04	29112211	29113605	1394	LTR/Gypsy/TEKAY-DEL
Pl04	29114438	29122183	7745	LTR/Gypsy/TEKAY-DEL
Pl04	29122184	29123892	1708	LTR/Gypsy/TEKAY-DEL
Pl04	29123893	29125187	1294	LTR/Gypsy/TEKAY-DEL
Pl04	29420985	29422711	1726	LTR/Gypsy/TAT
Pl04	29422639	29424030	1391	LTR/Gypsy/TAT
Pl04	29424028	29425735	1707	LTR/Gypsy/TAT
Pl04	29425737	29428024	2287	LTR/Gypsy/TEKAY-DEL
Pl04	29428021	29430681	2660	LTR/Gypsy/CRM
Pl04	29430884	29439491	8607	LTR/Gypsy/TEKAY-DEL
Pl04	29439492	29441608	2116	LTR/Gypsy/TAT
Pl04	29607753	29609328	1575	LTR/Copia/ALE-RETROFIT
Pl04	29809736	29811066	1330	DNA/DTC
Pl04	29811504	29819143	7639	LTR/Gypsy/CRM
Pl04	29819145	29820739	1594	LTR/Gypsy/TAT
Pl04	29820981	29828076	7095	LTR/Gypsy/TEKAY-DEL
Pl04	29828714	29829777	1063	LTR/Gypsy/TAT
Pl04	29829778	29831859	2081	LTR/Gypsy/TEKAY-DEL
Pl04	29831860	29834482	2622	LTR/Gypsy/TEKAY-DEL
Pl04	30139421	30141580	2159	LTR/Gypsy/CRM
Pl04	30139677	30145458	5781	LTR/Gypsy/TEKAY-DEL
Pl04	30145459	30149540	4081	LTR/Gypsy/TEKAY-DEL
Pl04	30148942	30149653	711	LTR/Gypsy/TEKAY-DEL
Pl04	30298767	30301422	2655	LTR/Gypsy/TEKAY-DEL
Pl04	30300217	30301696	1479	LTR/Copia/SIRE
Pl04	30301420	30301938	518	LTR/Gypsy/TAT
Pl04	30536813	30537618	805	LTR/Gypsy/CRM
Pl04	31790606	31791203	597	LTR/Copia/SIRE
Pl04	31791653	31793197	1544	LTR/Gypsy/TEKAY-DEL
Pl04	31793615	31795568	1953	LTR/Gypsy/TAT
Pl04	31794841	31798867	4026	LTR/Gypsy/TEKAY-DEL
Pl04	31798986	31802969	3983	LTR/Gypsy/CRM
Pl04	31802966	31805131	2165	LTR/Gypsy/CRM
Pl04	31805121	31808016	2895	LTR/Gypsy/TAT
Pl04	31808013	31809961	1948	LTR/Gypsy/CRM
Pl04	31809962	31814136	4174	LTR/Gypsy/TEKAY-DEL
Pl04	31814837	31815457	620	DNA/DTC
Pl04	31942056	31944339	2283	LTR/Gypsy/TEKAY-DEL
Pl04	32865000	32867800	2800	LTR/Gypsy/TAT
Pl04	32866703	32868797	2094	LTR/Gypsy/TEKAY-DEL
Pl04	32868166	32868985	819	LTR/Gypsy/TEKAY-DEL
Pl04	32868961	32871340	2379	LTR/Gypsy/TEKAY-DEL
Pl04	32871342	32875627	4285	LTR/Gypsy/TEKAY-DEL
Pl04	32875628	32876277	649	LTR/Gypsy/TEKAY-DEL
Pl04	32877292	32878317	1025	LTR/Gypsy/TAT
Pl04	32878319	32879692	1373	LTR/Gypsy/TEKAY-DEL
Pl04	32879697	32880803	1106	LTR/Gypsy/TAT
Pl04	32880077	32881940	1863	LTR/Gypsy/TEKAY-DEL
Pl04	32882016	32883244	1228	LTR/Gypsy/TAT
Pl04	32883239	32888480	5241	LTR/Gypsy/TAT
Pl04	32888715	32891254	2539	LTR/Gypsy/TAT
Pl04	32891255	32897320	6065	LTR/Gypsy/TEKAY-DEL
Pl04	32897321	32898007	686	LTR/Gypsy/TEKAY-DEL
Pl04	32898031	32898730	699	LTR/Gypsy/TEKAY-DEL
Pl04	32898265	32899272	1007	LTR/Gypsy/CRM
Pl04	32898738	32900724	1986	LTR/Gypsy/TEKAY-DEL
Pl04	32901945	32911374	9429	LTR/Gypsy/TAT
Pl04	32911484	32913704	2220	LTR/Gypsy/TEKAY-DEL
Pl04	32988517	32997428	8911	LTR/Gypsy/TEKAY-DEL
Pl04	32997568	32998364	796	LTR/Gypsy/TEKAY-DEL
Pl04	32998510	33000324	1814	LTR/Gypsy/TEKAY-DEL
Pl04	32999943	33000486	543	LTR/Gypsy/TAT
Pl04	33000319	33002140	1821	LTR/Gypsy/TEKAY-DEL
Pl04	33002141	33003267	1126	LTR/Copia/SIRE
Pl04	33003268	33011325	8057	LTR/Gypsy/TEKAY-DEL
Pl04	33011335	33019969	8634	LTR/Gypsy/TEKAY-DEL
Pl04	33020121	33020688	567	LTR/Gypsy/TEKAY-DEL
Pl04	33743918	33746377	2459	LTR/Gypsy/TEKAY-DEL
Pl04	34118894	34121174	2280	LTR/Gypsy/TAT
Pl04	34119171	34121758	2587	LTR/Gypsy/CRM
Pl04	34205566	34208069	2503	LTR/Gypsy/TEKAY-DEL
Pl04	34208460	34210872	2412	LTR/Gypsy/TEKAY-DEL
Pl04	34764083	34765256	1173	LTR/Gypsy/TAT
Pl04	35932737	35933888	1151	LTR/Copia/SIRE
Pl04	38388858	38389670	812	LTR
Pl04	38389267	38390292	1025	LTR
Pl04	38391017	38391754	737	LTR
Pl04	38391743	38392625	882	LTR
Pl04	38741116	38741765	649	DNA/DTC
Pl04	38743753	38744533	780	DNA/DTC
Pl04	39832067	39833012	945	LTR/Gypsy/TEKAY-DEL
Pl04	39832175	39833854	1679	LTR/Copia/SIRE
Pl04	39832448	39834085	1637	LTR/Gypsy/TEKAY-DEL
Pl04	39833225	39834233	1008	LTR/Gypsy/TEKAY-DEL
Pl04	40905667	40911477	5810	LTR/Gypsy/TAT
Pl04	40911478	40915386	3908	LTR/Gypsy/TAT
Pl04	40915387	40916353	966	LTR/Gypsy/TAT
Pl04	47711660	47713718	2058	LTR/Gypsy
Pl04	47713719	47715846	2127	LTR/Gypsy
Pl04	47717912	47718936	1024	DNA/CACTA
Pl04	47724038	47724690	652	LTR
Pl04	47724048	47725034	986	LINE
Pl04	47724156	47725042	886	LINE
Pl05	6119291	6121656	2365	LTR/Gypsy/TEKAY-DEL
Pl05	11515909	11517943	2034	LTR/Gypsy/TEKAY-DEL
Pl05	11517942	11528032	10090	LTR/Gypsy/TEKAY-DEL
Pl05	11531506	11532726	1220	LTR/Copia/SIRE
Pl05	12440786	12441910	1124	LTR/Copia/SIRE
Pl05	12719138	12720119	981	LTR/Gypsy/TAT
Pl05	13419315	13421682	2367	LTR/Gypsy/TEKAY-DEL
Pl05	13469668	13471092	1424	LTR/Gypsy/TEKAY-DEL
Pl05	13469933	13472581	2648	LTR/Gypsy/TEKAY-DEL
Pl05	18463334	18464580	1246	LTR/Gypsy/TAT
Pl05	18665342	18666524	1182	LTR/Gypsy/TAT
Pl05	18666518	18668522	2004	LTR/Copia/SIRE
Pl05	18668523	18669703	1180	LTR/Gypsy/CRM
Pl05	18669691	18671990	2299	LTR/Copia/SIRE
Pl05	18671991	18674185	2194	LTR/Gypsy/TEKAY-DEL
Pl05	18673978	18674681	703	LTR/Gypsy/CRM
Pl05	18674811	18675984	1173	LTR/Copia/SIRE
Pl05	18675986	18678616	2630	LTR/Gypsy/TEKAY-DEL
Pl05	18678662	18680951	2289	LTR/Gypsy/REINA
Pl05	18679804	18684053	4249	LTR/Copia/SIRE
Pl05	18683278	18684172	894	LTR/Copia/SIRE
Pl05	18684161	18684843	682	LTR/Copia/SIRE
Pl05	18684790	18686976	2186	LTR/Gypsy/TEKAY-DEL
Pl05	18686998	18689556	2558	LTR/Gypsy/TAT
Pl05	18689543	18690325	782	LTR/Gypsy/TEKAY-DEL
Pl05	18690428	18693719	3291	LTR/Gypsy/TAT
Pl05	18693897	18694407	510	LTR/Gypsy/TEKAY-DEL
Pl05	18693959	18695545	1586	LTR/Gypsy/CRM
Pl05	18694353	18694999	646	LTR/Gypsy/TAT
Pl05	18695000	18695757	757	LTR/Gypsy/TEKAY-DEL
Pl05	18695550	18696273	723	LTR/Gypsy/CRM
Pl05	18696274	18697254	980	LTR/Gypsy/TAT
Pl05	18696722	18707061	10339	LTR/Gypsy/TAT
Pl05	18777359	18777883	524	LTR/Copia/SIRE
Pl05	18777858	18782923	5065	LTR/Gypsy/TEKAY-DEL
Pl05	18782924	18785129	2205	LTR/Gypsy/TEKAY-DEL
Pl05	18783885	18787226	3341	LTR/Gypsy/TEKAY-DEL
Pl05	18836439	18837352	913	LTR/Gypsy/TAT
Pl05	19860591	19863250	2659	LTR/Gypsy/TEKAY-DEL
Pl05	19890000	19891047	1047	LTR/Gypsy/TEKAY-DEL
Pl05	19891048	19893431	2383	LTR/Gypsy/TEKAY-DEL
Pl05	19893426	19894481	1055	LTR/Gypsy/TEKAY-DEL
Pl05	19895139	19902856	7717	LTR/Gypsy/CRM
Pl05	19902857	19903785	928	LTR/Gypsy/TEKAY-DEL
Pl05	19902955	19905181	2226	LTR/Gypsy/CRM
Pl05	19905184	19914058	8874	LTR/Gypsy/TEKAY-DEL
Pl05	20821567	20823517	1950	LTR/Gypsy/TEKAY-DEL
Pl05	20822872	20824095	1223	LTR/Gypsy/TAT
Pl05	20823518	20825490	1972	LTR/Gypsy/TEKAY-DEL
Pl05	20825591	20827220	1629	LTR/Gypsy/TAT
Pl05	20825679	20828615	2936	LTR/Gypsy/TEKAY-DEL
Pl05	20828616	20829821	1205	LTR/Gypsy/TEKAY-DEL
Pl05	20829810	20830427	617	LTR/Gypsy/TEKAY-DEL
Pl05	20830428	20832907	2479	LTR/Gypsy/TEKAY-DEL
Pl05	20832144	20833311	1167	LTR/Gypsy/TAT
Pl05	20832902	20834477	1575	LTR/Gypsy/TEKAY-DEL
Pl05	20834251	20835064	813	LTR/Gypsy/TEKAY-DEL
Pl05	21052370	21056681	4311	LTR/Gypsy/TAT
Pl05	21053779	21057559	3780	LTR/Gypsy/TAT
Pl05	21072295	21073152	857	LTR/Gypsy/CRM
Pl05	21072527	21073361	834	LTR/Gypsy/TAT
Pl05	21173850	21177162	3312	LTR/Gypsy/TEKAY-DEL
Pl05	21176463	21178221	1758	LTR/Gypsy/TEKAY-DEL
Pl05	21178083	21182815	4732	LTR/Gypsy/TEKAY-DEL
Pl05	21314542	21315506	964	LTR/Copia/ALE-RETROFIT
Pl05	21347290	21350280	2990	LTR/Gypsy/TEKAY-DEL
Pl05	21557521	21559553	2032	LTR/Gypsy/TEKAY-DEL
Pl05	21559003	21559554	551	LTR/Gypsy/TAT
Pl05	21559555	21569071	9516	LTR/Gypsy/TEKAY-DEL
Pl05	21569051	21572068	3017	LTR/Gypsy/TEKAY-DEL
Pl05	21572055	21575003	2948	LTR/Gypsy/TEKAY-DEL
Pl05	21574974	21580268	5294	LTR/Gypsy/TEKAY-DEL
Pl05	21932990	21933533	543	LTR/Gypsy/TAT
Pl05	21933530	21938635	5105	LTR/Gypsy/TEKAY-DEL
Pl05	21958345	21959529	1184	LTR/Copia/SIRE
Pl05	21959524	21964832	5308	LTR/Gypsy/TAT
Pl05	22948344	22951142	2798	LTR/Gypsy/TEKAY-DEL
Pl05	22949147	22951691	2544	LTR/Gypsy/TAT
Pl05	22951692	22952384	692	LTR/Gypsy/TAT
Pl05	22952385	22953761	1376	LTR/Gypsy/TAT
Pl05	23370003	23372312	2309	LTR/Gypsy/TEKAY-DEL
Pl05	26225732	26228047	2315	LTR/Gypsy/TEKAY-DEL
Pl05	26284741	26287558	2817	LTR/Gypsy/TEKAY-DEL
Pl05	26865869	26866690	821	LTR/Copia/SIRE
Pl06	1960107	1962369	2262	LTR/Gypsy/TEKAY-DEL
Pl06	1961718	1962971	1253	LTR/Gypsy/TEKAY-DEL
Pl06	1962135	1963358	1223	LTR/Gypsy/CRM
Pl06	1963357	1972039	8682	LTR/Gypsy/TEKAY-DEL
Pl06	3435599	3436855	1256	LTR/Gypsy/TAT
Pl06	4246310	4247952	1642	LTR/Gypsy/TAT
Pl06	4275223	4275892	669	LTR/Copia/SIRE
Pl06	4275583	4276412	829	LTR/Gypsy/CRM
Pl06	4446713	4448345	1632	LTR/Gypsy/TEKAY-DEL
Pl06	4448336	4455767	7431	LTR/Gypsy/TEKAY-DEL
Pl06	4453335	4456141	2806	LTR/Gypsy/TEKAY-DEL
Pl06	4455758	4456636	878	LTR/Gypsy/ATHILA
Pl06	4470186	4471469	1283	LTR/Gypsy/TEKAY-DEL
Pl06	4470325	4472668	2343	LTR/Gypsy/TAT
Pl06	5126017	5128597	2580	LTR/Gypsy/TEKAY-DEL
Pl06	5128638	5141177	12539	LTR/Gypsy/TEKAY-DEL
Pl06	5141178	5148764	7586	LTR/Gypsy/TEKAY-DEL
Pl06	5365994	5367114	1120	LTR/Gypsy/CRM
Pl06	5727078	5729607	2529	LTR/Gypsy/TEKAY-DEL
Pl06	6043253	6050825	7572	LTR/Gypsy/TEKAY-DEL
Pl06	6047518	6052378	4860	LTR/Gypsy/TEKAY-DEL
Pl06	6052415	6054747	2332	LTR/Gypsy/TEKAY-DEL
Pl06	6617321	6618511	1190	LTR/Gypsy/TEKAY-DEL
Pl06	6618512	6626536	8024	LTR/Gypsy/TEKAY-DEL
Pl06	6900865	6903367	2502	LTR/Gypsy/TEKAY-DEL
Pl06	7017216	7022447	5231	LTR/Gypsy/CRM
Pl06	7947909	7950387	2478	LTR/Gypsy/TEKAY-DEL
Pl06	8074332	8079506	5174	LTR/Gypsy/TAT
Pl06	8074589	8080000	5411	LTR/Gypsy/TEKAY-DEL
Pl06	8078543	8080821	2278	LTR/Gypsy/TEKAY-DEL
Pl06	8080869	8084154	3285	LTR/Gypsy/TEKAY-DEL
Pl06	8084197	8086021	1824	LTR/Gypsy
Pl06	8086273	8087126	853	LTR/Gypsy
Pl06	8088635	8089837	1202	LTR/Gypsy
Pl06	8089835	8094745	4910	LTR/Gypsy/TAT
Pl06	8094745	8095827	1082	LTR/Gypsy/TEKAY-DEL
Pl06	8094889	8097014	2125	LTR/Gypsy/TEKAY-DEL
Pl06	8096713	8097283	570	LTR/Gypsy/CRM
Pl06	8097339	8098319	980	LTR/Gypsy/TEKAY-DEL
Pl06	8233925	8236817	2892	LTR/Gypsy/TEKAY-DEL
Pl06	8390083	8398623	8540	LTR/Gypsy/TEKAY-DEL
Pl06	8402489	8405678	3189	LTR/Gypsy/TAT
Pl06	8739449	8744025	4576	LTR/Gypsy/TAT
Pl06	8742565	8745526	2961	LTR/Gypsy/TAT
Pl06	8853127	8855746	2619	LTR/Gypsy/CRM
Pl06	8855747	8860082	4335	LTR/Gypsy/TAT
Pl06	8857187	8861454	4267	LTR/Gypsy/TAT
Pl06	8861448	8862278	830	LTR/Copia/SIRE
Pl06	8862371	8864747	2376	LTR/Copia/SIRE
Pl06	8863915	8867843	3928	LTR/Gypsy/TAT
Pl06	8867840	8870191	2351	LTR/Gypsy/TEKAY-DEL
Pl06	8869072	8870357	1285	LTR/Gypsy/TEKAY-DEL
Pl06	8870354	8872288	1934	LTR/Gypsy/CRM
Pl06	8912007	8914424	2417	LTR/Gypsy/TEKAY-DEL
Pl06	8914425	8918365	3940	LTR/Gypsy/TEKAY-DEL
Pl06	8917585	8920265	2680	LTR/Gypsy/TEKAY-DEL
Pl06	8964280	8965449	1169	LTR/Gypsy/TEKAY-DEL
Pl06	9761904	9762849	945	LTR/Gypsy/TAT
Pl06	9762681	9763856	1175	LTR/Gypsy/TEKAY-DEL
Pl06	9763191	9765066	1875	LTR/Gypsy/CRM
Pl06	9764123	9766335	2212	LTR/Gypsy/TEKAY-DEL
Pl06	9766579	9767436	857	LTR/Gypsy/TAT
Pl06	9766805	9768556	1751	LTR/Gypsy/TEKAY-DEL
Pl06	10506043	10508437	2394	LTR/Gypsy/TEKAY-DEL
Pl06	10692134	10694831	2697	LTR/Gypsy/TAT
Pl06	10694767	10697631	2864	LTR/Gypsy/TEKAY-DEL
Pl06	10697627	10698808	1181	LTR/Gypsy/TAT
Pl06	10698368	10699329	961	LTR/Gypsy/TAT
Pl06	10698806	10699517	711	LTR/Gypsy/CRM
Pl06	10699431	10700488	1057	LTR/Gypsy/TAT
Pl06	10700489	10701606	1117	LTR/Gypsy/TEKAY-DEL
Pl06	10701368	10702235	867	LTR/Gypsy/TAT
Pl06	10701598	10703777	2179	LTR/Gypsy/TAT
Pl06	10969776	10983708	13932	LTR/Gypsy/TAT
Pl06	11251859	11254772	2913	LTR/Gypsy/TAT
Pl06	11267542	11270085	2543	LTR/Gypsy/TEKAY-DEL
Pl06	11270086	11272441	2355	LTR/Gypsy/CRM
Pl06	11709607	11712277	2670	LTR/Gypsy/TEKAY-DEL
Pl06	11712276	11712831	555	LTR/Gypsy/CRM
Pl06	12563347	12564010	663	DNA/DTC
Pl06	12564722	12565757	1035	DNA/DTC
Pl06	12566392	12567216	824	DNA/DTC
Pl06	12883143	12884291	1148	LTR/Copia/SIRE
Pl06	14345732	14346569	837	LTR/Gypsy/TEKAY-DEL
Pl06	14346038	14347248	1210	LTR/Gypsy/TEKAY-DEL
Pl06	14347429	14356794	9365	LTR/Gypsy/TEKAY-DEL
Pl06	14789167	14790086	919	LTR/Gypsy/REINA
Pl06	14968775	14971206	2431	LTR/Gypsy/TEKAY-DEL
Pl06	16870727	16872313	1586	LTR/Copia/SIRE
Pl06	18823767	18826668	2901	LTR/Gypsy/CRM
Pl06	18836622	18841411	4789	LTR/Gypsy/CRM
Pl06	21412169	21412756	587	LTR/Gypsy/TAT
Pl06	21412250	21412969	719	LTR/Copia/TAR-TORK
Pl06	27711453	27712302	849	DNA/CACTA
Pl06	27712624	27718280	5656	LTR/Copia/TAR-TORK
Pl07	16610442	16611015	573	DNA/DTC
Pl07	16611146	16611731	585	DNA/DTC
Pl07	16613633	16622989	9356	LTR/Gypsy/TAT
Pl07	16623789	16624483	694	DNA/MULE
Pl07	16669515	16670328	813	LTR/Gypsy/TAT
Pl07	16670218	16673180	2962	LTR/Gypsy/TEKAY-DEL
Pl07	16687664	16688784	1120	LTR/Gypsy/TEKAY-DEL
Pl07	16688785	16693061	4276	LTR/Gypsy/TEKAY-DEL
Pl07	16693062	16697352	4290	LTR/Gypsy/TEKAY-DEL
Pl07	16695039	16700528	5489	LTR/Gypsy/TEKAY-DEL
Pl07	16698529	16701762	3233	LTR/Gypsy/TEKAY-DEL
Pl07	16701747	16705951	4204	LTR/Gypsy/TEKAY-DEL
Pl07	17005123	17006966	1843	LTR/Gypsy/TAT
Pl07	17006967	17008233	1266	LTR/Gypsy/TAT
Pl07	17007873	17010893	3020	LTR/Gypsy/ATHILA
Pl07	17008234	17009167	933	LTR/Gypsy/TAT
Pl07	17022529	17032341	9812	LTR/Gypsy/TEKAY-DEL
Pl07	17661573	17662491	918	LTR/Copia/SIRE
Pl07	17797824	17802167	4343	LTR/Gypsy/TEKAY-DEL
Pl07	17800168	17803114	2946	LTR/Gypsy/TEKAY-DEL
Pl07	17801575	17803317	1742	LTR/Gypsy/TAT
Pl07	17801848	17805272	3424	LTR/Gypsy/ATHILA
Pl07	17805292	17815239	9947	LTR/Gypsy/TEKAY-DEL
Pl07	17815480	17816599	1119	LTR/Copia/SIRE
Pl07	17835217	17836373	1156	LTR/Copia/SIRE
Pl07	17864860	17866317	1457	LTR/Copia/SIRE
Pl07	17866318	17872297	5979	LTR/Copia/SIRE
Pl07	17872728	17875399	2671	LTR/Gypsy/TEKAY-DEL
Pl07	17941605	17943205	1600	LTR/Gypsy/TEKAY-DEL
Pl07	17943356	17943897	541	LTR/Gypsy/TEKAY-DEL
Pl07	18265906	18268447	2541	LTR/Gypsy/TEKAY-DEL
Pl07	18268448	18271883	3435	LTR/Gypsy/TAT
Pl07	18271922	18273456	1534	LTR/Gypsy/TEKAY-DEL
Pl07	18273457	18275961	2504	LTR/Gypsy/TEKAY-DEL
Pl07	18274658	18279023	4365	LTR/Copia/SIRE
Pl07	18279022	18282344	3322	LTR/Gypsy/CRM
Pl07	18282257	18282967	710	LTR/Gypsy/TAT
Pl07	18282967	18283994	1027	LTR/Gypsy/TAT
Pl07	18284024	18286925	2901	LTR/Gypsy/TAT
Pl07	18286905	18291258	4353	LTR/Gypsy/TAT
Pl07	18291258	18292565	1307	LTR/Gypsy/TAT
Pl07	19841458	19842663	1205	LTR/Gypsy/TAT
Pl07	19842664	19843344	680	LTR/Gypsy/TAT
Pl07	19843776	19846392	2616	LTR/Gypsy/TEKAY-DEL
Pl07	19848818	19851278	2460	LTR/Gypsy/TAT
Pl07	19849804	19851881	2077	LTR/Gypsy/TAT
Pl07	19851883	19853919	2036	LTR/Gypsy/TEKAY-DEL
Pl07	19854163	19857086	2923	LTR/Copia/SIRE
Pl07	19854763	19857372	2609	LTR/Gypsy/TAT
Pl07	19857431	19864219	6788	LTR/Gypsy/TEKAY-DEL
Pl07	19862412	19866804	4392	LTR/Gypsy/TEKAY-DEL
Pl07	21122158	21127214	5056	LTR/Gypsy/TAT
Pl07	21127208	21128750	1542	LTR/Gypsy/TEKAY-DEL
Pl07	21127879	21131940	4061	LTR/Gypsy/TEKAY-DEL
Pl07	21131251	21134349	3098	LTR/Gypsy/ATHILA
Pl07	21133486	21134799	1313	LTR/Gypsy/TEKAY-DEL
Pl07	21133971	21134585	614	LTR/Gypsy/CRM
Pl07	21134586	21143096	8510	LTR/Gypsy/TEKAY-DEL
Pl07	21142609	21143693	1084	LTR/Gypsy/TAT
Pl07	21143148	21144843	1695	LTR/Gypsy/TEKAY-DEL
Pl07	21144840	21145959	1119	LTR/Copia/IVANA-ORYCO
Pl07	21146579	21149173	2594	LTR/Gypsy/TEKAY-DEL
Pl07	21149649	21153410	3761	LTR/Gypsy/TEKAY-DEL
Pl07	21153411	21155186	1775	LTR/Gypsy/TAT
Pl07	21155187	21159940	4753	LTR/Gypsy/CRM
Pl07	21159442	21160195	753	LTR/Gypsy/TEKAY-DEL
Pl07	21160196	21162320	2124	LTR/Gypsy/CRM
Pl07	21162318	21163047	729	LTR/Gypsy/CRM
Pl07	21162321	21162916	595	LTR/Gypsy/TEKAY-DEL
Pl07	21163046	21163848	802	LTR/Gypsy/TEKAY-DEL
Pl07	21163847	21171810	7963	LTR/Gypsy/CRM
Pl07	21171811	21173498	1687	LTR/Gypsy/TEKAY-DEL
Pl07	21173496	21175654	2158	LTR/Gypsy/CRM
Pl07	21175655	21178273	2618	LTR/Gypsy/TAT
Pl07	21989021	21995829	6808	LTR/Copia/SIRE
Pl07	21995880	21998672	2792	LTR/Gypsy/TEKAY-DEL
Pl07	22350773	22357115	6342	LTR/Gypsy/TEKAY-DEL
Pl07	22362041	22364538	2497	LTR/Gypsy/TEKAY-DEL
Pl07	22363439	22366319	2880	LTR/Gypsy/TEKAY-DEL
Pl07	22366320	22369637	3317	LTR/Gypsy/TEKAY-DEL
Pl07	22557312	22562808	5496	LTR/Copia/SIRE
Pl07	22562208	22564515	2307	LTR/Gypsy/TEKAY-DEL
Pl07	22564511	22565530	1019	LTR/Copia/SIRE
Pl07	22564516	22565345	829	LTR/Gypsy/TAT
Pl07	22565554	22570766	5212	LTR/Gypsy/CRM
Pl07	22570732	22571275	543	LTR/Copia/SIRE
Pl07	22643933	22645576	1643	LTR/Copia/SIRE
Pl07	22673440	22675061	1621	LTR/Copia/SIRE
Pl07	22788928	22789885	957	LTR/Gypsy/TAT
Pl07	22789040	22791453	2413	LTR/Gypsy/TAT
Pl07	22791441	22793818	2377	LTR/Gypsy/TAT
Pl07	22793150	22794122	972	LTR/Gypsy/TAT
Pl07	22794211	22795231	1020	LTR/Gypsy/TEKAY-DEL
Pl07	22795028	22797721	2693	LTR/Gypsy/TEKAY-DEL
Pl07	22795296	22798701	3405	LTR/Gypsy/TEKAY-DEL
Pl07	22797722	22798910	1188	LTR/Copia/TAR-TORK
Pl07	22799077	22800064	987	LTR/Gypsy/TAT
Pl07	22799392	22801764	2372	LTR/Gypsy/TEKAY-DEL
Pl07	22801764	22804278	2514	LTR/Gypsy/TAT
Pl07	22804279	22805346	1067	LTR/Gypsy/TAT
Pl07	22866561	22868955	2394	LTR/Gypsy/TEKAY-DEL
Pl07	24454758	24457081	2323	LTR/Gypsy/TEKAY-DEL
Pl07	24455271	24457321	2050	LTR/Gypsy/TEKAY-DEL
Pl07	24614494	24616422	1928	LTR/Gypsy/TEKAY-DEL
Pl07	24616423	24617057	634	LTR/Gypsy/TAT
Pl07	24617057	24619483	2426	LTR/Gypsy/TEKAY-DEL
Pl07	24891509	24893778	2269	LTR/Gypsy/TEKAY-DEL
Pl07	27107348	27109917	2569	LTR/Gypsy/TEKAY-DEL
Pl07	27109333	27110127	794	LTR/Gypsy/TAT
Pl07	27109918	27110642	724	LTR/Gypsy/CRM
Pl07	27115036	27115756	720	LTR/Gypsy/TAT
Pl07	27313799	27321183	7384	LTR/Gypsy/TAT
Pl07	27374595	27377595	3000	LTR/Gypsy/TEKAY-DEL
Pl07	28119239	28121731	2492	LTR/Gypsy/TEKAY-DEL
Pl07	28558706	28560969	2263	LTR/Gypsy/TEKAY-DEL
Pl07	31756427	31761632	5205	LTR/Copia/TAR-TORK
Pl07	33802234	33805428	3194	LTR/Copia/IVANA-ORYCO
Pl07	33805424	33806086	662	LTR/Copia/IVANA-ORYCO
Pl07	33841212	33845743	4531	LTR/Copia/SIRE
Pl07	33845729	33846387	658	LTR/Gypsy/CRM
Pl07	36073133	36077474	4341	LTR/Gypsy/CRM
Pl07	36075949	36077677	1728	LTR/Gypsy
Pl08	11476699	11480794	4095	LTR/Gypsy/TAT
Pl08	12406643	12407474	831	LTR/Gypsy/TAT
Pl08	12407000	12409086	2086	LTR/Gypsy/TAT
Pl08	12407475	12410606	3131	LTR/Copia/SIRE
Pl08	12409978	12411112	1134	LTR/Gypsy/TAT
Pl08	12410327	12412635	2308	LTR/Gypsy/TEKAY-DEL
Pl08	12411753	12412844	1091	LTR/Gypsy/TAT
Pl08	12414156	12414816	660	LTR/Gypsy/CRM
Pl08	12414817	12415412	595	DNA/DTC
Pl08	16565788	16566790	1002	LTR/Copia/IVANA-ORYCO
Pl08	16566789	16569288	2499	LTR/Gypsy/TEKAY-DEL
Pl08	16791509	16792462	953	LTR/Copia/TAR-TORK
Pl08	16794369	16799153	4784	LTR/Gypsy/CRM
Pl08	16799139	16800116	977	LTR/Gypsy/CRM
Pl08	17638895	17639833	938	LTR/Gypsy/CRM
Pl08	17639787	17644153	4366	LTR/Gypsy/TEKAY-DEL
Pl08	17644858	17645404	546	LTR/Copia/SIRE
Pl08	17645402	17647895	2493	LTR/Gypsy/TEKAY-DEL
Pl08	17646920	17650050	3130	LTR/Copia/SIRE
Pl08	17650051	17650951	900	LTR/Gypsy/REINA
Pl08	17650951	17656829	5878	LTR/Copia/SIRE
Pl08	17743019	17747574	4555	LTR/Gypsy/TEKAY-DEL
Pl08	17747564	17750084	2520	LTR/Gypsy/CRM
Pl08	17749984	17750875	891	LTR/Gypsy/TEKAY-DEL
Pl08	17750084	17752559	2475	LTR/Gypsy/TEKAY-DEL
Pl08	18967291	18968142	851	LTR/Gypsy/TAT
Pl08	18968144	18970690	2546	LTR/Gypsy/TEKAY-DEL
Pl08	18985626	18991983	6357	LTR/Gypsy/TAT
Pl08	19144929	19150047	5118	LTR/Gypsy/TEKAY-DEL
Pl08	19145509	19154513	9004	LTR/Gypsy/TEKAY-DEL
Pl08	19154934	19157744	2810	LTR/Gypsy/TEKAY-DEL
Pl08	19161100	19161964	864	LTR/Gypsy/TAT
Pl08	19161485	19162835	1350	LTR/Copia/TAR-TORK
Pl08	20242603	20244566	1963	LTR/Gypsy/TEKAY-DEL
Pl08	20244401	20245558	1157	LTR/Gypsy/TAT
Pl08	20244725	20246714	1989	LTR/Gypsy/TEKAY-DEL
Pl08	20244953	20251055	6102	LTR/Gypsy/TEKAY-DEL
Pl08	20251055	20253209	2154	LTR/Gypsy/TAT
Pl08	20251056	20252022	966	LTR/Gypsy/TEKAY-DEL
Pl08	20252023	20254153	2130	LTR/Gypsy/TEKAY-DEL
Pl08	20254280	20258399	4119	LTR/Gypsy/TEKAY-DEL
Pl08	20256554	20259410	2856	LTR/Gypsy/TAT
Pl08	20258400	20259202	802	LTR/Gypsy/TEKAY-DEL
Pl08	20259408	20260708	1300	LTR/Gypsy/TEKAY-DEL
Pl08	20269063	20271076	2013	LTR/Gypsy/CRM
Pl08	20799443	20800376	933	LTR/Gypsy/REINA
Pl08	20833058	20838494	5436	LTR/Gypsy/TAT
Pl08	20848610	20849333	723	LTR/Gypsy/TAT
Pl08	20849325	20850172	847	LTR/Gypsy/TEKAY-DEL
Pl08	20850173	20851972	1799	LTR/Gypsy/TEKAY-DEL
Pl08	20852377	20856372	3995	LTR/Gypsy/TAT
Pl08	21353023	21353592	569	LTR/Gypsy/REINA
Pl08	21353577	21357665	4088	LTR/Gypsy/TAT
Pl08	21355326	21358031	2705	LTR/Gypsy/TAT
Pl08	21356157	21358751	2594	LTR/Gypsy/TEKAY-DEL
Pl08	21358752	21360824	2072	LTR/Gypsy/TEKAY-DEL
Pl08	21557060	21559400	2340	LTR/Gypsy
Pl08	21557454	21561093	3639	LTR/Gypsy/TEKAY-DEL
Pl08	21561094	21563496	2402	LTR/Gypsy/TEKAY-DEL
Pl08	21563498	21564593	1095	LTR/Gypsy/TAT
Pl08	23211431	23212355	924	LTR/Gypsy/TAT
Pl08	23212350	23213580	1230	LTR/Gypsy/TEKAY-DEL
Pl08	23213581	23217440	3859	LTR/Gypsy/REINA
Pl08	23219352	23221545	2193	LTR/Gypsy/TEKAY-DEL
Pl08	23221547	23222682	1135	LTR/Gypsy/TEKAY-DEL
Pl08	23222686	23227965	5279	LTR/Gypsy/TAT
Pl08	23264458	23278992	14534	LTR/Gypsy/TAT
Pl08	23370133	23371246	1113	LTR/Gypsy/TEKAY-DEL
Pl08	23371247	23379002	7755	LTR/Gypsy/CRM
Pl08	23379004	23380389	1385	LTR/Gypsy/TEKAY-DEL
Pl08	23379923	23380445	522	LTR/Gypsy/TAT
Pl08	23607708	23610336	2628	LTR/Gypsy/TAT
Pl08	23969238	23970801	1563	LTR/Gypsy/TEKAY-DEL
Pl08	23970802	23971543	741	LTR/Gypsy/TEKAY-DEL
Pl08	23980874	23983329	2455	LTR/Gypsy/TAT
Pl08	23983583	23985228	1645	LTR/Gypsy/TEKAY-DEL
Pl08	23983974	23985885	1911	LTR/Gypsy/TAT
Pl08	23985244	23986075	831	LTR/Gypsy/TEKAY-DEL
Pl08	23986072	23986748	676	LTR/Gypsy/TAT
Pl08	23989211	23991732	2521	LTR/Gypsy/TEKAY-DEL
Pl08	23991733	23993156	1423	LTR/Gypsy/TAT
Pl08	24205564	24206468	904	LTR/Copia/SIRE
Pl08	25426925	25427880	955	LTR/Gypsy/TAT
Pl08	26358307	26359984	1677	LTR/Gypsy/TAT
Pl08	26359985	26361245	1260	LTR/Gypsy/TEKAY-DEL
Pl08	26771027	26773486	2459	LTR/Gypsy/TAT
Pl08	26771283	26773866	2583	LTR/Gypsy/TEKAY-DEL
Pl08	26785025	26787422	2397	LTR/Gypsy/TEKAY-DEL
Pl08	26863720	26865525	1805	LTR/Gypsy/TEKAY-DEL
Pl08	26865120	26868730	3610	LTR/Gypsy/TEKAY-DEL
Pl08	26865538	26869554	4016	LTR/Gypsy/TEKAY-DEL
Pl08	26869543	26871087	1544	LTR/Gypsy/TEKAY-DEL
Pl08	26870087	26873351	3264	LTR/Gypsy/TEKAY-DEL
Pl08	26871078	26873580	2502	LTR/Gypsy/TEKAY-DEL
Pl08	26873581	26874566	985	LTR/Gypsy/TEKAY-DEL
Pl08	26875604	26878470	2866	LTR/Copia/SIRE
Pl08	26876158	26878926	2768	LTR/Gypsy/TEKAY-DEL
Pl08	26877134	26880021	2887	LTR/Gypsy/TEKAY-DEL
Pl08	26878927	26883419	4492	LTR/Gypsy/TEKAY-DEL
Pl08	26883420	26885639	2219	LTR/Gypsy/TAT
Pl08	26884690	26888494	3804	LTR/Gypsy/TEKAY-DEL
Pl08	26885640	26887615	1975	LTR/Gypsy/TEKAY-DEL
Pl08	26887616	26891274	3658	LTR/Gypsy/TEKAY-DEL
Pl08	26891275	26894075	2800	LTR/Copia/SIRE
Pl08	26891275	26892612	1337	LTR/Gypsy/TEKAY-DEL
Pl08	26949607	26952460	2853	LTR/Gypsy/TAT
Pl08	26952420	26953516	1096	LTR/Gypsy/CRM
Pl08	26953517	26960014	6497	LTR/Gypsy/ATHILA
Pl08	26960015	26963661	3646	LTR/Gypsy/TAT
Pl08	26961181	26963969	2788	LTR/Gypsy/TAT
Pl08	27470542	27471656	1114	LTR/Gypsy/TAT
Pl08	28991903	28994657	2754	LTR/Gypsy/TEKAY-DEL
Pl08	29244146	29248380	4234	LTR/Gypsy/CRM
Pl08	29248381	29251379	2998	LTR/Gypsy/TEKAY-DEL
Pl08	29250687	29251380	693	LTR/Gypsy/TEKAY-DEL
Pl08	29251250	29251795	545	LTR/Gypsy/CRM
Pl08	29251371	29252303	932	LTR/Gypsy/TEKAY-DEL
Pl08	29252304	29253679	1375	LTR/Gypsy/TEKAY-DEL
Pl08	29252444	29254009	1565	LTR/Gypsy/CRM
Pl08	29253674	29255025	1351	LTR/Gypsy/TEKAY-DEL
Pl08	29255026	29260385	5359	LTR/Gypsy/CRM
Pl08	29260387	29262877	2490	LTR/Gypsy/TEKAY-DEL
Pl08	29263353	29266750	3397	LTR/Gypsy/TAT
Pl08	29265229	29268615	3386	LTR/Gypsy/ATHILA
Pl08	29268615	29270045	1430	LTR/Copia/SIRE
Pl08	29270046	29273332	3286	LTR/Gypsy/TAT
Pl08	29273550	29274675	1125	LTR/Copia/SIRE
Pl08	29274764	29276362	1598	LTR/Gypsy/TAT
Pl08	29276364	29278688	2324	LTR/Copia/SIRE
Pl08	29278682	29281536	2854	LTR/Gypsy/TEKAY-DEL
Pl08	29281518	29285212	3694	LTR/Copia/SIRE
Pl08	29282580	29287048	4468	LTR/Copia/SIRE
Pl08	29287508	29289995	2487	LTR/Gypsy/TEKAY-DEL
Pl08	29289579	29291691	2112	LTR/Gypsy/TAT
Pl08	29290065	29299570	9505	LTR/Gypsy/TEKAY-DEL
Pl08	29299667	29300229	562	LTR/Gypsy/CRM
Pl08	29300231	29302793	2562	LTR/Gypsy/TEKAY-DEL
Pl08	29302794	29310760	7966	LTR/Gypsy/CRM
Pl08	29311137	29311644	507	LTR/Copia/SIRE
Pl08	29311645	29315579	3934	LTR/Gypsy/TEKAY-DEL
Pl08	29314892	29316131	1239	LTR/Gypsy/TEKAY-DEL
Pl08	29316007	29316980	973	LTR/Gypsy/CRM
Pl08	29316444	29318817	2373	LTR/Gypsy/TEKAY-DEL
Pl08	29318805	29321678	2873	LTR/Gypsy/CRM
Pl08	29321679	29322186	507	LTR/Gypsy/CRM
Pl08	29351502	29355926	4424	LTR/Gypsy/TAT
Pl08	29354491	29357356	2865	LTR/Gypsy/TAT
Pl08	29357358	29359830	2472	LTR/Gypsy/TEKAY-DEL
Pl08	29359890	29360827	937	LTR/Gypsy/TEKAY-DEL
Pl08	29360813	29364703	3890	LTR/Gypsy/TAT
Pl08	29362721	29366290	3569	LTR/Copia/SIRE
Pl08	29366292	29367428	1136	LTR/Gypsy/CRM
Pl08	29367421	29369771	2350	LTR/Gypsy/TEKAY-DEL
Pl08	29369770	29371857	2087	LTR/Gypsy/CRM
Pl08	29371810	29372483	673	LTR/Gypsy/CRM
Pl08	29372483	29376858	4375	LTR/Gypsy/TEKAY-DEL
Pl08	29376859	29378042	1183	LTR/Gypsy/TEKAY-DEL
Pl08	29378177	29380332	2155	LTR/Gypsy/TAT
Pl08	29380332	29381475	1143	LTR/Gypsy/TAT
Pl08	29380939	29388880	7941	LTR/Gypsy/TEKAY-DEL
Pl08	29388882	29393252	4370	LTR/Gypsy/TEKAY-DEL
Pl08	29393254	29403276	10022	LTR/Gypsy/TEKAY-DEL
Pl08	29403277	29408596	5319	LTR/Gypsy/TEKAY-DEL
Pl08	29406362	29408980	2618	LTR/Gypsy/TAT
Pl08	29408958	29411680	2722	LTR/Gypsy/TEKAY-DEL
Pl08	29411682	29413312	1630	LTR/Gypsy/TAT
Pl08	29415301	29418570	3269	LTR/Gypsy/TAT
Pl08	29418539	29420972	2433	LTR/Gypsy/TEKAY-DEL
Pl08	29420969	29421583	614	LTR/Gypsy/TAT
Pl08	29421581	29424095	2514	LTR/Gypsy/TEKAY-DEL
Pl08	29424096	29426726	2630	LTR/Gypsy/TAT
Pl08	29424588	29428694	4106	LTR/Gypsy/TAT
Pl08	29428695	29431496	2801	LTR/Gypsy/TEKAY-DEL
Pl08	29431497	29432180	683	LTR/Gypsy/TAT
Pl08	29585931	29587873	1942	LTR/Gypsy/TEKAY-DEL
Pl08	29587841	29590052	2211	LTR/Gypsy/TAT
Pl08	29588412	29590260	1848	LTR/Gypsy/TEKAY-DEL
Pl08	29590141	29591250	1109	LTR/Gypsy/TEKAY-DEL
Pl08	29591251	29593889	2638	LTR/Gypsy/TEKAY-DEL
Pl08	29592987	29595233	2246	LTR/Gypsy/TEKAY-DEL
Pl08	29595234	29598580	3346	LTR/Gypsy/TAT
Pl08	29598581	29599205	624	LTR/Gypsy/TEKAY-DEL
Pl08	29599305	29605683	6378	LTR/Gypsy/TAT
Pl08	29601591	29606346	4755	LTR/Gypsy/TEKAY-DEL
Pl08	29650696	29661809	11113	LTR/Gypsy/TAT
Pl08	29663615	29665784	2169	LTR/Gypsy/TEKAY-DEL
Pl08	29786348	29787341	993	LTR/Gypsy/TAT
Pl08	29987980	29990608	2628	LTR/Gypsy/TEKAY-DEL
Pl08	30035700	30038245	2545	LTR/Gypsy/TEKAY-DEL
Pl08	30707102	30709722	2620	LTR/Gypsy/TEKAY-DEL
Pl08	31165854	31167055	1201	LTR/Gypsy/TAT
Pl08	31706313	31706887	574	LTR/Gypsy
Pl08	31706314	31707248	934	LTR/Copia/SIRE
Pl08	31707708	31708678	970	LTR/Copia/ALE-RETROFIT
Pl08	31950790	31951693	903	LTR/Gypsy/TAT
Pl08	31951691	31954082	2391	LTR/Gypsy/TEKAY-DEL
Pl08	32218256	32219570	1314	LTR/Gypsy/TAT
Pl08	32264989	32268941	3952	LTR/Gypsy/TEKAY-DEL
Pl08	32265647	32270544	4897	LTR/Gypsy/TEKAY-DEL
Pl08	32270544	32271739	1195	LTR/Gypsy/TAT
Pl08	32282120	32283136	1016	LTR/Gypsy/TEKAY-DEL
Pl08	32342092	32351967	9875	LTR/Gypsy/TEKAY-DEL
Pl08	32694028	32696486	2458	LTR/Gypsy/CRM
Pl08	32743911	32746237	2326	LTR/Gypsy/TEKAY-DEL
Pl08	32857482	32858389	907	LTR/Gypsy/TEKAY-DEL
Pl08	32858390	32862002	3612	LTR/Gypsy/TEKAY-DEL
Pl08	32862002	32864409	2407	LTR/Gypsy/TEKAY-DEL
Pl08	32863697	32866018	2321	LTR/Gypsy/TAT
Pl08	32864396	32872424	8028	LTR/Gypsy/TEKAY-DEL
Pl08	33023115	33032075	8960	LTR/Gypsy/TEKAY-DEL
Pl08	33033927	33043156	9229	LTR/Gypsy/TEKAY-DEL
Pl08	33693999	33696153	2154	LTR/Gypsy/TEKAY-DEL
Pl08	33696154	33697084	930	LTR/Copia/SIRE
Pl08	33812210	33817368	5158	LTR/Gypsy/TEKAY-DEL
Pl08	36985070	36986104	1034	LTR/Gypsy/TEKAY-DEL
Pl08	36986095	36988521	2426	LTR/Gypsy/TEKAY-DEL
Pl08	36988522	36990139	1617	LTR/Gypsy/TEKAY-DEL
Pl08	38119900	38122662	2762	LTR/Gypsy/TAT
Pl08	38122941	38126279	3338	LTR/Gypsy/TAT
Pl08	38598385	38606537	8152	LTR/Gypsy/TAT
Pl08	38971343	38972015	672	LTR/Gypsy/TEKAY-DEL
Pl08	38972016	38973661	1645	LTR/Gypsy/TAT
Pl08	39140819	39150454	9635	LTR/Gypsy/TEKAY-DEL
Pl08	39149250	39152471	3221	LTR/Gypsy/TEKAY-DEL
Pl08	39151328	39153156	1828	LTR/Gypsy/TAT
Pl08	39152472	39153145	673	LTR/Copia/SIRE
Pl08	39153146	39155557	2411	LTR/Gypsy/TEKAY-DEL
Pl08	44279920	44285750	5830	LTR/Gypsy/TEKAY-DEL
Pl08	44372692	44379120	6428	LTR/Copia/SIRE
Pl08	48118179	48121338	3159	DNA/Helitron
Pl08	48121285	48122278	993	DNA/Helitron
Pl08	48122515	48123048	533	LTR/Gypsy/TEKAY-DEL
Pl08	48122596	48125471	2875	LTR/Gypsy/TAT
Pl08	48125305	48126539	1234	LTR/Gypsy/TEKAY-DEL
Pl08	48125507	48126742	1235	LTR/Gypsy/TEKAY-DEL
Pl08	48127000	48130058	3058	DNA/Helitron
Pl08	48130041	48131002	961	DNA/Helitron
Pl08	48132302	48134975	2673	LTR/Gypsy/TAT
Pl08	48134971	48136294	1323	LTR/Gypsy/TAT
Pl08	48135482	48138647	3165	LTR/Gypsy/TAT
Pl08	48146314	48147234	920	LTR/Gypsy/TAT
Pl08	48146411	48150652	4241	LTR/Gypsy/TAT
Pl08	48150649	48152173	1524	LTR/Gypsy/TAT
Pl08	48152166	48153475	1309	LTR/Gypsy/TAT
Pl08	48155822	48157020	1198	DNA/Helitron
Pl08	48157635	48158757	1122	DNA/Helitron
Pl08	48159346	48164905	5559	LTR/Copia/TAR-TORK
Pl08	48164906	48165633	727	LTR/Copia
Pl08	48165752	48166471	719	DNA/Helitron
Pl08	48170364	48170961	597	LTR/Gypsy/TAT
Pl08	48175899	48176407	508	LTR/Gypsy/REINA
Pl08	48176411	48178597	2186	LTR/Gypsy/REINA
Pl08	48180085	48180774	689	LTR/Gypsy/TAT
Pl08	52634932	52637222	2290	LTR/Gypsy/TEKAY-DEL
Pl08	52637223	52638152	929	LTR/Gypsy/TEKAY-DEL
Pl08	52638153	52638951	798	LTR/Gypsy/ATHILA
Pl08	52638868	52640579	1711	LTR/Gypsy/TEKAY-DEL
Pl08	52640579	52641403	824	DNA/Helitron
Pl08	52641601	52642123	522	LTR/Gypsy/TEKAY-DEL
Pl08	52641733	52644519	2786	LTR/Gypsy/TEKAY-DEL
Pl08	52644520	52646154	1634	LTR/Gypsy/TAT
Pl08	52644520	52647337	2817	LTR/Gypsy/TEKAY-DEL
Pl08	52655707	52658530	2823	LTR/Gypsy/TEKAY-DEL
Pl08	52668288	52669482	1194	LTR/Gypsy/TAT
Pl08	52672926	52673885	959	LTR/Gypsy/TAT
Pl08	52674466	52675505	1039	LTR/Gypsy/CRM
Pl08	52675182	52677301	2119	LTR/Gypsy/TEKAY-DEL
Pl08	52676441	52677431	990	LTR/Gypsy/TAT
Pl08	52677432	52679412	1980	LTR/Gypsy/TAT
Pl08	52677536	52678550	1014	LTR/Gypsy/TEKAY-DEL
Pl08	52678669	52679524	855	LTR/Gypsy/TEKAY-DEL
Pl08	52679515	52680333	818	LTR/Gypsy/TAT
Pl08	52680498	52681302	804	LTR/Copia/TAR-TORK
Pl08	52682775	52683317	542	LTR/Gypsy/TEKAY-DEL
Pl08	52683318	52684386	1068	LTR/Gypsy/TAT
Pl09	12961543	12962055	512	LTR/Gypsy/TAT
Pl09	12961618	12963690	2072	LTR/Gypsy/TEKAY-DEL
Pl09	12962762	12963864	1102	LTR/Gypsy/TEKAY-DEL
Pl09	14194206	14203971	9765	LTR/Gypsy/TEKAY-DEL
Pl09	19783174	19783972	798	LTR/Gypsy/CRM
Pl09	19784447	19796526	12079	LTR/Gypsy/TEKAY-DEL
Pl09	19798450	19799320	870	LTR/Copia/SIRE
Pl09	19799294	19799873	579	LTR/Copia/SIRE
Pl09	20909022	20910104	1082	LTR/Copia/SIRE
Pl09	21275507	21276647	1140	LTR/Copia/SIRE
Pl09	21732119	21734948	2829	LTR/Gypsy/TEKAY-DEL
Pl09	22196288	22197810	1522	LTR/Gypsy/TAT
Pl09	22741397	22742545	1148	LTR/Gypsy/CRM
Pl09	22793019	22803043	10024	LTR/Gypsy/TEKAY-DEL
Pl09	22803655	22805385	1730	LTR/Gypsy/TEKAY-DEL
Pl09	22803918	22806462	2544	LTR/Gypsy/TAT
Pl09	22966126	22967040	914	LTR/Gypsy/TAT
Pl09	22967039	22976527	9488	LTR/Gypsy/TEKAY-DEL
Pl09	23056933	23059424	2491	LTR/Gypsy/TEKAY-DEL
Pl09	23058487	23059544	1057	LTR/Gypsy/TEKAY-DEL
Pl09	23059420	23061802	2382	LTR/Gypsy/TEKAY-DEL
Pl09	23215209	23228166	12957	LTR/Gypsy/TEKAY-DEL
Pl09	23228149	23232765	4616	LTR/Gypsy/TEKAY-DEL
Pl09	23232766	23234414	1648	LTR/Gypsy/TAT
Pl09	23234415	23237040	2625	LTR/Gypsy/TEKAY-DEL
Pl09	23237037	23242555	5518	LTR/Gypsy/TEKAY-DEL
Pl09	23242556	23243442	886	LTR/Gypsy/TAT
Pl09	23878303	23880619	2316	LTR/Gypsy/TEKAY-DEL
Pl09	23893849	23895612	1763	LTR/Gypsy/TEKAY-DEL
Pl09	23895613	23900765	5152	LTR/Gypsy/TEKAY-DEL
Pl09	23920729	23921881	1152	LTR/Gypsy/TEKAY-DEL
Pl09	24015706	24018927	3221	LTR/Gypsy/TEKAY-DEL
Pl09	24838350	24839510	1160	LTR/Gypsy/TAT
Pl09	25265418	25268349	2931	LTR/Gypsy/TEKAY-DEL
Pl09	26428452	26429505	1053	LTR/Gypsy/TEKAY-DEL
Pl09	26429506	26430963	1457	LTR/Gypsy/TEKAY-DEL
Pl09	33726296	33727128	832	LTR/Gypsy/TAT
Pl10	10289844	10299064	9220	LTR/Gypsy/TAT
Pl10	11164211	11165048	837	LTR/Gypsy/TAT
Pl10	12074674	12079430	4756	LTR/Gypsy/CRM
Pl10	12334354	12335706	1352	LTR/Copia/SIRE
Pl10	12336227	12342663	6436	LTR/Copia/SIRE
Pl10	12346000	12346928	928	LTR/Gypsy/CRM
Pl10	12398742	12400482	1740	LTR/Gypsy/TEKAY-DEL
Pl10	12605550	12606559	1009	LTR/Gypsy/TAT
Pl10	12973720	12983265	9545	LTR/Gypsy/TEKAY-DEL
Pl10	13953579	13955552	1973	LTR/Gypsy
Pl10	13955229	13956757	1528	LTR/Gypsy/CRM
Pl10	13955649	13956686	1037	LTR/Gypsy
Pl10	13958900	13961671	2771	LTR/Gypsy/TEKAY-DEL
Pl10	13966072	13975443	9371	LTR/Gypsy/TEKAY-DEL
Pl10	14301563	14302216	653	LTR/Gypsy/REINA
Pl10	14302217	14303522	1305	LTR/Gypsy/TEKAY-DEL
Pl10	14303511	14305092	1581	LTR/Gypsy/TEKAY-DEL
Pl10	14305094	14306229	1135	LTR/Gypsy/TEKAY-DEL
Pl10	14306210	14310670	4460	LTR/Gypsy/TAT
Pl10	14309289	14312539	3250	LTR/Gypsy/TAT
Pl10	14312540	14313336	796	LTR/Gypsy/TEKAY-DEL
Pl10	14313329	14314606	1277	LTR/Gypsy/TEKAY-DEL
Pl10	15317644	15322523	4879	LTR/Gypsy/ATHILA
Pl10	15318404	15324834	6430	LTR/Gypsy/TEKAY-DEL
Pl10	15324071	15326464	2393	LTR/Gypsy/TEKAY-DEL
Pl10	15324403	15326467	2064	LTR/Gypsy/ATHILA
Pl10	15393084	15394035	951	LTR/Gypsy/CRM
Pl10	15393353	15394421	1068	LTR/Gypsy/TEKAY-DEL
Pl10	15393831	15394880	1049	LTR/Gypsy/TAT
Pl10	15394881	15396900	2019	LTR/Gypsy/TEKAY-DEL
Pl10	15396086	15397047	961	LTR/Gypsy/TEKAY-DEL
Pl10	15397044	15398205	1161	LTR/Gypsy/TAT
Pl10	15428057	15428899	842	LTR/Gypsy/CRM
Pl10	15428319	15428857	538	LTR/Gypsy/TEKAY-DEL
Pl10	15428858	15429448	590	LTR/Gypsy/TEKAY-DEL
Pl10	15429449	15430997	1548	LTR/Gypsy/TEKAY-DEL
Pl10	15723088	15725500	2412	LTR/Gypsy/TEKAY-DEL
Pl10	15725544	15727347	1803	LTR/Gypsy/TEKAY-DEL
Pl10	15726415	15728020	1605	LTR/Gypsy/TAT
Pl10	15727342	15730062	2720	LTR/Gypsy/TEKAY-DEL
Pl10	15728005	15730063	2058	LTR/Gypsy/TAT
Pl10	16005033	16013968	8935	LTR/Gypsy/TEKAY-DEL
Pl10	16013969	16014928	959	LTR/Gypsy/TEKAY-DEL
Pl10	16014928	16017829	2901	LTR/Copia/SIRE
Pl10	16015924	16018070	2146	LTR/Gypsy/TEKAY-DEL
Pl10	16016790	16022026	5236	LTR/Gypsy/TEKAY-DEL
Pl10	16020092	16023000	2908	LTR/Copia/SIRE
Pl10	16022994	16024686	1692	LTR/Gypsy/TAT
Pl10	16025016	16031435	6419	LTR/Copia/SIRE
Pl10	16031869	16034160	2291	LTR/Gypsy/TEKAY-DEL
Pl10	16146112	16150312	4200	LTR/Gypsy/TAT
Pl10	16150313	16152841	2528	LTR/Gypsy/TEKAY-DEL
Pl10	16152696	16153758	1062	LTR/Gypsy/TAT
Pl10	16152841	16154721	1880	LTR/Gypsy/TAT
Pl10	16154723	16157174	2451	LTR/Gypsy/TEKAY-DEL
Pl10	16271014	16271808	794	LTR/Gypsy/TAT
Pl10	16271594	16274162	2568	LTR/Gypsy/TEKAY-DEL
Pl10	16274082	16274930	848	LTR/Gypsy/TAT
Pl10	16274272	16275846	1574	LTR/Gypsy/TAT
Pl10	16275204	16276584	1380	LTR/Gypsy/TAT
Pl10	16276585	16285950	9365	LTR/Gypsy/TEKAY-DEL
Pl10	16283951	16286457	2506	LTR/Gypsy/TEKAY-DEL
Pl10	16286458	16289187	2729	LTR/Gypsy/TAT
Pl10	16286658	16289895	3237	LTR/Gypsy/TAT
Pl10	16497962	16500173	2211	LTR/Gypsy/TEKAY-DEL
Pl10	16661700	16662843	1143	LTR/Gypsy/TAT
Pl10	16662829	16667092	4263	LTR/Gypsy/TEKAY-DEL
Pl10	16664673	16671013	6340	LTR/Gypsy/TEKAY-DEL
Pl10	16668450	16671322	2872	LTR/Gypsy/TEKAY-DEL
Pl10	16671322	16673192	1870	LTR/Gypsy/TAT
Pl10	16673150	16674366	1216	LTR/Gypsy/TEKAY-DEL
Pl10	16674367	16678622	4255	LTR/Gypsy/TEKAY-DEL
Pl10	16678216	16679192	976	LTR/Gypsy/TEKAY-DEL
Pl10	16679193	16679856	663	LTR/Gypsy/TEKAY-DEL
Pl10	16679856	16685678	5822	LTR/Gypsy/TAT
Pl10	16685673	16688108	2435	LTR/Gypsy/TEKAY-DEL
Pl10	16688083	16691600	3517	LTR/Gypsy/TAT
Pl10	16689601	16692157	2556	LTR/Gypsy/TAT
Pl10	16693130	16699214	6084	LTR/Gypsy/TAT
Pl10	16699206	16700252	1046	LTR/Gypsy/TAT
Pl10	16886992	16889438	2446	LTR/Gypsy/TEKAY-DEL
Pl10	17415210	17416896	1686	LTR/Gypsy/TEKAY-DEL
Pl10	17415237	17417122	1885	LTR/Gypsy/CRM
Pl10	17415473	17418201	2728	LTR/Gypsy/TEKAY-DEL
Pl10	17440954	17442558	1604	LTR/Gypsy/TAT
Pl10	17441991	17442909	918	LTR/Gypsy/TEKAY-DEL
Pl10	17442334	17443289	955	LTR/Gypsy/CRM
Pl10	17443290	17445499	2209	LTR/Gypsy/TEKAY-DEL
Pl10	17445499	17448434	2935	LTR/Gypsy/CRM
Pl10	17448422	17449034	612	LTR/Gypsy/TEKAY-DEL
Pl10	17448498	17450780	2282	LTR/Gypsy/TEKAY-DEL
Pl10	17449688	17451800	2112	LTR/Gypsy/TAT
Pl10	17999150	18002899	3749	LTR/Gypsy/TAT
Pl10	18002791	18003691	900	LTR/Gypsy/TEKAY-DEL
Pl10	18003711	18011956	8245	LTR/Gypsy/TEKAY-DEL
Pl10	18012057	18016085	4028	LTR/Gypsy/TEKAY-DEL
Pl10	18014745	18017255	2510	LTR/Gypsy/TEKAY-DEL
Pl10	18017308	18018207	899	LTR/Gypsy/TAT
Pl10	18018207	18019198	991	LTR/Gypsy/TEKAY-DEL
Pl10	18019350	18020486	1136	LTR/Gypsy/TEKAY-DEL
Pl10	18020487	18022317	1830	LTR/Gypsy/TEKAY-DEL
Pl10	18022308	18024498	2190	LTR/Gypsy/TAT
Pl10	18024316	18026304	1988	LTR/Gypsy/TEKAY-DEL
Pl10	18026305	18028216	1911	LTR/Gypsy/TEKAY-DEL
Pl10	18028211	18032400	4189	LTR/Gypsy/TEKAY-DEL
Pl10	18032401	18033418	1017	LTR/Gypsy/TEKAY-DEL
Pl10	18033420	18034460	1040	LTR/Gypsy/TAT
Pl10	18034440	18044161	9721	LTR/Gypsy/TEKAY-DEL
Pl10	18044162	18046397	2235	LTR/Gypsy/TEKAY-DEL
Pl10	18047203	18049445	2242	LTR/Gypsy/TEKAY-DEL
Pl10	18611872	18613119	1247	LTR/Gypsy/TAT
Pl10	18612613	18614309	1696	LTR/Gypsy/TEKAY-DEL
Pl10	18614741	18616980	2239	LTR/Gypsy/TEKAY-DEL
Pl10	18620110	18621030	920	LTR/Gypsy/TEKAY-DEL
Pl10	18657370	18664197	6827	LTR/Copia/SIRE
Pl10	18740652	18742359	1707	LTR/Gypsy/TEKAY-DEL
Pl10	18742360	18744653	2293	LTR/Gypsy/TEKAY-DEL
Pl10	18744022	18745003	981	LTR/Gypsy/TEKAY-DEL
Pl10	18744648	18746051	1403	LTR/Gypsy/TEKAY-DEL
Pl10	18746052	18749802	3750	LTR/Gypsy/TAT
Pl10	19154379	19155340	961	LTR/Gypsy/TAT
Pl10	19991585	19992420	835	LTR/Gypsy/TAT
Pl10	20477163	20481168	4005	LTR/Gypsy/TAT
Pl10	20479869	20482403	2534	LTR/Gypsy/TEKAY-DEL
Pl10	20482379	20484860	2481	LTR/Gypsy/TEKAY-DEL
Pl10	22457581	22458858	1277	LTR/Copia/TAR-TORK
Pl10	22458311	22460698	2387	LTR/Gypsy/CRM
Pl10	22460746	22462606	1860	LTR/Gypsy/CRM
Pl10	23182776	23185143	2367	LTR/Gypsy/TEKAY-DEL
Pl10	23962883	23972631	9748	LTR/Gypsy/TAT
Pl10	24154337	24163161	8824	LTR/Gypsy/TAT
Pl10	24163162	24172724	9562	LTR/Gypsy/TEKAY-DEL
Pl10	24172725	24176484	3759	LTR/Gypsy/TAT
Pl10	25103593	25113789	10196	LTR/Gypsy/TAT
Pl10	25116832	25117648	816	LTR/Gypsy/CRM
Pl10	25263210	25272849	9639	LTR/Gypsy/TEKAY-DEL
Pl10	25492521	25493257	736	LTR/Gypsy/TAT
Pl10	25493253	25493810	557	LTR/Gypsy/TAT
Pl10	25574421	25578394	3973	LTR/Copia/SIRE
Pl10	25578395	25586108	7713	LTR/Gypsy/CRM
Pl10	25586108	25588621	2513	LTR/Copia/SIRE
Pl10	26053448	26054360	912	LTR/Gypsy/TEKAY-DEL
Pl10	26095847	26097147	1300	LTR/Gypsy/TAT
Pl10	26097148	26107018	9870	LTR/Gypsy/TEKAY-DEL
Pl10	26107019	26108171	1152	LTR/Gypsy/TAT
Pl10	26108172	26109392	1220	LTR/Gypsy/TAT
Pl10	26109393	26111219	1826	LTR/Gypsy/TAT
Pl10	26111220	26112039	819	LTR/Gypsy/TAT
Pl10	26262598	26263592	994	LTR/Gypsy/TAT
Pl10	26558496	26560974	2478	LTR/Gypsy/TEKAY-DEL
Pl10	26560976	26563441	2465	LTR/Gypsy/TEKAY-DEL
Pl10	29584648	29585803	1155	LTR/Gypsy/CRM
Pl10	29587286	29589874	2588	LTR/Gypsy/TEKAY-DEL
Pl10	29902426	29905027	2601	LTR/Gypsy/TAT
Pl10	29905017	29909195	4178	LTR/Gypsy/TEKAY-DEL
Pl10	29909276	29909844	568	LTR/Gypsy/TAT
Pl10	29951122	29951671	549	LTR/Gypsy/TEKAY-DEL
Pl10	29951196	29952876	1680	LTR/Gypsy/TEKAY-DEL
Pl10	29952882	29953649	767	LTR/Gypsy/TEKAY-DEL
Pl10	29953727	29955948	2221	LTR/Copia/SIRE
Pl10	29955761	29956598	837	LTR/Gypsy/TEKAY-DEL
Pl10	29955946	29957794	1848	LTR/Gypsy/TEKAY-DEL
Pl10	29956042	29958293	2251	LTR/Gypsy/CRM
Pl10	29957833	29958444	611	LTR/Gypsy/TEKAY-DEL
Pl10	29974023	29976475	2452	LTR/Copia/IVANA-ORYCO
Pl10	30021402	30023031	1629	LTR/Gypsy/TAT
Pl10	30022941	30023676	735	LTR/Gypsy/TAT
Pl10	30023040	30027758	4718	LTR/Gypsy/TAT
Pl10	30030395	30032992	2597	LTR/Copia/SIRE
Pl10	30032422	30033062	640	LTR/Gypsy/TEKAY-DEL
Pl10	30107725	30110214	2489	LTR/Gypsy/TEKAY-DEL
Pl10	30111989	30114456	2467	LTR/Gypsy/TAT
Pl10	30117543	30119798	2255	LTR/Gypsy/TEKAY-DEL
Pl10	30117549	30118683	1134	LTR/Gypsy/TEKAY-DEL
Pl10	30117972	30119801	1829	LTR/Gypsy/TAT
Pl10	30430905	30432538	1633	LTR/Gypsy/CRM
Pl10	30432535	30435437	2902	LTR/Copia/SIRE
Pl10	30433532	30435678	2146	LTR/Gypsy/TEKAY-DEL
Pl10	30434398	30436593	2195	LTR/Gypsy/TEKAY-DEL
Pl10	30436594	30440558	3964	LTR/Gypsy/ATHILA
Pl10	30820334	30822585	2251	LTR/Gypsy/CRM
Pl10	30820571	30823328	2757	LTR/Gypsy/TAT
Pl10	30845394	30847131	1737	LTR/Gypsy/TEKAY-DEL
Pl10	30846481	30847217	736	LTR/Gypsy/TAT
Pl10	30847135	30847677	542	LTR/Gypsy/TEKAY-DEL
Pl10	30847678	30849811	2133	LTR/Gypsy/TAT
Pl10	30855620	30856254	634	LTR/Gypsy/TEKAY-DEL
Pl10	30856256	30857225	969	LTR/Gypsy/TAT
Pl10	32119341	32121018	1677	LTR/Gypsy/TEKAY-DEL
Pl10	32120672	32129260	8588	LTR/Gypsy/TEKAY-DEL
Pl10	32129247	32130340	1093	LTR/Gypsy/TAT
Pl10	33818091	33818887	796	LTR/Copia/SIRE
Pl10	33818877	33820502	1625	LTR/Gypsy/TAT
Pl10	33819048	33821640	2592	LTR/Gypsy/TEKAY-DEL
Pl10	33826135	33828902	2767	LTR/Gypsy/TEKAY-DEL
Pl10	33857586	33858534	948	LTR/Gypsy/CRM
Pl10	33858528	33860450	1922	LTR/Gypsy/CRM
Pl10	33992575	33995387	2812	LTR/Gypsy/TEKAY-DEL
Pl10	33995388	33996502	1114	LTR/Copia/SIRE
Pl10	34864314	34866644	2330	LTR/Gypsy/TEKAY-DEL
Pl10	35509800	35510600	800	LTR/Gypsy/CRM
Pl10	35979581	35982799	3218	LTR/Gypsy/TAT
Pl10	35982894	35985967	3073	LTR/Gypsy/TAT
Pl10	36018488	36021222	2734	LTR/Gypsy/TEKAY-DEL
Pl10	36021206	36022154	948	LTR/Gypsy/TEKAY-DEL
Pl10	36022155	36023191	1036	LTR/Gypsy/TAT
Pl10	36023547	36025375	1828	LTR/Gypsy/TEKAY-DEL
Pl10	36025368	36029601	4233	LTR/Gypsy/TEKAY-DEL
Pl10	36029598	36031252	1654	LTR/Gypsy/CRM
Pl10	36031252	36037670	6418	LTR/Copia/SIRE
Pl10	36037756	36038662	906	LTR/Copia/SIRE
Pl10	36038661	36040751	2090	LTR/Gypsy/CRM
Pl10	36040752	36043320	2568	LTR/Copia/TAR-TORK
Pl10	36045647	36048225	2578	LTR/Gypsy/TEKAY-DEL
Pl10	36048195	36049075	880	LTR/Gypsy/TEKAY-DEL
Pl10	36049094	36051810	2716	LTR/Gypsy/CRM
Pl10	36050579	36052068	1489	LTR/Gypsy/TEKAY-DEL
Pl10	36051814	36052569	755	LTR/Gypsy/TEKAY-DEL
Pl10	36052667	36054767	2100	LTR/Gypsy/TAT
Pl10	36052865	36053845	980	LTR/Gypsy/TEKAY-DEL
Pl10	36053846	36055385	1539	LTR/Copia/SIRE
Pl10	36054400	36055761	1361	LTR/Gypsy/TEKAY-DEL
Pl10	36055762	36059748	3986	LTR/Gypsy/TEKAY-DEL
Pl10	36057069	36060119	3050	LTR/Gypsy/TEKAY-DEL
Pl10	36331145	36333070	1925	LTR/Gypsy/TAT
Pl10	37871822	37872843	1021	LTR/Gypsy/TAT
Pl10	38082463	38083905	1442	LTR/Gypsy/CRM
Pl10	38096941	38097696	755	LTR/Gypsy/TAT
Pl10	38097696	38100200	2504	LTR/Gypsy/TEKAY-DEL
Pl10	38100198	38100920	722	LTR/Gypsy/TAT
Pl10	38211008	38212801	1793	LTR/Copia/SIRE
Pl10	38326751	38330014	3263	LTR/Copia/ALE-RETROFIT
Pl10	38333265	38336948	3683	LTR/Gypsy/CRM
Pl10	38336948	38339576	2628	LTR/Gypsy/TEKAY-DEL
Pl10	38339549	38343597	4048	LTR/Gypsy/CRM
Pl10	38351733	38354364	2631	LTR/Gypsy/TEKAY-DEL
Pl10	38354649	38356935	2286	LTR/Gypsy/TEKAY-DEL
Pl10	38356932	38359571	2639	LTR/Gypsy/TAT
Pl10	38358918	38360714	1796	LTR/Gypsy/TEKAY-DEL
Pl10	38360704	38362992	2288	LTR/Gypsy/TEKAY-DEL
Pl10	38362985	38364462	1477	LTR/Copia/SIRE
Pl10	38364512	38365836	1324	LTR/Gypsy/TEKAY-DEL
Pl10	38365827	38367188	1361	LTR/Gypsy/TEKAY-DEL
Pl10	38366277	38367568	1291	LTR/Gypsy/TEKAY-DEL
Pl10	38367646	38376407	8761	LTR/Gypsy/TEKAY-DEL
Pl10	38376278	38378625	2347	LTR/Gypsy/TAT
Pl10	38378625	38388376	9751	LTR/Gypsy/TEKAY-DEL
Pl10	38544130	38545019	889	LTR/Gypsy/TAT
Pl10	38551115	38551714	599	LTR/Gypsy/TAT
Pl10	38551525	38552643	1118	LTR/Gypsy/TAT
Pl10	38552743	38554462	1719	LTR/Gypsy/TAT
Pl10	38554463	38557077	2614	LTR/Gypsy/TEKAY-DEL
Pl10	38557078	38558431	1353	LTR/Gypsy/TAT
Pl10	38558771	38559933	1162	LTR/Gypsy/TAT
Pl10	38558802	38564010	5208	LTR/Gypsy/TEKAY-DEL
Pl10	38564013	38574074	10061	LTR/Gypsy/TEKAY-DEL
Pl10	38574072	38578886	4814	LTR/Gypsy/TEKAY-DEL
Pl10	38578888	38579938	1050	LTR/Gypsy/TAT
Pl10	38693891	38700303	6412	LTR/Copia/SIRE
Pl10	38766015	38775859	9844	LTR/Gypsy/TEKAY-DEL
Pl10	38776485	38780474	3989	LTR/Gypsy/TEKAY-DEL
Pl10	38777270	38781728	4458	LTR/Gypsy/TEKAY-DEL
Pl10	38781731	38784540	2809	LTR/Gypsy/TEKAY-DEL
Pl10	38784541	38786324	1783	LTR/Gypsy/TEKAY-DEL
Pl10	38786325	38788143	1818	LTR/Gypsy/TEKAY-DEL
Pl10	38786591	38788416	1825	LTR/Gypsy/TAT
Pl10	38786876	38792086	5210	LTR/Gypsy/TEKAY-DEL
Pl10	38792179	38799074	6895	LTR/Gypsy/TEKAY-DEL
Pl10	38799075	38802454	3379	LTR/Gypsy/TEKAY-DEL
Pl10	38802455	38806471	4016	LTR/Gypsy/TEKAY-DEL
Pl10	38806658	38811541	4883	LTR/Gypsy/TEKAY-DEL
Pl10	38810283	38813951	3668	LTR/Gypsy/TEKAY-DEL
Pl10	38813977	38816235	2258	LTR/Gypsy/TAT
Pl10	38815412	38817777	2365	LTR/Gypsy/TAT
Pl10	38816561	38818225	1664	LTR/Gypsy/TAT
Pl10	38818208	38820532	2324	LTR/Gypsy/TAT
Pl10	38818469	38820121	1652	LTR/Gypsy/TEKAY-DEL
Pl10	38820122	38821757	1635	LTR/Gypsy/TAT
Pl10	38821127	38824289	3162	LTR/Gypsy/TEKAY-DEL
Pl10	38824290	38826541	2251	LTR/Gypsy/TAT
Pl10	38826542	38828207	1665	LTR/Gypsy/TAT
Pl10	38826954	38827486	532	LTR/Gypsy/TEKAY-DEL
Pl10	38828963	38829868	905	LTR/Copia/SIRE
Pl10	39550938	39551668	730	LTR/Gypsy/TEKAY-DEL
Pl10	39550981	39551679	698	LTR/Gypsy/TEKAY-DEL
Pl10	39551657	39555057	3400	LTR/Gypsy/TEKAY-DEL
Pl10	39555045	39566159	11114	LTR/Gypsy/TAT
Pl10	43557717	43559788	2071	LTR/Gypsy/TEKAY-DEL
Pl10	44568714	44579606	10892	LTR/Gypsy/TAT
Pl11	9501410	9502156	746	LINE
Pl11	9502139	9503704	1565	DNA/Helitron
Pl11	9509614	9510199	585	LTR/Gypsy
Pl11	9510246	9511109	863	LTR/Gypsy
Pl11	9514351	9516356	2005	LTR/Gypsy/TEKAY-DEL
Pl11	9515089	9516512	1423	LTR/Gypsy/TEKAY-DEL
Pl11	9516773	9517497	724	DNA/MULE
Pl11	9521841	9522454	613	DNA/CACTA
Pl11	9522444	9524375	1931	LTR/Copia/TAR-TORK
Pl11	9524363	9527284	2921	LTR/Copia/TAR-TORK
Pl11	9526745	9527901	1156	LTR/Copia/TAR-TORK
Pl11	11029409	11030368	959	LTR/Gypsy
Pl11	11051096	11054287	3191	LTR/Gypsy/CRM
Pl11	12378686	12386572	7886	LTR/Gypsy/CRM
Pl11	13500003	13500814	811	LTR/Copia/IVANA-ORYCO
Pl11	14413742	14415981	2239	LTR/Gypsy/TEKAY-DEL
Pl11	14663629	14666115	2486	LTR/Gypsy/TEKAY-DEL
Pl11	14792197	14793032	835	DNA/CACTA
Pl11	14792375	14793165	790	LTR/Gypsy
Pl11	14793169	14794117	948	LTR/Gypsy/TAT
Pl11	14796101	14796796	695	DNA/CACTA
Pl11	14804404	14807701	3297	LTR/Gypsy/ATHILA
Pl11	14826231	14828417	2186	LTR/Gypsy/TEKAY-DEL
Pl11	14828418	14829935	1517	LTR/Gypsy/TAT
Pl11	14831849	14832825	976	LTR/Gypsy/CRM
Pl11	14834569	14835144	575	LTR/Gypsy/TAT
Pl11	14834665	14835183	518	LTR
Pl11	14835243	14837745	2502	LTR/Gypsy
Pl11	14837746	14838487	741	LTR/Gypsy/CRM
Pl11	14838193	14838794	601	LTR/Gypsy/TAT
Pl11	14838795	14841524	2729	LTR/Gypsy/TAT
Pl11	14843471	14844377	906	LTR
Pl11	14844408	14846883	2475	LTR/Gypsy/TEKAY-DEL
Pl11	14847295	14849030	1735	LTR/Gypsy
Pl11	14849032	14850152	1120	LTR/Gypsy/CRM
Pl11	14850180	14850814	634	LTR/Gypsy
Pl11	14850811	14851349	538	LTR/Gypsy
Pl11	14850900	14852076	1176	LTR/Gypsy
Pl11	14852431	14853041	610	LTR/Gypsy/ATHILA
Pl11	14853561	14854403	842	LTR/Gypsy/TAT
Pl11	15095171	15096918	1747	LTR/Gypsy/TEKAY-DEL
Pl11	15095507	15097318	1811	LTR/Gypsy/TEKAY-DEL
Pl11	15309655	15310293	638	LTR/Gypsy/CRM
Pl11	16183319	16184133	814	LTR/Gypsy/TEKAY-DEL
Pl11	16183510	16185888	2378	LTR/Gypsy/CRM
Pl11	16183877	16186009	2132	LTR/Gypsy/TEKAY-DEL
Pl11	16185998	16188276	2278	LTR/Gypsy/TEKAY-DEL
Pl11	16186826	16190305	3479	LTR/Gypsy/TEKAY-DEL
Pl11	16189680	16191406	1726	LTR/Gypsy/TAT
Pl11	16190049	16192086	2037	LTR/Gypsy/TEKAY-DEL
Pl11	16620680	16621688	1008	LTR/Copia/SIRE
Pl11	16621400	16624679	3279	LTR/Gypsy/TEKAY-DEL
Pl11	16621935	16625432	3497	LTR/Copia/SIRE
Pl11	16625358	16625966	608	LTR/Gypsy/TAT
Pl11	16625426	16626260	834	LTR/Copia/SIRE
Pl11	16732686	16735159	2473	LTR/Copia/SIRE
Pl11	16735051	16737631	2580	LTR/Gypsy/TEKAY-DEL
Pl11	16739215	16740013	798	LTR/Gypsy/TAT
Pl11	17286890	17287829	939	LTR/Gypsy/TAT
Pl11	17358165	17360627	2462	LTR/Gypsy/TEKAY-DEL
Pl11	17360624	17363415	2791	LTR/Copia/SIRE
Pl11	17363417	17369832	6415	LTR/Copia/SIRE
Pl11	17369833	17371443	1610	LTR/Copia/SIRE
Pl11	17370496	17373169	2673	LTR/Gypsy/TAT
Pl11	20887294	20890043	2749	LTR/Gypsy/TEKAY-DEL
Pl11	20890044	20892231	2187	LTR/Gypsy/TEKAY-DEL
Pl11	21179466	21182965	3499	LTR/Gypsy/TEKAY-DEL
Pl11	21182966	21184678	1712	LTR/Gypsy/TEKAY-DEL
Pl11	24424944	24434582	9638	LTR/Gypsy/TAT
Pl11	24434583	24436347	1764	LTR/Gypsy
Pl11	24439083	24445503	6420	LTR/Copia/SIRE
Pl11	24445504	24446282	778	DNA/DTC
Pl11	24446283	24446856	573	DNA/CACTA
Pl11	24446860	24448469	1609	LTR/Gypsy/TAT
Pl11	24448313	24449684	1371	LTR/Copia/IVANA-ORYCO
Pl11	24448466	24451021	2555	LTR/Gypsy/TEKAY-DEL
Pl11	24451023	24455142	4119	LTR/Gypsy/TAT
Pl11	24455127	24456224	1097	DNA/CACTA
Pl11	24547871	24550626	2755	LTR/Gypsy/TAT
Pl11	25499904	25501036	1132	LTR/Gypsy/TEKAY-DEL
Pl11	25501035	25503720	2685	LTR/Gypsy/CRM
Pl11	25503709	25512408	8699	LTR/Gypsy/TEKAY-DEL
Pl11	25512392	25515100	2708	LTR/Gypsy/CRM
Pl11	25513841	25515101	1260	LTR/Gypsy/TAT
Pl11	25515101	25518701	3600	LTR/Gypsy/TAT
Pl11	25517463	25519991	2528	LTR/Gypsy/TAT
Pl11	25517732	25520196	2464	LTR/Gypsy/TEKAY-DEL
Pl11	25613147	25613827	680	LTR/Gypsy/TAT
Pl11	25614017	25617064	3047	LTR/Gypsy/TEKAY-DEL
Pl11	25617065	25618749	1684	LTR/Gypsy/TEKAY-DEL
Pl11	25619149	25620899	1750	LTR/Gypsy/TAT
Pl11	25625277	25627027	1750	LTR/Gypsy/TAT
Pl11	25626186	25627184	998	LTR/Gypsy/TEKAY-DEL
Pl11	25627185	25629212	2027	LTR/Gypsy/TEKAY-DEL
Pl11	25628607	25633908	5301	LTR/Gypsy/TEKAY-DEL
Pl11	25633909	25636470	2561	LTR/Gypsy/TEKAY-DEL
Pl11	25636463	25639503	3040	LTR/Gypsy/CRM
Pl11	25637854	25640018	2164	LTR/Gypsy/TEKAY-DEL
Pl11	25640019	25640928	909	LTR/Gypsy/TAT
Pl11	25640943	25642373	1430	LTR/Gypsy/CRM
Pl11	25643937	25644962	1025	LTR/Gypsy/TAT
Pl11	26065397	26066243	846	LTR/Gypsy/TEKAY-DEL
Pl11	26065784	26067117	1333	LTR/Gypsy/TEKAY-DEL
Pl11	26066443	26067764	1321	LTR/Gypsy/TEKAY-DEL
Pl11	26163771	26170061	6290	LTR/Gypsy/TAT
Pl11	26170040	26171953	1913	LTR/Gypsy/CRM
Pl11	26170939	26174642	3703	LTR/Gypsy/TEKAY-DEL
Pl11	26172120	26178054	5934	LTR/Gypsy/TEKAY-DEL
Pl11	26176843	26178852	2009	LTR/Gypsy/CRM
Pl11	26178853	26183215	4362	LTR/Gypsy/TAT
Pl11	26182598	26184771	2173	LTR/Gypsy/TEKAY-DEL
Pl11	26184490	26185136	646	LTR/Gypsy/TAT
Pl11	26185137	26187590	2453	LTR/Gypsy/TEKAY-DEL
Pl11	26187590	26188187	597	LTR/Gypsy/TAT
Pl11	26792261	26793318	1057	LTR/Gypsy/TAT
Pl11	28132496	28133440	944	LTR/Gypsy/TAT
Pl11	28133441	28135950	2509	LTR/Gypsy/TEKAY-DEL
Pl11	28985408	28986371	963	LTR/Gypsy/CRM
Pl11	28987293	28988110	817	LTR/Gypsy/TAT
Pl11	28988108	28990402	2294	LTR/Gypsy/TEKAY-DEL
Pl11	28988109	28990711	2602	LTR/Gypsy/TEKAY-DEL
Pl11	28990710	28993554	2844	LTR/Gypsy/TAT
Pl11	28993551	28994715	1164	LTR/Gypsy/TEKAY-DEL
Pl11	28994716	28997238	2522	LTR/Gypsy/TAT
Pl11	29037100	29037781	681	LTR/Gypsy/TAT
Pl11	29037782	29042970	5188	LTR/Gypsy/TAT
Pl11	29697980	29703128	5148	DNA/CACTA
Pl11	29703128	29703935	807	LTR/Gypsy/CRM
Pl11	29703936	29705889	1953	DNA/CACTA
Pl11	29707025	29712546	5521	LTR/Gypsy/TAT
Pl11	29716871	29718256	1385	LTR/Copia/TAR-TORK
Pl11	29717403	29718876	1473	LTR/Gypsy/TAT
Pl11	29718874	29720047	1173	LTR/Gypsy/CRM
Pl11	29719535	29720466	931	LTR/Gypsy/TEKAY-DEL
Pl11	29719806	29720834	1028	LTR/Gypsy/TEKAY-DEL
Pl11	29722792	29723659	867	LTR/Gypsy/TAT
Pl11	29723370	29724710	1340	LTR/Gypsy/TEKAY-DEL
Pl11	29723660	29724558	898	LTR/Gypsy/TEKAY-DEL
Pl11	29724695	29730911	6216	LTR/Gypsy/TEKAY-DEL
Pl11	29730502	29732370	1868	LTR/Gypsy/TEKAY-DEL
Pl11	29732368	29733707	1339	LTR/Copia/TAR-TORK
Pl11	29733710	29734623	913	LTR/Gypsy/TAT
Pl11	29733843	29734641	798	LTR/Gypsy/TAT
Pl11	29735162	29736726	1564	LTR/Gypsy/TAT
Pl11	29736512	29737354	842	LTR/Gypsy/TAT
Pl11	29834079	29836534	2455	LTR/Gypsy/TEKAY-DEL
Pl11	29999574	30002805	3231	LTR/Gypsy/TEKAY-DEL
Pl11	30002806	30003892	1086	LTR/Gypsy/TEKAY-DEL
Pl11	30002945	30005105	2160	LTR/Gypsy/TAT
Pl11	30005086	30006128	1042	LTR/Gypsy/TEKAY-DEL
Pl11	30322397	30323546	1149	LTR/Gypsy/TEKAY-DEL
Pl11	30323703	30324299	596	LTR/Copia/SIRE
Pl11	31551289	31552126	837	LTR/Gypsy/TEKAY-DEL
Pl11	32682295	32683402	1107	LTR/Copia/SIRE
Pl11	34038906	34039854	948	LINE
Pl11	34039895	34040744	849	LINE
Pl11	34047153	34048334	1181	LTR/Copia/SIRE
Pl11	34469497	34470591	1094	LTR/Gypsy/TAT
Pl11	35225144	35227606	2462	LTR/Gypsy/TEKAY-DEL
Pl11	37330257	37334034	3777	LTR/Gypsy/ATHILA
Pl11	37330510	37334617	4107	LTR/Gypsy
Pl11	37334054	37334834	780	LTR/Gypsy/ATHILA
Pl11	37363683	37365057	1374	LTR/Gypsy/CRM
Pl11	37368425	37370842	2417	LTR/Gypsy/TEKAY-DEL
Pl11	37369695	37370875	1180	LTR/Gypsy/TEKAY-DEL
Pl11	37371865	37373036	1171	LTR/Copia/SIRE
Pl11	44890056	44891130	1074	LTR/Copia/IVANA-ORYCO
Pl11	44891378	44892149	771	LTR/Copia/IVANA-ORYCO
Pl11	44901192	44902952	1760	LINE
Pl11	44901384	44903186	1802	LTR
Pl11	44906223	44906849	626	LTR/Gypsy/TEKAY-DEL
Pl11	44907568	44908178	610	DNA/DTC
Pl11	44911828	44912336	508	LINE
Pl11	44911895	44912573	678	LINE
Pl11	44915986	44916496	510	DNA/DTC
Pl11	44917927	44918618	691	DNA/CACTA
