# Supplementary material for: Selection signatures and population dynamics of transposable elements in lima bean
Source: Commun Biol. 2023 Aug 2;6:803. doi: 10.1038/s42003-023-05144-y (PMC10397206; doi:10.1038/s42003-023-05144-y)
Supplement: Supplementary file 10 — Supplementary Data 7 [file 42003_2023_5144_MOESM10_ESM.xlsx]

## Sheet: Sheet1
Trait	Genes	Common bean	Chr	Gene start	Gene end	Lima bean	Chr	Gene start	Gene end	Gene sense	TE start	TE end	TE size	TE taxonomy	TE sense	Present in DOM_MI accessions	Present in WILD_MI accessions	Present in DOM_AI accessions	Present in WILD_AI accessions
Pod shattering	PDH1	Phvul.003G252100	3	47990171	47991011	Pl03G0000340600	3	40268335	40269441	Forward	40260609	40266959	6350	LTR/Copia/TAR-TORK	Forward	18	12	11	14
Cyanogenesis	CYP83E47	Phvul.010G077000	10	20385333	20387250	Pl10G0000253500	10	42535534	42536850	Reverse	42538112	42538873	761	LTR/Gypsy/TAT	Reverse	18	13	14	14
											42538874	42539603	729	LTR/Copia/TAR-TORK	Forward	18	13	14	14
											42539597	42541105	1508	LTR/Gypsy/TAT	Forward	18	13	14	14
											42539604	42540953	1349	LTR/Gypsy/TAT	Reverse	18	13	14	14
											42540653	42541374	721	LTR/Copia/TAR-TORK	Forward	18	13	14	14
											42541543	42542105	562	LTR/Gypsy	Reverse	18	13	14	14
											42541672	42543350	1678	LTR/Gypsy/TAT	Reverse	18	13	14	14
											42542496	42543606	1110	LTR/Copia/TAR-TORK	Forward	18	13	14	14
	UGT85K31	Phvul.006G017500	6	4804136	4806473	Pl06G0000093600	6	14063476	14065837	Forward	14056056	14058420	2364	LTR/Gypsy/TEKAY-DEL	Forward	18	11	12	14
	Beta-glucosidase	Phvul.005G151200	5	38138113	38140914	Pl05G0000263800	5	35407398	35410281	Reverse	35411534	35412227	693	LTR/Copia	Forward	18	12	13	15
											35415363	35415937	574	LTR/Copia	Forward	18	12	13	15
											35416083	35417546	1463	LTR/Copia	Forward	18	6	13	15
Photoperiodic flowering	GIGANTEA	Phvul.004G088300	4	18702194	18720128	Pl04G0000200500	4	27288872	27321159	Forward	27284761	27288824	4063	LTR/Copia/ALE-RETROFIT	Reverse	18	13	12	15
											27298712	27301191	2479	LTR/Gypsy/TAT	Reverse	18	9	9	12
											27301637	27302712	1075	LTR/Gypsy/TAT	Forward	18	13	10	10
											27310179	27310734	555	LTR/Gypsy/TAT	Forward	18	13	14	14
											27311439	27312459	1020	LTR/Gypsy/TAT	Forward	18	13	9	9
Flowering time	MYB56	Phvul.001G064600	1	81161863	8118029	Pl01G0000079800	1	7737015	7738854	Reverse	7743063	7746381	3318	LTR/Gypsy/CRM	Forward	18	13	14	13
	SWINGER	Phvul.007G213900	7	45288733	45299933	Pl07G0000258000	7	33045591	33059819	Reverse	33064350	33066134	1784	LTR/Copia/SIRE	Reverse	18	13	14	14
Growth habit	KNUCKELS (KNU)	Phvul.001G087900	1	15832868	15833398	Pl01G0000114500	1	12152524	12153036	Reverse	12161568	12162273	705	LTR/Gypsy/TAT	Reverse	18	11	14	15
Drought tolerance	DREB1A	Phvul.004G122000	4	39326716	39327951	Pl04G0000312600	4	43610337	43611011	Forward	43591367	43600820	9453	LTR/Gypsy/TAT	Reverse	17	10	14	15
100 seed weight	100 seed weight	Phvul.006G075400	6	19457795	19460226	Pl06G0000187600	6	23977173	23979091	Forward	23968748	23969864	1116	LINE	Reverse	17	13	11	11
											23971412	23975383	3971	LINE	Reverse	17	13	11	11
	100 seed weight	Phvul.006G075500	6	19463658	19466541	Pl06G0000187700	6	23981615	23984678	Forward	23971412	23975383	3971	LINE	Reverse	17	13	11	11
Plant architecture	Invertase-pectin methylesterase inhibitor	Phvul.007G246700	7	48628860	48631054	Pl07G0000250500	7	32118364	32120437	Reverse	32122958	32126835	3877	DNA/CACTA	Reverse	18	12	14	15
											32126841	32128535	1694	DNA/CACTA	Forward	18	12	14	15
	SPL4	Phvul.011G164800	11	43283587	43284947	Pl11G0000342900	11	42499111	42500418	Forward	42492100	42493590	1490	LTR/Copia/SIRE	Forward	10	3	5	5
