# Supplementary material for: Selection signatures and population dynamics of transposable elements in lima bean
Source: Commun Biol. 2023 Aug 2;6:803. doi: 10.1038/s42003-023-05144-y (PMC10397206; doi:10.1038/s42003-023-05144-y)
Supplement: Supplementary file 11 — Supplementary Data 8 [file 42003_2023_5144_MOESM11_ESM.zip]

Archive with 6 entries (6 files):
- LimaBeanWGS_SupportingDataFigures.xlsx
- SupportingData_Figure1c.nwk
- SupportingData_Figure2b.nwk
- SupportingData_SupplementaryFigure1.nwk
- SupportingData_SupplementaryFigure2.nwk
- SupportingData_SupplementaryFigure12.nwk
