# Supplementary material for: Selection signatures and population dynamics of transposable elements in lima bean
Source: Commun Biol. 2023 Aug 2;6:803. doi: 10.1038/s42003-023-05144-y (PMC10397206; doi:10.1038/s42003-023-05144-y)
Supplement: Supplementary file 11 — Supplementary Data 8 [file 42003_2023_5144_MOESM11_ESM.zip › LimaBeanWGS_SupportingDataFigures.xlsx]

## Sheet: Figure 1a
Species	Taxonomy	Percentage
P.lunatus	LTR/Gypsy	34.8105
P.lunatus	DNA/CACTA	11.4747
P.lunatus	DNA/Helitron	9.64742
P.lunatus	LTR/Copia	10.5599
P.lunatus	LINE	6.71821
P.lunatus	DNA/DTC	6.22308
P.lunatus	DNA/DTM	5.16355
P.lunatus	DNA/MULE	4.60229
P.lunatus	MITE/DTM	3.27643
P.lunatus	LTR/TRIM	2.55921
P.lunatus	DNA/DTA	1.15739
P.lunatus	LTR	1.10108
P.lunatus	DNA/DTH	0.580034
P.lunatus	MITE/DTA	0.466083
P.lunatus	DNA/hAT	0.43078
P.lunatus	DNA/DTT	0.342747
P.lunatus	SINEs	0.274377
P.lunatus	MITE/DTC	0.199303
P.lunatus	DNA/Harbinger	0.191706
P.lunatus	MITE/DTH	0.105014
P.lunatus	MITE/DTT	0.0764143
P.lunatus	pararetrovirus	0.0406649
P.vulgaris	DNA/CACTA	11.878
P.vulgaris	DNA/DTA	2.04516
P.vulgaris	DNA/DTC	7.2779
P.vulgaris	DNA/DTH	0.201911
P.vulgaris	DNA/DTM	4.95918
P.vulgaris	DNA/DTT	0.538428
P.vulgaris	DNA/Harbinger	0.14937
P.vulgaris	DNA/hAT	0.894051
P.vulgaris	DNA/Helitron	7.80981
P.vulgaris	DNA/MULE	5.24663
P.vulgaris	LINE	8.34607
P.vulgaris	LTR	1.83456
P.vulgaris	LTR/Copia	12.9049
P.vulgaris	LTR/Gypsy	29.4485
P.vulgaris	LTR/TRIM	1.83066
P.vulgaris	MITE/DTA	0.998263
P.vulgaris	MITE/DTC	0.435085
P.vulgaris	MITE/DTH	0.0959618
P.vulgaris	MITE/DTM	2.77334
P.vulgaris	MITE/DTT	0.0594876
P.vulgaris	pararetrovirus	0
P.vulgaris	SINEs	0.272688

## Sheet: Figure 1b
Species	Taxonomy	Percentage
P. lunatus	Unclassified	1.10108
P. lunatus	Copia	1.90857
P. lunatus	Copia/ALE-RETROFIT	1.28072
P. lunatus	Copia/IVANA-ORYCO	0.878541
P. lunatus	Copia/SIRE	5.09518
P. lunatus	Copia/TAR-TORK	1.39691
P. lunatus	Gypsy	4.222
P. lunatus	Gypsy/ATHILA	1.59755
P. lunatus	Gypsy/CRM	5.5988
P. lunatus	Gypsy/REINA	0.306998
P. lunatus	Gypsy/TAT	11.6704
P. lunatus	Gypsy/TEKAY-DEL	11.4148
P. lunatus	TRIM	2.55921
P.vulgaris	Unclassified	1.83456
P.vulgaris	Copia	2.09944
P.vulgaris	Copia/ALE-RETROFIT	2.04559
P.vulgaris	Copia/IVANA-ORYCO	0.859748
P.vulgaris	Copia/SIRE	6.20538
P.vulgaris	Copia/TAR-TORK	1.69475
P.vulgaris	Gypsy	3.98393
P.vulgaris	Gypsy/ATHILA	1.33391
P.vulgaris	Gypsy/CRM	5.44594
P.vulgaris	Gypsy/REINA	0.372558
P.vulgaris	Gypsy/TAT	16.7846
P.vulgaris	Gypsy/TEKAY-DEL	1.52757
P.vulgaris	TRIM	1.83066

## Sheet: Figure 1c and 2b
Newick files for the neighbor joining trees displayed in figures 1c and 2b are provided as separate files

## Sheet: Figure 2a
Gene Pool	Id	Raw reads	Mapping rate
DOM_AI	G25172	28816477	89.04
WILD_MI	G25229	28639678	94.13
WILD_MI	G25230	28223550	94.91
WILD_MI	G25231	26809298	94.3
WILD_MI	G25232	26610064	91.32
DOM_MI	G25254	28053223	93.05
DOM_MI	G25293	27639831	94.11
DOM_MI	G25400	28347860	95.17
DOM_MI	G25514	28490175	94.6
DOM_AI	G25540	27947199	87.73
DOM_MI	G25811	27920196	95.77
DOM_MI	G25815D	27118117	96.14
DOM_AI	G25897	27784120	88.59
DOM_AI	G25898	26535899	89.03
DOM_AI	G25900	27629133	89.24
DOM_AI	G25910	28854426	88.62
WILD_AI	G25914	28827439	88.61
WILD_AI	G25915	26574991	87.75
WILD_AI	G25916	28872395	88.99
DOM_AI	G25955	26315155	87.58
WILD_MI	G25970	27523637	95.3
DOM_AI	G25981	28230862	87.64
DOM_AI	G25987	28514123	88.15
DOM_AI	G26184	28911629	89.18
WILD_MI	G26256	27987252	93.13
DOM_MI	G26315	27363507	95.14
DOM_MI	G26323	27398047	93.47
WILD_AI	G26348	27960195	88.57
WILD_MI	G26358	26317154	94.76
WILD_MI	G26360	27741017	95.19
DOM_MI	G26444	27552857	94.83
WILD_AI	G26460	29120168	88.68
WILD_AI	G26463	27063839	88.75
WILD_AI	G26464	26284830	88.56
WILD_AI	G26465	28223059	89.16
WILD_AI	G26467	28444034	86.22
WILD_AI	G26468	28641437	86.7
WILD_AI	G26469	29108161	86.59
WILD_MI	G26517	27190068	95.27
WILD_MI	G26518	26269668	93.66
DOM_MI	G26529	26519982	95.66
WILD_AI	G26607	27738756	88.71
WILD_AI	G26608	27397314	83.49
WILD_AI	G26609	27168432	88.86
DOM_AI	G26659	28731233	88.15
DOM_AI	G26661	28319529	88.72
WILD_MI	G26680	28273121	93.59
DOM_AI	G26703	29019315	88.34
DOM_AI	G26709	27698308	88.19
DOM_MI	G26717	27772956	94.84
WILD_MI	G26741	27495979	94.7
WILD_MI	G26742	26914359	89.72
WILD_AI	G26751	28798637	86.19
DOM_MI	G27419	28353023	96.12
DOM_MI	G27422	27797427	95.87
DOM_MI	G27423	28274783	95.36
DOM_MI	G27424	27570023	96.02
DOM_MI	G27429	26355636	87.18
DOM_MI	G27435	28541298	94.24
DOM_MI	G27445	27767903	97.2

## Sheet: Figure 2c
	Figure2c. Selective sweeps in Andean gene pools										Fst-gene by gene
	Chr	Pos_start	Pos_stop	XP-CLR_norm	Approach		Chr	Start_pos	End_pos	FST_W_D_AI	Approach		Chr	Start_pos	End_pos	FST	Approach		Chr	Start_pos	End_pos	piWpiD_piW_AI	Approach
	Pl01	38725001	38775000	26.52	XP-CLR		Pl01	1	50000	-0.01	Fst-50Kb		Pl01	6264	7469	0.31	Fst-gene by gene		Pl01	1	50000	-0.56	π– 50 Kb
	Pl01	36690001	36740000	23.78	XP-CLR		Pl01	5001	55000	0.03	Fst-50Kb		Pl01	8151	9442	0.05	Fst-gene by gene		Pl01	5001	55000	-0.84	π– 50 Kb
	Pl01	34120001	34170000	23.38	XP-CLR		Pl01	10001	60000	0.03	Fst-50Kb		Pl01	16720	21457	0.09	Fst-gene by gene		Pl01	10001	60000	-0.84	π– 50 Kb
	Pl01	31760001	31810000	23.23	XP-CLR		Pl01	15001	65000	0.03	Fst-50Kb		Pl01	22654	29696	0.14	Fst-gene by gene		Pl01	15001	65000	-0.84	π– 50 Kb
	Pl01	39465001	39515000	22.32	XP-CLR		Pl01	20001	70000	0.03	Fst-50Kb		Pl01	29584	31031	0.34	Fst-gene by gene		Pl01	20001	70000	-0.95	π– 50 Kb
	Pl01	34775001	34825000	19.99	XP-CLR		Pl01	25001	75000	0.04	Fst-50Kb		Pl01	35209	42927	0.01	Fst-gene by gene		Pl01	25001	75000	-1.29	π– 50 Kb
	Pl01	26565001	26615000	17	XP-CLR		Pl01	30001	80000	0.05	Fst-50Kb		Pl01	44477	53658	0.01	Fst-gene by gene		Pl01	30001	80000	-1.46	π– 50 Kb
	Pl01	41775001	41825000	16.82	XP-CLR		Pl01	35001	85000	0.05	Fst-50Kb		Pl01	63983	66008	0.04	Fst-gene by gene		Pl01	35001	85000	-1.37	π– 50 Kb
	Pl01	36370001	36420000	15.55	XP-CLR		Pl01	40001	90000	0.05	Fst-50Kb		Pl01	69171	82711	0.09	Fst-gene by gene		Pl01	40001	90000	-0.86	π– 50 Kb
	Pl01	39255001	39305000	13.26	XP-CLR		Pl01	45001	95000	0.06	Fst-50Kb		Pl01	85937	88649	0.02	Fst-gene by gene		Pl01	45001	95000	-0.98	π– 50 Kb
	Pl01	38870001	38920000	12.57	XP-CLR		Pl01	50001	100000	0.06	Fst-50Kb		Pl01	90940	93506	0.08	Fst-gene by gene		Pl01	50001	100000	-0.98	π– 50 Kb
	Pl01	27215001	27265000	12.21	XP-CLR		Pl01	55001	105000	0.06	Fst-50Kb		Pl01	4912020	4917807	0.05	Fst-gene by gene		Pl01	55001	105000	-0.88	π– 50 Kb
	Pl01	40920001	40970000	12.21	XP-CLR		Pl01	60001	110000	0.06	Fst-50Kb		Pl01	4924087	4928100	0.13	Fst-gene by gene		Pl01	60001	110000	-0.88	π– 50 Kb
	Pl01	39510001	39560000	11.86	XP-CLR		Pl01	65001	115000	0.06	Fst-50Kb		Pl01	4944279	4946849	0.19	Fst-gene by gene		Pl01	65001	115000	-0.88	π– 50 Kb
	Pl01	38185001	38235000	11.56	XP-CLR		Pl01	70001	120000	0.05	Fst-50Kb		Pl01	4956527	4958096	0	Fst-gene by gene		Pl01	70001	120000	-0.8	π– 50 Kb
	Pl01	34640001	34690000	11.26	XP-CLR		Pl01	75001	125000	0.05	Fst-50Kb		Pl01	4975712	4977018	0.07	Fst-gene by gene		Pl01	75001	125000	-0.59	π– 50 Kb
	Pl01	25665001	25715000	11.26	XP-CLR		Pl01	80001	130000	0.03	Fst-50Kb		Pl01	4986568	4989257	0.09	Fst-gene by gene		Pl01	80001	130000	-0.17	π– 50 Kb
	Pl01	39400001	39450000	10.62	XP-CLR		Pl01	85001	135000	0.02	Fst-50Kb		Pl01	4996382	4997377	0.08	Fst-gene by gene		Pl01	85001	135000	-0.12	π– 50 Kb
	Pl01	35945001	35995000	10.46	XP-CLR		Pl01	90001	140000	0	Fst-50Kb		Pl01	5036338	5037866	0.1	Fst-gene by gene		Pl01	90001	140000	0	π– 50 Kb
	Pl01	40905001	40955000	10.31	XP-CLR		Pl01	95001	145000	0	Fst-50Kb		Pl01	5058621	5063112	0.05	Fst-gene by gene		Pl01	95001	145000	0	π– 50 Kb
	Pl01	23075001	23125000	9.92	XP-CLR		Pl01	100001	150000	0	Fst-50Kb		Pl01	5062618	5069121	0.07	Fst-gene by gene		Pl01	100001	150000	0	π– 50 Kb
	Pl01	23080001	23130000	9.92	XP-CLR		Pl01	105001	155000	0	Fst-50Kb		Pl01	5073982	5079806	0	Fst-gene by gene		Pl01	105001	155000	0	π– 50 Kb
	Pl01	41690001	41740000	9.68	XP-CLR		Pl01	110001	160000	0	Fst-50Kb		Pl01	5080211	5088630	0.07	Fst-gene by gene		Pl01	110001	160000	0	π– 50 Kb
	Pl01	39645001	39695000	9.51	XP-CLR		Pl01	115001	165000	0	Fst-50Kb		Pl01	5096373	5096798	-0.02	Fst-gene by gene		Pl01	115001	165000	0	π– 50 Kb
	Pl01	21545001	21595000	8.7	XP-CLR		Pl01	120001	170000	0	Fst-50Kb		Pl01	5111220	5114803	-0.03	Fst-gene by gene		Pl01	120001	170000	0	π– 50 Kb
	Pl01	42045001	42095000	8.67	XP-CLR		Pl01	125001	175000	0	Fst-50Kb		Pl01	5113722	5128855	0.07	Fst-gene by gene		Pl01	125001	175000	0	π– 50 Kb
	Pl01	23095001	23145000	8.53	XP-CLR		Pl01	130001	180000	0	Fst-50Kb		Pl01	5145878	5160039	0.06	Fst-gene by gene		Pl01	130001	180000	0	π– 50 Kb
	Pl01	10850001	10900000	8.23	XP-CLR		Pl01	135001	185000	0	Fst-50Kb		Pl01	5162526	5162999	0	Fst-gene by gene		Pl01	135001	185000	0	π– 50 Kb
	Pl01	28150001	28200000	7.91	XP-CLR		Pl01	140001	190000	0	Fst-50Kb		Pl01	5163078	5164433	0.14	Fst-gene by gene		Pl01	140001	190000	0	π– 50 Kb
	Pl01	18380001	18430000	7.9	XP-CLR		Pl01	145001	195000	0	Fst-50Kb		Pl01	5175011	5175961	0.09	Fst-gene by gene		Pl01	145001	195000	0	π– 50 Kb
	Pl01	29810001	29860000	7.74	XP-CLR		Pl01	150001	200000	0	Fst-50Kb		Pl01	5190933	5192399	0.06	Fst-gene by gene		Pl01	150001	200000	0	π– 50 Kb
	Pl01	39940001	39990000	7.68	XP-CLR		Pl01	155001	205000	0	Fst-50Kb		Pl01	5202146	5218126	-0.07	Fst-gene by gene		Pl01	155001	205000	0	π– 50 Kb
	Pl01	42340001	42390000	7.48	XP-CLR		Pl01	160001	210000	0	Fst-50Kb		Pl01	5231495	5232016	0.28	Fst-gene by gene		Pl01	160001	210000	0	π– 50 Kb
	Pl01	40210001	40260000	7.45	XP-CLR		Pl01	165001	215000	0	Fst-50Kb		Pl01	5233586	5234302	-0.06	Fst-gene by gene		Pl01	165001	215000	0	π– 50 Kb
	Pl01	34945001	34995000	7.42	XP-CLR		Pl01	170001	220000	0	Fst-50Kb		Pl01	5239877	5240812	0.04	Fst-gene by gene		Pl01	170001	220000	0	π– 50 Kb
	Pl01	22815001	22865000	7.23	XP-CLR		Pl01	175001	225000	0	Fst-50Kb		Pl01	5243336	5244103	0.07	Fst-gene by gene		Pl01	175001	225000	0	π– 50 Kb
	Pl01	35035001	35085000	7.21	XP-CLR		Pl01	180001	230000	0	Fst-50Kb		Pl01	5258123	5259058	-0.12	Fst-gene by gene		Pl01	180001	230000	0	π– 50 Kb
	Pl01	21625001	21675000	7.12	XP-CLR		Pl01	185001	235000	0	Fst-50Kb		Pl01	5260577	5261368	-0.02	Fst-gene by gene		Pl01	185001	235000	0	π– 50 Kb
	Pl01	14440001	14490000	6.71	XP-CLR		Pl01	190001	240000	0	Fst-50Kb		Pl01	5279430	5280857	0.06	Fst-gene by gene		Pl01	190001	240000	0	π– 50 Kb
	Pl01	26075001	26125000	6.71	XP-CLR		Pl01	195001	245000	0	Fst-50Kb		Pl01	5284101	5289336	0.06	Fst-gene by gene		Pl01	195001	245000	0	π– 50 Kb
	Pl01	37100001	37150000	6.57	XP-CLR		Pl01	200001	250000	0	Fst-50Kb		Pl01	5290995	5293334	0	Fst-gene by gene		Pl01	200001	250000	0	π– 50 Kb
	Pl01	20395001	20445000	6.56	XP-CLR		Pl01	205001	255000	0	Fst-50Kb		Pl01	5304848	5310410	0.12	Fst-gene by gene		Pl01	205001	255000	0	π– 50 Kb
	Pl01	39450001	39500000	6.53	XP-CLR		Pl01	210001	260000	0	Fst-50Kb		Pl01	5319733	5328178	0.1	Fst-gene by gene		Pl01	210001	260000	0	π– 50 Kb
	Pl01	7540001	7590000	6.53	XP-CLR		Pl01	215001	265000	0	Fst-50Kb		Pl01	5321897	5322422	0.14	Fst-gene by gene		Pl01	215001	265000	0	π– 50 Kb
	Pl01	25400001	25450000	6.31	XP-CLR		Pl01	220001	270000	0	Fst-50Kb		Pl01	5333642	5338162	0.1	Fst-gene by gene		Pl01	220001	270000	0	π– 50 Kb
	Pl01	8150001	8200000	6.27	XP-CLR		Pl01	225001	275000	0	Fst-50Kb		Pl01	5343924	5344569	0.15	Fst-gene by gene		Pl01	225001	275000	0	π– 50 Kb
	Pl01	19550001	19600000	6.22	XP-CLR		Pl01	230001	280000	0	Fst-50Kb		Pl01	5347737	5352617	0.04	Fst-gene by gene		Pl01	230001	280000	0	π– 50 Kb
	Pl01	44755001	44805000	6.12	XP-CLR		Pl01	235001	285000	0	Fst-50Kb		Pl01	5356574	5358196	0.1	Fst-gene by gene		Pl01	235001	285000	0	π– 50 Kb
	Pl01	36890001	36940000	6.06	XP-CLR		Pl01	240001	290000	0	Fst-50Kb		Pl01	5382264	5383368	0.15	Fst-gene by gene		Pl01	240001	290000	0	π– 50 Kb
	Pl01	41760001	41810000	5.89	XP-CLR		Pl01	245001	295000	0	Fst-50Kb		Pl01	5405700	5407500	-0.02	Fst-gene by gene		Pl01	245001	295000	0	π– 50 Kb
	Pl01	18255001	18305000	5.72	XP-CLR		Pl01	250001	300000	0	Fst-50Kb		Pl01	5420171	5423825	0.03	Fst-gene by gene		Pl01	250001	300000	0	π– 50 Kb
	Pl01	7110001	7160000	5.45	XP-CLR		Pl01	255001	305000	0	Fst-50Kb		Pl01	5438821	5442239	0.08	Fst-gene by gene		Pl01	255001	305000	0	π– 50 Kb
	Pl01	13570001	13620000	5.37	XP-CLR		Pl01	260001	310000	0	Fst-50Kb		Pl01	5447066	5453940	0.07	Fst-gene by gene		Pl01	260001	310000	0	π– 50 Kb
	Pl01	38750001	38800000	5.31	XP-CLR		Pl01	265001	315000	0	Fst-50Kb		Pl01	5461898	5465484	0.28	Fst-gene by gene		Pl01	265001	315000	0	π– 50 Kb
	Pl01	17365001	17415000	5.27	XP-CLR		Pl01	270001	320000	0	Fst-50Kb		Pl01	5469408	5478493	0.12	Fst-gene by gene		Pl01	270001	320000	0	π– 50 Kb
	Pl01	6575001	6625000	5.18	XP-CLR		Pl01	275001	325000	0	Fst-50Kb		Pl01	5484758	5488268	0.14	Fst-gene by gene		Pl01	275001	325000	0	π– 50 Kb
	Pl01	8560001	8610000	4.96	XP-CLR		Pl01	280001	330000	0	Fst-50Kb		Pl01	5502457	5504895	0.15	Fst-gene by gene		Pl01	280001	330000	0	π– 50 Kb
	Pl01	37725001	37775000	4.9	XP-CLR		Pl01	285001	335000	0	Fst-50Kb		Pl01	5520626	5531367	0.09	Fst-gene by gene		Pl01	285001	335000	0	π– 50 Kb
	Pl01	44170001	44220000	4.65	XP-CLR		Pl01	290001	340000	0	Fst-50Kb		Pl01	5537443	5539881	0.2	Fst-gene by gene		Pl01	290001	340000	0	π– 50 Kb
	Pl01	35085001	35135000	4.31	XP-CLR		Pl01	295001	345000	0	Fst-50Kb		Pl01	5552520	5556825	0.13	Fst-gene by gene		Pl01	295001	345000	0	π– 50 Kb
	Pl01	35220001	35270000	4.25	XP-CLR		Pl01	300001	350000	0	Fst-50Kb		Pl01	5568954	5571709	0.02	Fst-gene by gene		Pl01	300001	350000	0	π– 50 Kb
	Pl01	27315001	27365000	4.23	XP-CLR		Pl01	305001	355000	0	Fst-50Kb		Pl01	5589407	5592699	0.11	Fst-gene by gene		Pl01	305001	355000	0	π– 50 Kb
	Pl01	8900001	8950000	4.09	XP-CLR		Pl01	310001	360000	0	Fst-50Kb		Pl01	5610840	5611700	0.08	Fst-gene by gene		Pl01	310001	360000	0	π– 50 Kb
	Pl01	22370001	22420000	4.09	XP-CLR		Pl01	315001	365000	0	Fst-50Kb		Pl01	5615427	5616356	0.11	Fst-gene by gene		Pl01	315001	365000	0	π– 50 Kb
	Pl01	22375001	22425000	4.09	XP-CLR		Pl01	320001	370000	0	Fst-50Kb		Pl01	5620668	5628225	0.15	Fst-gene by gene		Pl01	320001	370000	0	π– 50 Kb
	Pl01	29105001	29155000	3.93	XP-CLR		Pl01	325001	375000	0	Fst-50Kb		Pl01	5629954	5632767	0.04	Fst-gene by gene		Pl01	325001	375000	0	π– 50 Kb
	Pl01	8225001	8275000	3.86	XP-CLR		Pl01	330001	380000	0	Fst-50Kb		Pl01	5633716	5634329	0.09	Fst-gene by gene		Pl01	330001	380000	0	π– 50 Kb
	Pl01	23465001	23515000	3.85	XP-CLR		Pl01	335001	385000	0	Fst-50Kb		Pl01	5640708	5662009	0.1	Fst-gene by gene		Pl01	335001	385000	0	π– 50 Kb
	Pl01	24965001	25015000	3.7	XP-CLR		Pl01	340001	390000	0	Fst-50Kb		Pl01	5677569	5680845	0.07	Fst-gene by gene		Pl01	340001	390000	0	π– 50 Kb
	Pl01	38740001	38790000	3.42	XP-CLR		Pl01	345001	395000	0	Fst-50Kb		Pl01	5684562	5689315	0.15	Fst-gene by gene		Pl01	345001	395000	0	π– 50 Kb
	Pl01	10075001	10125000	3.35	XP-CLR		Pl01	350001	400000	0	Fst-50Kb		Pl01	5704810	5705523	0.08	Fst-gene by gene		Pl01	350001	400000	0	π– 50 Kb
	Pl01	37050001	37100000	3.34	XP-CLR		Pl01	355001	405000	0	Fst-50Kb		Pl01	5721084	5722453	0.13	Fst-gene by gene		Pl01	355001	405000	0	π– 50 Kb
	Pl01	39375001	39425000	3.22	XP-CLR		Pl01	360001	410000	0	Fst-50Kb		Pl01	5729218	5729883	0.11	Fst-gene by gene		Pl01	360001	410000	0	π– 50 Kb
	Pl01	19275001	19325000	3.11	XP-CLR		Pl01	365001	415000	0	Fst-50Kb		Pl01	5732950	5737439	0.15	Fst-gene by gene		Pl01	365001	415000	0	π– 50 Kb
	Pl01	26095001	26145000	3.07	XP-CLR		Pl01	370001	420000	0	Fst-50Kb		Pl01	5742740	5788272	0.23	Fst-gene by gene		Pl01	370001	420000	0	π– 50 Kb
	Pl01	6190001	6240000	2.83	XP-CLR		Pl01	375001	425000	0	Fst-50Kb		Pl01	5790179	5796612	0.19	Fst-gene by gene		Pl01	375001	425000	0	π– 50 Kb
	Pl01	25610001	25660000	2.75	XP-CLR		Pl01	380001	430000	0	Fst-50Kb		Pl01	5802743	5810112	0.19	Fst-gene by gene		Pl01	380001	430000	0	π– 50 Kb
	Pl01	17825001	17875000	2.74	XP-CLR		Pl01	385001	435000	0	Fst-50Kb		Pl01	5816580	5822794	0.14	Fst-gene by gene		Pl01	385001	435000	0	π– 50 Kb
	Pl01	37490001	37540000	2.66	XP-CLR		Pl01	390001	440000	0	Fst-50Kb		Pl01	5831368	5836903	0.14	Fst-gene by gene		Pl01	390001	440000	0	π– 50 Kb
	Pl01	37855001	37905000	2.66	XP-CLR		Pl01	395001	445000	0	Fst-50Kb		Pl01	5863348	5866111	0.29	Fst-gene by gene		Pl01	395001	445000	0	π– 50 Kb
	Pl01	15350001	15400000	2.59	XP-CLR		Pl01	400001	450000	0	Fst-50Kb		Pl01	5886894	5891069	0.08	Fst-gene by gene		Pl01	400001	450000	0	π– 50 Kb
	Pl01	31185001	31235000	2.54	XP-CLR		Pl01	405001	455000	0	Fst-50Kb		Pl01	5897037	5906300	0.16	Fst-gene by gene		Pl01	405001	455000	0	π– 50 Kb
	Pl01	32340001	32390000	2.54	XP-CLR		Pl01	410001	460000	0	Fst-50Kb		Pl01	5909011	5911030	0	Fst-gene by gene		Pl01	410001	460000	0	π– 50 Kb
	Pl01	25015001	25065000	2.43	XP-CLR		Pl01	415001	465000	0	Fst-50Kb		Pl01	5927451	5930335	0.11	Fst-gene by gene		Pl01	415001	465000	0	π– 50 Kb
	Pl01	41645001	41695000	2.42	XP-CLR		Pl01	420001	470000	0	Fst-50Kb		Pl01	5933583	5936273	0.09	Fst-gene by gene		Pl01	420001	470000	0	π– 50 Kb
	Pl01	10455001	10505000	2.41	XP-CLR		Pl01	425001	475000	0	Fst-50Kb		Pl01	5937712	5938100	0.01	Fst-gene by gene		Pl01	425001	475000	0	π– 50 Kb
	Pl01	32310001	32360000	2.41	XP-CLR		Pl01	430001	480000	0	Fst-50Kb		Pl01	5939124	5940796	0.06	Fst-gene by gene		Pl01	430001	480000	0	π– 50 Kb
	Pl01	35430001	35480000	2.41	XP-CLR		Pl01	435001	485000	0	Fst-50Kb		Pl01	5955916	5970000	0.08	Fst-gene by gene		Pl01	435001	485000	0	π– 50 Kb
	Pl01	10475001	10525000	2.37	XP-CLR		Pl01	440001	490000	0	Fst-50Kb		Pl01	5973789	5984254	0.13	Fst-gene by gene		Pl01	440001	490000	0	π– 50 Kb
	Pl01	23825001	23875000	2.3	XP-CLR		Pl01	445001	495000	0	Fst-50Kb		Pl01	6002646	6003440	0.14	Fst-gene by gene		Pl01	445001	495000	0	π– 50 Kb
	Pl01	18610001	18660000	2.26	XP-CLR		Pl01	450001	500000	0	Fst-50Kb		Pl01	6004809	6010669	0.12	Fst-gene by gene		Pl01	450001	500000	0	π– 50 Kb
	Pl01	24740001	24790000	2.21	XP-CLR		Pl01	455001	505000	0	Fst-50Kb		Pl01	6027576	6029899	0.32	Fst-gene by gene		Pl01	455001	505000	0	π– 50 Kb
	Pl01	24745001	24795000	2.21	XP-CLR		Pl01	460001	510000	0	Fst-50Kb		Pl01	6058839	6059613	0.05	Fst-gene by gene		Pl01	460001	510000	0	π– 50 Kb
	Pl01	26370001	26420000	2.21	XP-CLR		Pl01	465001	515000	0	Fst-50Kb		Pl01	6068715	6072507	0.04	Fst-gene by gene		Pl01	465001	515000	0	π– 50 Kb
	Pl01	18410001	18460000	2	XP-CLR		Pl01	470001	520000	0	Fst-50Kb		Pl01	6081157	6084611	0.11	Fst-gene by gene		Pl01	470001	520000	0	π– 50 Kb
	Pl01	18415001	18465000	2	XP-CLR		Pl01	475001	525000	0	Fst-50Kb		Pl01	6094384	6096958	0.19	Fst-gene by gene		Pl01	475001	525000	0	π– 50 Kb
	Pl01	18420001	18470000	2	XP-CLR		Pl01	480001	530000	0	Fst-50Kb		Pl01	6103525	6105783	0.14	Fst-gene by gene		Pl01	480001	530000	0	π– 50 Kb
	Pl01	31095001	31145000	1.94	XP-CLR		Pl01	485001	535000	0	Fst-50Kb		Pl01	6123842	6125806	0.18	Fst-gene by gene		Pl01	485001	535000	0	π– 50 Kb
	Pl01	31100001	31150000	1.94	XP-CLR		Pl01	490001	540000	0	Fst-50Kb		Pl01	6149271	6151794	0.16	Fst-gene by gene		Pl01	490001	540000	0	π– 50 Kb
	Pl01	13190001	13240000	1.91	XP-CLR		Pl01	495001	545000	0	Fst-50Kb		Pl01	6156274	6158944	0.07	Fst-gene by gene		Pl01	495001	545000	0	π– 50 Kb
	Pl01	12740001	12790000	1.89	XP-CLR		Pl01	500001	550000	0	Fst-50Kb		Pl01	6171940	6177637	0.17	Fst-gene by gene		Pl01	500001	550000	0	π– 50 Kb
	Pl01	24030001	24080000	1.84	XP-CLR		Pl01	505001	555000	0	Fst-50Kb		Pl01	6178697	6180911	0.15	Fst-gene by gene		Pl01	505001	555000	0	π– 50 Kb
	Pl01	17375001	17425000	1.79	XP-CLR		Pl01	510001	560000	0	Fst-50Kb		Pl01	6187528	6189351	0.17	Fst-gene by gene		Pl01	510001	560000	0	π– 50 Kb
	Pl01	30430001	30480000	1.58	XP-CLR		Pl01	515001	565000	0	Fst-50Kb		Pl01	6192985	6193851	0.21	Fst-gene by gene		Pl01	515001	565000	0	π– 50 Kb
	Pl01	15035001	15085000	1.52	XP-CLR		Pl01	520001	570000	0	Fst-50Kb		Pl01	6203910	6205229	0.18	Fst-gene by gene		Pl01	520001	570000	0	π– 50 Kb
	Pl01	12380001	12430000	1.45	XP-CLR		Pl01	525001	575000	0	Fst-50Kb		Pl01	6218452	6278884	0.09	Fst-gene by gene		Pl01	525001	575000	0	π– 50 Kb
	Pl01	8235001	8285000	1.42	XP-CLR		Pl01	530001	580000	0	Fst-50Kb		Pl01	6228365	6230574	0.21	Fst-gene by gene		Pl01	530001	580000	0	π– 50 Kb
	Pl01	7960001	8010000	1.4	XP-CLR		Pl01	535001	585000	0	Fst-50Kb		Pl01	6282222	6288247	0.1	Fst-gene by gene		Pl01	535001	585000	0	π– 50 Kb
	Pl01	31935001	31985000	1.16	XP-CLR		Pl01	540001	590000	0	Fst-50Kb		Pl01	6315806	6317206	0.07	Fst-gene by gene		Pl01	540001	590000	0	π– 50 Kb
	Pl01	32225001	32275000	1.15	XP-CLR		Pl01	545001	595000	0	Fst-50Kb		Pl01	6321414	6322886	0.14	Fst-gene by gene		Pl01	545001	595000	0	π– 50 Kb
	Pl01	23895001	23945000	1.13	XP-CLR		Pl01	550001	600000	0	Fst-50Kb		Pl01	6339661	6342716	0.08	Fst-gene by gene		Pl01	550001	600000	0	π– 50 Kb
	Pl01	23900001	23950000	1.13	XP-CLR		Pl01	555001	605000	0	Fst-50Kb		Pl01	6343186	6345488	0.12	Fst-gene by gene		Pl01	555001	605000	0	π– 50 Kb
	Pl01	40630001	40680000	1.06	XP-CLR		Pl01	560001	610000	0	Fst-50Kb		Pl01	6347542	6348645	0	Fst-gene by gene		Pl01	560001	610000	0	π– 50 Kb
	Pl01	16870001	16920000	1.03	XP-CLR		Pl01	565001	615000	0	Fst-50Kb		Pl01	6348950	6350221	0.2	Fst-gene by gene		Pl01	565001	615000	0	π– 50 Kb
	Pl01	23460001	23510000	1.02	XP-CLR		Pl01	570001	620000	0	Fst-50Kb		Pl01	6366763	6370826	0.14	Fst-gene by gene		Pl01	570001	620000	0	π– 50 Kb
	Pl01	10575001	10625000	0.95	XP-CLR		Pl01	575001	625000	0	Fst-50Kb		Pl01	6376496	6377095	0.16	Fst-gene by gene		Pl01	575001	625000	0	π– 50 Kb
	Pl01	25405001	25455000	0.89	XP-CLR		Pl01	580001	630000	0	Fst-50Kb		Pl01	6379455	6383801	-0.1	Fst-gene by gene		Pl01	580001	630000	0	π– 50 Kb
	Pl01	25410001	25460000	0.89	XP-CLR		Pl01	585001	635000	0	Fst-50Kb		Pl01	6384380	6385083	-0.03	Fst-gene by gene		Pl01	585001	635000	0	π– 50 Kb
	Pl01	25415001	25465000	0.89	XP-CLR		Pl01	590001	640000	0	Fst-50Kb		Pl01	6388442	6389641	-0.07	Fst-gene by gene		Pl01	590001	640000	0	π– 50 Kb
	Pl01	40395001	40445000	0.79	XP-CLR		Pl01	595001	645000	0	Fst-50Kb		Pl01	6390483	6392391	0.04	Fst-gene by gene		Pl01	595001	645000	0	π– 50 Kb
	Pl01	15645001	15695000	0.76	XP-CLR		Pl01	600001	650000	0	Fst-50Kb		Pl01	6392759	6397929	0.1	Fst-gene by gene		Pl01	600001	650000	0	π– 50 Kb
	Pl01	25450001	25500000	0.7	XP-CLR		Pl01	605001	655000	0	Fst-50Kb		Pl01	6406656	6408719	0.06	Fst-gene by gene		Pl01	605001	655000	0	π– 50 Kb
	Pl01	16700001	16750000	0.62	XP-CLR		Pl01	610001	660000	0	Fst-50Kb		Pl01	6421457	6424389	0.04	Fst-gene by gene		Pl01	610001	660000	0	π– 50 Kb
	Pl01	19475001	19525000	0.61	XP-CLR		Pl01	615001	665000	0	Fst-50Kb		Pl01	6437445	6440884	0.12	Fst-gene by gene		Pl01	615001	665000	0	π– 50 Kb
	Pl01	30010001	30060000	0.57	XP-CLR		Pl01	620001	670000	0	Fst-50Kb		Pl01	6448965	6452336	0.17	Fst-gene by gene		Pl01	620001	670000	0	π– 50 Kb
	Pl01	15905001	15955000	0.51	XP-CLR		Pl01	625001	675000	0	Fst-50Kb		Pl01	6458574	6461570	0.13	Fst-gene by gene		Pl01	625001	675000	0	π– 50 Kb
	Pl01	36620001	36670000	0.49	XP-CLR		Pl01	630001	680000	0	Fst-50Kb		Pl01	6467325	6470547	0.08	Fst-gene by gene		Pl01	630001	680000	0	π– 50 Kb
	Pl01	18925001	18975000	0.39	XP-CLR		Pl01	635001	685000	0	Fst-50Kb		Pl01	6474837	6478822	0.08	Fst-gene by gene		Pl01	635001	685000	0	π– 50 Kb
	Pl01	25920001	25970000	0.26	XP-CLR		Pl01	640001	690000	0	Fst-50Kb		Pl01	6497337	6499279	0.25	Fst-gene by gene		Pl01	640001	690000	0	π– 50 Kb
	Pl01	26855001	26905000	0.22	XP-CLR		Pl01	645001	695000	0	Fst-50Kb		Pl01	6503895	6504613	0.18	Fst-gene by gene		Pl01	645001	695000	0	π– 50 Kb
	Pl01	20805001	20855000	0.12	XP-CLR		Pl01	650001	700000	0	Fst-50Kb		Pl01	6509968	6518643	0.07	Fst-gene by gene		Pl01	650001	700000	0	π– 50 Kb
	Pl01	33665001	33715000	0.07	XP-CLR		Pl01	655001	705000	0	Fst-50Kb		Pl01	6520136	6520638	0.31	Fst-gene by gene		Pl01	655001	705000	0	π– 50 Kb
	Pl01	29860001	29910000	-0.03	XP-CLR		Pl01	660001	710000	0	Fst-50Kb		Pl01	6527026	6532049	0.15	Fst-gene by gene		Pl01	660001	710000	0	π– 50 Kb
	Pl01	24640001	24690000	-0.05	XP-CLR		Pl01	665001	715000	0	Fst-50Kb		Pl01	6542144	6546255	0.21	Fst-gene by gene		Pl01	665001	715000	0	π– 50 Kb
	Pl01	24645001	24695000	-0.05	XP-CLR		Pl01	670001	720000	0	Fst-50Kb		Pl01	6548821	6552647	0.26	Fst-gene by gene		Pl01	670001	720000	0	π– 50 Kb
	Pl01	19085001	19135000	-0.05	XP-CLR		Pl01	675001	725000	0	Fst-50Kb		Pl01	6568114	6576982	0.16	Fst-gene by gene		Pl01	675001	725000	0	π– 50 Kb
	Pl01	28155001	28205000	-0.06	XP-CLR		Pl01	680001	730000	0	Fst-50Kb		Pl01	6596655	6598845	0.09	Fst-gene by gene		Pl01	680001	730000	0	π– 50 Kb
	Pl01	8340001	8390000	-0.08	XP-CLR		Pl01	685001	735000	0	Fst-50Kb		Pl01	6606283	6607445	0.12	Fst-gene by gene		Pl01	685001	735000	0	π– 50 Kb
	Pl01	16650001	16700000	-0.09	XP-CLR		Pl01	690001	740000	0	Fst-50Kb		Pl01	6640423	6640770	0	Fst-gene by gene		Pl01	690001	740000	0	π– 50 Kb
	Pl01	33825001	33875000	-0.09	XP-CLR		Pl01	695001	745000	0	Fst-50Kb		Pl01	6660553	6664440	0.2	Fst-gene by gene		Pl01	695001	745000	0	π– 50 Kb
	Pl01	1	50000	-0.09	XP-CLR		Pl01	700001	750000	0	Fst-50Kb		Pl01	6666857	6676580	0.13	Fst-gene by gene		Pl01	700001	750000	0	π– 50 Kb
	Pl01	5001	55000	-0.09	XP-CLR		Pl01	705001	755000	0	Fst-50Kb		Pl01	6699580	6701156	0.15	Fst-gene by gene		Pl01	705001	755000	0	π– 50 Kb
	Pl01	10001	60000	-0.09	XP-CLR		Pl01	710001	760000	0	Fst-50Kb		Pl01	6704909	6708032	0.27	Fst-gene by gene		Pl01	710001	760000	0	π– 50 Kb
	Pl01	15001	65000	-0.09	XP-CLR		Pl01	715001	765000	0	Fst-50Kb		Pl01	6762605	6771962	0.1	Fst-gene by gene		Pl01	715001	765000	0	π– 50 Kb
	Pl01	20001	70000	-0.09	XP-CLR		Pl01	720001	770000	0	Fst-50Kb		Pl01	6778786	6781557	0.12	Fst-gene by gene		Pl01	720001	770000	0	π– 50 Kb
	Pl01	25001	75000	-0.09	XP-CLR		Pl01	725001	775000	0	Fst-50Kb		Pl01	6782097	6784610	0.11	Fst-gene by gene		Pl01	725001	775000	0	π– 50 Kb
	Pl01	30001	80000	-0.09	XP-CLR		Pl01	730001	780000	0	Fst-50Kb		Pl01	6795578	6797636	0.14	Fst-gene by gene		Pl01	730001	780000	0	π– 50 Kb
	Pl01	35001	85000	-0.09	XP-CLR		Pl01	735001	785000	0	Fst-50Kb		Pl01	6798460	6799228	0	Fst-gene by gene		Pl01	735001	785000	0	π– 50 Kb
	Pl01	40001	90000	-0.09	XP-CLR		Pl01	740001	790000	0	Fst-50Kb		Pl01	6800460	6803163	0.07	Fst-gene by gene		Pl01	740001	790000	0	π– 50 Kb
	Pl01	45001	95000	-0.09	XP-CLR		Pl01	745001	795000	0	Fst-50Kb		Pl01	6833146	6834635	0.2	Fst-gene by gene		Pl01	745001	795000	0	π– 50 Kb
	Pl01	50001	100000	-0.09	XP-CLR		Pl01	750001	800000	0	Fst-50Kb		Pl01	6842667	6852126	0.15	Fst-gene by gene		Pl01	750001	800000	0	π– 50 Kb
	Pl01	55001	105000	-0.09	XP-CLR		Pl01	755001	805000	0	Fst-50Kb		Pl01	6853302	6853696	0.01	Fst-gene by gene		Pl01	755001	805000	0	π– 50 Kb
	Pl01	60001	110000	-0.09	XP-CLR		Pl01	760001	810000	0	Fst-50Kb		Pl01	6866678	6868178	0.23	Fst-gene by gene		Pl01	760001	810000	0	π– 50 Kb
	Pl01	65001	115000	-0.09	XP-CLR		Pl01	765001	815000	0	Fst-50Kb		Pl01	6888337	6890431	0.06	Fst-gene by gene		Pl01	765001	815000	0	π– 50 Kb
	Pl01	70001	120000	-0.09	XP-CLR		Pl01	770001	820000	0	Fst-50Kb		Pl01	6906245	6911317	0.15	Fst-gene by gene		Pl01	770001	820000	0	π– 50 Kb
	Pl01	75001	125000	-0.09	XP-CLR		Pl01	775001	825000	0	Fst-50Kb		Pl01	6926014	6928778	0.14	Fst-gene by gene		Pl01	775001	825000	0	π– 50 Kb
	Pl01	80001	130000	-0.09	XP-CLR		Pl01	780001	830000	0	Fst-50Kb		Pl01	6933311	6940166	0.32	Fst-gene by gene		Pl01	780001	830000	0	π– 50 Kb
	Pl01	85001	135000	-0.09	XP-CLR		Pl01	785001	835000	0	Fst-50Kb		Pl01	6943108	6947258	0.23	Fst-gene by gene		Pl01	785001	835000	0	π– 50 Kb
	Pl01	4860001	4910000	-0.09	XP-CLR		Pl01	790001	840000	0	Fst-50Kb		Pl01	6981813	6985041	0.41	Fst-gene by gene		Pl01	790001	840000	0	π– 50 Kb
	Pl01	4865001	4915000	-0.09	XP-CLR		Pl01	795001	845000	0	Fst-50Kb		Pl01	7044403	7044579	0	Fst-gene by gene		Pl01	795001	845000	0	π– 50 Kb
	Pl01	4870001	4920000	-0.09	XP-CLR		Pl01	800001	850000	0	Fst-50Kb		Pl01	7044653	7044832	0.13	Fst-gene by gene		Pl01	800001	850000	0	π– 50 Kb
	Pl01	4875001	4925000	-0.09	XP-CLR		Pl01	805001	855000	0	Fst-50Kb		Pl01	7084802	7086841	0.15	Fst-gene by gene		Pl01	805001	855000	0	π– 50 Kb
	Pl01	4880001	4930000	-0.09	XP-CLR		Pl01	810001	860000	0	Fst-50Kb		Pl01	7100568	7104841	0.14	Fst-gene by gene		Pl01	810001	860000	0	π– 50 Kb
	Pl01	4885001	4935000	-0.09	XP-CLR		Pl01	815001	865000	0	Fst-50Kb		Pl01	7112920	7118693	0.11	Fst-gene by gene		Pl01	815001	865000	0	π– 50 Kb
	Pl01	4890001	4940000	-0.09	XP-CLR		Pl01	820001	870000	0	Fst-50Kb		Pl01	7124202	7133107	0.11	Fst-gene by gene		Pl01	820001	870000	0	π– 50 Kb
	Pl01	4895001	4945000	-0.09	XP-CLR		Pl01	825001	875000	0	Fst-50Kb		Pl01	7145582	7148690	0.11	Fst-gene by gene		Pl01	825001	875000	0	π– 50 Kb
	Pl01	4900001	4950000	-0.09	XP-CLR		Pl01	830001	880000	0	Fst-50Kb		Pl01	7153253	7154507	0.2	Fst-gene by gene		Pl01	830001	880000	0	π– 50 Kb
	Pl01	4905001	4955000	-0.09	XP-CLR		Pl01	835001	885000	0	Fst-50Kb		Pl01	7159224	7161438	0.13	Fst-gene by gene		Pl01	835001	885000	0	π– 50 Kb
	Pl01	4910001	4960000	-0.09	XP-CLR		Pl01	840001	890000	0	Fst-50Kb		Pl01	7162339	7165277	0.17	Fst-gene by gene		Pl01	840001	890000	0	π– 50 Kb
	Pl01	4915001	4965000	-0.09	XP-CLR		Pl01	845001	895000	0	Fst-50Kb		Pl01	7168450	7180376	0.14	Fst-gene by gene		Pl01	845001	895000	0	π– 50 Kb
	Pl01	4920001	4970000	-0.09	XP-CLR		Pl01	850001	900000	0	Fst-50Kb		Pl01	7199848	7203673	0.29	Fst-gene by gene		Pl01	850001	900000	0	π– 50 Kb
	Pl01	4925001	4975000	-0.09	XP-CLR		Pl01	855001	905000	0	Fst-50Kb		Pl01	7206731	7211634	0.14	Fst-gene by gene		Pl01	855001	905000	0	π– 50 Kb
	Pl01	4930001	4980000	-0.09	XP-CLR		Pl01	860001	910000	0	Fst-50Kb		Pl01	7213879	7221965	0.11	Fst-gene by gene		Pl01	860001	910000	0	π– 50 Kb
	Pl01	4935001	4985000	-0.09	XP-CLR		Pl01	865001	915000	0	Fst-50Kb		Pl01	7242493	7252000	0.11	Fst-gene by gene		Pl01	865001	915000	0	π– 50 Kb
	Pl01	4940001	4990000	-0.09	XP-CLR		Pl01	870001	920000	0	Fst-50Kb		Pl01	7257682	7261970	0.12	Fst-gene by gene		Pl01	870001	920000	0	π– 50 Kb
	Pl01	4945001	4995000	-0.09	XP-CLR		Pl01	875001	925000	0	Fst-50Kb		Pl01	7267223	7271783	0.15	Fst-gene by gene		Pl01	875001	925000	0	π– 50 Kb
	Pl01	4950001	5000000	-0.09	XP-CLR		Pl01	880001	930000	0	Fst-50Kb		Pl01	7276460	7277732	0.17	Fst-gene by gene		Pl01	880001	930000	0	π– 50 Kb
	Pl01	4955001	5005000	-0.09	XP-CLR		Pl01	885001	935000	0	Fst-50Kb		Pl01	7278678	7279209	0.13	Fst-gene by gene		Pl01	885001	935000	0	π– 50 Kb
	Pl01	4960001	5010000	-0.09	XP-CLR		Pl01	890001	940000	0	Fst-50Kb		Pl01	7281779	7284593	0.03	Fst-gene by gene		Pl01	890001	940000	0	π– 50 Kb
	Pl01	4965001	5015000	-0.09	XP-CLR		Pl01	895001	945000	0	Fst-50Kb		Pl01	7284942	7285840	0.14	Fst-gene by gene		Pl01	895001	945000	0	π– 50 Kb
	Pl01	4970001	5020000	-0.09	XP-CLR		Pl01	900001	950000	0	Fst-50Kb		Pl01	7293485	7296180	0.21	Fst-gene by gene		Pl01	900001	950000	0	π– 50 Kb
	Pl01	4975001	5025000	-0.09	XP-CLR		Pl01	905001	955000	0	Fst-50Kb		Pl01	7308773	7310813	0.19	Fst-gene by gene		Pl01	905001	955000	0	π– 50 Kb
	Pl01	4980001	5030000	-0.09	XP-CLR		Pl01	910001	960000	0	Fst-50Kb		Pl01	7316439	7337742	0.26	Fst-gene by gene		Pl01	910001	960000	0	π– 50 Kb
	Pl01	4985001	5035000	-0.09	XP-CLR		Pl01	915001	965000	0	Fst-50Kb		Pl01	7347194	7350639	0.1	Fst-gene by gene		Pl01	915001	965000	0	π– 50 Kb
	Pl01	4990001	5040000	-0.09	XP-CLR		Pl01	920001	970000	0	Fst-50Kb		Pl01	7367854	7370040	0.09	Fst-gene by gene		Pl01	920001	970000	0	π– 50 Kb
	Pl01	4995001	5045000	-0.09	XP-CLR		Pl01	925001	975000	0	Fst-50Kb		Pl01	7396357	7407939	0.24	Fst-gene by gene		Pl01	925001	975000	0	π– 50 Kb
	Pl01	5000001	5050000	-0.09	XP-CLR		Pl01	930001	980000	0	Fst-50Kb		Pl01	7416953	7432234	0.16	Fst-gene by gene		Pl01	930001	980000	0	π– 50 Kb
	Pl01	5005001	5055000	-0.09	XP-CLR		Pl01	935001	985000	0	Fst-50Kb		Pl01	7457624	7458118	0.33	Fst-gene by gene		Pl01	935001	985000	0	π– 50 Kb
	Pl01	5010001	5060000	-0.09	XP-CLR		Pl01	940001	990000	0	Fst-50Kb		Pl01	7466139	7470982	0.21	Fst-gene by gene		Pl01	940001	990000	0	π– 50 Kb
	Pl01	5015001	5065000	-0.09	XP-CLR		Pl01	945001	995000	0	Fst-50Kb		Pl01	7473690	7487724	0.24	Fst-gene by gene		Pl01	945001	995000	0	π– 50 Kb
	Pl01	5020001	5070000	-0.09	XP-CLR		Pl01	950001	1000000	0	Fst-50Kb		Pl01	7515250	7517294	0.06	Fst-gene by gene		Pl01	950001	1000000	0	π– 50 Kb
	Pl01	5025001	5075000	-0.09	XP-CLR		Pl01	955001	1005000	0	Fst-50Kb		Pl01	7529310	7532804	0.17	Fst-gene by gene		Pl01	955001	1005000	0	π– 50 Kb
	Pl01	5030001	5080000	-0.09	XP-CLR		Pl01	960001	1010000	0	Fst-50Kb		Pl01	7545867	7552081	0.22	Fst-gene by gene		Pl01	960001	1010000	0	π– 50 Kb
	Pl01	5035001	5085000	-0.09	XP-CLR		Pl01	965001	1015000	0	Fst-50Kb		Pl01	7558159	7564840	0.12	Fst-gene by gene		Pl01	965001	1015000	0	π– 50 Kb
	Pl01	5040001	5090000	-0.09	XP-CLR		Pl01	970001	1020000	0	Fst-50Kb		Pl01	7582173	7589978	0.2	Fst-gene by gene		Pl01	970001	1020000	0	π– 50 Kb
	Pl01	5045001	5095000	-0.09	XP-CLR		Pl01	975001	1025000	0	Fst-50Kb		Pl01	7595265	7598554	0.09	Fst-gene by gene		Pl01	975001	1025000	0	π– 50 Kb
	Pl01	5050001	5100000	-0.09	XP-CLR		Pl01	980001	1030000	0	Fst-50Kb		Pl01	7601729	7603776	0.15	Fst-gene by gene		Pl01	980001	1030000	0	π– 50 Kb
	Pl01	5055001	5105000	-0.09	XP-CLR		Pl01	985001	1035000	0	Fst-50Kb		Pl01	7615529	7626360	0.06	Fst-gene by gene		Pl01	985001	1035000	0	π– 50 Kb
	Pl01	5060001	5110000	-0.09	XP-CLR		Pl01	990001	1040000	0	Fst-50Kb		Pl01	7659410	7661830	0.02	Fst-gene by gene		Pl01	990001	1040000	0	π– 50 Kb
	Pl01	5065001	5115000	-0.09	XP-CLR		Pl01	995001	1045000	0	Fst-50Kb		Pl01	7685057	7697321	0.21	Fst-gene by gene		Pl01	995001	1045000	0	π– 50 Kb
	Pl01	5070001	5120000	-0.09	XP-CLR		Pl01	1000001	1050000	0	Fst-50Kb		Pl01	7709252	7711406	0.09	Fst-gene by gene		Pl01	1000001	1050000	0	π– 50 Kb
	Pl01	5075001	5125000	-0.09	XP-CLR		Pl01	1005001	1055000	0	Fst-50Kb		Pl01	7737015	7738854	0.05	Fst-gene by gene		Pl01	1005001	1055000	0	π– 50 Kb
	Pl01	5080001	5130000	-0.09	XP-CLR		Pl01	1010001	1060000	0	Fst-50Kb		Pl01	7755718	7756992	0	Fst-gene by gene		Pl01	1010001	1060000	0	π– 50 Kb
	Pl01	5085001	5135000	-0.09	XP-CLR		Pl01	1015001	1065000	0	Fst-50Kb		Pl01	7760969	7762742	0.13	Fst-gene by gene		Pl01	1015001	1065000	0	π– 50 Kb
	Pl01	5090001	5140000	-0.09	XP-CLR		Pl01	1020001	1070000	0	Fst-50Kb		Pl01	7765857	7770688	0.13	Fst-gene by gene		Pl01	1020001	1070000	0	π– 50 Kb
	Pl01	5095001	5145000	-0.09	XP-CLR		Pl01	1025001	1075000	0	Fst-50Kb		Pl01	7771907	7776874	0.05	Fst-gene by gene		Pl01	1025001	1075000	0	π– 50 Kb
	Pl01	5100001	5150000	-0.09	XP-CLR		Pl01	1030001	1080000	0	Fst-50Kb		Pl01	7797393	7798325	0.17	Fst-gene by gene		Pl01	1030001	1080000	0	π– 50 Kb
	Pl01	5105001	5155000	-0.09	XP-CLR		Pl01	1035001	1085000	0	Fst-50Kb		Pl01	7816281	7819171	0.09	Fst-gene by gene		Pl01	1035001	1085000	0	π– 50 Kb
	Pl01	5110001	5160000	-0.09	XP-CLR		Pl01	1040001	1090000	0	Fst-50Kb		Pl01	7886400	7891456	0.21	Fst-gene by gene		Pl01	1040001	1090000	0	π– 50 Kb
	Pl01	5115001	5165000	-0.09	XP-CLR		Pl01	1045001	1095000	0	Fst-50Kb		Pl01	7918234	7918614	0	Fst-gene by gene		Pl01	1045001	1095000	0	π– 50 Kb
	Pl01	5120001	5170000	-0.09	XP-CLR		Pl01	1050001	1100000	0	Fst-50Kb		Pl01	7928225	7932274	0.29	Fst-gene by gene		Pl01	1050001	1100000	0	π– 50 Kb
	Pl01	5125001	5175000	-0.09	XP-CLR		Pl01	1055001	1105000	0	Fst-50Kb		Pl01	8003380	8007523	0.17	Fst-gene by gene		Pl01	1055001	1105000	0	π– 50 Kb
	Pl01	5130001	5180000	-0.09	XP-CLR		Pl01	1060001	1110000	0	Fst-50Kb		Pl01	8023157	8026216	0.08	Fst-gene by gene		Pl01	1060001	1110000	0	π– 50 Kb
	Pl01	5135001	5185000	-0.09	XP-CLR		Pl01	1065001	1115000	0	Fst-50Kb		Pl01	8029842	8035225	0.12	Fst-gene by gene		Pl01	1065001	1115000	0	π– 50 Kb
	Pl01	5140001	5190000	-0.09	XP-CLR		Pl01	1070001	1120000	0	Fst-50Kb		Pl01	8096484	8096726	0.05	Fst-gene by gene		Pl01	1070001	1120000	0	π– 50 Kb
	Pl01	5145001	5195000	-0.09	XP-CLR		Pl01	1075001	1125000	0	Fst-50Kb		Pl01	8135158	8154506	0.18	Fst-gene by gene		Pl01	1075001	1125000	0	π– 50 Kb
	Pl01	5150001	5200000	-0.09	XP-CLR		Pl01	1080001	1130000	0	Fst-50Kb		Pl01	8148671	8149168	0.14	Fst-gene by gene		Pl01	1080001	1130000	0	π– 50 Kb
	Pl01	5155001	5205000	-0.09	XP-CLR		Pl01	1085001	1135000	0	Fst-50Kb		Pl01	8161930	8167957	0.15	Fst-gene by gene		Pl01	1085001	1135000	0	π– 50 Kb
	Pl01	5160001	5210000	-0.09	XP-CLR		Pl01	1090001	1140000	0	Fst-50Kb		Pl01	8181785	8186294	0.22	Fst-gene by gene		Pl01	1090001	1140000	0	π– 50 Kb
	Pl01	5165001	5215000	-0.09	XP-CLR		Pl01	1095001	1145000	0	Fst-50Kb		Pl01	8199627	8200576	0.29	Fst-gene by gene		Pl01	1095001	1145000	0	π– 50 Kb
	Pl01	5170001	5220000	-0.09	XP-CLR		Pl01	1100001	1150000	0	Fst-50Kb		Pl01	8217109	8220122	0.14	Fst-gene by gene		Pl01	1100001	1150000	0	π– 50 Kb
	Pl01	5175001	5225000	-0.09	XP-CLR		Pl01	1105001	1155000	0	Fst-50Kb		Pl01	8229790	8238915	0.12	Fst-gene by gene		Pl01	1105001	1155000	0	π– 50 Kb
	Pl01	5180001	5230000	-0.09	XP-CLR		Pl01	1110001	1160000	0	Fst-50Kb		Pl01	8249678	8253185	0.17	Fst-gene by gene		Pl01	1110001	1160000	0	π– 50 Kb
	Pl01	5185001	5235000	-0.09	XP-CLR		Pl01	1115001	1165000	0	Fst-50Kb		Pl01	8314620	8316190	0.01	Fst-gene by gene		Pl01	1115001	1165000	0	π– 50 Kb
	Pl01	5190001	5240000	-0.09	XP-CLR		Pl01	1120001	1170000	0	Fst-50Kb		Pl01	8381246	8400307	0.21	Fst-gene by gene		Pl01	1120001	1170000	0	π– 50 Kb
	Pl01	5195001	5245000	-0.09	XP-CLR		Pl01	1125001	1175000	0	Fst-50Kb		Pl01	8440420	8442225	-0.06	Fst-gene by gene		Pl01	1125001	1175000	0	π– 50 Kb
	Pl01	5200001	5250000	-0.09	XP-CLR		Pl01	1130001	1180000	0	Fst-50Kb		Pl01	8449267	8452495	0.04	Fst-gene by gene		Pl01	1130001	1180000	0	π– 50 Kb
	Pl01	5205001	5255000	-0.09	XP-CLR		Pl01	1135001	1185000	0	Fst-50Kb		Pl01	8476900	8477091	0	Fst-gene by gene		Pl01	1135001	1185000	0	π– 50 Kb
	Pl01	5210001	5260000	-0.09	XP-CLR		Pl01	1140001	1190000	0	Fst-50Kb		Pl01	8477207	8480030	0.11	Fst-gene by gene		Pl01	1140001	1190000	0	π– 50 Kb
	Pl01	5215001	5265000	-0.09	XP-CLR		Pl01	1145001	1195000	0	Fst-50Kb		Pl01	8480590	8482192	0.17	Fst-gene by gene		Pl01	1145001	1195000	0	π– 50 Kb
	Pl01	5220001	5270000	-0.09	XP-CLR		Pl01	1150001	1200000	0	Fst-50Kb		Pl01	8486133	8488467	-0.05	Fst-gene by gene		Pl01	1150001	1200000	0	π– 50 Kb
	Pl01	5225001	5275000	-0.09	XP-CLR		Pl01	1155001	1205000	0	Fst-50Kb		Pl01	8491977	8492813	-0.01	Fst-gene by gene		Pl01	1155001	1205000	0	π– 50 Kb
	Pl01	5230001	5280000	-0.09	XP-CLR		Pl01	1160001	1210000	0	Fst-50Kb		Pl01	8500137	8501156	0.03	Fst-gene by gene		Pl01	1160001	1210000	0	π– 50 Kb
	Pl01	5235001	5285000	-0.09	XP-CLR		Pl01	1165001	1215000	0	Fst-50Kb		Pl01	8513825	8515753	-0.22	Fst-gene by gene		Pl01	1165001	1215000	0	π– 50 Kb
	Pl01	5240001	5290000	-0.09	XP-CLR		Pl01	1170001	1220000	0	Fst-50Kb		Pl01	8520141	8521624	0.17	Fst-gene by gene		Pl01	1170001	1220000	0	π– 50 Kb
	Pl01	5245001	5295000	-0.09	XP-CLR		Pl01	1175001	1225000	0	Fst-50Kb		Pl01	8537065	8538048	0.07	Fst-gene by gene		Pl01	1175001	1225000	0	π– 50 Kb
	Pl01	5250001	5300000	-0.09	XP-CLR		Pl01	1180001	1230000	0	Fst-50Kb		Pl01	8541986	8543649	0.17	Fst-gene by gene		Pl01	1180001	1230000	0	π– 50 Kb
	Pl01	5255001	5305000	-0.09	XP-CLR		Pl01	1185001	1235000	0	Fst-50Kb		Pl01	8554100	8555609	0.23	Fst-gene by gene		Pl01	1185001	1235000	0	π– 50 Kb
	Pl01	5260001	5310000	-0.09	XP-CLR		Pl01	1190001	1240000	0	Fst-50Kb		Pl01	8568264	8569181	0.5	Fst-gene by gene		Pl01	1190001	1240000	0	π– 50 Kb
	Pl01	5265001	5315000	-0.09	XP-CLR		Pl01	1195001	1245000	0	Fst-50Kb		Pl01	8582382	8583767	0.2	Fst-gene by gene		Pl01	1195001	1245000	0	π– 50 Kb
	Pl01	5270001	5320000	-0.09	XP-CLR		Pl01	1200001	1250000	0	Fst-50Kb		Pl01	8606344	8607325	-0.05	Fst-gene by gene		Pl01	1200001	1250000	0	π– 50 Kb
	Pl01	5275001	5325000	-0.09	XP-CLR		Pl01	1205001	1255000	0	Fst-50Kb		Pl01	8610518	8610982	-2.21	Fst-gene by gene		Pl01	1205001	1255000	0	π– 50 Kb
	Pl01	5280001	5330000	-0.09	XP-CLR		Pl01	1210001	1260000	0	Fst-50Kb		Pl01	8611056	8611841	-0.15	Fst-gene by gene		Pl01	1210001	1260000	0	π– 50 Kb
	Pl01	5285001	5335000	-0.09	XP-CLR		Pl01	1215001	1265000	0	Fst-50Kb		Pl01	8667530	8669087	0	Fst-gene by gene		Pl01	1215001	1265000	0	π– 50 Kb
	Pl01	5290001	5340000	-0.09	XP-CLR		Pl01	1220001	1270000	0	Fst-50Kb		Pl01	8700689	8720939	0.07	Fst-gene by gene		Pl01	1220001	1270000	0	π– 50 Kb
	Pl01	5295001	5345000	-0.09	XP-CLR		Pl01	1225001	1275000	0	Fst-50Kb		Pl01	8730348	8747303	0.09	Fst-gene by gene		Pl01	1225001	1275000	0	π– 50 Kb
	Pl01	5300001	5350000	-0.09	XP-CLR		Pl01	1230001	1280000	0	Fst-50Kb		Pl01	8754184	8765243	0.07	Fst-gene by gene		Pl01	1230001	1280000	0	π– 50 Kb
	Pl01	5305001	5355000	-0.09	XP-CLR		Pl01	1235001	1285000	0	Fst-50Kb		Pl01	8770084	8779805	0	Fst-gene by gene		Pl01	1235001	1285000	0	π– 50 Kb
	Pl01	5310001	5360000	-0.09	XP-CLR		Pl01	1240001	1290000	0	Fst-50Kb		Pl01	8785070	8788729	0.48	Fst-gene by gene		Pl01	1240001	1290000	0	π– 50 Kb
	Pl01	5315001	5365000	-0.09	XP-CLR		Pl01	1245001	1295000	0	Fst-50Kb		Pl01	8795906	8798342	0.16	Fst-gene by gene		Pl01	1245001	1295000	0	π– 50 Kb
	Pl01	5320001	5370000	-0.09	XP-CLR		Pl01	1250001	1300000	0	Fst-50Kb		Pl01	8813757	8816265	0.14	Fst-gene by gene		Pl01	1250001	1300000	0	π– 50 Kb
	Pl01	5325001	5375000	-0.09	XP-CLR		Pl01	1255001	1305000	0	Fst-50Kb		Pl01	8819980	8821997	0.23	Fst-gene by gene		Pl01	1255001	1305000	0	π– 50 Kb
	Pl01	5330001	5380000	-0.09	XP-CLR		Pl01	1260001	1310000	0	Fst-50Kb		Pl01	8828307	8830673	0.07	Fst-gene by gene		Pl01	1260001	1310000	0	π– 50 Kb
	Pl01	5335001	5385000	-0.09	XP-CLR		Pl01	1265001	1315000	0	Fst-50Kb		Pl01	8848313	8850884	0.15	Fst-gene by gene		Pl01	1265001	1315000	0	π– 50 Kb
	Pl01	5340001	5390000	-0.09	XP-CLR		Pl01	1270001	1320000	0	Fst-50Kb		Pl01	8880505	8884014	0.09	Fst-gene by gene		Pl01	1270001	1320000	0	π– 50 Kb
	Pl01	5345001	5395000	-0.09	XP-CLR		Pl01	1275001	1325000	0	Fst-50Kb		Pl01	8891929	8892348	0.12	Fst-gene by gene		Pl01	1275001	1325000	0	π– 50 Kb
	Pl01	5350001	5400000	-0.09	XP-CLR		Pl01	1280001	1330000	0	Fst-50Kb		Pl01	8899866	8900186	0.14	Fst-gene by gene		Pl01	1280001	1330000	0	π– 50 Kb
	Pl01	5355001	5405000	-0.09	XP-CLR		Pl01	1285001	1335000	0	Fst-50Kb		Pl01	8903423	8909293	0.17	Fst-gene by gene		Pl01	1285001	1335000	0	π– 50 Kb
	Pl01	5360001	5410000	-0.09	XP-CLR		Pl01	1290001	1340000	0	Fst-50Kb		Pl01	8915928	8919791	0.13	Fst-gene by gene		Pl01	1290001	1340000	0	π– 50 Kb
	Pl01	5365001	5415000	-0.09	XP-CLR		Pl01	1295001	1345000	0	Fst-50Kb		Pl01	8929746	8933111	0.27	Fst-gene by gene		Pl01	1295001	1345000	0	π– 50 Kb
	Pl01	5370001	5420000	-0.09	XP-CLR		Pl01	1300001	1350000	0	Fst-50Kb		Pl01	9020471	9030428	0.2	Fst-gene by gene		Pl01	1300001	1350000	0	π– 50 Kb
	Pl01	5375001	5425000	-0.09	XP-CLR		Pl01	1305001	1355000	0	Fst-50Kb		Pl01	9051444	9089660	0.1	Fst-gene by gene		Pl01	1305001	1355000	0	π– 50 Kb
	Pl01	5380001	5430000	-0.09	XP-CLR		Pl01	1310001	1360000	0	Fst-50Kb		Pl01	9089528	9093226	0.1	Fst-gene by gene		Pl01	1310001	1360000	0	π– 50 Kb
	Pl01	5385001	5435000	-0.09	XP-CLR		Pl01	1315001	1365000	0	Fst-50Kb		Pl01	9134211	9143138	0.13	Fst-gene by gene		Pl01	1315001	1365000	0	π– 50 Kb
	Pl01	5390001	5440000	-0.09	XP-CLR		Pl01	1320001	1370000	0	Fst-50Kb		Pl01	9164099	9164335	0.26	Fst-gene by gene		Pl01	1320001	1370000	0	π– 50 Kb
	Pl01	5395001	5445000	-0.09	XP-CLR		Pl01	1325001	1375000	0	Fst-50Kb		Pl01	9197576	9199136	0.26	Fst-gene by gene		Pl01	1325001	1375000	0	π– 50 Kb
	Pl01	5400001	5450000	-0.09	XP-CLR		Pl01	1330001	1380000	0	Fst-50Kb		Pl01	9219894	9227954	0.14	Fst-gene by gene		Pl01	1330001	1380000	0	π– 50 Kb
	Pl01	5405001	5455000	-0.09	XP-CLR		Pl01	1335001	1385000	0	Fst-50Kb		Pl01	9231647	9243348	0.12	Fst-gene by gene		Pl01	1335001	1385000	0	π– 50 Kb
	Pl01	5410001	5460000	-0.09	XP-CLR		Pl01	1340001	1390000	0	Fst-50Kb		Pl01	9249151	9252956	0.24	Fst-gene by gene		Pl01	1340001	1390000	0	π– 50 Kb
	Pl01	5415001	5465000	-0.09	XP-CLR		Pl01	1345001	1395000	0	Fst-50Kb		Pl01	9274640	9280578	0.09	Fst-gene by gene		Pl01	1345001	1395000	0	π– 50 Kb
	Pl01	5420001	5470000	-0.09	XP-CLR		Pl01	1350001	1400000	0	Fst-50Kb		Pl01	9290822	9291901	0.16	Fst-gene by gene		Pl01	1350001	1400000	0	π– 50 Kb
	Pl01	5425001	5475000	-0.09	XP-CLR		Pl01	1355001	1405000	0	Fst-50Kb		Pl01	9326986	9328062	0.11	Fst-gene by gene		Pl01	1355001	1405000	0	π– 50 Kb
	Pl01	5430001	5480000	-0.09	XP-CLR		Pl01	1360001	1410000	0	Fst-50Kb		Pl01	9339948	9341956	0.22	Fst-gene by gene		Pl01	1360001	1410000	0	π– 50 Kb
	Pl01	5435001	5485000	-0.09	XP-CLR		Pl01	1365001	1415000	0	Fst-50Kb		Pl01	9357597	9358790	0.23	Fst-gene by gene		Pl01	1365001	1415000	0	π– 50 Kb
	Pl01	5440001	5490000	-0.09	XP-CLR		Pl01	1370001	1420000	0	Fst-50Kb		Pl01	9367694	9370793	0.07	Fst-gene by gene		Pl01	1370001	1420000	0	π– 50 Kb
	Pl01	5445001	5495000	-0.09	XP-CLR		Pl01	1375001	1425000	0	Fst-50Kb		Pl01	9424399	9426009	0.11	Fst-gene by gene		Pl01	1375001	1425000	0	π– 50 Kb
	Pl01	5450001	5500000	-0.09	XP-CLR		Pl01	1380001	1430000	0	Fst-50Kb		Pl01	9513283	9530588	0.21	Fst-gene by gene		Pl01	1380001	1430000	0	π– 50 Kb
	Pl01	5455001	5505000	-0.09	XP-CLR		Pl01	1385001	1435000	0	Fst-50Kb		Pl01	9530805	9541813	0.14	Fst-gene by gene		Pl01	1385001	1435000	0	π– 50 Kb
	Pl01	5460001	5510000	-0.09	XP-CLR		Pl01	1390001	1440000	0	Fst-50Kb		Pl01	9557613	9561438	0.09	Fst-gene by gene		Pl01	1390001	1440000	0	π– 50 Kb
	Pl01	5465001	5515000	-0.09	XP-CLR		Pl01	1395001	1445000	0	Fst-50Kb		Pl01	9572947	9575274	0.16	Fst-gene by gene		Pl01	1395001	1445000	0	π– 50 Kb
	Pl01	5470001	5520000	-0.09	XP-CLR		Pl01	1400001	1450000	0	Fst-50Kb		Pl01	9585073	9591309	0.1	Fst-gene by gene		Pl01	1400001	1450000	0	π– 50 Kb
	Pl01	5475001	5525000	-0.09	XP-CLR		Pl01	1405001	1455000	0	Fst-50Kb		Pl01	9595407	9597859	0.09	Fst-gene by gene		Pl01	1405001	1455000	0	π– 50 Kb
	Pl01	5480001	5530000	-0.09	XP-CLR		Pl01	1410001	1460000	0	Fst-50Kb		Pl01	9610147	9632039	0.1	Fst-gene by gene		Pl01	1410001	1460000	0	π– 50 Kb
	Pl01	5485001	5535000	-0.09	XP-CLR		Pl01	1415001	1465000	0	Fst-50Kb		Pl01	9635181	9643018	0.16	Fst-gene by gene		Pl01	1415001	1465000	0	π– 50 Kb
	Pl01	5490001	5540000	-0.09	XP-CLR		Pl01	1420001	1470000	0	Fst-50Kb		Pl01	9731016	9735265	0.11	Fst-gene by gene		Pl01	1420001	1470000	0	π– 50 Kb
	Pl01	5495001	5545000	-0.09	XP-CLR		Pl01	1425001	1475000	0	Fst-50Kb		Pl01	9739940	9757306	0.11	Fst-gene by gene		Pl01	1425001	1475000	0	π– 50 Kb
	Pl01	5500001	5550000	-0.09	XP-CLR		Pl01	1430001	1480000	0	Fst-50Kb		Pl01	9766015	9768440	0.14	Fst-gene by gene		Pl01	1430001	1480000	0	π– 50 Kb
	Pl01	5505001	5555000	-0.09	XP-CLR		Pl01	1435001	1485000	0	Fst-50Kb		Pl01	9785210	9793128	0.13	Fst-gene by gene		Pl01	1435001	1485000	0	π– 50 Kb
	Pl01	5510001	5560000	-0.09	XP-CLR		Pl01	1440001	1490000	0	Fst-50Kb		Pl01	9802747	9809461	0.13	Fst-gene by gene		Pl01	1440001	1490000	0	π– 50 Kb
	Pl01	5515001	5565000	-0.09	XP-CLR		Pl01	1445001	1495000	0	Fst-50Kb		Pl01	9822297	9825119	0.17	Fst-gene by gene		Pl01	1445001	1495000	0	π– 50 Kb
	Pl01	5520001	5570000	-0.09	XP-CLR		Pl01	1450001	1500000	0	Fst-50Kb		Pl01	9840838	9845205	0.13	Fst-gene by gene		Pl01	1450001	1500000	0	π– 50 Kb
	Pl01	5525001	5575000	-0.09	XP-CLR		Pl01	1455001	1505000	0	Fst-50Kb		Pl01	9843923	9847218	0.02	Fst-gene by gene		Pl01	1455001	1505000	0	π– 50 Kb
	Pl01	5530001	5580000	-0.09	XP-CLR		Pl01	1460001	1510000	0	Fst-50Kb		Pl01	9858337	9865847	0.07	Fst-gene by gene		Pl01	1460001	1510000	0	π– 50 Kb
	Pl01	5535001	5585000	-0.09	XP-CLR		Pl01	1465001	1515000	0	Fst-50Kb		Pl01	9872876	9873022	0.01	Fst-gene by gene		Pl01	1465001	1515000	0	π– 50 Kb
	Pl01	5540001	5590000	-0.09	XP-CLR		Pl01	1470001	1520000	0	Fst-50Kb		Pl01	9926104	9930918	0.08	Fst-gene by gene		Pl01	1470001	1520000	0	π– 50 Kb
	Pl01	5545001	5595000	-0.09	XP-CLR		Pl01	1475001	1525000	0	Fst-50Kb		Pl01	9938741	9940608	0.03	Fst-gene by gene		Pl01	1475001	1525000	0	π– 50 Kb
	Pl01	5550001	5600000	-0.09	XP-CLR		Pl01	1480001	1530000	0	Fst-50Kb		Pl01	9960282	9967386	0.13	Fst-gene by gene		Pl01	1480001	1530000	0	π– 50 Kb
	Pl01	5555001	5605000	-0.09	XP-CLR		Pl01	1485001	1535000	0	Fst-50Kb		Pl01	9974968	9975597	0.11	Fst-gene by gene		Pl01	1485001	1535000	0	π– 50 Kb
	Pl01	5560001	5610000	-0.09	XP-CLR		Pl01	1490001	1540000	0	Fst-50Kb		Pl01	9995299	10007257	0.13	Fst-gene by gene		Pl01	1490001	1540000	0	π– 50 Kb
	Pl01	5565001	5615000	-0.09	XP-CLR		Pl01	1495001	1545000	0	Fst-50Kb		Pl01	10056054	10058334	0.15	Fst-gene by gene		Pl01	1495001	1545000	0	π– 50 Kb
	Pl01	5570001	5620000	-0.09	XP-CLR		Pl01	1500001	1550000	0	Fst-50Kb		Pl01	10063832	10066970	0.73	Fst-gene by gene		Pl01	1500001	1550000	0	π– 50 Kb
	Pl01	5575001	5625000	-0.09	XP-CLR		Pl01	1505001	1555000	0	Fst-50Kb		Pl01	10075234	10076487	0.15	Fst-gene by gene		Pl01	1505001	1555000	0	π– 50 Kb
	Pl01	5580001	5630000	-0.09	XP-CLR		Pl01	1510001	1560000	0	Fst-50Kb		Pl01	10123082	10126101	0	Fst-gene by gene		Pl01	1510001	1560000	0	π– 50 Kb
	Pl01	5585001	5635000	-0.09	XP-CLR		Pl01	1515001	1565000	0	Fst-50Kb		Pl01	10153942	10159183	0.11	Fst-gene by gene		Pl01	1515001	1565000	0	π– 50 Kb
	Pl01	5590001	5640000	-0.09	XP-CLR		Pl01	1520001	1570000	0	Fst-50Kb		Pl01	10198986	10203701	0.13	Fst-gene by gene		Pl01	1520001	1570000	0	π– 50 Kb
	Pl01	5595001	5645000	-0.09	XP-CLR		Pl01	1525001	1575000	0	Fst-50Kb		Pl01	10257731	10263596	0.1	Fst-gene by gene		Pl01	1525001	1575000	0	π– 50 Kb
	Pl01	5600001	5650000	-0.09	XP-CLR		Pl01	1530001	1580000	0	Fst-50Kb		Pl01	10279847	10309592	0.14	Fst-gene by gene		Pl01	1530001	1580000	0	π– 50 Kb
	Pl01	5605001	5655000	-0.09	XP-CLR		Pl01	1535001	1585000	0	Fst-50Kb		Pl01	10328183	10337109	0.13	Fst-gene by gene		Pl01	1535001	1585000	0	π– 50 Kb
	Pl01	5610001	5660000	-0.09	XP-CLR		Pl01	1540001	1590000	0	Fst-50Kb		Pl01	10377216	10378481	0.12	Fst-gene by gene		Pl01	1540001	1590000	0	π– 50 Kb
	Pl01	5615001	5665000	-0.09	XP-CLR		Pl01	1545001	1595000	0	Fst-50Kb		Pl01	10390339	10394362	0.33	Fst-gene by gene		Pl01	1545001	1595000	0	π– 50 Kb
	Pl01	5620001	5670000	-0.09	XP-CLR		Pl01	1550001	1600000	0	Fst-50Kb		Pl01	10457349	10457864	0.14	Fst-gene by gene		Pl01	1550001	1600000	0	π– 50 Kb
	Pl01	5625001	5675000	-0.09	XP-CLR		Pl01	1555001	1605000	0	Fst-50Kb		Pl01	10477155	10478694	0.27	Fst-gene by gene		Pl01	1555001	1605000	0	π– 50 Kb
	Pl01	5630001	5680000	-0.09	XP-CLR		Pl01	1560001	1610000	0	Fst-50Kb		Pl01	10498621	10511312	0.11	Fst-gene by gene		Pl01	1560001	1610000	0	π– 50 Kb
	Pl01	5635001	5685000	-0.09	XP-CLR		Pl01	1565001	1615000	0	Fst-50Kb		Pl01	10543396	10547876	0.25	Fst-gene by gene		Pl01	1565001	1615000	0	π– 50 Kb
	Pl01	5640001	5690000	-0.09	XP-CLR		Pl01	1570001	1620000	0	Fst-50Kb		Pl01	10577509	10580940	0.27	Fst-gene by gene		Pl01	1570001	1620000	0	π– 50 Kb
	Pl01	5645001	5695000	-0.09	XP-CLR		Pl01	1575001	1625000	0	Fst-50Kb		Pl01	10586989	10595636	0.13	Fst-gene by gene		Pl01	1575001	1625000	0	π– 50 Kb
	Pl01	5650001	5700000	-0.09	XP-CLR		Pl01	1580001	1630000	0	Fst-50Kb		Pl01	10602772	10623406	0.27	Fst-gene by gene		Pl01	1580001	1630000	0	π– 50 Kb
	Pl01	5655001	5705000	-0.09	XP-CLR		Pl01	1585001	1635000	0	Fst-50Kb		Pl01	10625307	10644157	0.29	Fst-gene by gene		Pl01	1585001	1635000	0	π– 50 Kb
	Pl01	5660001	5710000	-0.09	XP-CLR		Pl01	1590001	1640000	0	Fst-50Kb		Pl01	10698136	10702272	0.31	Fst-gene by gene		Pl01	1590001	1640000	0	π– 50 Kb
	Pl01	5665001	5715000	-0.09	XP-CLR		Pl01	1595001	1645000	0	Fst-50Kb		Pl01	10739879	10747298	0.36	Fst-gene by gene		Pl01	1595001	1645000	0	π– 50 Kb
	Pl01	5670001	5720000	-0.09	XP-CLR		Pl01	1600001	1650000	0	Fst-50Kb		Pl01	10753384	10756632	0.47	Fst-gene by gene		Pl01	1600001	1650000	0	π– 50 Kb
	Pl01	5675001	5725000	-0.09	XP-CLR		Pl01	1605001	1655000	0	Fst-50Kb		Pl01	10792321	10797093	0.12	Fst-gene by gene		Pl01	1605001	1655000	0	π– 50 Kb
	Pl01	5680001	5730000	-0.09	XP-CLR		Pl01	1610001	1660000	0	Fst-50Kb		Pl01	10832082	10833486	0.03	Fst-gene by gene		Pl01	1610001	1660000	0	π– 50 Kb
	Pl01	5685001	5735000	-0.09	XP-CLR		Pl01	1615001	1665000	0	Fst-50Kb		Pl01	10841857	10843678	0.21	Fst-gene by gene		Pl01	1615001	1665000	0	π– 50 Kb
	Pl01	5690001	5740000	-0.09	XP-CLR		Pl01	1620001	1670000	0	Fst-50Kb		Pl01	10863148	10866347	0.11	Fst-gene by gene		Pl01	1620001	1670000	0	π– 50 Kb
	Pl01	5695001	5745000	-0.09	XP-CLR		Pl01	1625001	1675000	0	Fst-50Kb		Pl01	10905309	10908260	0.16	Fst-gene by gene		Pl01	1625001	1675000	0	π– 50 Kb
	Pl01	5700001	5750000	-0.09	XP-CLR		Pl01	1630001	1680000	0	Fst-50Kb		Pl01	10924587	10927872	0.17	Fst-gene by gene		Pl01	1630001	1680000	0	π– 50 Kb
	Pl01	5705001	5755000	-0.09	XP-CLR		Pl01	1635001	1685000	0	Fst-50Kb		Pl01	10932655	10936099	0.15	Fst-gene by gene		Pl01	1635001	1685000	0	π– 50 Kb
	Pl01	5710001	5760000	-0.09	XP-CLR		Pl01	1640001	1690000	0	Fst-50Kb		Pl01	11114995	11117045	0.01	Fst-gene by gene		Pl01	1640001	1690000	0	π– 50 Kb
	Pl01	5715001	5765000	-0.09	XP-CLR		Pl01	1645001	1695000	0	Fst-50Kb		Pl01	11132495	11134620	0.17	Fst-gene by gene		Pl01	1645001	1695000	0	π– 50 Kb
	Pl01	5720001	5770000	-0.09	XP-CLR		Pl01	1650001	1700000	0	Fst-50Kb		Pl01	11201590	11205187	0.19	Fst-gene by gene		Pl01	1650001	1700000	0	π– 50 Kb
	Pl01	5725001	5775000	-0.09	XP-CLR		Pl01	1655001	1705000	0	Fst-50Kb		Pl01	11207953	11208354	0.18	Fst-gene by gene		Pl01	1655001	1705000	0	π– 50 Kb
	Pl01	5730001	5780000	-0.09	XP-CLR		Pl01	1660001	1710000	0	Fst-50Kb		Pl01	11218088	11227338	0.19	Fst-gene by gene		Pl01	1660001	1710000	0	π– 50 Kb
	Pl01	5735001	5785000	-0.09	XP-CLR		Pl01	1665001	1715000	0	Fst-50Kb		Pl01	11260774	11261850	0.13	Fst-gene by gene		Pl01	1665001	1715000	0	π– 50 Kb
	Pl01	5740001	5790000	-0.09	XP-CLR		Pl01	1670001	1720000	0	Fst-50Kb		Pl01	11262812	11264029	0.14	Fst-gene by gene		Pl01	1670001	1720000	0	π– 50 Kb
	Pl01	5745001	5795000	-0.09	XP-CLR		Pl01	1675001	1725000	0	Fst-50Kb		Pl01	11338340	11340693	0.24	Fst-gene by gene		Pl01	1675001	1725000	0	π– 50 Kb
	Pl01	5750001	5800000	-0.09	XP-CLR		Pl01	1680001	1730000	0	Fst-50Kb		Pl01	11382719	11383681	0.14	Fst-gene by gene		Pl01	1680001	1730000	0	π– 50 Kb
	Pl01	5755001	5805000	-0.09	XP-CLR		Pl01	1685001	1735000	0	Fst-50Kb		Pl01	11393781	11395771	0.06	Fst-gene by gene		Pl01	1685001	1735000	0	π– 50 Kb
	Pl01	5760001	5810000	-0.09	XP-CLR		Pl01	1690001	1740000	0	Fst-50Kb		Pl01	11426933	11427268	0	Fst-gene by gene		Pl01	1690001	1740000	0	π– 50 Kb
	Pl01	5765001	5815000	-0.09	XP-CLR		Pl01	1695001	1745000	0	Fst-50Kb		Pl01	11462426	11483695	0.15	Fst-gene by gene		Pl01	1695001	1745000	0	π– 50 Kb
	Pl01	5770001	5820000	-0.09	XP-CLR		Pl01	1700001	1750000	0	Fst-50Kb		Pl01	11499862	11511999	0.23	Fst-gene by gene		Pl01	1700001	1750000	0	π– 50 Kb
	Pl01	5775001	5825000	-0.09	XP-CLR		Pl01	1705001	1755000	0	Fst-50Kb		Pl01	11524167	11530300	0.16	Fst-gene by gene		Pl01	1705001	1755000	0	π– 50 Kb
	Pl01	5780001	5830000	-0.09	XP-CLR		Pl01	1710001	1760000	0	Fst-50Kb		Pl01	11531296	11532287	0.09	Fst-gene by gene		Pl01	1710001	1760000	0	π– 50 Kb
	Pl01	5785001	5835000	-0.09	XP-CLR		Pl01	1715001	1765000	0	Fst-50Kb		Pl01	11543321	11545750	0.19	Fst-gene by gene		Pl01	1715001	1765000	0	π– 50 Kb
	Pl01	5790001	5840000	-0.09	XP-CLR		Pl01	1720001	1770000	0	Fst-50Kb		Pl01	11547037	11547852	0.25	Fst-gene by gene		Pl01	1720001	1770000	0	π– 50 Kb
	Pl01	5795001	5845000	-0.09	XP-CLR		Pl01	1725001	1775000	0	Fst-50Kb		Pl01	11574995	11579139	0.17	Fst-gene by gene		Pl01	1725001	1775000	0	π– 50 Kb
	Pl01	5800001	5850000	-0.09	XP-CLR		Pl01	1730001	1780000	0	Fst-50Kb		Pl01	11589274	11592432	0.15	Fst-gene by gene		Pl01	1730001	1780000	0	π– 50 Kb
	Pl01	5805001	5855000	-0.09	XP-CLR		Pl01	1735001	1785000	0	Fst-50Kb		Pl01	11623439	11626299	0.12	Fst-gene by gene		Pl01	1735001	1785000	0	π– 50 Kb
	Pl01	5810001	5860000	-0.09	XP-CLR		Pl01	1740001	1790000	0	Fst-50Kb		Pl01	11640064	11642827	0.08	Fst-gene by gene		Pl01	1740001	1790000	0	π– 50 Kb
	Pl01	5815001	5865000	-0.09	XP-CLR		Pl01	1745001	1795000	0	Fst-50Kb		Pl01	11645062	11645949	-0.02	Fst-gene by gene		Pl01	1745001	1795000	0	π– 50 Kb
	Pl01	5820001	5870000	-0.09	XP-CLR		Pl01	1750001	1800000	0	Fst-50Kb		Pl01	11647270	11648322	0.15	Fst-gene by gene		Pl01	1750001	1800000	0	π– 50 Kb
	Pl01	5825001	5875000	-0.09	XP-CLR		Pl01	1755001	1805000	0	Fst-50Kb		Pl01	11681931	11706603	0.12	Fst-gene by gene		Pl01	1755001	1805000	0	π– 50 Kb
	Pl01	5830001	5880000	-0.09	XP-CLR		Pl01	1760001	1810000	0	Fst-50Kb		Pl01	11709352	11710300	0.14	Fst-gene by gene		Pl01	1760001	1810000	0	π– 50 Kb
	Pl01	5835001	5885000	-0.09	XP-CLR		Pl01	1765001	1815000	0	Fst-50Kb		Pl01	11719689	11722544	0.19	Fst-gene by gene		Pl01	1765001	1815000	0	π– 50 Kb
	Pl01	5840001	5890000	-0.09	XP-CLR		Pl01	1770001	1820000	0	Fst-50Kb		Pl01	11722935	11724658	0.06	Fst-gene by gene		Pl01	1770001	1820000	0	π– 50 Kb
	Pl01	5845001	5895000	-0.09	XP-CLR		Pl01	1775001	1825000	0	Fst-50Kb		Pl01	11740831	11744017	0.12	Fst-gene by gene		Pl01	1775001	1825000	0	π– 50 Kb
	Pl01	5850001	5900000	-0.09	XP-CLR		Pl01	1780001	1830000	0	Fst-50Kb		Pl01	11768423	11777230	0.12	Fst-gene by gene		Pl01	1780001	1830000	0	π– 50 Kb
	Pl01	5855001	5905000	-0.09	XP-CLR		Pl01	1785001	1835000	0	Fst-50Kb		Pl01	11805159	11805628	0.2	Fst-gene by gene		Pl01	1785001	1835000	0	π– 50 Kb
	Pl01	5860001	5910000	-0.09	XP-CLR		Pl01	1790001	1840000	0	Fst-50Kb		Pl01	11808826	11809473	0.06	Fst-gene by gene		Pl01	1790001	1840000	0	π– 50 Kb
	Pl01	5865001	5915000	-0.09	XP-CLR		Pl01	1795001	1845000	0	Fst-50Kb		Pl01	11813890	11818279	0.09	Fst-gene by gene		Pl01	1795001	1845000	0	π– 50 Kb
	Pl01	5870001	5920000	-0.09	XP-CLR		Pl01	1800001	1850000	0	Fst-50Kb		Pl01	11829062	11831059	0.11	Fst-gene by gene		Pl01	1800001	1850000	0	π– 50 Kb
	Pl01	5875001	5925000	-0.09	XP-CLR		Pl01	1805001	1855000	0	Fst-50Kb		Pl01	11856350	11859826	0.09	Fst-gene by gene		Pl01	1805001	1855000	0	π– 50 Kb
	Pl01	5880001	5930000	-0.09	XP-CLR		Pl01	1810001	1860000	0	Fst-50Kb		Pl01	11860457	11864070	0.22	Fst-gene by gene		Pl01	1810001	1860000	0	π– 50 Kb
	Pl01	5885001	5935000	-0.09	XP-CLR		Pl01	1815001	1865000	0	Fst-50Kb		Pl01	11867106	11869282	0.32	Fst-gene by gene		Pl01	1815001	1865000	0	π– 50 Kb
	Pl01	5890001	5940000	-0.09	XP-CLR		Pl01	1820001	1870000	0	Fst-50Kb		Pl01	11881793	11884488	0.16	Fst-gene by gene		Pl01	1820001	1870000	0	π– 50 Kb
	Pl01	5895001	5945000	-0.09	XP-CLR		Pl01	1825001	1875000	0	Fst-50Kb		Pl01	11914660	11918045	0.14	Fst-gene by gene		Pl01	1825001	1875000	0	π– 50 Kb
	Pl01	5900001	5950000	-0.09	XP-CLR		Pl01	1830001	1880000	0	Fst-50Kb		Pl01	11938006	11938935	0	Fst-gene by gene		Pl01	1830001	1880000	0	π– 50 Kb
	Pl01	5905001	5955000	-0.09	XP-CLR		Pl01	1835001	1885000	0	Fst-50Kb		Pl01	11939265	11939781	0	Fst-gene by gene		Pl01	1835001	1885000	0	π– 50 Kb
	Pl01	5910001	5960000	-0.09	XP-CLR		Pl01	1840001	1890000	0	Fst-50Kb		Pl01	11971282	11973956	0.15	Fst-gene by gene		Pl01	1840001	1890000	0	π– 50 Kb
	Pl01	5915001	5965000	-0.09	XP-CLR		Pl01	1845001	1895000	0	Fst-50Kb		Pl01	12004732	12006965	0.25	Fst-gene by gene		Pl01	1845001	1895000	0	π– 50 Kb
	Pl01	5920001	5970000	-0.09	XP-CLR		Pl01	1850001	1900000	0	Fst-50Kb		Pl01	12033217	12034299	-0.11	Fst-gene by gene		Pl01	1850001	1900000	0	π– 50 Kb
	Pl01	5925001	5975000	-0.09	XP-CLR		Pl01	1855001	1905000	0	Fst-50Kb		Pl01	12048060	12069247	0.09	Fst-gene by gene		Pl01	1855001	1905000	0	π– 50 Kb
	Pl01	5930001	5980000	-0.09	XP-CLR		Pl01	1860001	1910000	0	Fst-50Kb		Pl01	12099628	12121530	0.13	Fst-gene by gene		Pl01	1860001	1910000	0	π– 50 Kb
	Pl01	5935001	5985000	-0.09	XP-CLR		Pl01	1865001	1915000	0	Fst-50Kb		Pl01	12152524	12153036	0.14	Fst-gene by gene		Pl01	1865001	1915000	0	π– 50 Kb
	Pl01	5940001	5990000	-0.09	XP-CLR		Pl01	1870001	1920000	0	Fst-50Kb		Pl01	12165224	12172329	0.12	Fst-gene by gene		Pl01	1870001	1920000	0	π– 50 Kb
	Pl01	5945001	5995000	-0.09	XP-CLR		Pl01	1875001	1925000	0	Fst-50Kb		Pl01	12199997	12207618	0.17	Fst-gene by gene		Pl01	1875001	1925000	0	π– 50 Kb
	Pl01	5950001	6000000	-0.09	XP-CLR		Pl01	1880001	1930000	0	Fst-50Kb		Pl01	12264724	12266948	0.11	Fst-gene by gene		Pl01	1880001	1930000	0	π– 50 Kb
	Pl01	5955001	6005000	-0.09	XP-CLR		Pl01	1885001	1935000	0	Fst-50Kb		Pl01	12312624	12333549	0.07	Fst-gene by gene		Pl01	1885001	1935000	0	π– 50 Kb
	Pl01	5960001	6010000	-0.09	XP-CLR		Pl01	1890001	1940000	0	Fst-50Kb		Pl01	12336462	12337631	0.06	Fst-gene by gene		Pl01	1890001	1940000	0	π– 50 Kb
	Pl01	5965001	6015000	-0.09	XP-CLR		Pl01	1895001	1945000	0	Fst-50Kb		Pl01	12352582	12353822	0.03	Fst-gene by gene		Pl01	1895001	1945000	0	π– 50 Kb
	Pl01	5970001	6020000	-0.09	XP-CLR		Pl01	1900001	1950000	0	Fst-50Kb		Pl01	12356563	12357072	0.05	Fst-gene by gene		Pl01	1900001	1950000	0	π– 50 Kb
	Pl01	5975001	6025000	-0.09	XP-CLR		Pl01	1905001	1955000	0	Fst-50Kb		Pl01	12364796	12368749	0.04	Fst-gene by gene		Pl01	1905001	1955000	0	π– 50 Kb
	Pl01	5980001	6030000	-0.09	XP-CLR		Pl01	1910001	1960000	0	Fst-50Kb		Pl01	12369688	12379906	0.14	Fst-gene by gene		Pl01	1910001	1960000	0	π– 50 Kb
	Pl01	5985001	6035000	-0.09	XP-CLR		Pl01	1915001	1965000	0	Fst-50Kb		Pl01	12417859	12428502	0.07	Fst-gene by gene		Pl01	1915001	1965000	0	π– 50 Kb
	Pl01	5990001	6040000	-0.09	XP-CLR		Pl01	1920001	1970000	0	Fst-50Kb		Pl01	12433686	12434554	0.13	Fst-gene by gene		Pl01	1920001	1970000	0	π– 50 Kb
	Pl01	5995001	6045000	-0.09	XP-CLR		Pl01	1925001	1975000	0	Fst-50Kb		Pl01	12434476	12435470	0.11	Fst-gene by gene		Pl01	1925001	1975000	0	π– 50 Kb
	Pl01	6000001	6050000	-0.09	XP-CLR		Pl01	1930001	1980000	0	Fst-50Kb		Pl01	12494058	12495818	0.07	Fst-gene by gene		Pl01	1930001	1980000	0	π– 50 Kb
	Pl01	6005001	6055000	-0.09	XP-CLR		Pl01	1935001	1985000	0	Fst-50Kb		Pl01	12573401	12578094	0.13	Fst-gene by gene		Pl01	1935001	1985000	0	π– 50 Kb
	Pl01	6010001	6060000	-0.09	XP-CLR		Pl01	1940001	1990000	0	Fst-50Kb		Pl01	12602395	12605087	0.16	Fst-gene by gene		Pl01	1940001	1990000	0	π– 50 Kb
	Pl01	6015001	6065000	-0.09	XP-CLR		Pl01	1945001	1995000	0	Fst-50Kb		Pl01	12669782	12677355	0.14	Fst-gene by gene		Pl01	1945001	1995000	0	π– 50 Kb
	Pl01	6020001	6070000	-0.09	XP-CLR		Pl01	1950001	2000000	0	Fst-50Kb		Pl01	12764020	12764664	0.11	Fst-gene by gene		Pl01	1950001	2000000	0	π– 50 Kb
	Pl01	6025001	6075000	-0.09	XP-CLR		Pl01	1955001	2005000	0	Fst-50Kb		Pl01	12773640	12774303	0.13	Fst-gene by gene		Pl01	1955001	2005000	0	π– 50 Kb
	Pl01	6030001	6080000	-0.09	XP-CLR		Pl01	1960001	2010000	0	Fst-50Kb		Pl01	12788773	12790666	0.16	Fst-gene by gene		Pl01	1960001	2010000	0	π– 50 Kb
	Pl01	6035001	6085000	-0.09	XP-CLR		Pl01	1965001	2015000	0	Fst-50Kb		Pl01	12830995	12831653	0.02	Fst-gene by gene		Pl01	1965001	2015000	0	π– 50 Kb
	Pl01	6040001	6090000	-0.09	XP-CLR		Pl01	1970001	2020000	0	Fst-50Kb		Pl01	12832541	12833319	0.18	Fst-gene by gene		Pl01	1970001	2020000	0	π– 50 Kb
	Pl01	6045001	6095000	-0.09	XP-CLR		Pl01	1975001	2025000	0	Fst-50Kb		Pl01	12835792	12837415	0.07	Fst-gene by gene		Pl01	1975001	2025000	0	π– 50 Kb
	Pl01	6050001	6100000	-0.09	XP-CLR		Pl01	1980001	2030000	0	Fst-50Kb		Pl01	12864335	12866140	0.2	Fst-gene by gene		Pl01	1980001	2030000	0	π– 50 Kb
	Pl01	6055001	6105000	-0.09	XP-CLR		Pl01	1985001	2035000	0	Fst-50Kb		Pl01	12873304	12875398	0.18	Fst-gene by gene		Pl01	1985001	2035000	0	π– 50 Kb
	Pl01	6060001	6110000	-0.09	XP-CLR		Pl01	1990001	2040000	0	Fst-50Kb		Pl01	12883977	12891935	0.09	Fst-gene by gene		Pl01	1990001	2040000	0	π– 50 Kb
	Pl01	6065001	6115000	-0.09	XP-CLR		Pl01	1995001	2045000	0	Fst-50Kb		Pl01	12896031	12898019	0.14	Fst-gene by gene		Pl01	1995001	2045000	0	π– 50 Kb
	Pl01	6070001	6120000	-0.09	XP-CLR		Pl01	2000001	2050000	0	Fst-50Kb		Pl01	12921471	12933219	0.13	Fst-gene by gene		Pl01	2000001	2050000	0	π– 50 Kb
	Pl01	6075001	6125000	-0.09	XP-CLR		Pl01	2005001	2055000	0	Fst-50Kb		Pl01	12956896	12958091	0.08	Fst-gene by gene		Pl01	2005001	2055000	0	π– 50 Kb
	Pl01	6080001	6130000	-0.09	XP-CLR		Pl01	2010001	2060000	0	Fst-50Kb		Pl01	12968044	12972034	0.13	Fst-gene by gene		Pl01	2010001	2060000	0	π– 50 Kb
	Pl01	6085001	6135000	-0.09	XP-CLR		Pl01	2015001	2065000	0	Fst-50Kb		Pl01	12994487	12994834	-0.04	Fst-gene by gene		Pl01	2015001	2065000	0	π– 50 Kb
	Pl01	6090001	6140000	-0.09	XP-CLR		Pl01	2020001	2070000	0	Fst-50Kb		Pl01	13072051	13073634	0.22	Fst-gene by gene		Pl01	2020001	2070000	0	π– 50 Kb
	Pl01	6095001	6145000	-0.09	XP-CLR		Pl01	2025001	2075000	0	Fst-50Kb		Pl01	13157086	13163035	0.16	Fst-gene by gene		Pl01	2025001	2075000	0	π– 50 Kb
	Pl01	6100001	6150000	-0.09	XP-CLR		Pl01	2030001	2080000	0	Fst-50Kb		Pl01	13307741	13312715	0.19	Fst-gene by gene		Pl01	2030001	2080000	0	π– 50 Kb
	Pl01	6105001	6155000	-0.09	XP-CLR		Pl01	2035001	2085000	0	Fst-50Kb		Pl01	13436569	13438736	0.16	Fst-gene by gene		Pl01	2035001	2085000	0	π– 50 Kb
	Pl01	6110001	6160000	-0.09	XP-CLR		Pl01	2040001	2090000	0	Fst-50Kb		Pl01	13439269	13440035	0.13	Fst-gene by gene		Pl01	2040001	2090000	0	π– 50 Kb
	Pl01	6115001	6165000	-0.09	XP-CLR		Pl01	2045001	2095000	0	Fst-50Kb		Pl01	13584083	13585753	0.06	Fst-gene by gene		Pl01	2045001	2095000	0	π– 50 Kb
	Pl01	6120001	6170000	-0.09	XP-CLR		Pl01	2050001	2100000	0	Fst-50Kb		Pl01	13701925	13703370	0.1	Fst-gene by gene		Pl01	2050001	2100000	0	π– 50 Kb
	Pl01	6125001	6175000	-0.09	XP-CLR		Pl01	2055001	2105000	0	Fst-50Kb		Pl01	13709518	13713888	0.16	Fst-gene by gene		Pl01	2055001	2105000	0	π– 50 Kb
	Pl01	6130001	6180000	-0.09	XP-CLR		Pl01	2060001	2110000	0	Fst-50Kb		Pl01	13715025	13716405	0.22	Fst-gene by gene		Pl01	2060001	2110000	0	π– 50 Kb
	Pl01	6135001	6185000	-0.09	XP-CLR		Pl01	2065001	2115000	0	Fst-50Kb		Pl01	13919503	13926485	0	Fst-gene by gene		Pl01	2065001	2115000	0	π– 50 Kb
	Pl01	6140001	6190000	-0.09	XP-CLR		Pl01	2070001	2120000	0	Fst-50Kb		Pl01	14273433	14275553	0.18	Fst-gene by gene		Pl01	2070001	2120000	0	π– 50 Kb
	Pl01	6145001	6195000	-0.09	XP-CLR		Pl01	2075001	2125000	0	Fst-50Kb		Pl01	14275332	14275642	0.38	Fst-gene by gene		Pl01	2075001	2125000	0	π– 50 Kb
	Pl01	6150001	6200000	-0.09	XP-CLR		Pl01	2080001	2130000	0	Fst-50Kb		Pl01	14448132	14452489	0.18	Fst-gene by gene		Pl01	2080001	2130000	0	π– 50 Kb
	Pl01	6155001	6205000	-0.09	XP-CLR		Pl01	2085001	2135000	0	Fst-50Kb		Pl01	14462798	14465746	0.05	Fst-gene by gene		Pl01	2085001	2135000	0	π– 50 Kb
	Pl01	6160001	6210000	-0.09	XP-CLR		Pl01	2090001	2140000	0	Fst-50Kb		Pl01	14551699	14552988	0.17	Fst-gene by gene		Pl01	2090001	2140000	0	π– 50 Kb
	Pl01	6165001	6215000	-0.09	XP-CLR		Pl01	2095001	2145000	0	Fst-50Kb		Pl01	14665599	14666851	0.3	Fst-gene by gene		Pl01	2095001	2145000	0	π– 50 Kb
	Pl01	6170001	6220000	-0.09	XP-CLR		Pl01	2100001	2150000	0	Fst-50Kb		Pl01	14723181	14723390	0	Fst-gene by gene		Pl01	2100001	2150000	0	π– 50 Kb
	Pl01	6175001	6225000	-0.09	XP-CLR		Pl01	2105001	2155000	0	Fst-50Kb		Pl01	14769562	14771961	0.13	Fst-gene by gene		Pl01	2105001	2155000	0	π– 50 Kb
	Pl01	6180001	6230000	-0.09	XP-CLR		Pl01	2110001	2160000	0	Fst-50Kb		Pl01	14772627	14772836	0	Fst-gene by gene		Pl01	2110001	2160000	0	π– 50 Kb
	Pl01	6185001	6235000	-0.09	XP-CLR		Pl01	2115001	2165000	0	Fst-50Kb		Pl01	14814500	14814709	0	Fst-gene by gene		Pl01	2115001	2165000	0	π– 50 Kb
	Pl01	6195001	6245000	-0.09	XP-CLR		Pl01	2120001	2170000	0	Fst-50Kb		Pl01	14889210	14889737	0.17	Fst-gene by gene		Pl01	2120001	2170000	0	π– 50 Kb
	Pl01	6200001	6250000	-0.09	XP-CLR		Pl01	2125001	2175000	0	Fst-50Kb		Pl01	14937691	14939130	0	Fst-gene by gene		Pl01	2125001	2175000	0	π– 50 Kb
	Pl01	6205001	6255000	-0.09	XP-CLR		Pl01	2130001	2180000	0	Fst-50Kb		Pl01	15004844	15008978	0.18	Fst-gene by gene		Pl01	2130001	2180000	0	π– 50 Kb
	Pl01	6210001	6260000	-0.09	XP-CLR		Pl01	2135001	2185000	0	Fst-50Kb		Pl01	15057452	15060199	0.25	Fst-gene by gene		Pl01	2135001	2185000	0	π– 50 Kb
	Pl01	6215001	6265000	-0.09	XP-CLR		Pl01	2140001	2190000	0	Fst-50Kb		Pl01	15094037	15094711	0.11	Fst-gene by gene		Pl01	2140001	2190000	0	π– 50 Kb
	Pl01	6220001	6270000	-0.09	XP-CLR		Pl01	2145001	2195000	0	Fst-50Kb		Pl01	15119430	15122094	0.2	Fst-gene by gene		Pl01	2145001	2195000	0	π– 50 Kb
	Pl01	6225001	6275000	-0.09	XP-CLR		Pl01	2150001	2200000	0	Fst-50Kb		Pl01	15123180	15124091	0.08	Fst-gene by gene		Pl01	2150001	2200000	0	π– 50 Kb
	Pl01	6230001	6280000	-0.09	XP-CLR		Pl01	2155001	2205000	0	Fst-50Kb		Pl01	15163753	15164029	0.14	Fst-gene by gene		Pl01	2155001	2205000	0	π– 50 Kb
	Pl01	6235001	6285000	-0.09	XP-CLR		Pl01	2160001	2210000	0	Fst-50Kb		Pl01	15191436	15191964	0.14	Fst-gene by gene		Pl01	2160001	2210000	0	π– 50 Kb
	Pl01	6240001	6290000	-0.09	XP-CLR		Pl01	2165001	2215000	0	Fst-50Kb		Pl01	15233380	15246874	0.12	Fst-gene by gene		Pl01	2165001	2215000	0	π– 50 Kb
	Pl01	6245001	6295000	-0.09	XP-CLR		Pl01	2170001	2220000	0	Fst-50Kb		Pl01	15299353	15302714	0.13	Fst-gene by gene		Pl01	2170001	2220000	0	π– 50 Kb
	Pl01	6250001	6300000	-0.09	XP-CLR		Pl01	2175001	2225000	0	Fst-50Kb		Pl01	15331273	15335144	0.11	Fst-gene by gene		Pl01	2175001	2225000	0	π– 50 Kb
	Pl01	6255001	6305000	-0.09	XP-CLR		Pl01	2180001	2230000	0	Fst-50Kb		Pl01	15447735	15450402	0.11	Fst-gene by gene		Pl01	2180001	2230000	0	π– 50 Kb
	Pl01	6260001	6310000	-0.09	XP-CLR		Pl01	2185001	2235000	0	Fst-50Kb		Pl01	15493966	15499657	0.14	Fst-gene by gene		Pl01	2185001	2235000	0	π– 50 Kb
	Pl01	6265001	6315000	-0.09	XP-CLR		Pl01	2190001	2240000	0	Fst-50Kb		Pl01	15500802	15502199	0.03	Fst-gene by gene		Pl01	2190001	2240000	0	π– 50 Kb
	Pl01	6270001	6320000	-0.09	XP-CLR		Pl01	2195001	2245000	0	Fst-50Kb		Pl01	15565014	15569581	0.06	Fst-gene by gene		Pl01	2195001	2245000	0	π– 50 Kb
	Pl01	6275001	6325000	-0.09	XP-CLR		Pl01	2200001	2250000	0	Fst-50Kb		Pl01	15822588	15824078	-0.01	Fst-gene by gene		Pl01	2200001	2250000	0	π– 50 Kb
	Pl01	6280001	6330000	-0.09	XP-CLR		Pl01	2205001	2255000	0	Fst-50Kb		Pl01	15827691	15830156	0.11	Fst-gene by gene		Pl01	2205001	2255000	0	π– 50 Kb
	Pl01	6285001	6335000	-0.09	XP-CLR		Pl01	2210001	2260000	0	Fst-50Kb		Pl01	15873679	15876334	0.16	Fst-gene by gene		Pl01	2210001	2260000	0	π– 50 Kb
	Pl01	6290001	6340000	-0.09	XP-CLR		Pl01	2215001	2265000	0	Fst-50Kb		Pl01	15888418	15890753	0	Fst-gene by gene		Pl01	2215001	2265000	0	π– 50 Kb
	Pl01	6295001	6345000	-0.09	XP-CLR		Pl01	2220001	2270000	0	Fst-50Kb		Pl01	15946451	15946552	-0.05	Fst-gene by gene		Pl01	2220001	2270000	0	π– 50 Kb
	Pl01	6300001	6350000	-0.09	XP-CLR		Pl01	2225001	2275000	0	Fst-50Kb		Pl01	15983293	15984495	0.14	Fst-gene by gene		Pl01	2225001	2275000	0	π– 50 Kb
	Pl01	6305001	6355000	-0.09	XP-CLR		Pl01	2230001	2280000	0	Fst-50Kb		Pl01	16129413	16129935	0.12	Fst-gene by gene		Pl01	2230001	2280000	0	π– 50 Kb
	Pl01	6310001	6360000	-0.09	XP-CLR		Pl01	2235001	2285000	0	Fst-50Kb		Pl01	16131420	16132021	0.15	Fst-gene by gene		Pl01	2235001	2285000	0	π– 50 Kb
	Pl01	6315001	6365000	-0.09	XP-CLR		Pl01	2240001	2290000	0	Fst-50Kb		Pl01	16249401	16251972	0.17	Fst-gene by gene		Pl01	2240001	2290000	0	π– 50 Kb
	Pl01	6320001	6370000	-0.09	XP-CLR		Pl01	2245001	2295000	0	Fst-50Kb		Pl01	16252634	16256324	0.23	Fst-gene by gene		Pl01	2245001	2295000	0	π– 50 Kb
	Pl01	6325001	6375000	-0.09	XP-CLR		Pl01	2250001	2300000	0	Fst-50Kb		Pl01	16286764	16293253	0.15	Fst-gene by gene		Pl01	2250001	2300000	0	π– 50 Kb
	Pl01	6330001	6380000	-0.09	XP-CLR		Pl01	2255001	2305000	0	Fst-50Kb		Pl01	16291722	16308589	0.07	Fst-gene by gene		Pl01	2255001	2305000	0	π– 50 Kb
	Pl01	6335001	6385000	-0.09	XP-CLR		Pl01	2260001	2310000	0	Fst-50Kb		Pl01	16311682	16312854	0.23	Fst-gene by gene		Pl01	2260001	2310000	0	π– 50 Kb
	Pl01	6340001	6390000	-0.09	XP-CLR		Pl01	2265001	2315000	0	Fst-50Kb		Pl01	16313542	16315124	0.1	Fst-gene by gene		Pl01	2265001	2315000	0	π– 50 Kb
	Pl01	6345001	6395000	-0.09	XP-CLR		Pl01	2270001	2320000	0	Fst-50Kb		Pl01	16359489	16365093	0.1	Fst-gene by gene		Pl01	2270001	2320000	0	π– 50 Kb
	Pl01	6350001	6400000	-0.09	XP-CLR		Pl01	2275001	2325000	0	Fst-50Kb		Pl01	16366881	16367791	0.07	Fst-gene by gene		Pl01	2275001	2325000	0	π– 50 Kb
	Pl01	6355001	6405000	-0.09	XP-CLR		Pl01	2280001	2330000	0	Fst-50Kb		Pl01	16391253	16395204	0.1	Fst-gene by gene		Pl01	2280001	2330000	0	π– 50 Kb
	Pl01	6360001	6410000	-0.09	XP-CLR		Pl01	2285001	2335000	0	Fst-50Kb		Pl01	16502434	16511016	0.14	Fst-gene by gene		Pl01	2285001	2335000	0	π– 50 Kb
	Pl01	6365001	6415000	-0.09	XP-CLR		Pl01	2290001	2340000	0	Fst-50Kb		Pl01	16518202	16520274	0.14	Fst-gene by gene		Pl01	2290001	2340000	0	π– 50 Kb
	Pl01	6370001	6420000	-0.09	XP-CLR		Pl01	2295001	2345000	0	Fst-50Kb		Pl01	16603849	16606078	0.09	Fst-gene by gene		Pl01	2295001	2345000	0	π– 50 Kb
	Pl01	6375001	6425000	-0.09	XP-CLR		Pl01	2300001	2350000	0	Fst-50Kb		Pl01	16735055	16737618	0.22	Fst-gene by gene		Pl01	2300001	2350000	0	π– 50 Kb
	Pl01	6380001	6430000	-0.09	XP-CLR		Pl01	2305001	2355000	0	Fst-50Kb		Pl01	16754902	16761120	0.19	Fst-gene by gene		Pl01	2305001	2355000	0	π– 50 Kb
	Pl01	6385001	6435000	-0.09	XP-CLR		Pl01	2310001	2360000	0	Fst-50Kb		Pl01	16818709	16846267	0.14	Fst-gene by gene		Pl01	2310001	2360000	0	π– 50 Kb
	Pl01	6390001	6440000	-0.09	XP-CLR		Pl01	2315001	2365000	0	Fst-50Kb		Pl01	16923182	16926882	0.13	Fst-gene by gene		Pl01	2315001	2365000	0	π– 50 Kb
	Pl01	6395001	6445000	-0.09	XP-CLR		Pl01	2320001	2370000	0	Fst-50Kb		Pl01	16933469	16933988	0	Fst-gene by gene		Pl01	2320001	2370000	0	π– 50 Kb
	Pl01	6400001	6450000	-0.09	XP-CLR		Pl01	2325001	2375000	0	Fst-50Kb		Pl01	17026517	17041741	0.16	Fst-gene by gene		Pl01	2325001	2375000	0	π– 50 Kb
	Pl01	6405001	6455000	-0.09	XP-CLR		Pl01	2330001	2380000	0	Fst-50Kb		Pl01	17102958	17116979	0.14	Fst-gene by gene		Pl01	2330001	2380000	0	π– 50 Kb
	Pl01	6410001	6460000	-0.09	XP-CLR		Pl01	2335001	2385000	0	Fst-50Kb		Pl01	17130004	17132145	0.15	Fst-gene by gene		Pl01	2335001	2385000	0	π– 50 Kb
	Pl01	6415001	6465000	-0.09	XP-CLR		Pl01	2340001	2390000	0	Fst-50Kb		Pl01	17190119	17197598	0.17	Fst-gene by gene		Pl01	2340001	2390000	0	π– 50 Kb
	Pl01	6420001	6470000	-0.09	XP-CLR		Pl01	2345001	2395000	0	Fst-50Kb		Pl01	17206096	17218700	0.17	Fst-gene by gene		Pl01	2345001	2395000	0	π– 50 Kb
	Pl01	6425001	6475000	-0.09	XP-CLR		Pl01	2350001	2400000	0	Fst-50Kb		Pl01	17289230	17294533	0	Fst-gene by gene		Pl01	2350001	2400000	0	π– 50 Kb
	Pl01	6430001	6480000	-0.09	XP-CLR		Pl01	2355001	2405000	0	Fst-50Kb		Pl01	17384311	17385615	0	Fst-gene by gene		Pl01	2355001	2405000	0	π– 50 Kb
	Pl01	6435001	6485000	-0.09	XP-CLR		Pl01	2360001	2410000	0	Fst-50Kb		Pl01	17456647	17458231	0.22	Fst-gene by gene		Pl01	2360001	2410000	0	π– 50 Kb
	Pl01	6440001	6490000	-0.09	XP-CLR		Pl01	2365001	2415000	0	Fst-50Kb		Pl01	17524549	17528076	0.14	Fst-gene by gene		Pl01	2365001	2415000	0	π– 50 Kb
	Pl01	6445001	6495000	-0.09	XP-CLR		Pl01	2370001	2420000	0	Fst-50Kb		Pl01	17561856	17574467	0.12	Fst-gene by gene		Pl01	2370001	2420000	0	π– 50 Kb
	Pl01	6450001	6500000	-0.09	XP-CLR		Pl01	2375001	2425000	0	Fst-50Kb		Pl01	17589502	17592251	0.23	Fst-gene by gene		Pl01	2375001	2425000	0	π– 50 Kb
	Pl01	6455001	6505000	-0.09	XP-CLR		Pl01	2380001	2430000	0	Fst-50Kb		Pl01	17592759	17597090	0.14	Fst-gene by gene		Pl01	2380001	2430000	0	π– 50 Kb
	Pl01	6460001	6510000	-0.09	XP-CLR		Pl01	2385001	2435000	0	Fst-50Kb		Pl01	18958121	18960109	0	Fst-gene by gene		Pl01	2385001	2435000	0	π– 50 Kb
	Pl01	6465001	6515000	-0.09	XP-CLR		Pl01	2390001	2440000	0	Fst-50Kb		Pl01	20042106	20044265	0	Fst-gene by gene		Pl01	2390001	2440000	0	π– 50 Kb
	Pl01	6470001	6520000	-0.09	XP-CLR		Pl01	2395001	2445000	0	Fst-50Kb		Pl01	22179687	22182307	0.15	Fst-gene by gene		Pl01	2395001	2445000	0	π– 50 Kb
	Pl01	6475001	6525000	-0.09	XP-CLR		Pl01	2400001	2450000	0	Fst-50Kb		Pl01	22182428	22182629	0.05	Fst-gene by gene		Pl01	2400001	2450000	0	π– 50 Kb
	Pl01	6480001	6530000	-0.09	XP-CLR		Pl01	2405001	2455000	0	Fst-50Kb		Pl01	22561433	22563791	0	Fst-gene by gene		Pl01	2405001	2455000	0	π– 50 Kb
	Pl01	6485001	6535000	-0.09	XP-CLR		Pl01	2410001	2460000	0	Fst-50Kb		Pl01	23196932	23199124	0.17	Fst-gene by gene		Pl01	2410001	2460000	0	π– 50 Kb
	Pl01	6490001	6540000	-0.09	XP-CLR		Pl01	2415001	2465000	0	Fst-50Kb		Pl01	23306995	23310299	0	Fst-gene by gene		Pl01	2415001	2465000	0	π– 50 Kb
	Pl01	6495001	6545000	-0.09	XP-CLR		Pl01	2420001	2470000	0	Fst-50Kb		Pl01	23404126	23405715	-0.38	Fst-gene by gene		Pl01	2420001	2470000	0	π– 50 Kb
	Pl01	6500001	6550000	-0.09	XP-CLR		Pl01	2425001	2475000	0	Fst-50Kb		Pl01	23470996	23473470	0	Fst-gene by gene		Pl01	2425001	2475000	0	π– 50 Kb
	Pl01	6505001	6555000	-0.09	XP-CLR		Pl01	2430001	2480000	0	Fst-50Kb		Pl01	23474262	23483157	-0.07	Fst-gene by gene		Pl01	2430001	2480000	0	π– 50 Kb
	Pl01	6510001	6560000	-0.09	XP-CLR		Pl01	2435001	2485000	0	Fst-50Kb		Pl01	24638213	24640652	0.18	Fst-gene by gene		Pl01	2435001	2485000	0	π– 50 Kb
	Pl01	6515001	6565000	-0.09	XP-CLR		Pl01	2440001	2490000	0	Fst-50Kb		Pl01	24647415	24649249	0.2	Fst-gene by gene		Pl01	2440001	2490000	0	π– 50 Kb
	Pl01	6520001	6570000	-0.09	XP-CLR		Pl01	2445001	2495000	0	Fst-50Kb		Pl01	24653368	24662245	0.12	Fst-gene by gene		Pl01	2445001	2495000	0	π– 50 Kb
	Pl01	6525001	6575000	-0.09	XP-CLR		Pl01	2450001	2500000	0	Fst-50Kb		Pl01	25091538	25094783	-0.43	Fst-gene by gene		Pl01	2450001	2500000	0	π– 50 Kb
	Pl01	6530001	6580000	-0.09	XP-CLR		Pl01	2455001	2505000	0	Fst-50Kb		Pl01	25237844	25238449	0	Fst-gene by gene		Pl01	2455001	2505000	0	π– 50 Kb
	Pl01	6535001	6585000	-0.09	XP-CLR		Pl01	2460001	2510000	0	Fst-50Kb		Pl01	25384668	25386122	0.15	Fst-gene by gene		Pl01	2460001	2510000	0	π– 50 Kb
	Pl01	6540001	6590000	-0.09	XP-CLR		Pl01	2465001	2515000	0	Fst-50Kb		Pl01	26071431	26073052	0.1	Fst-gene by gene		Pl01	2465001	2515000	0	π– 50 Kb
	Pl01	6545001	6595000	-0.09	XP-CLR		Pl01	2470001	2520000	0	Fst-50Kb		Pl01	26432757	26436480	0.09	Fst-gene by gene		Pl01	2470001	2520000	0	π– 50 Kb
	Pl01	6550001	6600000	-0.09	XP-CLR		Pl01	2475001	2525000	0	Fst-50Kb		Pl01	26500584	26501151	0.14	Fst-gene by gene		Pl01	2475001	2525000	0	π– 50 Kb
	Pl01	6555001	6605000	-0.09	XP-CLR		Pl01	2480001	2530000	0	Fst-50Kb		Pl01	26625409	26628137	0.18	Fst-gene by gene		Pl01	2480001	2530000	0	π– 50 Kb
	Pl01	6560001	6610000	-0.09	XP-CLR		Pl01	2485001	2535000	0	Fst-50Kb		Pl01	26685004	26696383	0.16	Fst-gene by gene		Pl01	2485001	2535000	0	π– 50 Kb
	Pl01	6565001	6615000	-0.09	XP-CLR		Pl01	2490001	2540000	0	Fst-50Kb		Pl01	26830945	26834916	0.1	Fst-gene by gene		Pl01	2490001	2540000	0	π– 50 Kb
	Pl01	6570001	6620000	-0.09	XP-CLR		Pl01	2495001	2545000	0	Fst-50Kb		Pl01	26845426	26846547	0.14	Fst-gene by gene		Pl01	2495001	2545000	0	π– 50 Kb
	Pl01	6580001	6630000	-0.09	XP-CLR		Pl01	2500001	2550000	0	Fst-50Kb		Pl01	26858059	26863863	0.17	Fst-gene by gene		Pl01	2500001	2550000	0	π– 50 Kb
	Pl01	6585001	6635000	-0.09	XP-CLR		Pl01	2505001	2555000	0	Fst-50Kb		Pl01	26910508	26910874	0.16	Fst-gene by gene		Pl01	2505001	2555000	0	π– 50 Kb
	Pl01	6590001	6640000	-0.09	XP-CLR		Pl01	2510001	2560000	0	Fst-50Kb		Pl01	26925104	26927142	0.17	Fst-gene by gene		Pl01	2510001	2560000	0	π– 50 Kb
	Pl01	6595001	6645000	-0.09	XP-CLR		Pl01	2515001	2565000	0	Fst-50Kb		Pl01	26988439	26990834	0	Fst-gene by gene		Pl01	2515001	2565000	0	π– 50 Kb
	Pl01	6600001	6650000	-0.09	XP-CLR		Pl01	2520001	2570000	0	Fst-50Kb		Pl01	26996702	26998167	0.17	Fst-gene by gene		Pl01	2520001	2570000	0	π– 50 Kb
	Pl01	6605001	6655000	-0.09	XP-CLR		Pl01	2525001	2575000	0	Fst-50Kb		Pl01	27012080	27016957	0.09	Fst-gene by gene		Pl01	2525001	2575000	0	π– 50 Kb
	Pl01	6610001	6660000	-0.09	XP-CLR		Pl01	2530001	2580000	0	Fst-50Kb		Pl01	27044907	27048322	0.15	Fst-gene by gene		Pl01	2530001	2580000	0	π– 50 Kb
	Pl01	6615001	6665000	-0.09	XP-CLR		Pl01	2535001	2585000	0	Fst-50Kb		Pl01	27057526	27059466	0.23	Fst-gene by gene		Pl01	2535001	2585000	0	π– 50 Kb
	Pl01	6620001	6670000	-0.09	XP-CLR		Pl01	2540001	2590000	0	Fst-50Kb		Pl01	27061856	27066351	0.15	Fst-gene by gene		Pl01	2540001	2590000	0	π– 50 Kb
	Pl01	6625001	6675000	-0.09	XP-CLR		Pl01	2545001	2595000	0	Fst-50Kb		Pl01	27128164	27134268	0.16	Fst-gene by gene		Pl01	2545001	2595000	0	π– 50 Kb
	Pl01	6630001	6680000	-0.09	XP-CLR		Pl01	2550001	2600000	0	Fst-50Kb		Pl01	27158037	27160382	0.21	Fst-gene by gene		Pl01	2550001	2600000	0	π– 50 Kb
	Pl01	6635001	6685000	-0.09	XP-CLR		Pl01	2555001	2605000	0	Fst-50Kb		Pl01	27171038	27173946	0.14	Fst-gene by gene		Pl01	2555001	2605000	0	π– 50 Kb
	Pl01	6640001	6690000	-0.09	XP-CLR		Pl01	2560001	2610000	0	Fst-50Kb		Pl01	27261008	27264550	0.2	Fst-gene by gene		Pl01	2560001	2610000	0	π– 50 Kb
	Pl01	6645001	6695000	-0.09	XP-CLR		Pl01	2565001	2615000	0	Fst-50Kb		Pl01	27339971	27341960	0	Fst-gene by gene		Pl01	2565001	2615000	0	π– 50 Kb
	Pl01	6650001	6700000	-0.09	XP-CLR		Pl01	2570001	2620000	0	Fst-50Kb		Pl01	27348925	27353076	0.23	Fst-gene by gene		Pl01	2570001	2620000	0	π– 50 Kb
	Pl01	6655001	6705000	-0.09	XP-CLR		Pl01	2575001	2625000	0	Fst-50Kb		Pl01	27355846	27357925	0.12	Fst-gene by gene		Pl01	2575001	2625000	0	π– 50 Kb
	Pl01	6660001	6710000	-0.09	XP-CLR		Pl01	2580001	2630000	0	Fst-50Kb		Pl01	27418859	27419032	0	Fst-gene by gene		Pl01	2580001	2630000	0	π– 50 Kb
	Pl01	6665001	6715000	-0.09	XP-CLR		Pl01	2585001	2635000	0	Fst-50Kb		Pl01	27560868	27561899	0.13	Fst-gene by gene		Pl01	2585001	2635000	0	π– 50 Kb
	Pl01	6670001	6720000	-0.09	XP-CLR		Pl01	2590001	2640000	0	Fst-50Kb		Pl01	27685648	27686771	0.18	Fst-gene by gene		Pl01	2590001	2640000	0	π– 50 Kb
	Pl01	6675001	6725000	-0.09	XP-CLR		Pl01	2595001	2645000	0	Fst-50Kb		Pl01	27696497	27698525	0.11	Fst-gene by gene		Pl01	2595001	2645000	0	π– 50 Kb
	Pl01	6680001	6730000	-0.09	XP-CLR		Pl01	2600001	2650000	0	Fst-50Kb		Pl01	27720971	27723605	0.16	Fst-gene by gene		Pl01	2600001	2650000	0	π– 50 Kb
	Pl01	6685001	6735000	-0.09	XP-CLR		Pl01	2605001	2655000	0	Fst-50Kb		Pl01	27726286	27727122	0.14	Fst-gene by gene		Pl01	2605001	2655000	0	π– 50 Kb
	Pl01	6690001	6740000	-0.09	XP-CLR		Pl01	2610001	2660000	0	Fst-50Kb		Pl01	27735753	27746018	0.15	Fst-gene by gene		Pl01	2610001	2660000	0	π– 50 Kb
	Pl01	6695001	6745000	-0.09	XP-CLR		Pl01	2615001	2665000	0	Fst-50Kb		Pl01	27755581	27758726	0.14	Fst-gene by gene		Pl01	2615001	2665000	0	π– 50 Kb
	Pl01	6700001	6750000	-0.09	XP-CLR		Pl01	2620001	2670000	0	Fst-50Kb		Pl01	27760376	27762600	0.08	Fst-gene by gene		Pl01	2620001	2670000	0	π– 50 Kb
	Pl01	6705001	6755000	-0.09	XP-CLR		Pl01	2625001	2675000	0	Fst-50Kb		Pl01	27790984	27792884	0.16	Fst-gene by gene		Pl01	2625001	2675000	0	π– 50 Kb
	Pl01	6710001	6760000	-0.09	XP-CLR		Pl01	2630001	2680000	0	Fst-50Kb		Pl01	27805480	27808900	0.15	Fst-gene by gene		Pl01	2630001	2680000	0	π– 50 Kb
	Pl01	6715001	6765000	-0.09	XP-CLR		Pl01	2635001	2685000	0	Fst-50Kb		Pl01	27852048	27854604	0.11	Fst-gene by gene		Pl01	2635001	2685000	0	π– 50 Kb
	Pl01	6720001	6770000	-0.09	XP-CLR		Pl01	2640001	2690000	0	Fst-50Kb		Pl01	27916854	27918970	0.11	Fst-gene by gene		Pl01	2640001	2690000	0	π– 50 Kb
	Pl01	6725001	6775000	-0.09	XP-CLR		Pl01	2645001	2695000	0	Fst-50Kb		Pl01	27945061	27948328	0.08	Fst-gene by gene		Pl01	2645001	2695000	0	π– 50 Kb
	Pl01	6730001	6780000	-0.09	XP-CLR		Pl01	2650001	2700000	0	Fst-50Kb		Pl01	28063610	28067769	0.14	Fst-gene by gene		Pl01	2650001	2700000	0	π– 50 Kb
	Pl01	6735001	6785000	-0.09	XP-CLR		Pl01	2655001	2705000	0	Fst-50Kb		Pl01	28096947	28106396	0.15	Fst-gene by gene		Pl01	2655001	2705000	0	π– 50 Kb
	Pl01	6740001	6790000	-0.09	XP-CLR		Pl01	2660001	2710000	0	Fst-50Kb		Pl01	28134623	28138420	0.11	Fst-gene by gene		Pl01	2660001	2710000	0	π– 50 Kb
	Pl01	6745001	6795000	-0.09	XP-CLR		Pl01	2665001	2715000	0	Fst-50Kb		Pl01	28161531	28164636	0.12	Fst-gene by gene		Pl01	2665001	2715000	0	π– 50 Kb
	Pl01	6750001	6800000	-0.09	XP-CLR		Pl01	2670001	2720000	0	Fst-50Kb		Pl01	28190842	28192533	-0.13	Fst-gene by gene		Pl01	2670001	2720000	0	π– 50 Kb
	Pl01	6755001	6805000	-0.09	XP-CLR		Pl01	2675001	2725000	0	Fst-50Kb		Pl01	28218712	28219590	0.05	Fst-gene by gene		Pl01	2675001	2725000	0	π– 50 Kb
	Pl01	6760001	6810000	-0.09	XP-CLR		Pl01	2680001	2730000	0	Fst-50Kb		Pl01	28242393	28248797	0.13	Fst-gene by gene		Pl01	2680001	2730000	0	π– 50 Kb
	Pl01	6765001	6815000	-0.09	XP-CLR		Pl01	2685001	2735000	0	Fst-50Kb		Pl01	28249893	28254666	0.08	Fst-gene by gene		Pl01	2685001	2735000	0	π– 50 Kb
	Pl01	6770001	6820000	-0.09	XP-CLR		Pl01	2690001	2740000	0	Fst-50Kb		Pl01	28310276	28311844	0.16	Fst-gene by gene		Pl01	2690001	2740000	0	π– 50 Kb
	Pl01	6775001	6825000	-0.09	XP-CLR		Pl01	2695001	2745000	0	Fst-50Kb		Pl01	28315880	28316347	0.1	Fst-gene by gene		Pl01	2695001	2745000	0	π– 50 Kb
	Pl01	6780001	6830000	-0.09	XP-CLR		Pl01	2700001	2750000	0	Fst-50Kb		Pl01	28316440	28316974	0.16	Fst-gene by gene		Pl01	2700001	2750000	0	π– 50 Kb
	Pl01	6785001	6835000	-0.09	XP-CLR		Pl01	2705001	2755000	0	Fst-50Kb		Pl01	28348609	28348842	0.08	Fst-gene by gene		Pl01	2705001	2755000	0	π– 50 Kb
	Pl01	6790001	6840000	-0.09	XP-CLR		Pl01	2710001	2760000	0	Fst-50Kb		Pl01	28359099	28359422	0.21	Fst-gene by gene		Pl01	2710001	2760000	0	π– 50 Kb
	Pl01	6795001	6845000	-0.09	XP-CLR		Pl01	2715001	2765000	0	Fst-50Kb		Pl01	28389701	28394859	0.1	Fst-gene by gene		Pl01	2715001	2765000	0	π– 50 Kb
	Pl01	6800001	6850000	-0.09	XP-CLR		Pl01	2720001	2770000	0	Fst-50Kb		Pl01	28414122	28415625	0.08	Fst-gene by gene		Pl01	2720001	2770000	0	π– 50 Kb
	Pl01	6805001	6855000	-0.09	XP-CLR		Pl01	2725001	2775000	0	Fst-50Kb		Pl01	28467556	28493154	0.08	Fst-gene by gene		Pl01	2725001	2775000	0	π– 50 Kb
	Pl01	6810001	6860000	-0.09	XP-CLR		Pl01	2730001	2780000	0	Fst-50Kb		Pl01	28495583	28502168	0.08	Fst-gene by gene		Pl01	2730001	2780000	0	π– 50 Kb
	Pl01	6815001	6865000	-0.09	XP-CLR		Pl01	2735001	2785000	0	Fst-50Kb		Pl01	28566640	28571466	0.04	Fst-gene by gene		Pl01	2735001	2785000	0	π– 50 Kb
	Pl01	6820001	6870000	-0.09	XP-CLR		Pl01	2740001	2790000	0	Fst-50Kb		Pl01	28574446	28576464	0.12	Fst-gene by gene		Pl01	2740001	2790000	0	π– 50 Kb
	Pl01	6825001	6875000	-0.09	XP-CLR		Pl01	2745001	2795000	0	Fst-50Kb		Pl01	28587759	28595897	0.13	Fst-gene by gene		Pl01	2745001	2795000	0	π– 50 Kb
	Pl01	6830001	6880000	-0.09	XP-CLR		Pl01	2750001	2800000	0	Fst-50Kb		Pl01	28616286	28622292	0.1	Fst-gene by gene		Pl01	2750001	2800000	0	π– 50 Kb
	Pl01	6835001	6885000	-0.09	XP-CLR		Pl01	2755001	2805000	0	Fst-50Kb		Pl01	28661430	28662502	0.11	Fst-gene by gene		Pl01	2755001	2805000	0	π– 50 Kb
	Pl01	6840001	6890000	-0.09	XP-CLR		Pl01	2760001	2810000	0	Fst-50Kb		Pl01	28743499	28752201	0.12	Fst-gene by gene		Pl01	2760001	2810000	0	π– 50 Kb
	Pl01	6845001	6895000	-0.09	XP-CLR		Pl01	2765001	2815000	0	Fst-50Kb		Pl01	28754681	28762782	0.09	Fst-gene by gene		Pl01	2765001	2815000	0	π– 50 Kb
	Pl01	6850001	6900000	-0.09	XP-CLR		Pl01	2770001	2820000	0	Fst-50Kb		Pl01	28791368	28796602	0.21	Fst-gene by gene		Pl01	2770001	2820000	0	π– 50 Kb
	Pl01	6855001	6905000	-0.09	XP-CLR		Pl01	2775001	2825000	0	Fst-50Kb		Pl01	28798185	28802727	0.14	Fst-gene by gene		Pl01	2775001	2825000	0	π– 50 Kb
	Pl01	6860001	6910000	-0.09	XP-CLR		Pl01	2780001	2830000	0	Fst-50Kb		Pl01	28826411	28829494	0.13	Fst-gene by gene		Pl01	2780001	2830000	0	π– 50 Kb
	Pl01	6865001	6915000	-0.09	XP-CLR		Pl01	2785001	2835000	0	Fst-50Kb		Pl01	28850458	28851935	0.16	Fst-gene by gene		Pl01	2785001	2835000	0	π– 50 Kb
	Pl01	6870001	6920000	-0.09	XP-CLR		Pl01	2790001	2840000	0	Fst-50Kb		Pl01	28879530	28881394	0.1	Fst-gene by gene		Pl01	2790001	2840000	0	π– 50 Kb
	Pl01	6875001	6925000	-0.09	XP-CLR		Pl01	2795001	2845000	0	Fst-50Kb		Pl01	28892635	28893170	0	Fst-gene by gene		Pl01	2795001	2845000	0	π– 50 Kb
	Pl01	6880001	6930000	-0.09	XP-CLR		Pl01	2800001	2850000	0	Fst-50Kb		Pl01	28906697	28910800	0.18	Fst-gene by gene		Pl01	2800001	2850000	0	π– 50 Kb
	Pl01	6885001	6935000	-0.09	XP-CLR		Pl01	2805001	2855000	0	Fst-50Kb		Pl01	28942031	28953810	0.24	Fst-gene by gene		Pl01	2805001	2855000	0	π– 50 Kb
	Pl01	6890001	6940000	-0.09	XP-CLR		Pl01	2810001	2860000	0	Fst-50Kb		Pl01	28962306	28969447	0.12	Fst-gene by gene		Pl01	2810001	2860000	0	π– 50 Kb
	Pl01	6895001	6945000	-0.09	XP-CLR		Pl01	2815001	2865000	0	Fst-50Kb		Pl01	28971622	28974365	0.18	Fst-gene by gene		Pl01	2815001	2865000	0	π– 50 Kb
	Pl01	6900001	6950000	-0.09	XP-CLR		Pl01	2820001	2870000	0	Fst-50Kb		Pl01	29000564	29002697	0.23	Fst-gene by gene		Pl01	2820001	2870000	0	π– 50 Kb
	Pl01	6905001	6955000	-0.09	XP-CLR		Pl01	2825001	2875000	0	Fst-50Kb		Pl01	29038377	29112516	0.18	Fst-gene by gene		Pl01	2825001	2875000	0	π– 50 Kb
	Pl01	6910001	6960000	-0.09	XP-CLR		Pl01	2830001	2880000	0	Fst-50Kb		Pl01	29115726	29116209	0.27	Fst-gene by gene		Pl01	2830001	2880000	0	π– 50 Kb
	Pl01	6915001	6965000	-0.09	XP-CLR		Pl01	2835001	2885000	0	Fst-50Kb		Pl01	29121781	29127271	0.16	Fst-gene by gene		Pl01	2835001	2885000	0	π– 50 Kb
	Pl01	6920001	6970000	-0.09	XP-CLR		Pl01	2840001	2890000	0	Fst-50Kb		Pl01	29150572	29153125	0.46	Fst-gene by gene		Pl01	2840001	2890000	0	π– 50 Kb
	Pl01	6925001	6975000	-0.09	XP-CLR		Pl01	2845001	2895000	0	Fst-50Kb		Pl01	29172318	29174749	0.21	Fst-gene by gene		Pl01	2845001	2895000	0	π– 50 Kb
	Pl01	6930001	6980000	-0.09	XP-CLR		Pl01	2850001	2900000	0	Fst-50Kb		Pl01	29201177	29202188	0	Fst-gene by gene		Pl01	2850001	2900000	0	π– 50 Kb
	Pl01	6935001	6985000	-0.09	XP-CLR		Pl01	2855001	2905000	0	Fst-50Kb		Pl01	29223843	29226514	0.27	Fst-gene by gene		Pl01	2855001	2905000	0	π– 50 Kb
	Pl01	6940001	6990000	-0.09	XP-CLR		Pl01	2860001	2910000	0	Fst-50Kb		Pl01	29239918	29245716	0.14	Fst-gene by gene		Pl01	2860001	2910000	0	π– 50 Kb
	Pl01	6945001	6995000	-0.09	XP-CLR		Pl01	2865001	2915000	0	Fst-50Kb		Pl01	29246088	29248513	0.21	Fst-gene by gene		Pl01	2865001	2915000	0	π– 50 Kb
	Pl01	6950001	7000000	-0.09	XP-CLR		Pl01	2870001	2920000	0	Fst-50Kb		Pl01	29312688	29316587	0.19	Fst-gene by gene		Pl01	2870001	2920000	0	π– 50 Kb
	Pl01	6955001	7005000	-0.09	XP-CLR		Pl01	2875001	2925000	0	Fst-50Kb		Pl01	29332858	29350249	0.11	Fst-gene by gene		Pl01	2875001	2925000	0	π– 50 Kb
	Pl01	6960001	7010000	-0.09	XP-CLR		Pl01	2880001	2930000	0	Fst-50Kb		Pl01	29379760	29391920	0.12	Fst-gene by gene		Pl01	2880001	2930000	0	π– 50 Kb
	Pl01	6965001	7015000	-0.09	XP-CLR		Pl01	2885001	2935000	0	Fst-50Kb		Pl01	29399890	29400762	0.07	Fst-gene by gene		Pl01	2885001	2935000	0	π– 50 Kb
	Pl01	6970001	7020000	-0.09	XP-CLR		Pl01	2890001	2940000	0	Fst-50Kb		Pl01	29431158	29432301	-0.55	Fst-gene by gene		Pl01	2890001	2940000	0	π– 50 Kb
	Pl01	6975001	7025000	-0.09	XP-CLR		Pl01	2895001	2945000	0	Fst-50Kb		Pl01	29488094	29489310	0.24	Fst-gene by gene		Pl01	2895001	2945000	0	π– 50 Kb
	Pl01	6980001	7030000	-0.09	XP-CLR		Pl01	2900001	2950000	0	Fst-50Kb		Pl01	29540418	29543593	0.11	Fst-gene by gene		Pl01	2900001	2950000	0	π– 50 Kb
	Pl01	6985001	7035000	-0.09	XP-CLR		Pl01	2905001	2955000	0	Fst-50Kb		Pl01	29607604	29609630	0.13	Fst-gene by gene		Pl01	2905001	2955000	0	π– 50 Kb
	Pl01	6990001	7040000	-0.09	XP-CLR		Pl01	2910001	2960000	0	Fst-50Kb		Pl01	29652796	29655047	0.08	Fst-gene by gene		Pl01	2910001	2960000	0	π– 50 Kb
	Pl01	6995001	7045000	-0.09	XP-CLR		Pl01	2915001	2965000	0	Fst-50Kb		Pl01	29687581	29689788	0.05	Fst-gene by gene		Pl01	2915001	2965000	0	π– 50 Kb
	Pl01	7000001	7050000	-0.09	XP-CLR		Pl01	2920001	2970000	0	Fst-50Kb		Pl01	29739101	29741935	0.16	Fst-gene by gene		Pl01	2920001	2970000	0	π– 50 Kb
	Pl01	7005001	7055000	-0.09	XP-CLR		Pl01	2925001	2975000	0	Fst-50Kb		Pl01	29841322	29845171	0.29	Fst-gene by gene		Pl01	2925001	2975000	0	π– 50 Kb
	Pl01	7010001	7060000	-0.09	XP-CLR		Pl01	2930001	2980000	0	Fst-50Kb		Pl01	29862150	29865945	0.42	Fst-gene by gene		Pl01	2930001	2980000	0	π– 50 Kb
	Pl01	7015001	7065000	-0.09	XP-CLR		Pl01	2935001	2985000	0	Fst-50Kb		Pl01	29883745	29886479	0.22	Fst-gene by gene		Pl01	2935001	2985000	0	π– 50 Kb
	Pl01	7020001	7070000	-0.09	XP-CLR		Pl01	2940001	2990000	0	Fst-50Kb		Pl01	29905296	29905771	0.11	Fst-gene by gene		Pl01	2940001	2990000	0	π– 50 Kb
	Pl01	7025001	7075000	-0.09	XP-CLR		Pl01	2945001	2995000	0	Fst-50Kb		Pl01	29920267	29928963	0.2	Fst-gene by gene		Pl01	2945001	2995000	0	π– 50 Kb
	Pl01	7030001	7080000	-0.09	XP-CLR		Pl01	2950001	3000000	0	Fst-50Kb		Pl01	29964124	29967498	0.15	Fst-gene by gene		Pl01	2950001	3000000	0	π– 50 Kb
	Pl01	7035001	7085000	-0.09	XP-CLR		Pl01	2955001	3005000	0	Fst-50Kb		Pl01	29967810	29971984	0.13	Fst-gene by gene		Pl01	2955001	3005000	0	π– 50 Kb
	Pl01	7040001	7090000	-0.09	XP-CLR		Pl01	2960001	3010000	0	Fst-50Kb		Pl01	29990207	29992126	0.11	Fst-gene by gene		Pl01	2960001	3010000	0	π– 50 Kb
	Pl01	7045001	7095000	-0.09	XP-CLR		Pl01	2965001	3015000	0	Fst-50Kb		Pl01	30011675	30014753	0.1	Fst-gene by gene		Pl01	2965001	3015000	0	π– 50 Kb
	Pl01	7050001	7100000	-0.09	XP-CLR		Pl01	2970001	3020000	0	Fst-50Kb		Pl01	30027080	30032052	0.11	Fst-gene by gene		Pl01	2970001	3020000	0	π– 50 Kb
	Pl01	7055001	7105000	-0.09	XP-CLR		Pl01	2975001	3025000	0	Fst-50Kb		Pl01	30044792	30049432	0.08	Fst-gene by gene		Pl01	2975001	3025000	0	π– 50 Kb
	Pl01	7060001	7110000	-0.09	XP-CLR		Pl01	2980001	3030000	0	Fst-50Kb		Pl01	30063568	30067040	0.18	Fst-gene by gene		Pl01	2980001	3030000	0	π– 50 Kb
	Pl01	7065001	7115000	-0.09	XP-CLR		Pl01	2985001	3035000	0	Fst-50Kb		Pl01	30081375	30085196	0.14	Fst-gene by gene		Pl01	2985001	3035000	0	π– 50 Kb
	Pl01	7070001	7120000	-0.09	XP-CLR		Pl01	2990001	3040000	0	Fst-50Kb		Pl01	30131871	30134077	0.2	Fst-gene by gene		Pl01	2990001	3040000	0	π– 50 Kb
	Pl01	7075001	7125000	-0.09	XP-CLR		Pl01	2995001	3045000	0	Fst-50Kb		Pl01	30221746	30225269	0.44	Fst-gene by gene		Pl01	2995001	3045000	0	π– 50 Kb
	Pl01	7080001	7130000	-0.09	XP-CLR		Pl01	3000001	3050000	0	Fst-50Kb		Pl01	30225985	30227698	0.18	Fst-gene by gene		Pl01	3000001	3050000	0	π– 50 Kb
	Pl01	7085001	7135000	-0.09	XP-CLR		Pl01	3005001	3055000	0	Fst-50Kb		Pl01	30261742	30262183	0.17	Fst-gene by gene		Pl01	3005001	3055000	0	π– 50 Kb
	Pl01	7090001	7140000	-0.09	XP-CLR		Pl01	3010001	3060000	0	Fst-50Kb		Pl01	30303390	30304621	0	Fst-gene by gene		Pl01	3010001	3060000	0	π– 50 Kb
	Pl01	7095001	7145000	-0.09	XP-CLR		Pl01	3015001	3065000	0	Fst-50Kb		Pl01	30306265	30306531	0.19	Fst-gene by gene		Pl01	3015001	3065000	0	π– 50 Kb
	Pl01	7100001	7150000	-0.09	XP-CLR		Pl01	3020001	3070000	0	Fst-50Kb		Pl01	30315828	30318287	0.15	Fst-gene by gene		Pl01	3020001	3070000	0	π– 50 Kb
	Pl01	7105001	7155000	-0.09	XP-CLR		Pl01	3025001	3075000	0	Fst-50Kb		Pl01	30356044	30358281	0	Fst-gene by gene		Pl01	3025001	3075000	0	π– 50 Kb
	Pl01	7115001	7165000	-0.09	XP-CLR		Pl01	3030001	3080000	0	Fst-50Kb		Pl01	30357413	30363433	0.11	Fst-gene by gene		Pl01	3030001	3080000	0	π– 50 Kb
	Pl01	7120001	7170000	-0.09	XP-CLR		Pl01	3035001	3085000	0	Fst-50Kb		Pl01	30388395	30393626	0.17	Fst-gene by gene		Pl01	3035001	3085000	0	π– 50 Kb
	Pl01	7125001	7175000	-0.09	XP-CLR		Pl01	3040001	3090000	0	Fst-50Kb		Pl01	30402559	30405007	0.14	Fst-gene by gene		Pl01	3040001	3090000	0	π– 50 Kb
	Pl01	7130001	7180000	-0.09	XP-CLR		Pl01	3045001	3095000	0	Fst-50Kb		Pl01	30409827	30415737	0.16	Fst-gene by gene		Pl01	3045001	3095000	0	π– 50 Kb
	Pl01	7135001	7185000	-0.09	XP-CLR		Pl01	3050001	3100000	0	Fst-50Kb		Pl01	30416519	30418977	0.12	Fst-gene by gene		Pl01	3050001	3100000	0	π– 50 Kb
	Pl01	7140001	7190000	-0.09	XP-CLR		Pl01	3055001	3105000	0	Fst-50Kb		Pl01	30439462	30442958	0.14	Fst-gene by gene		Pl01	3055001	3105000	0	π– 50 Kb
	Pl01	7145001	7195000	-0.09	XP-CLR		Pl01	3060001	3110000	0	Fst-50Kb		Pl01	30521756	30524452	0.46	Fst-gene by gene		Pl01	3060001	3110000	0	π– 50 Kb
	Pl01	7150001	7200000	-0.09	XP-CLR		Pl01	3065001	3115000	0	Fst-50Kb		Pl01	30527832	30556499	0.25	Fst-gene by gene		Pl01	3065001	3115000	0	π– 50 Kb
	Pl01	7155001	7205000	-0.09	XP-CLR		Pl01	3070001	3120000	0	Fst-50Kb		Pl01	30545417	30547421	0	Fst-gene by gene		Pl01	3070001	3120000	0	π– 50 Kb
	Pl01	7160001	7210000	-0.09	XP-CLR		Pl01	3075001	3125000	0	Fst-50Kb		Pl01	30626175	30628082	0.34	Fst-gene by gene		Pl01	3075001	3125000	0	π– 50 Kb
	Pl01	7165001	7215000	-0.09	XP-CLR		Pl01	3080001	3130000	0	Fst-50Kb		Pl01	30631435	30634893	0.2	Fst-gene by gene		Pl01	3080001	3130000	0	π– 50 Kb
	Pl01	7170001	7220000	-0.09	XP-CLR		Pl01	3085001	3135000	0	Fst-50Kb		Pl01	30636539	30641821	0.15	Fst-gene by gene		Pl01	3085001	3135000	0	π– 50 Kb
	Pl01	7175001	7225000	-0.09	XP-CLR		Pl01	3090001	3140000	0	Fst-50Kb		Pl01	30642705	30644267	0.18	Fst-gene by gene		Pl01	3090001	3140000	0	π– 50 Kb
	Pl01	7180001	7230000	-0.09	XP-CLR		Pl01	3095001	3145000	0	Fst-50Kb		Pl01	30655991	30657470	0.18	Fst-gene by gene		Pl01	3095001	3145000	0	π– 50 Kb
	Pl01	7185001	7235000	-0.09	XP-CLR		Pl01	3100001	3150000	0	Fst-50Kb		Pl01	30691751	30693796	0.29	Fst-gene by gene		Pl01	3100001	3150000	0	π– 50 Kb
	Pl01	7190001	7240000	-0.09	XP-CLR		Pl01	3105001	3155000	0	Fst-50Kb		Pl01	30691770	30694822	0.2	Fst-gene by gene		Pl01	3105001	3155000	0	π– 50 Kb
	Pl01	7195001	7245000	-0.09	XP-CLR		Pl01	3110001	3160000	0	Fst-50Kb		Pl01	30694030	30694380	0.08	Fst-gene by gene		Pl01	3110001	3160000	0	π– 50 Kb
	Pl01	7200001	7250000	-0.09	XP-CLR		Pl01	3115001	3165000	0	Fst-50Kb		Pl01	30741378	30746414	0.16	Fst-gene by gene		Pl01	3115001	3165000	0	π– 50 Kb
	Pl01	7205001	7255000	-0.09	XP-CLR		Pl01	3120001	3170000	0	Fst-50Kb		Pl01	30755134	30758385	0.09	Fst-gene by gene		Pl01	3120001	3170000	0	π– 50 Kb
	Pl01	7210001	7260000	-0.09	XP-CLR		Pl01	3125001	3175000	0	Fst-50Kb		Pl01	30798115	30804755	0.07	Fst-gene by gene		Pl01	3125001	3175000	0	π– 50 Kb
	Pl01	7215001	7265000	-0.09	XP-CLR		Pl01	3130001	3180000	0	Fst-50Kb		Pl01	30838487	30838663	0.22	Fst-gene by gene		Pl01	3130001	3180000	0	π– 50 Kb
	Pl01	7220001	7270000	-0.09	XP-CLR		Pl01	3135001	3185000	0	Fst-50Kb		Pl01	30895607	30895741	0.15	Fst-gene by gene		Pl01	3135001	3185000	0	π– 50 Kb
	Pl01	7225001	7275000	-0.09	XP-CLR		Pl01	3140001	3190000	0	Fst-50Kb		Pl01	30936529	30937745	0.23	Fst-gene by gene		Pl01	3140001	3190000	0	π– 50 Kb
	Pl01	7230001	7280000	-0.09	XP-CLR		Pl01	3145001	3195000	0	Fst-50Kb		Pl01	30952528	30954904	0.23	Fst-gene by gene		Pl01	3145001	3195000	0	π– 50 Kb
	Pl01	7235001	7285000	-0.09	XP-CLR		Pl01	3150001	3200000	0	Fst-50Kb		Pl01	30960905	30965562	0.17	Fst-gene by gene		Pl01	3150001	3200000	0	π– 50 Kb
	Pl01	7240001	7290000	-0.09	XP-CLR		Pl01	3155001	3205000	0	Fst-50Kb		Pl01	30966076	30966294	0	Fst-gene by gene		Pl01	3155001	3205000	0	π– 50 Kb
	Pl01	7245001	7295000	-0.09	XP-CLR		Pl01	3160001	3210000	0	Fst-50Kb		Pl01	30993602	30995056	0.18	Fst-gene by gene		Pl01	3160001	3210000	0	π– 50 Kb
	Pl01	7250001	7300000	-0.09	XP-CLR		Pl01	3165001	3215000	0	Fst-50Kb		Pl01	31008393	31010739	0.16	Fst-gene by gene		Pl01	3165001	3215000	0	π– 50 Kb
	Pl01	7255001	7305000	-0.09	XP-CLR		Pl01	3170001	3220000	0	Fst-50Kb		Pl01	31012385	31018236	0.14	Fst-gene by gene		Pl01	3170001	3220000	0	π– 50 Kb
	Pl01	7260001	7310000	-0.09	XP-CLR		Pl01	3175001	3225000	0	Fst-50Kb		Pl01	31029197	31031366	0.16	Fst-gene by gene		Pl01	3175001	3225000	0	π– 50 Kb
	Pl01	7265001	7315000	-0.09	XP-CLR		Pl01	3180001	3230000	0	Fst-50Kb		Pl01	31036310	31039293	0.06	Fst-gene by gene		Pl01	3180001	3230000	0	π– 50 Kb
	Pl01	7270001	7320000	-0.09	XP-CLR		Pl01	3185001	3235000	0	Fst-50Kb		Pl01	31040856	31046492	0.14	Fst-gene by gene		Pl01	3185001	3235000	0	π– 50 Kb
	Pl01	7275001	7325000	-0.09	XP-CLR		Pl01	3190001	3240000	0	Fst-50Kb		Pl01	31070016	31082491	0.15	Fst-gene by gene		Pl01	3190001	3240000	0	π– 50 Kb
	Pl01	7280001	7330000	-0.09	XP-CLR		Pl01	3195001	3245000	0	Fst-50Kb		Pl01	31099217	31101612	0.07	Fst-gene by gene		Pl01	3195001	3245000	0	π– 50 Kb
	Pl01	7285001	7335000	-0.09	XP-CLR		Pl01	3200001	3250000	0	Fst-50Kb		Pl01	31130812	31139411	0.12	Fst-gene by gene		Pl01	3200001	3250000	0	π– 50 Kb
	Pl01	7290001	7340000	-0.09	XP-CLR		Pl01	3205001	3255000	0	Fst-50Kb		Pl01	31146421	31150899	0.25	Fst-gene by gene		Pl01	3205001	3255000	0	π– 50 Kb
	Pl01	7295001	7345000	-0.09	XP-CLR		Pl01	3210001	3260000	0	Fst-50Kb		Pl01	31156143	31161932	0.16	Fst-gene by gene		Pl01	3210001	3260000	0	π– 50 Kb
	Pl01	7300001	7350000	-0.09	XP-CLR		Pl01	3215001	3265000	0	Fst-50Kb		Pl01	31162946	31168022	0.06	Fst-gene by gene		Pl01	3215001	3265000	0	π– 50 Kb
	Pl01	7305001	7355000	-0.09	XP-CLR		Pl01	3220001	3270000	0	Fst-50Kb		Pl01	31172015	31176044	0.09	Fst-gene by gene		Pl01	3220001	3270000	0	π– 50 Kb
	Pl01	7310001	7360000	-0.09	XP-CLR		Pl01	3225001	3275000	0	Fst-50Kb		Pl01	31177152	31177678	0.14	Fst-gene by gene		Pl01	3225001	3275000	0	π– 50 Kb
	Pl01	7315001	7365000	-0.09	XP-CLR		Pl01	3230001	3280000	0	Fst-50Kb		Pl01	31179247	31185358	0.18	Fst-gene by gene		Pl01	3230001	3280000	0	π– 50 Kb
	Pl01	7320001	7370000	-0.09	XP-CLR		Pl01	3235001	3285000	0	Fst-50Kb		Pl01	31185533	31187507	0.13	Fst-gene by gene		Pl01	3235001	3285000	0	π– 50 Kb
	Pl01	7325001	7375000	-0.09	XP-CLR		Pl01	3240001	3290000	0	Fst-50Kb		Pl01	31187775	31189386	0.51	Fst-gene by gene		Pl01	3240001	3290000	0	π– 50 Kb
	Pl01	7330001	7380000	-0.09	XP-CLR		Pl01	3245001	3295000	0	Fst-50Kb		Pl01	31192367	31195108	0.19	Fst-gene by gene		Pl01	3245001	3295000	0	π– 50 Kb
	Pl01	7335001	7385000	-0.09	XP-CLR		Pl01	3250001	3300000	0	Fst-50Kb		Pl01	31225138	31226772	0.1	Fst-gene by gene		Pl01	3250001	3300000	0	π– 50 Kb
	Pl01	7340001	7390000	-0.09	XP-CLR		Pl01	3255001	3305000	0	Fst-50Kb		Pl01	31254547	31257240	0.17	Fst-gene by gene		Pl01	3255001	3305000	0	π– 50 Kb
	Pl01	7345001	7395000	-0.09	XP-CLR		Pl01	3260001	3310000	0	Fst-50Kb		Pl01	31265848	31268893	0.13	Fst-gene by gene		Pl01	3260001	3310000	0	π– 50 Kb
	Pl01	7350001	7400000	-0.09	XP-CLR		Pl01	3265001	3315000	0	Fst-50Kb		Pl01	31270134	31279298	0.09	Fst-gene by gene		Pl01	3265001	3315000	0	π– 50 Kb
	Pl01	7355001	7405000	-0.09	XP-CLR		Pl01	3270001	3320000	0	Fst-50Kb		Pl01	31302306	31305885	0.17	Fst-gene by gene		Pl01	3270001	3320000	0	π– 50 Kb
	Pl01	7360001	7410000	-0.09	XP-CLR		Pl01	3275001	3325000	0	Fst-50Kb		Pl01	31343167	31344975	0.16	Fst-gene by gene		Pl01	3275001	3325000	0	π– 50 Kb
	Pl01	7365001	7415000	-0.09	XP-CLR		Pl01	3280001	3330000	0	Fst-50Kb		Pl01	31350188	31353974	0.17	Fst-gene by gene		Pl01	3280001	3330000	0	π– 50 Kb
	Pl01	7370001	7420000	-0.09	XP-CLR		Pl01	3285001	3335000	0	Fst-50Kb		Pl01	31373527	31379474	0.12	Fst-gene by gene		Pl01	3285001	3335000	0	π– 50 Kb
	Pl01	7375001	7425000	-0.09	XP-CLR		Pl01	3290001	3340000	0	Fst-50Kb		Pl01	31407650	31409781	0.12	Fst-gene by gene		Pl01	3290001	3340000	0	π– 50 Kb
	Pl01	7380001	7430000	-0.09	XP-CLR		Pl01	3295001	3345000	0	Fst-50Kb		Pl01	31493815	31495939	0.15	Fst-gene by gene		Pl01	3295001	3345000	0	π– 50 Kb
	Pl01	7385001	7435000	-0.09	XP-CLR		Pl01	3300001	3350000	0	Fst-50Kb		Pl01	31500658	31519765	0.16	Fst-gene by gene		Pl01	3300001	3350000	0	π– 50 Kb
	Pl01	7390001	7440000	-0.09	XP-CLR		Pl01	3305001	3355000	0	Fst-50Kb		Pl01	31529678	31534351	0.05	Fst-gene by gene		Pl01	3305001	3355000	0	π– 50 Kb
	Pl01	7395001	7445000	-0.09	XP-CLR		Pl01	3310001	3360000	0	Fst-50Kb		Pl01	31558288	31561142	0.04	Fst-gene by gene		Pl01	3310001	3360000	0	π– 50 Kb
	Pl01	7400001	7450000	-0.09	XP-CLR		Pl01	3315001	3365000	0	Fst-50Kb		Pl01	31592480	31595291	0.16	Fst-gene by gene		Pl01	3315001	3365000	0	π– 50 Kb
	Pl01	7405001	7455000	-0.09	XP-CLR		Pl01	3320001	3370000	0	Fst-50Kb		Pl01	31618701	31622202	0.14	Fst-gene by gene		Pl01	3320001	3370000	0	π– 50 Kb
	Pl01	7410001	7460000	-0.09	XP-CLR		Pl01	3325001	3375000	0	Fst-50Kb		Pl01	31631983	31635495	0.11	Fst-gene by gene		Pl01	3325001	3375000	0	π– 50 Kb
	Pl01	7415001	7465000	-0.09	XP-CLR		Pl01	3330001	3380000	0	Fst-50Kb		Pl01	31639835	31642761	0.14	Fst-gene by gene		Pl01	3330001	3380000	0	π– 50 Kb
	Pl01	7420001	7470000	-0.09	XP-CLR		Pl01	3335001	3385000	0	Fst-50Kb		Pl01	31644183	31654273	0.14	Fst-gene by gene		Pl01	3335001	3385000	0	π– 50 Kb
	Pl01	7425001	7475000	-0.09	XP-CLR		Pl01	3340001	3390000	0	Fst-50Kb		Pl01	31655277	31658040	0.07	Fst-gene by gene		Pl01	3340001	3390000	0	π– 50 Kb
	Pl01	7430001	7480000	-0.09	XP-CLR		Pl01	3345001	3395000	0	Fst-50Kb		Pl01	31664955	31667846	0.1	Fst-gene by gene		Pl01	3345001	3395000	0	π– 50 Kb
	Pl01	7435001	7485000	-0.09	XP-CLR		Pl01	3350001	3400000	0	Fst-50Kb		Pl01	31678102	31678449	0.13	Fst-gene by gene		Pl01	3350001	3400000	0	π– 50 Kb
	Pl01	7440001	7490000	-0.09	XP-CLR		Pl01	3355001	3405000	0	Fst-50Kb		Pl01	31684282	31693979	0.08	Fst-gene by gene		Pl01	3355001	3405000	0	π– 50 Kb
	Pl01	7445001	7495000	-0.09	XP-CLR		Pl01	3360001	3410000	0	Fst-50Kb		Pl01	31757071	31760368	0.24	Fst-gene by gene		Pl01	3360001	3410000	0	π– 50 Kb
	Pl01	7450001	7500000	-0.09	XP-CLR		Pl01	3365001	3415000	0	Fst-50Kb		Pl01	31818816	31822573	0.15	Fst-gene by gene		Pl01	3365001	3415000	0	π– 50 Kb
	Pl01	7455001	7505000	-0.09	XP-CLR		Pl01	3370001	3420000	0	Fst-50Kb		Pl01	31856694	31857962	0.27	Fst-gene by gene		Pl01	3370001	3420000	0	π– 50 Kb
	Pl01	7460001	7510000	-0.09	XP-CLR		Pl01	3375001	3425000	0	Fst-50Kb		Pl01	31875870	31877013	0.21	Fst-gene by gene		Pl01	3375001	3425000	0	π– 50 Kb
	Pl01	7465001	7515000	-0.09	XP-CLR		Pl01	3380001	3430000	0	Fst-50Kb		Pl01	31915633	31917608	0.14	Fst-gene by gene		Pl01	3380001	3430000	0	π– 50 Kb
	Pl01	7470001	7520000	-0.09	XP-CLR		Pl01	3385001	3435000	0	Fst-50Kb		Pl01	31929365	31931827	0.19	Fst-gene by gene		Pl01	3385001	3435000	0	π– 50 Kb
	Pl01	7475001	7525000	-0.09	XP-CLR		Pl01	3390001	3440000	0	Fst-50Kb		Pl01	31932028	31934407	0.15	Fst-gene by gene		Pl01	3390001	3440000	0	π– 50 Kb
	Pl01	7480001	7530000	-0.09	XP-CLR		Pl01	3395001	3445000	0	Fst-50Kb		Pl01	31936799	31940443	0.2	Fst-gene by gene		Pl01	3395001	3445000	0	π– 50 Kb
	Pl01	7485001	7535000	-0.09	XP-CLR		Pl01	3400001	3450000	0	Fst-50Kb		Pl01	31941252	31941714	0	Fst-gene by gene		Pl01	3400001	3450000	0	π– 50 Kb
	Pl01	7490001	7540000	-0.09	XP-CLR		Pl01	3405001	3455000	0	Fst-50Kb		Pl01	31941252	31942266	0.11	Fst-gene by gene		Pl01	3405001	3455000	0	π– 50 Kb
	Pl01	7495001	7545000	-0.09	XP-CLR		Pl01	3410001	3460000	0	Fst-50Kb		Pl01	31972436	31973664	0.22	Fst-gene by gene		Pl01	3410001	3460000	0	π– 50 Kb
	Pl01	7500001	7550000	-0.09	XP-CLR		Pl01	3415001	3465000	0	Fst-50Kb		Pl01	31978138	31987007	0.14	Fst-gene by gene		Pl01	3415001	3465000	0	π– 50 Kb
	Pl01	7505001	7555000	-0.09	XP-CLR		Pl01	3420001	3470000	0	Fst-50Kb		Pl01	31996027	31996801	0.09	Fst-gene by gene		Pl01	3420001	3470000	0	π– 50 Kb
	Pl01	7510001	7560000	-0.09	XP-CLR		Pl01	3425001	3475000	0	Fst-50Kb		Pl01	32012813	32016385	0.1	Fst-gene by gene		Pl01	3425001	3475000	0	π– 50 Kb
	Pl01	7515001	7565000	-0.09	XP-CLR		Pl01	3430001	3480000	0	Fst-50Kb		Pl01	32051200	32054918	0.09	Fst-gene by gene		Pl01	3430001	3480000	0	π– 50 Kb
	Pl01	7520001	7570000	-0.09	XP-CLR		Pl01	3435001	3485000	0	Fst-50Kb		Pl01	32077976	32082908	0.14	Fst-gene by gene		Pl01	3435001	3485000	0	π– 50 Kb
	Pl01	7525001	7575000	-0.09	XP-CLR		Pl01	3440001	3490000	0	Fst-50Kb		Pl01	32110987	32114437	0.21	Fst-gene by gene		Pl01	3440001	3490000	0	π– 50 Kb
	Pl01	7530001	7580000	-0.09	XP-CLR		Pl01	3445001	3495000	0	Fst-50Kb		Pl01	32116997	32121673	0.19	Fst-gene by gene		Pl01	3445001	3495000	0	π– 50 Kb
	Pl01	7535001	7585000	-0.09	XP-CLR		Pl01	3450001	3500000	0	Fst-50Kb		Pl01	32122741	32130839	0.16	Fst-gene by gene		Pl01	3450001	3500000	0	π– 50 Kb
	Pl01	7545001	7595000	-0.09	XP-CLR		Pl01	3455001	3505000	0	Fst-50Kb		Pl01	32158376	32161589	0.13	Fst-gene by gene		Pl01	3455001	3505000	0	π– 50 Kb
	Pl01	7550001	7600000	-0.09	XP-CLR		Pl01	3460001	3510000	0	Fst-50Kb		Pl01	32176951	32178153	0.13	Fst-gene by gene		Pl01	3460001	3510000	0	π– 50 Kb
	Pl01	7555001	7605000	-0.09	XP-CLR		Pl01	3465001	3515000	0	Fst-50Kb		Pl01	32180346	32182471	0.1	Fst-gene by gene		Pl01	3465001	3515000	0	π– 50 Kb
	Pl01	7560001	7610000	-0.09	XP-CLR		Pl01	3470001	3520000	0	Fst-50Kb		Pl01	32193952	32195990	0.15	Fst-gene by gene		Pl01	3470001	3520000	0	π– 50 Kb
	Pl01	7565001	7615000	-0.09	XP-CLR		Pl01	3475001	3525000	0	Fst-50Kb		Pl01	32211223	32212999	0.06	Fst-gene by gene		Pl01	3475001	3525000	0	π– 50 Kb
	Pl01	7570001	7620000	-0.09	XP-CLR		Pl01	3480001	3530000	0	Fst-50Kb		Pl01	32220373	32222124	0.14	Fst-gene by gene		Pl01	3480001	3530000	0	π– 50 Kb
	Pl01	7575001	7625000	-0.09	XP-CLR		Pl01	3485001	3535000	0	Fst-50Kb		Pl01	32228618	32235194	0.13	Fst-gene by gene		Pl01	3485001	3535000	0	π– 50 Kb
	Pl01	7580001	7630000	-0.09	XP-CLR		Pl01	3490001	3540000	0	Fst-50Kb		Pl01	32248968	32255830	0.12	Fst-gene by gene		Pl01	3490001	3540000	0	π– 50 Kb
	Pl01	7585001	7635000	-0.09	XP-CLR		Pl01	3495001	3545000	0	Fst-50Kb		Pl01	32258923	32265889	0.18	Fst-gene by gene		Pl01	3495001	3545000	0	π– 50 Kb
	Pl01	7590001	7640000	-0.09	XP-CLR		Pl01	3500001	3550000	0	Fst-50Kb		Pl01	32266805	32285060	0.14	Fst-gene by gene		Pl01	3500001	3550000	0	π– 50 Kb
	Pl01	7595001	7645000	-0.09	XP-CLR		Pl01	3505001	3555000	0	Fst-50Kb		Pl01	32301044	32306656	0.1	Fst-gene by gene		Pl01	3505001	3555000	0	π– 50 Kb
	Pl01	7600001	7650000	-0.09	XP-CLR		Pl01	3510001	3560000	0	Fst-50Kb		Pl01	32325852	32331161	0.07	Fst-gene by gene		Pl01	3510001	3560000	0	π– 50 Kb
	Pl01	7605001	7655000	-0.09	XP-CLR		Pl01	3515001	3565000	0	Fst-50Kb		Pl01	32420184	32420336	0	Fst-gene by gene		Pl01	3515001	3565000	0	π– 50 Kb
	Pl01	7610001	7660000	-0.09	XP-CLR		Pl01	3520001	3570000	0	Fst-50Kb		Pl01	32420560	32423309	0.14	Fst-gene by gene		Pl01	3520001	3570000	0	π– 50 Kb
	Pl01	7615001	7665000	-0.09	XP-CLR		Pl01	3525001	3575000	0	Fst-50Kb		Pl01	32454243	32456180	0	Fst-gene by gene		Pl01	3525001	3575000	0	π– 50 Kb
	Pl01	7620001	7670000	-0.09	XP-CLR		Pl01	3530001	3580000	0	Fst-50Kb		Pl01	32463677	32468878	0.09	Fst-gene by gene		Pl01	3530001	3580000	0	π– 50 Kb
	Pl01	7625001	7675000	-0.09	XP-CLR		Pl01	3535001	3585000	0	Fst-50Kb		Pl01	32477530	32507206	0.17	Fst-gene by gene		Pl01	3535001	3585000	0	π– 50 Kb
	Pl01	7630001	7680000	-0.09	XP-CLR		Pl01	3540001	3590000	0	Fst-50Kb		Pl01	32508796	32509743	0.14	Fst-gene by gene		Pl01	3540001	3590000	0	π– 50 Kb
	Pl01	7635001	7685000	-0.09	XP-CLR		Pl01	3545001	3595000	0	Fst-50Kb		Pl01	32583180	32585627	0.06	Fst-gene by gene		Pl01	3545001	3595000	0	π– 50 Kb
	Pl01	7640001	7690000	-0.09	XP-CLR		Pl01	3550001	3600000	0	Fst-50Kb		Pl01	32620058	32621222	0.08	Fst-gene by gene		Pl01	3550001	3600000	0	π– 50 Kb
	Pl01	7645001	7695000	-0.09	XP-CLR		Pl01	3555001	3605000	0	Fst-50Kb		Pl01	32622713	32624605	0.17	Fst-gene by gene		Pl01	3555001	3605000	0	π– 50 Kb
	Pl01	7650001	7700000	-0.09	XP-CLR		Pl01	3560001	3610000	0	Fst-50Kb		Pl01	32625815	32627963	0.22	Fst-gene by gene		Pl01	3560001	3610000	0	π– 50 Kb
	Pl01	7655001	7705000	-0.09	XP-CLR		Pl01	3565001	3615000	0	Fst-50Kb		Pl01	32629039	32632521	0.25	Fst-gene by gene		Pl01	3565001	3615000	0	π– 50 Kb
	Pl01	7660001	7710000	-0.09	XP-CLR		Pl01	3570001	3620000	0	Fst-50Kb		Pl01	32653306	32654800	0.19	Fst-gene by gene		Pl01	3570001	3620000	0	π– 50 Kb
	Pl01	7665001	7715000	-0.09	XP-CLR		Pl01	3575001	3625000	0	Fst-50Kb		Pl01	32659621	32660665	0.19	Fst-gene by gene		Pl01	3575001	3625000	0	π– 50 Kb
	Pl01	7670001	7720000	-0.09	XP-CLR		Pl01	3580001	3630000	0	Fst-50Kb		Pl01	32667116	32670524	0.31	Fst-gene by gene		Pl01	3580001	3630000	0	π– 50 Kb
	Pl01	7675001	7725000	-0.09	XP-CLR		Pl01	3585001	3635000	0	Fst-50Kb		Pl01	32671756	32676060	0.29	Fst-gene by gene		Pl01	3585001	3635000	0	π– 50 Kb
	Pl01	7680001	7730000	-0.09	XP-CLR		Pl01	3590001	3640000	0	Fst-50Kb		Pl01	32692076	32694748	0.29	Fst-gene by gene		Pl01	3590001	3640000	0	π– 50 Kb
	Pl01	7685001	7735000	-0.09	XP-CLR		Pl01	3595001	3645000	0	Fst-50Kb		Pl01	32699822	32706111	0.2	Fst-gene by gene		Pl01	3595001	3645000	0	π– 50 Kb
	Pl01	7690001	7740000	-0.09	XP-CLR		Pl01	3600001	3650000	0	Fst-50Kb		Pl01	32711684	32716274	0.14	Fst-gene by gene		Pl01	3600001	3650000	0	π– 50 Kb
	Pl01	7695001	7745000	-0.09	XP-CLR		Pl01	3605001	3655000	0	Fst-50Kb		Pl01	32716453	32723748	0.1	Fst-gene by gene		Pl01	3605001	3655000	0	π– 50 Kb
	Pl01	7700001	7750000	-0.09	XP-CLR		Pl01	3610001	3660000	0	Fst-50Kb		Pl01	32734635	32737111	0.16	Fst-gene by gene		Pl01	3610001	3660000	0	π– 50 Kb
	Pl01	7705001	7755000	-0.09	XP-CLR		Pl01	3615001	3665000	0	Fst-50Kb		Pl01	32803301	32805704	0.26	Fst-gene by gene		Pl01	3615001	3665000	0	π– 50 Kb
	Pl01	7710001	7760000	-0.09	XP-CLR		Pl01	3620001	3670000	0	Fst-50Kb		Pl01	32808958	32822775	0.1	Fst-gene by gene		Pl01	3620001	3670000	0	π– 50 Kb
	Pl01	7715001	7765000	-0.09	XP-CLR		Pl01	3625001	3675000	0	Fst-50Kb		Pl01	32823999	32824248	0.07	Fst-gene by gene		Pl01	3625001	3675000	0	π– 50 Kb
	Pl01	7720001	7770000	-0.09	XP-CLR		Pl01	3630001	3680000	0	Fst-50Kb		Pl01	32830134	32834723	0.18	Fst-gene by gene		Pl01	3630001	3680000	0	π– 50 Kb
	Pl01	7725001	7775000	-0.09	XP-CLR		Pl01	3635001	3685000	0	Fst-50Kb		Pl01	32842610	32847015	0.14	Fst-gene by gene		Pl01	3635001	3685000	0	π– 50 Kb
	Pl01	7730001	7780000	-0.09	XP-CLR		Pl01	3640001	3690000	0	Fst-50Kb		Pl01	32853899	32855951	0.15	Fst-gene by gene		Pl01	3640001	3690000	0	π– 50 Kb
	Pl01	7735001	7785000	-0.09	XP-CLR		Pl01	3645001	3695000	0	Fst-50Kb		Pl01	32923809	32925075	0.07	Fst-gene by gene		Pl01	3645001	3695000	0	π– 50 Kb
	Pl01	7740001	7790000	-0.09	XP-CLR		Pl01	3650001	3700000	0	Fst-50Kb		Pl01	32963085	32964389	0.24	Fst-gene by gene		Pl01	3650001	3700000	0	π– 50 Kb
	Pl01	7745001	7795000	-0.09	XP-CLR		Pl01	3655001	3705000	0	Fst-50Kb		Pl01	33002038	33007384	0.15	Fst-gene by gene		Pl01	3655001	3705000	0	π– 50 Kb
	Pl01	7750001	7800000	-0.09	XP-CLR		Pl01	3660001	3710000	0	Fst-50Kb		Pl01	33037006	33041210	0.19	Fst-gene by gene		Pl01	3660001	3710000	0	π– 50 Kb
	Pl01	7755001	7805000	-0.09	XP-CLR		Pl01	3665001	3715000	0	Fst-50Kb		Pl01	33047600	33050142	0.18	Fst-gene by gene		Pl01	3665001	3715000	0	π– 50 Kb
	Pl01	7760001	7810000	-0.09	XP-CLR		Pl01	3670001	3720000	0	Fst-50Kb		Pl01	33066422	33068935	0.14	Fst-gene by gene		Pl01	3670001	3720000	0	π– 50 Kb
	Pl01	7765001	7815000	-0.09	XP-CLR		Pl01	3675001	3725000	0	Fst-50Kb		Pl01	33094457	33095356	0.17	Fst-gene by gene		Pl01	3675001	3725000	0	π– 50 Kb
	Pl01	7770001	7820000	-0.09	XP-CLR		Pl01	3680001	3730000	0	Fst-50Kb		Pl01	33105554	33106980	0.06	Fst-gene by gene		Pl01	3680001	3730000	0	π– 50 Kb
	Pl01	7775001	7825000	-0.09	XP-CLR		Pl01	3685001	3735000	0	Fst-50Kb		Pl01	33108111	33109445	0.1	Fst-gene by gene		Pl01	3685001	3735000	0	π– 50 Kb
	Pl01	7780001	7830000	-0.09	XP-CLR		Pl01	3690001	3740000	0	Fst-50Kb		Pl01	33132657	33134053	0.08	Fst-gene by gene		Pl01	3690001	3740000	0	π– 50 Kb
	Pl01	7785001	7835000	-0.09	XP-CLR		Pl01	3695001	3745000	0	Fst-50Kb		Pl01	33138113	33139786	0.23	Fst-gene by gene		Pl01	3695001	3745000	0	π– 50 Kb
	Pl01	7790001	7840000	-0.09	XP-CLR		Pl01	3700001	3750000	0	Fst-50Kb		Pl01	33152144	33161435	0.18	Fst-gene by gene		Pl01	3700001	3750000	0	π– 50 Kb
	Pl01	7795001	7845000	-0.09	XP-CLR		Pl01	3705001	3755000	0	Fst-50Kb		Pl01	33179080	33180002	0.2	Fst-gene by gene		Pl01	3705001	3755000	0	π– 50 Kb
	Pl01	7800001	7850000	-0.09	XP-CLR		Pl01	3710001	3760000	0	Fst-50Kb		Pl01	33179257	33184714	0.02	Fst-gene by gene		Pl01	3710001	3760000	0	π– 50 Kb
	Pl01	7805001	7855000	-0.09	XP-CLR		Pl01	3715001	3765000	0	Fst-50Kb		Pl01	33191527	33197828	0.04	Fst-gene by gene		Pl01	3715001	3765000	0	π– 50 Kb
	Pl01	7810001	7860000	-0.09	XP-CLR		Pl01	3720001	3770000	0	Fst-50Kb		Pl01	33200035	33208989	0.04	Fst-gene by gene		Pl01	3720001	3770000	0	π– 50 Kb
	Pl01	7815001	7865000	-0.09	XP-CLR		Pl01	3725001	3775000	0	Fst-50Kb		Pl01	33214921	33215599	0.06	Fst-gene by gene		Pl01	3725001	3775000	0	π– 50 Kb
	Pl01	7820001	7870000	-0.09	XP-CLR		Pl01	3730001	3780000	0	Fst-50Kb		Pl01	33219252	33225762	0.02	Fst-gene by gene		Pl01	3730001	3780000	0	π– 50 Kb
	Pl01	7825001	7875000	-0.09	XP-CLR		Pl01	3735001	3785000	0	Fst-50Kb		Pl01	33228487	33228822	0.23	Fst-gene by gene		Pl01	3735001	3785000	0	π– 50 Kb
	Pl01	7830001	7880000	-0.09	XP-CLR		Pl01	3740001	3790000	0	Fst-50Kb		Pl01	33239235	33242682	0.2	Fst-gene by gene		Pl01	3740001	3790000	0	π– 50 Kb
	Pl01	7835001	7885000	-0.09	XP-CLR		Pl01	3745001	3795000	0	Fst-50Kb		Pl01	33286560	33288922	0.33	Fst-gene by gene		Pl01	3745001	3795000	0	π– 50 Kb
	Pl01	7840001	7890000	-0.09	XP-CLR		Pl01	3750001	3800000	0	Fst-50Kb		Pl01	33293240	33299291	0.11	Fst-gene by gene		Pl01	3750001	3800000	0	π– 50 Kb
	Pl01	7845001	7895000	-0.09	XP-CLR		Pl01	3755001	3805000	0	Fst-50Kb		Pl01	33299973	33305779	0.16	Fst-gene by gene		Pl01	3755001	3805000	0	π– 50 Kb
	Pl01	7850001	7900000	-0.09	XP-CLR		Pl01	3760001	3810000	0	Fst-50Kb		Pl01	33315237	33315422	0.11	Fst-gene by gene		Pl01	3760001	3810000	0	π– 50 Kb
	Pl01	7855001	7905000	-0.09	XP-CLR		Pl01	3765001	3815000	0	Fst-50Kb		Pl01	33355315	33357388	0.14	Fst-gene by gene		Pl01	3765001	3815000	0	π– 50 Kb
	Pl01	7860001	7910000	-0.09	XP-CLR		Pl01	3770001	3820000	0	Fst-50Kb		Pl01	33358711	33360526	0.02	Fst-gene by gene		Pl01	3770001	3820000	0	π– 50 Kb
	Pl01	7865001	7915000	-0.09	XP-CLR		Pl01	3775001	3825000	0	Fst-50Kb		Pl01	33370992	33379173	0.09	Fst-gene by gene		Pl01	3775001	3825000	0	π– 50 Kb
	Pl01	7870001	7920000	-0.09	XP-CLR		Pl01	3780001	3830000	0	Fst-50Kb		Pl01	33397855	33401126	0.13	Fst-gene by gene		Pl01	3780001	3830000	0	π– 50 Kb
	Pl01	7875001	7925000	-0.09	XP-CLR		Pl01	3785001	3835000	0	Fst-50Kb		Pl01	33402119	33413465	0.14	Fst-gene by gene		Pl01	3785001	3835000	0	π– 50 Kb
	Pl01	7880001	7930000	-0.09	XP-CLR		Pl01	3790001	3840000	0	Fst-50Kb		Pl01	33422182	33427201	0.04	Fst-gene by gene		Pl01	3790001	3840000	0	π– 50 Kb
	Pl01	7885001	7935000	-0.09	XP-CLR		Pl01	3795001	3845000	0	Fst-50Kb		Pl01	33431142	33436665	0.06	Fst-gene by gene		Pl01	3795001	3845000	0	π– 50 Kb
	Pl01	7890001	7940000	-0.09	XP-CLR		Pl01	3800001	3850000	0	Fst-50Kb		Pl01	33448302	33454122	0.16	Fst-gene by gene		Pl01	3800001	3850000	0	π– 50 Kb
	Pl01	7895001	7945000	-0.09	XP-CLR		Pl01	3805001	3855000	0	Fst-50Kb		Pl01	33456107	33468345	0.11	Fst-gene by gene		Pl01	3805001	3855000	0	π– 50 Kb
	Pl01	7900001	7950000	-0.09	XP-CLR		Pl01	3810001	3860000	0	Fst-50Kb		Pl01	33482738	33483590	0.02	Fst-gene by gene		Pl01	3810001	3860000	0	π– 50 Kb
	Pl01	7905001	7955000	-0.09	XP-CLR		Pl01	3815001	3865000	0	Fst-50Kb		Pl01	33484410	33486836	-0.06	Fst-gene by gene		Pl01	3815001	3865000	0	π– 50 Kb
	Pl01	7910001	7960000	-0.09	XP-CLR		Pl01	3820001	3870000	0	Fst-50Kb		Pl01	33489740	33492104	-0.01	Fst-gene by gene		Pl01	3820001	3870000	0	π– 50 Kb
	Pl01	7915001	7965000	-0.09	XP-CLR		Pl01	3825001	3875000	0	Fst-50Kb		Pl01	33498104	33500248	-0.06	Fst-gene by gene		Pl01	3825001	3875000	0	π– 50 Kb
	Pl01	7920001	7970000	-0.09	XP-CLR		Pl01	3830001	3880000	0	Fst-50Kb		Pl01	33524167	33527344	0.1	Fst-gene by gene		Pl01	3830001	3880000	0	π– 50 Kb
	Pl01	7925001	7975000	-0.09	XP-CLR		Pl01	3835001	3885000	0	Fst-50Kb		Pl01	33533182	33536174	0.09	Fst-gene by gene		Pl01	3835001	3885000	0	π– 50 Kb
	Pl01	7930001	7980000	-0.09	XP-CLR		Pl01	3840001	3890000	0	Fst-50Kb		Pl01	33554729	33557721	-0.05	Fst-gene by gene		Pl01	3840001	3890000	0	π– 50 Kb
	Pl01	7935001	7985000	-0.09	XP-CLR		Pl01	3845001	3895000	0	Fst-50Kb		Pl01	33560079	33567432	0.07	Fst-gene by gene		Pl01	3845001	3895000	0	π– 50 Kb
	Pl01	7940001	7990000	-0.09	XP-CLR		Pl01	3850001	3900000	0	Fst-50Kb		Pl01	33580356	33586877	0.11	Fst-gene by gene		Pl01	3850001	3900000	0	π– 50 Kb
	Pl01	7945001	7995000	-0.09	XP-CLR		Pl01	3855001	3905000	0	Fst-50Kb		Pl01	33595636	33598787	0.1	Fst-gene by gene		Pl01	3855001	3905000	0	π– 50 Kb
	Pl01	7950001	8000000	-0.09	XP-CLR		Pl01	3860001	3910000	0	Fst-50Kb		Pl01	33599224	33599534	0	Fst-gene by gene		Pl01	3860001	3910000	0	π– 50 Kb
	Pl01	7955001	8005000	-0.09	XP-CLR		Pl01	3865001	3915000	0	Fst-50Kb		Pl01	33666291	33668816	0.28	Fst-gene by gene		Pl01	3865001	3915000	0	π– 50 Kb
	Pl01	7965001	8015000	-0.09	XP-CLR		Pl01	3870001	3920000	0	Fst-50Kb		Pl01	33695204	33704325	0.4	Fst-gene by gene		Pl01	3870001	3920000	0	π– 50 Kb
	Pl01	7970001	8020000	-0.09	XP-CLR		Pl01	3875001	3925000	0	Fst-50Kb		Pl01	33716551	33719717	0.36	Fst-gene by gene		Pl01	3875001	3925000	0	π– 50 Kb
	Pl01	7975001	8025000	-0.09	XP-CLR		Pl01	3880001	3930000	0	Fst-50Kb		Pl01	33726201	33795503	0.09	Fst-gene by gene		Pl01	3880001	3930000	0	π– 50 Kb
	Pl01	7980001	8030000	-0.09	XP-CLR		Pl01	3885001	3935000	0	Fst-50Kb		Pl01	33810635	33814542	0.03	Fst-gene by gene		Pl01	3885001	3935000	0	π– 50 Kb
	Pl01	7985001	8035000	-0.09	XP-CLR		Pl01	3890001	3940000	0	Fst-50Kb		Pl01	33820384	33823313	0.07	Fst-gene by gene		Pl01	3890001	3940000	0	π– 50 Kb
	Pl01	7990001	8040000	-0.09	XP-CLR		Pl01	3895001	3945000	0	Fst-50Kb		Pl01	33825755	33836392	0.07	Fst-gene by gene		Pl01	3895001	3945000	0	π– 50 Kb
	Pl01	7995001	8045000	-0.09	XP-CLR		Pl01	3900001	3950000	0	Fst-50Kb		Pl01	33837861	33839281	0	Fst-gene by gene		Pl01	3900001	3950000	0	π– 50 Kb
	Pl01	8000001	8050000	-0.09	XP-CLR		Pl01	3905001	3955000	0	Fst-50Kb		Pl01	33843517	33846202	0.2	Fst-gene by gene		Pl01	3905001	3955000	0	π– 50 Kb
	Pl01	8005001	8055000	-0.09	XP-CLR		Pl01	3910001	3960000	0	Fst-50Kb		Pl01	33853244	33855139	0.04	Fst-gene by gene		Pl01	3910001	3960000	0	π– 50 Kb
	Pl01	8010001	8060000	-0.09	XP-CLR		Pl01	3915001	3965000	0	Fst-50Kb		Pl01	33857544	33857903	-0.07	Fst-gene by gene		Pl01	3915001	3965000	0	π– 50 Kb
	Pl01	8015001	8065000	-0.09	XP-CLR		Pl01	3920001	3970000	0	Fst-50Kb		Pl01	33861527	33864306	0.05	Fst-gene by gene		Pl01	3920001	3970000	0	π– 50 Kb
	Pl01	8020001	8070000	-0.09	XP-CLR		Pl01	3925001	3975000	0	Fst-50Kb		Pl01	33885943	33888614	0.35	Fst-gene by gene		Pl01	3925001	3975000	0	π– 50 Kb
	Pl01	8025001	8075000	-0.09	XP-CLR		Pl01	3930001	3980000	0	Fst-50Kb		Pl01	33890001	33892145	0	Fst-gene by gene		Pl01	3930001	3980000	0	π– 50 Kb
	Pl01	8030001	8080000	-0.09	XP-CLR		Pl01	3935001	3985000	0	Fst-50Kb		Pl01	33924065	33925987	0.08	Fst-gene by gene		Pl01	3935001	3985000	0	π– 50 Kb
	Pl01	8035001	8085000	-0.09	XP-CLR		Pl01	3940001	3990000	0	Fst-50Kb		Pl01	33944749	33953799	0.27	Fst-gene by gene		Pl01	3940001	3990000	0	π– 50 Kb
	Pl01	8040001	8090000	-0.09	XP-CLR		Pl01	3945001	3995000	0	Fst-50Kb		Pl01	33965201	33966085	0.14	Fst-gene by gene		Pl01	3945001	3995000	0	π– 50 Kb
	Pl01	8045001	8095000	-0.09	XP-CLR		Pl01	3950001	4000000	0	Fst-50Kb		Pl01	33979341	33981436	0.23	Fst-gene by gene		Pl01	3950001	4000000	0	π– 50 Kb
	Pl01	8050001	8100000	-0.09	XP-CLR		Pl01	3955001	4005000	0	Fst-50Kb		Pl01	33983281	33983427	0.23	Fst-gene by gene		Pl01	3955001	4005000	0	π– 50 Kb
	Pl01	8055001	8105000	-0.09	XP-CLR		Pl01	3960001	4010000	0	Fst-50Kb		Pl01	33993352	33997648	0.31	Fst-gene by gene		Pl01	3960001	4010000	0	π– 50 Kb
	Pl01	8060001	8110000	-0.09	XP-CLR		Pl01	3965001	4015000	0	Fst-50Kb		Pl01	34005502	34012484	0.21	Fst-gene by gene		Pl01	3965001	4015000	0	π– 50 Kb
	Pl01	8065001	8115000	-0.09	XP-CLR		Pl01	3970001	4020000	0	Fst-50Kb		Pl01	34013035	34015834	0.22	Fst-gene by gene		Pl01	3970001	4020000	0	π– 50 Kb
	Pl01	8070001	8120000	-0.09	XP-CLR		Pl01	3975001	4025000	0	Fst-50Kb		Pl01	34017997	34020914	0.08	Fst-gene by gene		Pl01	3975001	4025000	0	π– 50 Kb
	Pl01	8075001	8125000	-0.09	XP-CLR		Pl01	3980001	4030000	0	Fst-50Kb		Pl01	34029341	34031493	0.3	Fst-gene by gene		Pl01	3980001	4030000	0	π– 50 Kb
	Pl01	8080001	8130000	-0.09	XP-CLR		Pl01	3985001	4035000	0	Fst-50Kb		Pl01	34045368	34047890	0.15	Fst-gene by gene		Pl01	3985001	4035000	0	π– 50 Kb
	Pl01	8085001	8135000	-0.09	XP-CLR		Pl01	3990001	4040000	0	Fst-50Kb		Pl01	34056201	34085262	0.04	Fst-gene by gene		Pl01	3990001	4040000	0	π– 50 Kb
	Pl01	8090001	8140000	-0.09	XP-CLR		Pl01	3995001	4045000	0	Fst-50Kb		Pl01	34104470	34106680	0.36	Fst-gene by gene		Pl01	3995001	4045000	0	π– 50 Kb
	Pl01	8095001	8145000	-0.09	XP-CLR		Pl01	4000001	4050000	0	Fst-50Kb		Pl01	34126444	34127449	-0.13	Fst-gene by gene		Pl01	4000001	4050000	0	π– 50 Kb
	Pl01	8100001	8150000	-0.09	XP-CLR		Pl01	4005001	4055000	0	Fst-50Kb		Pl01	34132843	34133205	0	Fst-gene by gene		Pl01	4005001	4055000	0	π– 50 Kb
	Pl01	8105001	8155000	-0.09	XP-CLR		Pl01	4010001	4060000	0	Fst-50Kb		Pl01	34133374	34134174	0	Fst-gene by gene		Pl01	4010001	4060000	0	π– 50 Kb
	Pl01	8110001	8160000	-0.09	XP-CLR		Pl01	4015001	4065000	0	Fst-50Kb		Pl01	34161876	34165028	0.69	Fst-gene by gene		Pl01	4015001	4065000	0	π– 50 Kb
	Pl01	8115001	8165000	-0.09	XP-CLR		Pl01	4020001	4070000	0	Fst-50Kb		Pl01	34175933	34178521	0.62	Fst-gene by gene		Pl01	4020001	4070000	0	π– 50 Kb
	Pl01	8120001	8170000	-0.09	XP-CLR		Pl01	4025001	4075000	0	Fst-50Kb		Pl01	34195043	34197615	0.6	Fst-gene by gene		Pl01	4025001	4075000	0	π– 50 Kb
	Pl01	8125001	8175000	-0.09	XP-CLR		Pl01	4030001	4080000	0	Fst-50Kb		Pl01	34212401	34214971	0.62	Fst-gene by gene		Pl01	4030001	4080000	0	π– 50 Kb
	Pl01	8130001	8180000	-0.09	XP-CLR		Pl01	4035001	4085000	0	Fst-50Kb		Pl01	34222038	34224672	0.6	Fst-gene by gene		Pl01	4035001	4085000	0	π– 50 Kb
	Pl01	8135001	8185000	-0.09	XP-CLR		Pl01	4040001	4090000	0	Fst-50Kb		Pl01	34228206	34230806	0.01	Fst-gene by gene		Pl01	4040001	4090000	0	π– 50 Kb
	Pl01	8140001	8190000	-0.09	XP-CLR		Pl01	4045001	4095000	0	Fst-50Kb		Pl01	34241484	34242609	0.26	Fst-gene by gene		Pl01	4045001	4095000	0	π– 50 Kb
	Pl01	8145001	8195000	-0.09	XP-CLR		Pl01	4050001	4100000	0	Fst-50Kb		Pl01	34269515	34272100	0	Fst-gene by gene		Pl01	4050001	4100000	0	π– 50 Kb
	Pl01	8155001	8205000	-0.09	XP-CLR		Pl01	4055001	4105000	0	Fst-50Kb		Pl01	34312971	34315948	0.14	Fst-gene by gene		Pl01	4055001	4105000	0	π– 50 Kb
	Pl01	8160001	8210000	-0.09	XP-CLR		Pl01	4060001	4110000	0	Fst-50Kb		Pl01	34334678	34338389	0.1	Fst-gene by gene		Pl01	4060001	4110000	0	π– 50 Kb
	Pl01	8165001	8215000	-0.09	XP-CLR		Pl01	4065001	4115000	0	Fst-50Kb		Pl01	34345931	34355148	0.17	Fst-gene by gene		Pl01	4065001	4115000	0	π– 50 Kb
	Pl01	8170001	8220000	-0.09	XP-CLR		Pl01	4070001	4120000	0	Fst-50Kb		Pl01	34357363	34359305	0.04	Fst-gene by gene		Pl01	4070001	4120000	0	π– 50 Kb
	Pl01	8175001	8225000	-0.09	XP-CLR		Pl01	4075001	4125000	0	Fst-50Kb		Pl01	34369760	34370453	0.23	Fst-gene by gene		Pl01	4075001	4125000	0	π– 50 Kb
	Pl01	8180001	8230000	-0.09	XP-CLR		Pl01	4080001	4130000	0	Fst-50Kb		Pl01	34374741	34377566	0	Fst-gene by gene		Pl01	4080001	4130000	0	π– 50 Kb
	Pl01	8185001	8235000	-0.09	XP-CLR		Pl01	4085001	4135000	0	Fst-50Kb		Pl01	34390661	34395191	0.17	Fst-gene by gene		Pl01	4085001	4135000	0	π– 50 Kb
	Pl01	8190001	8240000	-0.09	XP-CLR		Pl01	4090001	4140000	0	Fst-50Kb		Pl01	34420776	34425571	0.31	Fst-gene by gene		Pl01	4090001	4140000	0	π– 50 Kb
	Pl01	8195001	8245000	-0.09	XP-CLR		Pl01	4095001	4145000	0	Fst-50Kb		Pl01	34435197	34436254	0.31	Fst-gene by gene		Pl01	4095001	4145000	0	π– 50 Kb
	Pl01	8200001	8250000	-0.09	XP-CLR		Pl01	4100001	4150000	0	Fst-50Kb		Pl01	34441174	34444255	0.4	Fst-gene by gene		Pl01	4100001	4150000	0	π– 50 Kb
	Pl01	8205001	8255000	-0.09	XP-CLR		Pl01	4105001	4155000	0	Fst-50Kb		Pl01	34469073	34472747	0.66	Fst-gene by gene		Pl01	4105001	4155000	0	π– 50 Kb
	Pl01	8210001	8260000	-0.09	XP-CLR		Pl01	4110001	4160000	0	Fst-50Kb		Pl01	34479129	34480214	0.34	Fst-gene by gene		Pl01	4110001	4160000	0	π– 50 Kb
	Pl01	8215001	8265000	-0.09	XP-CLR		Pl01	4115001	4165000	0	Fst-50Kb		Pl01	34482882	34485418	-0.06	Fst-gene by gene		Pl01	4115001	4165000	0	π– 50 Kb
	Pl01	8220001	8270000	-0.09	XP-CLR		Pl01	4120001	4170000	0	Fst-50Kb		Pl01	34488324	34500699	0.03	Fst-gene by gene		Pl01	4120001	4170000	0	π– 50 Kb
	Pl01	8230001	8280000	-0.09	XP-CLR		Pl01	4125001	4175000	0	Fst-50Kb		Pl01	34502258	34502458	0	Fst-gene by gene		Pl01	4125001	4175000	0	π– 50 Kb
	Pl01	8240001	8290000	-0.09	XP-CLR		Pl01	4130001	4180000	0	Fst-50Kb		Pl01	34518851	34519693	-0.02	Fst-gene by gene		Pl01	4130001	4180000	0	π– 50 Kb
	Pl01	8245001	8295000	-0.09	XP-CLR		Pl01	4135001	4185000	0	Fst-50Kb		Pl01	34521142	34528793	0.08	Fst-gene by gene		Pl01	4135001	4185000	0	π– 50 Kb
	Pl01	8250001	8300000	-0.09	XP-CLR		Pl01	4140001	4190000	0	Fst-50Kb		Pl01	34531713	34534762	0.13	Fst-gene by gene		Pl01	4140001	4190000	0	π– 50 Kb
	Pl01	8255001	8305000	-0.09	XP-CLR		Pl01	4145001	4195000	0	Fst-50Kb		Pl01	34541705	34544875	0.12	Fst-gene by gene		Pl01	4145001	4195000	0	π– 50 Kb
	Pl01	8260001	8310000	-0.09	XP-CLR		Pl01	4150001	4200000	0	Fst-50Kb		Pl01	34560334	34561487	0.02	Fst-gene by gene		Pl01	4150001	4200000	0	π– 50 Kb
	Pl01	8265001	8315000	-0.09	XP-CLR		Pl01	4155001	4205000	0	Fst-50Kb		Pl01	34577404	34588620	0.23	Fst-gene by gene		Pl01	4155001	4205000	0	π– 50 Kb
	Pl01	8270001	8320000	-0.09	XP-CLR		Pl01	4160001	4210000	0	Fst-50Kb		Pl01	34615795	34618125	0.21	Fst-gene by gene		Pl01	4160001	4210000	0	π– 50 Kb
	Pl01	8275001	8325000	-0.09	XP-CLR		Pl01	4165001	4215000	0	Fst-50Kb		Pl01	34663339	34663515	0.57	Fst-gene by gene		Pl01	4165001	4215000	0	π– 50 Kb
	Pl01	8280001	8330000	-0.09	XP-CLR		Pl01	4170001	4220000	0	Fst-50Kb		Pl01	34664493	34669621	0.32	Fst-gene by gene		Pl01	4170001	4220000	0	π– 50 Kb
	Pl01	8285001	8335000	-0.09	XP-CLR		Pl01	4175001	4225000	0	Fst-50Kb		Pl01	34672789	34675906	0.21	Fst-gene by gene		Pl01	4175001	4225000	0	π– 50 Kb
	Pl01	8290001	8340000	-0.09	XP-CLR		Pl01	4180001	4230000	0	Fst-50Kb		Pl01	34695558	34699967	0.16	Fst-gene by gene		Pl01	4180001	4230000	0	π– 50 Kb
	Pl01	8295001	8345000	-0.09	XP-CLR		Pl01	4185001	4235000	0	Fst-50Kb		Pl01	34725440	34728838	0.22	Fst-gene by gene		Pl01	4185001	4235000	0	π– 50 Kb
	Pl01	8300001	8350000	-0.09	XP-CLR		Pl01	4190001	4240000	0	Fst-50Kb		Pl01	34739007	34740938	0.2	Fst-gene by gene		Pl01	4190001	4240000	0	π– 50 Kb
	Pl01	8305001	8355000	-0.09	XP-CLR		Pl01	4195001	4245000	0	Fst-50Kb		Pl01	34743875	34748317	0.25	Fst-gene by gene		Pl01	4195001	4245000	0	π– 50 Kb
	Pl01	8310001	8360000	-0.09	XP-CLR		Pl01	4200001	4250000	0	Fst-50Kb		Pl01	34773546	34776815	0.16	Fst-gene by gene		Pl01	4200001	4250000	0	π– 50 Kb
	Pl01	8315001	8365000	-0.09	XP-CLR		Pl01	4205001	4255000	0	Fst-50Kb		Pl01	34778301	34779480	0	Fst-gene by gene		Pl01	4205001	4255000	0	π– 50 Kb
	Pl01	8320001	8370000	-0.09	XP-CLR		Pl01	4210001	4260000	0	Fst-50Kb		Pl01	34782438	34794412	0.42	Fst-gene by gene		Pl01	4210001	4260000	0	π– 50 Kb
	Pl01	8325001	8375000	-0.09	XP-CLR		Pl01	4215001	4265000	0	Fst-50Kb		Pl01	34816531	34820773	0.33	Fst-gene by gene		Pl01	4215001	4265000	0	π– 50 Kb
	Pl01	8330001	8380000	-0.09	XP-CLR		Pl01	4220001	4270000	0	Fst-50Kb		Pl01	34826013	34829333	0.36	Fst-gene by gene		Pl01	4220001	4270000	0	π– 50 Kb
	Pl01	8335001	8385000	-0.09	XP-CLR		Pl01	4225001	4275000	0	Fst-50Kb		Pl01	34841675	34844750	0.16	Fst-gene by gene		Pl01	4225001	4275000	0	π– 50 Kb
	Pl01	8345001	8395000	-0.09	XP-CLR		Pl01	4230001	4280000	0	Fst-50Kb		Pl01	34852215	34853629	-0.01	Fst-gene by gene		Pl01	4230001	4280000	0	π– 50 Kb
	Pl01	8350001	8400000	-0.09	XP-CLR		Pl01	4235001	4285000	0	Fst-50Kb		Pl01	34864513	34865258	0.58	Fst-gene by gene		Pl01	4235001	4285000	0	π– 50 Kb
	Pl01	8355001	8405000	-0.09	XP-CLR		Pl01	4240001	4290000	0	Fst-50Kb		Pl01	34872848	34874653	0.21	Fst-gene by gene		Pl01	4240001	4290000	0	π– 50 Kb
	Pl01	8360001	8410000	-0.09	XP-CLR		Pl01	4245001	4295000	0	Fst-50Kb		Pl01	34887425	34887874	0.24	Fst-gene by gene		Pl01	4245001	4295000	0	π– 50 Kb
	Pl01	8365001	8415000	-0.09	XP-CLR		Pl01	4250001	4300000	0	Fst-50Kb		Pl01	34893051	34894712	0	Fst-gene by gene		Pl01	4250001	4300000	0	π– 50 Kb
	Pl01	8370001	8420000	-0.09	XP-CLR		Pl01	4255001	4305000	0	Fst-50Kb		Pl01	34907359	34909205	0	Fst-gene by gene		Pl01	4255001	4305000	0	π– 50 Kb
	Pl01	8375001	8425000	-0.09	XP-CLR		Pl01	4260001	4310000	0	Fst-50Kb		Pl01	34910162	34913722	0.2	Fst-gene by gene		Pl01	4260001	4310000	0	π– 50 Kb
	Pl01	8380001	8430000	-0.09	XP-CLR		Pl01	4265001	4315000	0	Fst-50Kb		Pl01	34914999	34916015	-0.07	Fst-gene by gene		Pl01	4265001	4315000	0	π– 50 Kb
	Pl01	8385001	8435000	-0.09	XP-CLR		Pl01	4270001	4320000	0	Fst-50Kb		Pl01	34921698	34924929	0.16	Fst-gene by gene		Pl01	4270001	4320000	0	π– 50 Kb
	Pl01	8390001	8440000	-0.09	XP-CLR		Pl01	4275001	4325000	0	Fst-50Kb		Pl01	34927249	34928667	0.3	Fst-gene by gene		Pl01	4275001	4325000	0	π– 50 Kb
	Pl01	8395001	8445000	-0.09	XP-CLR		Pl01	4280001	4330000	0	Fst-50Kb		Pl01	34929699	34930697	0.61	Fst-gene by gene		Pl01	4280001	4330000	0	π– 50 Kb
	Pl01	8400001	8450000	-0.09	XP-CLR		Pl01	4285001	4335000	0	Fst-50Kb		Pl01	34941597	34948828	0.52	Fst-gene by gene		Pl01	4285001	4335000	0	π– 50 Kb
	Pl01	8405001	8455000	-0.09	XP-CLR		Pl01	4290001	4340000	0	Fst-50Kb		Pl01	34973510	34976477	0.29	Fst-gene by gene		Pl01	4290001	4340000	0	π– 50 Kb
	Pl01	8410001	8460000	-0.09	XP-CLR		Pl01	4295001	4345000	0	Fst-50Kb		Pl01	34995647	35008336	0.24	Fst-gene by gene		Pl01	4295001	4345000	0	π– 50 Kb
	Pl01	8415001	8465000	-0.09	XP-CLR		Pl01	4300001	4350000	0	Fst-50Kb		Pl01	35013668	35021189	0.19	Fst-gene by gene		Pl01	4300001	4350000	0	π– 50 Kb
	Pl01	8420001	8470000	-0.09	XP-CLR		Pl01	4305001	4355000	0	Fst-50Kb		Pl01	35023609	35025923	0.13	Fst-gene by gene		Pl01	4305001	4355000	0	π– 50 Kb
	Pl01	8425001	8475000	-0.09	XP-CLR		Pl01	4310001	4360000	0	Fst-50Kb		Pl01	35034161	35037343	0.18	Fst-gene by gene		Pl01	4310001	4360000	0	π– 50 Kb
	Pl01	8430001	8480000	-0.09	XP-CLR		Pl01	4315001	4365000	0	Fst-50Kb		Pl01	35038953	35040920	0.1	Fst-gene by gene		Pl01	4315001	4365000	0	π– 50 Kb
	Pl01	8435001	8485000	-0.09	XP-CLR		Pl01	4320001	4370000	0	Fst-50Kb		Pl01	35042113	35042845	0.15	Fst-gene by gene		Pl01	4320001	4370000	0	π– 50 Kb
	Pl01	8440001	8490000	-0.09	XP-CLR		Pl01	4325001	4375000	0	Fst-50Kb		Pl01	35045373	35050637	0.2	Fst-gene by gene		Pl01	4325001	4375000	0	π– 50 Kb
	Pl01	8445001	8495000	-0.09	XP-CLR		Pl01	4330001	4380000	0	Fst-50Kb		Pl01	35051520	35056116	0.27	Fst-gene by gene		Pl01	4330001	4380000	0	π– 50 Kb
	Pl01	8450001	8500000	-0.09	XP-CLR		Pl01	4335001	4385000	0	Fst-50Kb		Pl01	35075611	35076021	0	Fst-gene by gene		Pl01	4335001	4385000	0	π– 50 Kb
	Pl01	8455001	8505000	-0.09	XP-CLR		Pl01	4340001	4390000	0	Fst-50Kb		Pl01	35085265	35088200	0.26	Fst-gene by gene		Pl01	4340001	4390000	0	π– 50 Kb
	Pl01	8460001	8510000	-0.09	XP-CLR		Pl01	4345001	4395000	0	Fst-50Kb		Pl01	35093035	35097842	-0.68	Fst-gene by gene		Pl01	4345001	4395000	0	π– 50 Kb
	Pl01	8465001	8515000	-0.09	XP-CLR		Pl01	4350001	4400000	0	Fst-50Kb		Pl01	35102627	35102893	0.16	Fst-gene by gene		Pl01	4350001	4400000	0	π– 50 Kb
	Pl01	8470001	8520000	-0.09	XP-CLR		Pl01	4355001	4405000	0	Fst-50Kb		Pl01	35113627	35114921	0	Fst-gene by gene		Pl01	4355001	4405000	0	π– 50 Kb
	Pl01	8475001	8525000	-0.09	XP-CLR		Pl01	4360001	4410000	0	Fst-50Kb		Pl01	35143847	35146385	0.33	Fst-gene by gene		Pl01	4360001	4410000	0	π– 50 Kb
	Pl01	8480001	8530000	-0.09	XP-CLR		Pl01	4365001	4415000	0	Fst-50Kb		Pl01	35153661	35156402	0.76	Fst-gene by gene		Pl01	4365001	4415000	0	π– 50 Kb
	Pl01	8485001	8535000	-0.09	XP-CLR		Pl01	4370001	4420000	0	Fst-50Kb		Pl01	35163945	35165153	0.82	Fst-gene by gene		Pl01	4370001	4420000	0	π– 50 Kb
	Pl01	8490001	8540000	-0.09	XP-CLR		Pl01	4375001	4425000	0	Fst-50Kb		Pl01	35168446	35168863	0.37	Fst-gene by gene		Pl01	4375001	4425000	0	π– 50 Kb
	Pl01	8495001	8545000	-0.09	XP-CLR		Pl01	4380001	4430000	0	Fst-50Kb		Pl01	35176068	35179438	0.22	Fst-gene by gene		Pl01	4380001	4430000	0	π– 50 Kb
	Pl01	8500001	8550000	-0.09	XP-CLR		Pl01	4385001	4435000	0	Fst-50Kb		Pl01	35192997	35193710	0.34	Fst-gene by gene		Pl01	4385001	4435000	0	π– 50 Kb
	Pl01	8505001	8555000	-0.09	XP-CLR		Pl01	4390001	4440000	0	Fst-50Kb		Pl01	35198148	35198910	0.58	Fst-gene by gene		Pl01	4390001	4440000	0	π– 50 Kb
	Pl01	8510001	8560000	-0.09	XP-CLR		Pl01	4395001	4445000	0	Fst-50Kb		Pl01	35216355	35217811	0.28	Fst-gene by gene		Pl01	4395001	4445000	0	π– 50 Kb
	Pl01	8515001	8565000	-0.09	XP-CLR		Pl01	4400001	4450000	0	Fst-50Kb		Pl01	35219016	35224721	0.56	Fst-gene by gene		Pl01	4400001	4450000	0	π– 50 Kb
	Pl01	8520001	8570000	-0.09	XP-CLR		Pl01	4405001	4455000	0	Fst-50Kb		Pl01	35226339	35227899	0.23	Fst-gene by gene		Pl01	4405001	4455000	0	π– 50 Kb
	Pl01	8525001	8575000	-0.09	XP-CLR		Pl01	4410001	4460000	0	Fst-50Kb		Pl01	35232563	35235244	0.48	Fst-gene by gene		Pl01	4410001	4460000	0	π– 50 Kb
	Pl01	8530001	8580000	-0.09	XP-CLR		Pl01	4415001	4465000	0	Fst-50Kb		Pl01	35236825	35239598	0.3	Fst-gene by gene		Pl01	4415001	4465000	0	π– 50 Kb
	Pl01	8535001	8585000	-0.09	XP-CLR		Pl01	4420001	4470000	0	Fst-50Kb		Pl01	35254947	35258581	0	Fst-gene by gene		Pl01	4420001	4470000	0	π– 50 Kb
	Pl01	8540001	8590000	-0.09	XP-CLR		Pl01	4425001	4475000	0	Fst-50Kb		Pl01	35258640	35262595	0.35	Fst-gene by gene		Pl01	4425001	4475000	0	π– 50 Kb
	Pl01	8550001	8600000	-0.09	XP-CLR		Pl01	4430001	4480000	0	Fst-50Kb		Pl01	35264641	35270333	0.38	Fst-gene by gene		Pl01	4430001	4480000	0	π– 50 Kb
	Pl01	8555001	8605000	-0.09	XP-CLR		Pl01	4435001	4485000	0	Fst-50Kb		Pl01	35271261	35272967	0.23	Fst-gene by gene		Pl01	4435001	4485000	0	π– 50 Kb
	Pl01	8565001	8615000	-0.09	XP-CLR		Pl01	4440001	4490000	0	Fst-50Kb		Pl01	35281942	35284743	0.56	Fst-gene by gene		Pl01	4440001	4490000	0	π– 50 Kb
	Pl01	8570001	8620000	-0.09	XP-CLR		Pl01	4445001	4495000	0	Fst-50Kb		Pl01	35292451	35295286	0.14	Fst-gene by gene		Pl01	4445001	4495000	0	π– 50 Kb
	Pl01	8575001	8625000	-0.09	XP-CLR		Pl01	4450001	4500000	0	Fst-50Kb		Pl01	35309237	35311287	0.57	Fst-gene by gene		Pl01	4450001	4500000	0	π– 50 Kb
	Pl01	8580001	8630000	-0.09	XP-CLR		Pl01	4455001	4505000	0	Fst-50Kb		Pl01	35320425	35322717	0.29	Fst-gene by gene		Pl01	4455001	4505000	0	π– 50 Kb
	Pl01	8585001	8635000	-0.09	XP-CLR		Pl01	4460001	4510000	0	Fst-50Kb		Pl01	35353869	35354921	-0.1	Fst-gene by gene		Pl01	4460001	4510000	0	π– 50 Kb
	Pl01	8590001	8640000	-0.09	XP-CLR		Pl01	4465001	4515000	0	Fst-50Kb		Pl01	35359128	35362527	0.26	Fst-gene by gene		Pl01	4465001	4515000	0	π– 50 Kb
	Pl01	8595001	8645000	-0.09	XP-CLR		Pl01	4470001	4520000	0	Fst-50Kb		Pl01	35380091	35381971	0.18	Fst-gene by gene		Pl01	4470001	4520000	0	π– 50 Kb
	Pl01	8600001	8650000	-0.09	XP-CLR		Pl01	4475001	4525000	0	Fst-50Kb		Pl01	35383093	35385461	0.25	Fst-gene by gene		Pl01	4475001	4525000	0	π– 50 Kb
	Pl01	8605001	8655000	-0.09	XP-CLR		Pl01	4480001	4530000	0	Fst-50Kb		Pl01	35394633	35397542	0.41	Fst-gene by gene		Pl01	4480001	4530000	0	π– 50 Kb
	Pl01	8610001	8660000	-0.09	XP-CLR		Pl01	4485001	4535000	0	Fst-50Kb		Pl01	35400706	35403739	0.39	Fst-gene by gene		Pl01	4485001	4535000	0	π– 50 Kb
	Pl01	8615001	8665000	-0.09	XP-CLR		Pl01	4490001	4540000	0	Fst-50Kb		Pl01	35410916	35413574	0.47	Fst-gene by gene		Pl01	4490001	4540000	0	π– 50 Kb
	Pl01	8620001	8670000	-0.09	XP-CLR		Pl01	4495001	4545000	0	Fst-50Kb		Pl01	35426963	35435058	0.29	Fst-gene by gene		Pl01	4495001	4545000	0	π– 50 Kb
	Pl01	8625001	8675000	-0.09	XP-CLR		Pl01	4500001	4550000	0	Fst-50Kb		Pl01	35439303	35441302	0.29	Fst-gene by gene		Pl01	4500001	4550000	0	π– 50 Kb
	Pl01	8630001	8680000	-0.09	XP-CLR		Pl01	4505001	4555000	0	Fst-50Kb		Pl01	35457601	35458068	0	Fst-gene by gene		Pl01	4505001	4555000	0	π– 50 Kb
	Pl01	8635001	8685000	-0.09	XP-CLR		Pl01	4510001	4560000	0	Fst-50Kb		Pl01	35469733	35489566	0.25	Fst-gene by gene		Pl01	4510001	4560000	0	π– 50 Kb
	Pl01	8640001	8690000	-0.09	XP-CLR		Pl01	4515001	4565000	0	Fst-50Kb		Pl01	35496168	35506784	0.4	Fst-gene by gene		Pl01	4515001	4565000	0	π– 50 Kb
	Pl01	8645001	8695000	-0.09	XP-CLR		Pl01	4520001	4570000	0	Fst-50Kb		Pl01	35546158	35547456	0.51	Fst-gene by gene		Pl01	4520001	4570000	0	π– 50 Kb
	Pl01	8650001	8700000	-0.09	XP-CLR		Pl01	4525001	4575000	0	Fst-50Kb		Pl01	35562202	35562592	0.22	Fst-gene by gene		Pl01	4525001	4575000	0	π– 50 Kb
	Pl01	8655001	8705000	-0.09	XP-CLR		Pl01	4530001	4580000	0	Fst-50Kb		Pl01	35571276	35575529	0.18	Fst-gene by gene		Pl01	4530001	4580000	0	π– 50 Kb
	Pl01	8660001	8710000	-0.09	XP-CLR		Pl01	4535001	4585000	0	Fst-50Kb		Pl01	35580951	35581393	0.15	Fst-gene by gene		Pl01	4535001	4585000	0	π– 50 Kb
	Pl01	8665001	8715000	-0.09	XP-CLR		Pl01	4540001	4590000	0	Fst-50Kb		Pl01	35594543	35616886	0.15	Fst-gene by gene		Pl01	4540001	4590000	0	π– 50 Kb
	Pl01	8670001	8720000	-0.09	XP-CLR		Pl01	4545001	4595000	0	Fst-50Kb		Pl01	35658360	35672358	0.08	Fst-gene by gene		Pl01	4545001	4595000	0	π– 50 Kb
	Pl01	8675001	8725000	-0.09	XP-CLR		Pl01	4550001	4600000	0	Fst-50Kb		Pl01	35682520	35683731	0.14	Fst-gene by gene		Pl01	4550001	4600000	0	π– 50 Kb
	Pl01	8680001	8730000	-0.09	XP-CLR		Pl01	4555001	4605000	0	Fst-50Kb		Pl01	35684739	35685469	0.2	Fst-gene by gene		Pl01	4555001	4605000	0	π– 50 Kb
	Pl01	8685001	8735000	-0.09	XP-CLR		Pl01	4560001	4610000	0	Fst-50Kb		Pl01	35697084	35698658	0.22	Fst-gene by gene		Pl01	4560001	4610000	0	π– 50 Kb
	Pl01	8690001	8740000	-0.09	XP-CLR		Pl01	4565001	4615000	0	Fst-50Kb		Pl01	35707297	35711599	0.25	Fst-gene by gene		Pl01	4565001	4615000	0	π– 50 Kb
	Pl01	8695001	8745000	-0.09	XP-CLR		Pl01	4570001	4620000	0	Fst-50Kb		Pl01	35715733	35718059	0.16	Fst-gene by gene		Pl01	4570001	4620000	0	π– 50 Kb
	Pl01	8700001	8750000	-0.09	XP-CLR		Pl01	4575001	4625000	0	Fst-50Kb		Pl01	35723243	35725692	0.15	Fst-gene by gene		Pl01	4575001	4625000	0	π– 50 Kb
	Pl01	8705001	8755000	-0.09	XP-CLR		Pl01	4580001	4630000	0	Fst-50Kb		Pl01	35733424	35738725	0.2	Fst-gene by gene		Pl01	4580001	4630000	0	π– 50 Kb
	Pl01	8710001	8760000	-0.09	XP-CLR		Pl01	4585001	4635000	0	Fst-50Kb		Pl01	35746428	35748672	0.05	Fst-gene by gene		Pl01	4585001	4635000	0	π– 50 Kb
	Pl01	8715001	8765000	-0.09	XP-CLR		Pl01	4590001	4640000	0	Fst-50Kb		Pl01	35755236	35758026	0.1	Fst-gene by gene		Pl01	4590001	4640000	0	π– 50 Kb
	Pl01	8720001	8770000	-0.09	XP-CLR		Pl01	4595001	4645000	0	Fst-50Kb		Pl01	35768825	35771103	0.24	Fst-gene by gene		Pl01	4595001	4645000	0	π– 50 Kb
	Pl01	8725001	8775000	-0.09	XP-CLR		Pl01	4600001	4650000	0	Fst-50Kb		Pl01	35780526	35785666	0.13	Fst-gene by gene		Pl01	4600001	4650000	0	π– 50 Kb
	Pl01	8730001	8780000	-0.09	XP-CLR		Pl01	4605001	4655000	0	Fst-50Kb		Pl01	35788061	35794610	0.55	Fst-gene by gene		Pl01	4605001	4655000	0	π– 50 Kb
	Pl01	8735001	8785000	-0.09	XP-CLR		Pl01	4610001	4660000	0	Fst-50Kb		Pl01	35791747	35795450	0.25	Fst-gene by gene		Pl01	4610001	4660000	0	π– 50 Kb
	Pl01	8740001	8790000	-0.09	XP-CLR		Pl01	4615001	4665000	0	Fst-50Kb		Pl01	35796831	35799723	0.18	Fst-gene by gene		Pl01	4615001	4665000	0	π– 50 Kb
	Pl01	8745001	8795000	-0.09	XP-CLR		Pl01	4620001	4670000	0	Fst-50Kb		Pl01	35804876	35806523	0.09	Fst-gene by gene		Pl01	4620001	4670000	0	π– 50 Kb
	Pl01	8750001	8800000	-0.09	XP-CLR		Pl01	4625001	4675000	0	Fst-50Kb		Pl01	35807737	35809835	0.13	Fst-gene by gene		Pl01	4625001	4675000	0	π– 50 Kb
	Pl01	8755001	8805000	-0.09	XP-CLR		Pl01	4630001	4680000	0	Fst-50Kb		Pl01	35814688	35816398	0.08	Fst-gene by gene		Pl01	4630001	4680000	0	π– 50 Kb
	Pl01	8760001	8810000	-0.09	XP-CLR		Pl01	4635001	4685000	0	Fst-50Kb		Pl01	35817700	35823444	0.17	Fst-gene by gene		Pl01	4635001	4685000	0	π– 50 Kb
	Pl01	8765001	8815000	-0.09	XP-CLR		Pl01	4640001	4690000	0	Fst-50Kb		Pl01	35838038	35838685	0.14	Fst-gene by gene		Pl01	4640001	4690000	0	π– 50 Kb
	Pl01	8770001	8820000	-0.09	XP-CLR		Pl01	4645001	4695000	0	Fst-50Kb		Pl01	35845395	35845817	0.14	Fst-gene by gene		Pl01	4645001	4695000	0	π– 50 Kb
	Pl01	8775001	8825000	-0.09	XP-CLR		Pl01	4650001	4700000	0	Fst-50Kb		Pl01	35848164	35848571	0.01	Fst-gene by gene		Pl01	4650001	4700000	0	π– 50 Kb
	Pl01	8780001	8830000	-0.09	XP-CLR		Pl01	4655001	4705000	0	Fst-50Kb		Pl01	35855434	35859638	0.09	Fst-gene by gene		Pl01	4655001	4705000	0	π– 50 Kb
	Pl01	8785001	8835000	-0.09	XP-CLR		Pl01	4660001	4710000	0	Fst-50Kb		Pl01	35860758	35865063	0.03	Fst-gene by gene		Pl01	4660001	4710000	0	π– 50 Kb
	Pl01	8790001	8840000	-0.09	XP-CLR		Pl01	4665001	4715000	0	Fst-50Kb		Pl01	35866048	35871059	0.06	Fst-gene by gene		Pl01	4665001	4715000	0	π– 50 Kb
	Pl01	8795001	8845000	-0.09	XP-CLR		Pl01	4670001	4720000	0	Fst-50Kb		Pl01	35873553	35876438	-0.01	Fst-gene by gene		Pl01	4670001	4720000	0	π– 50 Kb
	Pl01	8800001	8850000	-0.09	XP-CLR		Pl01	4675001	4725000	0	Fst-50Kb		Pl01	35879006	35890075	0.11	Fst-gene by gene		Pl01	4675001	4725000	0	π– 50 Kb
	Pl01	8805001	8855000	-0.09	XP-CLR		Pl01	4680001	4730000	0	Fst-50Kb		Pl01	35890735	35894055	0.11	Fst-gene by gene		Pl01	4680001	4730000	0	π– 50 Kb
	Pl01	8810001	8860000	-0.09	XP-CLR		Pl01	4685001	4735000	0	Fst-50Kb		Pl01	35896515	35904552	0.1	Fst-gene by gene		Pl01	4685001	4735000	0	π– 50 Kb
	Pl01	8815001	8865000	-0.09	XP-CLR		Pl01	4690001	4740000	0	Fst-50Kb		Pl01	35913467	35930962	0.14	Fst-gene by gene		Pl01	4690001	4740000	0	π– 50 Kb
	Pl01	8820001	8870000	-0.09	XP-CLR		Pl01	4695001	4745000	0	Fst-50Kb		Pl01	35935311	35937900	0.16	Fst-gene by gene		Pl01	4695001	4745000	0	π– 50 Kb
	Pl01	8825001	8875000	-0.09	XP-CLR		Pl01	4700001	4750000	0	Fst-50Kb		Pl01	35947300	35947446	0	Fst-gene by gene		Pl01	4700001	4750000	0	π– 50 Kb
	Pl01	8830001	8880000	-0.09	XP-CLR		Pl01	4705001	4755000	0	Fst-50Kb		Pl01	35949513	35955266	0.06	Fst-gene by gene		Pl01	4705001	4755000	0	π– 50 Kb
	Pl01	8835001	8885000	-0.09	XP-CLR		Pl01	4710001	4760000	0	Fst-50Kb		Pl01	35961392	35961847	0.14	Fst-gene by gene		Pl01	4710001	4760000	0	π– 50 Kb
	Pl01	8840001	8890000	-0.09	XP-CLR		Pl01	4715001	4765000	0	Fst-50Kb		Pl01	35978149	35978991	0.19	Fst-gene by gene		Pl01	4715001	4765000	0	π– 50 Kb
	Pl01	8845001	8895000	-0.09	XP-CLR		Pl01	4720001	4770000	0	Fst-50Kb		Pl01	35987375	35997417	0.13	Fst-gene by gene		Pl01	4720001	4770000	0	π– 50 Kb
	Pl01	8850001	8900000	-0.09	XP-CLR		Pl01	4725001	4775000	0	Fst-50Kb		Pl01	36009629	36010145	0.14	Fst-gene by gene		Pl01	4725001	4775000	0	π– 50 Kb
	Pl01	8855001	8905000	-0.09	XP-CLR		Pl01	4730001	4780000	0	Fst-50Kb		Pl01	36014733	36015693	0.1	Fst-gene by gene		Pl01	4730001	4780000	0	π– 50 Kb
	Pl01	8860001	8910000	-0.09	XP-CLR		Pl01	4735001	4785000	0	Fst-50Kb		Pl01	36016950	36017769	0.04	Fst-gene by gene		Pl01	4735001	4785000	0	π– 50 Kb
	Pl01	8865001	8915000	-0.09	XP-CLR		Pl01	4740001	4790000	0	Fst-50Kb		Pl01	36024674	36026367	0.14	Fst-gene by gene		Pl01	4740001	4790000	0	π– 50 Kb
	Pl01	8870001	8920000	-0.09	XP-CLR		Pl01	4745001	4795000	0	Fst-50Kb		Pl01	36037165	36041682	0.33	Fst-gene by gene		Pl01	4745001	4795000	0	π– 50 Kb
	Pl01	8875001	8925000	-0.09	XP-CLR		Pl01	4750001	4800000	0	Fst-50Kb		Pl01	36042591	36042995	0.46	Fst-gene by gene		Pl01	4750001	4800000	0	π– 50 Kb
	Pl01	8880001	8930000	-0.09	XP-CLR		Pl01	4755001	4805000	0	Fst-50Kb		Pl01	36044394	36046233	0.18	Fst-gene by gene		Pl01	4755001	4805000	0	π– 50 Kb
	Pl01	8885001	8935000	-0.09	XP-CLR		Pl01	4760001	4810000	0	Fst-50Kb		Pl01	36074428	36087606	0.34	Fst-gene by gene		Pl01	4760001	4810000	0	π– 50 Kb
	Pl01	8890001	8940000	-0.09	XP-CLR		Pl01	4765001	4815000	0	Fst-50Kb		Pl01	36090239	36094863	0.49	Fst-gene by gene		Pl01	4765001	4815000	0	π– 50 Kb
	Pl01	8895001	8945000	-0.09	XP-CLR		Pl01	4770001	4820000	0	Fst-50Kb		Pl01	36100873	36103552	0.34	Fst-gene by gene		Pl01	4770001	4820000	0	π– 50 Kb
	Pl01	8905001	8955000	-0.09	XP-CLR		Pl01	4775001	4825000	0	Fst-50Kb		Pl01	36109356	36112484	0.4	Fst-gene by gene		Pl01	4775001	4825000	0	π– 50 Kb
	Pl01	8910001	8960000	-0.09	XP-CLR		Pl01	4780001	4830000	0	Fst-50Kb		Pl01	36114671	36118602	0.45	Fst-gene by gene		Pl01	4780001	4830000	0	π– 50 Kb
	Pl01	8915001	8965000	-0.09	XP-CLR		Pl01	4785001	4835000	0	Fst-50Kb		Pl01	36121177	36128185	0.42	Fst-gene by gene		Pl01	4785001	4835000	0	π– 50 Kb
	Pl01	8920001	8970000	-0.09	XP-CLR		Pl01	4790001	4840000	0	Fst-50Kb		Pl01	36129878	36132661	0.47	Fst-gene by gene		Pl01	4790001	4840000	0	π– 50 Kb
	Pl01	8925001	8975000	-0.09	XP-CLR		Pl01	4795001	4845000	0	Fst-50Kb		Pl01	36140907	36149472	0.46	Fst-gene by gene		Pl01	4795001	4845000	0	π– 50 Kb
	Pl01	8930001	8980000	-0.09	XP-CLR		Pl01	4800001	4850000	0	Fst-50Kb		Pl01	36171971	36174014	0.1	Fst-gene by gene		Pl01	4800001	4850000	0	π– 50 Kb
	Pl01	8935001	8985000	-0.09	XP-CLR		Pl01	4805001	4855000	0	Fst-50Kb		Pl01	36201721	36204438	0.09	Fst-gene by gene		Pl01	4805001	4855000	0	π– 50 Kb
	Pl01	8940001	8990000	-0.09	XP-CLR		Pl01	4810001	4860000	0	Fst-50Kb		Pl01	36205428	36208148	0.06	Fst-gene by gene		Pl01	4810001	4860000	0	π– 50 Kb
	Pl01	8945001	8995000	-0.09	XP-CLR		Pl01	4815001	4865000	0	Fst-50Kb		Pl01	36225077	36226393	0.23	Fst-gene by gene		Pl01	4815001	4865000	0	π– 50 Kb
	Pl01	8950001	9000000	-0.09	XP-CLR		Pl01	4820001	4870000	0	Fst-50Kb		Pl01	36226740	36231240	0.09	Fst-gene by gene		Pl01	4820001	4870000	0	π– 50 Kb
	Pl01	8955001	9005000	-0.09	XP-CLR		Pl01	4825001	4875000	0	Fst-50Kb		Pl01	36235016	36240326	0.1	Fst-gene by gene		Pl01	4825001	4875000	0	π– 50 Kb
	Pl01	8960001	9010000	-0.09	XP-CLR		Pl01	4830001	4880000	0	Fst-50Kb		Pl01	36264490	36266375	0.01	Fst-gene by gene		Pl01	4830001	4880000	0	π– 50 Kb
	Pl01	8965001	9015000	-0.09	XP-CLR		Pl01	4835001	4885000	0	Fst-50Kb		Pl01	36278314	36282838	0.11	Fst-gene by gene		Pl01	4835001	4885000	0	π– 50 Kb
	Pl01	8970001	9020000	-0.09	XP-CLR		Pl01	4840001	4890000	0	Fst-50Kb		Pl01	36295005	36300544	0.21	Fst-gene by gene		Pl01	4840001	4890000	0	π– 50 Kb
	Pl01	8975001	9025000	-0.09	XP-CLR		Pl01	4845001	4895000	0	Fst-50Kb		Pl01	36302474	36305559	0.04	Fst-gene by gene		Pl01	4845001	4895000	0	π– 50 Kb
	Pl01	8980001	9030000	-0.09	XP-CLR		Pl01	4850001	4900000	0	Fst-50Kb		Pl01	36340903	36348564	0.46	Fst-gene by gene		Pl01	4850001	4900000	0	π– 50 Kb
	Pl01	8985001	9035000	-0.09	XP-CLR		Pl01	4855001	4905000	0.11	Fst-50Kb		Pl01	36367799	36390287	0.32	Fst-gene by gene		Pl01	4855001	4905000	-1000	π– 50 Kb
	Pl01	8990001	9040000	-0.09	XP-CLR		Pl01	4860001	4910000	0.05	Fst-50Kb		Pl01	36393795	36400966	0	Fst-gene by gene		Pl01	4860001	4910000	-2.24	π– 50 Kb
	Pl01	8995001	9045000	-0.09	XP-CLR		Pl01	4865001	4915000	0.07	Fst-50Kb		Pl01	36407536	36410440	0.2	Fst-gene by gene		Pl01	4865001	4915000	-0.91	π– 50 Kb
	Pl01	9000001	9050000	-0.09	XP-CLR		Pl01	4870001	4920000	0.15	Fst-50Kb		Pl01	36411139	36417833	0.44	Fst-gene by gene		Pl01	4870001	4920000	-0.68	π– 50 Kb
	Pl01	9005001	9055000	-0.09	XP-CLR		Pl01	4875001	4925000	0.14	Fst-50Kb		Pl01	36431197	36433707	0.41	Fst-gene by gene		Pl01	4875001	4925000	-1.03	π– 50 Kb
	Pl01	9010001	9060000	-0.09	XP-CLR		Pl01	4880001	4930000	0.14	Fst-50Kb		Pl01	36434937	36435842	0.14	Fst-gene by gene		Pl01	4880001	4930000	-1.55	π– 50 Kb
	Pl01	9015001	9065000	-0.09	XP-CLR		Pl01	4885001	4935000	0.14	Fst-50Kb		Pl01	36455939	36456368	0.07	Fst-gene by gene		Pl01	4885001	4935000	-1.55	π– 50 Kb
	Pl01	9020001	9070000	-0.09	XP-CLR		Pl01	4890001	4940000	0.12	Fst-50Kb		Pl01	36465230	36471203	0.36	Fst-gene by gene		Pl01	4890001	4940000	-1.31	π– 50 Kb
	Pl01	9025001	9075000	-0.09	XP-CLR		Pl01	4895001	4945000	0.12	Fst-50Kb		Pl01	36475218	36476201	0.14	Fst-gene by gene		Pl01	4895001	4945000	-1.31	π– 50 Kb
	Pl01	9030001	9080000	-0.09	XP-CLR		Pl01	4900001	4950000	0.13	Fst-50Kb		Pl01	36501279	36502996	0.14	Fst-gene by gene		Pl01	4900001	4950000	-1.37	π– 50 Kb
	Pl01	9035001	9085000	-0.09	XP-CLR		Pl01	4905001	4955000	0.13	Fst-50Kb		Pl01	36516610	36518270	0.62	Fst-gene by gene		Pl01	4905001	4955000	-1.26	π– 50 Kb
	Pl01	9040001	9090000	-0.09	XP-CLR		Pl01	4910001	4960000	0.14	Fst-50Kb		Pl01	36528364	36531064	-0.01	Fst-gene by gene		Pl01	4910001	4960000	-0.84	π– 50 Kb
	Pl01	9045001	9095000	-0.09	XP-CLR		Pl01	4915001	4965000	0.12	Fst-50Kb		Pl01	36534554	36536014	-0.02	Fst-gene by gene		Pl01	4915001	4965000	-1	π– 50 Kb
	Pl01	9050001	9100000	-0.09	XP-CLR		Pl01	4920001	4970000	0.1	Fst-50Kb		Pl01	36543462	36545293	0.07	Fst-gene by gene		Pl01	4920001	4970000	-1.12	π– 50 Kb
	Pl01	9055001	9105000	-0.09	XP-CLR		Pl01	4925001	4975000	0.1	Fst-50Kb		Pl01	36553464	36556624	0.11	Fst-gene by gene		Pl01	4925001	4975000	-0.97	π– 50 Kb
	Pl01	9060001	9110000	-0.09	XP-CLR		Pl01	4930001	4980000	0.1	Fst-50Kb		Pl01	36558983	36562528	0.58	Fst-gene by gene		Pl01	4930001	4980000	-0.83	π– 50 Kb
	Pl01	9065001	9115000	-0.09	XP-CLR		Pl01	4935001	4985000	0.11	Fst-50Kb		Pl01	36571734	36577235	0.33	Fst-gene by gene		Pl01	4935001	4985000	-1.55	π– 50 Kb
	Pl01	9070001	9120000	-0.09	XP-CLR		Pl01	4940001	4990000	0.1	Fst-50Kb		Pl01	36597682	36604396	0.26	Fst-gene by gene		Pl01	4940001	4990000	-1.58	π– 50 Kb
	Pl01	9075001	9125000	-0.09	XP-CLR		Pl01	4945001	4995000	0.1	Fst-50Kb		Pl01	36612563	36619806	0.21	Fst-gene by gene		Pl01	4945001	4995000	-1.58	π– 50 Kb
	Pl01	9080001	9130000	-0.09	XP-CLR		Pl01	4950001	5000000	0.1	Fst-50Kb		Pl01	36654604	36661309	0.14	Fst-gene by gene		Pl01	4950001	5000000	-1.66	π– 50 Kb
	Pl01	9085001	9135000	-0.09	XP-CLR		Pl01	4955001	5005000	0.1	Fst-50Kb		Pl01	36673444	36677595	0.19	Fst-gene by gene		Pl01	4955001	5005000	-1.66	π– 50 Kb
	Pl01	9090001	9140000	-0.09	XP-CLR		Pl01	4960001	5010000	0.09	Fst-50Kb		Pl01	36678158	36680367	0.19	Fst-gene by gene		Pl01	4960001	5010000	-2.22	π– 50 Kb
	Pl01	9095001	9145000	-0.09	XP-CLR		Pl01	4965001	5015000	0.11	Fst-50Kb		Pl01	36717647	36720993	0.61	Fst-gene by gene		Pl01	4965001	5015000	-1.92	π– 50 Kb
	Pl01	9100001	9150000	-0.09	XP-CLR		Pl01	4970001	5020000	0.11	Fst-50Kb		Pl01	36738758	36743545	0.12	Fst-gene by gene		Pl01	4970001	5020000	-1.61	π– 50 Kb
	Pl01	9105001	9155000	-0.09	XP-CLR		Pl01	4975001	5025000	0.11	Fst-50Kb		Pl01	36767222	36768729	0.26	Fst-gene by gene		Pl01	4975001	5025000	-1.61	π– 50 Kb
	Pl01	9110001	9160000	-0.09	XP-CLR		Pl01	4980001	5030000	0.11	Fst-50Kb		Pl01	36771488	36771652	0	Fst-gene by gene		Pl01	4980001	5030000	-1.57	π– 50 Kb
	Pl01	9115001	9165000	-0.09	XP-CLR		Pl01	4985001	5035000	0.1	Fst-50Kb		Pl01	36783898	36788947	0.09	Fst-gene by gene		Pl01	4985001	5035000	-1.09	π– 50 Kb
	Pl01	9120001	9170000	-0.09	XP-CLR		Pl01	4990001	5040000	0.1	Fst-50Kb		Pl01	36796182	36797914	0.09	Fst-gene by gene		Pl01	4990001	5040000	-1.22	π– 50 Kb
	Pl01	9125001	9175000	-0.09	XP-CLR		Pl01	4995001	5045000	0.1	Fst-50Kb		Pl01	36808323	36809240	0.08	Fst-gene by gene		Pl01	4995001	5045000	-1.22	π– 50 Kb
	Pl01	9130001	9180000	-0.09	XP-CLR		Pl01	5000001	5050000	0.08	Fst-50Kb		Pl01	36824391	36825317	0.36	Fst-gene by gene		Pl01	5000001	5050000	-1.12	π– 50 Kb
	Pl01	9135001	9185000	-0.09	XP-CLR		Pl01	5005001	5055000	0.08	Fst-50Kb		Pl01	36838036	36846686	0.1	Fst-gene by gene		Pl01	5005001	5055000	-1.12	π– 50 Kb
	Pl01	9140001	9190000	-0.09	XP-CLR		Pl01	5010001	5060000	0.08	Fst-50Kb		Pl01	36848440	36849974	0	Fst-gene by gene		Pl01	5010001	5060000	-1.16	π– 50 Kb
	Pl01	9145001	9195000	-0.09	XP-CLR		Pl01	5015001	5065000	0.05	Fst-50Kb		Pl01	36849735	36851245	0.03	Fst-gene by gene		Pl01	5015001	5065000	-1.66	π– 50 Kb
	Pl01	9150001	9200000	-0.09	XP-CLR		Pl01	5020001	5070000	0.05	Fst-50Kb		Pl01	36868738	36871093	0.11	Fst-gene by gene		Pl01	5020001	5070000	-2.52	π– 50 Kb
	Pl01	9155001	9205000	-0.09	XP-CLR		Pl01	5025001	5075000	0.06	Fst-50Kb		Pl01	36886616	36893517	0.14	Fst-gene by gene		Pl01	5025001	5075000	-2.19	π– 50 Kb
	Pl01	9160001	9210000	-0.09	XP-CLR		Pl01	5030001	5080000	0.06	Fst-50Kb		Pl01	36894899	36895545	-0.01	Fst-gene by gene		Pl01	5030001	5080000	-1.58	π– 50 Kb
	Pl01	9165001	9215000	-0.09	XP-CLR		Pl01	5035001	5085000	0.06	Fst-50Kb		Pl01	36898886	36902659	0.17	Fst-gene by gene		Pl01	5035001	5085000	-1.58	π– 50 Kb
	Pl01	9170001	9220000	-0.09	XP-CLR		Pl01	5040001	5090000	0.07	Fst-50Kb		Pl01	36914798	36915324	0.11	Fst-gene by gene		Pl01	5040001	5090000	-0.87	π– 50 Kb
	Pl01	9175001	9225000	-0.09	XP-CLR		Pl01	5045001	5095000	0.07	Fst-50Kb		Pl01	36920255	36924392	0.07	Fst-gene by gene		Pl01	5045001	5095000	-0.87	π– 50 Kb
	Pl01	9180001	9230000	-0.09	XP-CLR		Pl01	5050001	5100000	0.08	Fst-50Kb		Pl01	36932104	36933912	0.09	Fst-gene by gene		Pl01	5050001	5100000	-0.73	π– 50 Kb
	Pl01	9185001	9235000	-0.09	XP-CLR		Pl01	5055001	5105000	0.08	Fst-50Kb		Pl01	36947168	36949859	0.07	Fst-gene by gene		Pl01	5055001	5105000	-0.73	π– 50 Kb
	Pl01	9190001	9240000	-0.09	XP-CLR		Pl01	5060001	5110000	0.08	Fst-50Kb		Pl01	36964566	36970374	0.22	Fst-gene by gene		Pl01	5060001	5110000	-0.6	π– 50 Kb
	Pl01	9195001	9245000	-0.09	XP-CLR		Pl01	5065001	5115000	0.07	Fst-50Kb		Pl01	36971620	36976385	0.16	Fst-gene by gene		Pl01	5065001	5115000	-0.12	π– 50 Kb
	Pl01	9200001	9250000	-0.09	XP-CLR		Pl01	5070001	5120000	0.07	Fst-50Kb		Pl01	36987707	36991284	0.07	Fst-gene by gene		Pl01	5070001	5120000	-0.08	π– 50 Kb
	Pl01	9205001	9255000	-0.09	XP-CLR		Pl01	5075001	5125000	0.07	Fst-50Kb		Pl01	36994513	36995552	0.61	Fst-gene by gene		Pl01	5075001	5125000	-0.09	π– 50 Kb
	Pl01	9210001	9260000	-0.09	XP-CLR		Pl01	5080001	5130000	0.09	Fst-50Kb		Pl01	36995939	37001977	0.41	Fst-gene by gene		Pl01	5080001	5130000	-0.11	π– 50 Kb
	Pl01	9215001	9265000	-0.09	XP-CLR		Pl01	5085001	5135000	0.09	Fst-50Kb		Pl01	37010979	37014998	0.55	Fst-gene by gene		Pl01	5085001	5135000	-0.06	π– 50 Kb
	Pl01	9220001	9270000	-0.09	XP-CLR		Pl01	5090001	5140000	0.08	Fst-50Kb		Pl01	37017352	37023308	0.6	Fst-gene by gene		Pl01	5090001	5140000	-0.19	π– 50 Kb
	Pl01	9225001	9275000	-0.09	XP-CLR		Pl01	5095001	5145000	0.07	Fst-50Kb		Pl01	37031636	37033434	0.33	Fst-gene by gene		Pl01	5095001	5145000	-0.11	π– 50 Kb
	Pl01	9230001	9280000	-0.09	XP-CLR		Pl01	5100001	5150000	0.07	Fst-50Kb		Pl01	37070406	37071757	0.7	Fst-gene by gene		Pl01	5100001	5150000	-0.1	π– 50 Kb
	Pl01	9235001	9285000	-0.09	XP-CLR		Pl01	5105001	5155000	0.07	Fst-50Kb		Pl01	37080844	37084804	0.13	Fst-gene by gene		Pl01	5105001	5155000	-0.1	π– 50 Kb
	Pl01	9240001	9290000	-0.09	XP-CLR		Pl01	5110001	5160000	0.07	Fst-50Kb		Pl01	37110624	37114690	0.28	Fst-gene by gene		Pl01	5110001	5160000	-0.1	π– 50 Kb
	Pl01	9245001	9295000	-0.09	XP-CLR		Pl01	5115001	5165000	0.08	Fst-50Kb		Pl01	37130044	37133755	0.09	Fst-gene by gene		Pl01	5115001	5165000	-0.13	π– 50 Kb
	Pl01	9250001	9300000	-0.09	XP-CLR		Pl01	5120001	5170000	0.08	Fst-50Kb		Pl01	37143578	37152960	0.22	Fst-gene by gene		Pl01	5120001	5170000	-0.1	π– 50 Kb
	Pl01	9255001	9305000	-0.09	XP-CLR		Pl01	5125001	5175000	0.08	Fst-50Kb		Pl01	37171485	37171673	0.07	Fst-gene by gene		Pl01	5125001	5175000	-0.08	π– 50 Kb
	Pl01	9260001	9310000	-0.09	XP-CLR		Pl01	5130001	5180000	0.02	Fst-50Kb		Pl01	37176391	37176597	0	Fst-gene by gene		Pl01	5130001	5180000	0.25	π– 50 Kb
	Pl01	9265001	9315000	-0.09	XP-CLR		Pl01	5135001	5185000	0.02	Fst-50Kb		Pl01	37218078	37220666	0.17	Fst-gene by gene		Pl01	5135001	5185000	0.25	π– 50 Kb
	Pl01	9270001	9320000	-0.09	XP-CLR		Pl01	5140001	5190000	0.02	Fst-50Kb		Pl01	37221467	37223144	0.01	Fst-gene by gene		Pl01	5140001	5190000	0.25	π– 50 Kb
	Pl01	9275001	9325000	-0.09	XP-CLR		Pl01	5145001	5195000	0	Fst-50Kb		Pl01	37224461	37229902	0.15	Fst-gene by gene		Pl01	5145001	5195000	0	π– 50 Kb
	Pl01	9280001	9330000	-0.09	XP-CLR		Pl01	5150001	5200000	0	Fst-50Kb		Pl01	37238018	37239055	0.17	Fst-gene by gene		Pl01	5150001	5200000	0	π– 50 Kb
	Pl01	9285001	9335000	-0.09	XP-CLR		Pl01	5155001	5205000	0	Fst-50Kb		Pl01	37252421	37252909	0.01	Fst-gene by gene		Pl01	5155001	5205000	0	π– 50 Kb
	Pl01	9290001	9340000	-0.09	XP-CLR		Pl01	5160001	5210000	0	Fst-50Kb		Pl01	37275242	37276491	0.15	Fst-gene by gene		Pl01	5160001	5210000	0	π– 50 Kb
	Pl01	9295001	9345000	-0.09	XP-CLR		Pl01	5165001	5215000	0	Fst-50Kb		Pl01	37283111	37286551	0.25	Fst-gene by gene		Pl01	5165001	5215000	0	π– 50 Kb
	Pl01	9300001	9350000	-0.09	XP-CLR		Pl01	5170001	5220000	0	Fst-50Kb		Pl01	37286721	37288511	0.12	Fst-gene by gene		Pl01	5170001	5220000	0	π– 50 Kb
	Pl01	9305001	9355000	-0.09	XP-CLR		Pl01	5175001	5225000	0	Fst-50Kb		Pl01	37289573	37299913	0.17	Fst-gene by gene		Pl01	5175001	5225000	0	π– 50 Kb
	Pl01	9310001	9360000	-0.09	XP-CLR		Pl01	5180001	5230000	0	Fst-50Kb		Pl01	37303702	37305703	0.35	Fst-gene by gene		Pl01	5180001	5230000	0	π– 50 Kb
	Pl01	9315001	9365000	-0.09	XP-CLR		Pl01	5185001	5235000	0	Fst-50Kb		Pl01	37318610	37319718	0.09	Fst-gene by gene		Pl01	5185001	5235000	0	π– 50 Kb
	Pl01	9320001	9370000	-0.09	XP-CLR		Pl01	5190001	5240000	0	Fst-50Kb		Pl01	37352421	37355891	0.29	Fst-gene by gene		Pl01	5190001	5240000	0	π– 50 Kb
	Pl01	9325001	9375000	-0.09	XP-CLR		Pl01	5195001	5245000	0	Fst-50Kb		Pl01	37358290	37364394	0.3	Fst-gene by gene		Pl01	5195001	5245000	0	π– 50 Kb
	Pl01	9330001	9380000	-0.09	XP-CLR		Pl01	5200001	5250000	0	Fst-50Kb		Pl01	37384810	37385181	0.23	Fst-gene by gene		Pl01	5200001	5250000	0	π– 50 Kb
	Pl01	9335001	9385000	-0.09	XP-CLR		Pl01	5205001	5255000	0	Fst-50Kb		Pl01	37390915	37397599	0.11	Fst-gene by gene		Pl01	5205001	5255000	0	π– 50 Kb
	Pl01	9340001	9390000	-0.09	XP-CLR		Pl01	5210001	5260000	0	Fst-50Kb		Pl01	37401570	37402553	0.1	Fst-gene by gene		Pl01	5210001	5260000	0	π– 50 Kb
	Pl01	9345001	9395000	-0.09	XP-CLR		Pl01	5215001	5265000	0	Fst-50Kb		Pl01	37405772	37406179	0.22	Fst-gene by gene		Pl01	5215001	5265000	0	π– 50 Kb
	Pl01	9350001	9400000	-0.09	XP-CLR		Pl01	5220001	5270000	0	Fst-50Kb		Pl01	37418891	37419559	0.07	Fst-gene by gene		Pl01	5220001	5270000	0	π– 50 Kb
	Pl01	9355001	9405000	-0.09	XP-CLR		Pl01	5225001	5275000	0	Fst-50Kb		Pl01	37428798	37429364	0.13	Fst-gene by gene		Pl01	5225001	5275000	0	π– 50 Kb
	Pl01	9360001	9410000	-0.09	XP-CLR		Pl01	5230001	5280000	0.11	Fst-50Kb		Pl01	37452996	37453442	0	Fst-gene by gene		Pl01	5230001	5280000	-1000	π– 50 Kb
	Pl01	9365001	9415000	-0.09	XP-CLR		Pl01	5235001	5285000	0.11	Fst-50Kb		Pl01	37471809	37472853	0.1	Fst-gene by gene		Pl01	5235001	5285000	-1000	π– 50 Kb
	Pl01	9370001	9420000	-0.09	XP-CLR		Pl01	5240001	5290000	0.07	Fst-50Kb		Pl01	37503919	37505962	0.33	Fst-gene by gene		Pl01	5240001	5290000	-1.4	π– 50 Kb
	Pl01	9375001	9425000	-0.09	XP-CLR		Pl01	5245001	5295000	0.06	Fst-50Kb		Pl01	37516964	37517832	0.48	Fst-gene by gene		Pl01	5245001	5295000	-0.71	π– 50 Kb
	Pl01	9380001	9430000	-0.09	XP-CLR		Pl01	5250001	5300000	0.07	Fst-50Kb		Pl01	37531947	37536053	0.29	Fst-gene by gene		Pl01	5250001	5300000	-0.81	π– 50 Kb
	Pl01	9385001	9435000	-0.09	XP-CLR		Pl01	5255001	5305000	0.08	Fst-50Kb		Pl01	37550676	37551604	0	Fst-gene by gene		Pl01	5255001	5305000	-1.39	π– 50 Kb
	Pl01	9390001	9440000	-0.09	XP-CLR		Pl01	5260001	5310000	0.08	Fst-50Kb		Pl01	37592257	37595827	0.08	Fst-gene by gene		Pl01	5260001	5310000	-1.72	π– 50 Kb
	Pl01	9395001	9445000	-0.09	XP-CLR		Pl01	5265001	5315000	0.08	Fst-50Kb		Pl01	37597096	37597570	0.21	Fst-gene by gene		Pl01	5265001	5315000	-1.72	π– 50 Kb
	Pl01	9400001	9450000	-0.09	XP-CLR		Pl01	5270001	5320000	0.08	Fst-50Kb		Pl01	37630927	37636054	0.44	Fst-gene by gene		Pl01	5270001	5320000	-1.72	π– 50 Kb
	Pl01	9405001	9455000	-0.09	XP-CLR		Pl01	5275001	5325000	0.08	Fst-50Kb		Pl01	37643207	37649137	0.14	Fst-gene by gene		Pl01	5275001	5325000	-1.78	π– 50 Kb
	Pl01	9410001	9460000	-0.09	XP-CLR		Pl01	5280001	5330000	0.08	Fst-50Kb		Pl01	37667019	37668895	0.07	Fst-gene by gene		Pl01	5280001	5330000	-1.66	π– 50 Kb
	Pl01	9415001	9465000	-0.09	XP-CLR		Pl01	5285001	5335000	0.09	Fst-50Kb		Pl01	37673065	37674866	0.06	Fst-gene by gene		Pl01	5285001	5335000	-1.68	π– 50 Kb
	Pl01	9420001	9470000	-0.09	XP-CLR		Pl01	5290001	5340000	0.1	Fst-50Kb		Pl01	37675284	37676317	0.13	Fst-gene by gene		Pl01	5290001	5340000	-2.72	π– 50 Kb
	Pl01	9425001	9475000	-0.09	XP-CLR		Pl01	5295001	5345000	0.12	Fst-50Kb		Pl01	37678008	37680815	0.19	Fst-gene by gene		Pl01	5295001	5345000	-5.41	π– 50 Kb
	Pl01	9430001	9480000	-0.09	XP-CLR		Pl01	5300001	5350000	0.11	Fst-50Kb		Pl01	37700440	37702011	0	Fst-gene by gene		Pl01	5300001	5350000	-6.46	π– 50 Kb
	Pl01	9435001	9485000	-0.09	XP-CLR		Pl01	5305001	5355000	0.12	Fst-50Kb		Pl01	37722606	37724771	0.07	Fst-gene by gene		Pl01	5305001	5355000	-3.94	π– 50 Kb
	Pl01	9440001	9490000	-0.09	XP-CLR		Pl01	5310001	5360000	0.13	Fst-50Kb		Pl01	37725263	37730935	0.12	Fst-gene by gene		Pl01	5310001	5360000	-3.57	π– 50 Kb
	Pl01	9445001	9495000	-0.09	XP-CLR		Pl01	5315001	5365000	0.13	Fst-50Kb		Pl01	37749757	37756537	0.35	Fst-gene by gene		Pl01	5315001	5365000	-3.57	π– 50 Kb
	Pl01	9450001	9500000	-0.09	XP-CLR		Pl01	5320001	5370000	0.12	Fst-50Kb		Pl01	37793932	37798716	0.17	Fst-gene by gene		Pl01	5320001	5370000	-3	π– 50 Kb
	Pl01	9455001	9505000	-0.09	XP-CLR		Pl01	5325001	5375000	0.13	Fst-50Kb		Pl01	37799671	37809248	0.13	Fst-gene by gene		Pl01	5325001	5375000	-3.08	π– 50 Kb
	Pl01	9460001	9510000	-0.09	XP-CLR		Pl01	5330001	5380000	0.13	Fst-50Kb		Pl01	37811195	37813228	0.14	Fst-gene by gene		Pl01	5330001	5380000	-2.98	π– 50 Kb
	Pl01	9465001	9515000	-0.09	XP-CLR		Pl01	5335001	5385000	0.11	Fst-50Kb		Pl01	37814262	37818928	0.09	Fst-gene by gene		Pl01	5335001	5385000	-2.82	π– 50 Kb
	Pl01	9470001	9520000	-0.09	XP-CLR		Pl01	5340001	5390000	0.13	Fst-50Kb		Pl01	37832648	37837766	0.13	Fst-gene by gene		Pl01	5340001	5390000	-2.61	π– 50 Kb
	Pl01	9475001	9525000	-0.09	XP-CLR		Pl01	5345001	5395000	0.13	Fst-50Kb		Pl01	37839437	37842893	0.1	Fst-gene by gene		Pl01	5345001	5395000	-2.61	π– 50 Kb
	Pl01	9480001	9530000	-0.09	XP-CLR		Pl01	5350001	5400000	0.13	Fst-50Kb		Pl01	37844029	37845436	0.07	Fst-gene by gene		Pl01	5350001	5400000	-2.77	π– 50 Kb
	Pl01	9485001	9535000	-0.09	XP-CLR		Pl01	5355001	5405000	0.09	Fst-50Kb		Pl01	37856184	37857867	0.01	Fst-gene by gene		Pl01	5355001	5405000	-2.04	π– 50 Kb
	Pl01	9490001	9540000	-0.09	XP-CLR		Pl01	5360001	5410000	0.06	Fst-50Kb		Pl01	37862259	37865110	0.4	Fst-gene by gene		Pl01	5360001	5410000	-1.43	π– 50 Kb
	Pl01	9495001	9545000	-0.09	XP-CLR		Pl01	5365001	5415000	0.06	Fst-50Kb		Pl01	37870227	37875409	0.5	Fst-gene by gene		Pl01	5365001	5415000	-1.43	π– 50 Kb
	Pl01	9500001	9550000	-0.09	XP-CLR		Pl01	5370001	5420000	0.07	Fst-50Kb		Pl01	37879674	37883557	0.22	Fst-gene by gene		Pl01	5370001	5420000	-1.01	π– 50 Kb
	Pl01	9505001	9555000	-0.09	XP-CLR		Pl01	5375001	5425000	0.07	Fst-50Kb		Pl01	37891236	37891607	0.05	Fst-gene by gene		Pl01	5375001	5425000	-1.18	π– 50 Kb
	Pl01	9510001	9560000	-0.09	XP-CLR		Pl01	5380001	5430000	0.07	Fst-50Kb		Pl01	37900283	37904106	0.45	Fst-gene by gene		Pl01	5380001	5430000	-1.18	π– 50 Kb
	Pl01	9515001	9565000	-0.09	XP-CLR		Pl01	5385001	5435000	0.07	Fst-50Kb		Pl01	37907854	37910680	0.48	Fst-gene by gene		Pl01	5385001	5435000	-1.01	π– 50 Kb
	Pl01	9520001	9570000	-0.09	XP-CLR		Pl01	5390001	5440000	0.09	Fst-50Kb		Pl01	37913610	37922112	0.19	Fst-gene by gene		Pl01	5390001	5440000	-1.16	π– 50 Kb
	Pl01	9525001	9575000	-0.09	XP-CLR		Pl01	5395001	5445000	0.09	Fst-50Kb		Pl01	37938241	37944005	0.24	Fst-gene by gene		Pl01	5395001	5445000	-1.28	π– 50 Kb
	Pl01	9530001	9580000	-0.09	XP-CLR		Pl01	5400001	5450000	0.07	Fst-50Kb		Pl01	37947233	37949568	0.23	Fst-gene by gene		Pl01	5400001	5450000	-1.12	π– 50 Kb
	Pl01	9535001	9585000	-0.09	XP-CLR		Pl01	5405001	5455000	0.09	Fst-50Kb		Pl01	37952380	37955430	0.3	Fst-gene by gene		Pl01	5405001	5455000	-1.29	π– 50 Kb
	Pl01	9540001	9590000	-0.09	XP-CLR		Pl01	5410001	5460000	0.09	Fst-50Kb		Pl01	37958279	37960418	0.51	Fst-gene by gene		Pl01	5410001	5460000	-1.29	π– 50 Kb
	Pl01	9545001	9595000	-0.09	XP-CLR		Pl01	5415001	5465000	0.09	Fst-50Kb		Pl01	37966385	37970321	0.26	Fst-gene by gene		Pl01	5415001	5465000	-1.4	π– 50 Kb
	Pl01	9550001	9600000	-0.09	XP-CLR		Pl01	5420001	5470000	0.08	Fst-50Kb		Pl01	37980210	37984159	0.34	Fst-gene by gene		Pl01	5420001	5470000	-1.63	π– 50 Kb
	Pl01	9555001	9605000	-0.09	XP-CLR		Pl01	5425001	5475000	0.09	Fst-50Kb		Pl01	37985590	37990753	0.31	Fst-gene by gene		Pl01	5425001	5475000	-2.01	π– 50 Kb
	Pl01	9560001	9610000	-0.09	XP-CLR		Pl01	5430001	5480000	0.09	Fst-50Kb		Pl01	37996893	37999038	0.18	Fst-gene by gene		Pl01	5430001	5480000	-2.08	π– 50 Kb
	Pl01	9565001	9615000	-0.09	XP-CLR		Pl01	5435001	5485000	0.09	Fst-50Kb		Pl01	38000508	38002093	0.41	Fst-gene by gene		Pl01	5435001	5485000	-2.08	π– 50 Kb
	Pl01	9570001	9620000	-0.09	XP-CLR		Pl01	5440001	5490000	0.09	Fst-50Kb		Pl01	38004214	38005394	0.07	Fst-gene by gene		Pl01	5440001	5490000	-1.83	π– 50 Kb
	Pl01	9575001	9625000	-0.09	XP-CLR		Pl01	5445001	5495000	0.09	Fst-50Kb		Pl01	38006823	38012243	0.33	Fst-gene by gene		Pl01	5445001	5495000	-1.82	π– 50 Kb
	Pl01	9580001	9630000	-0.09	XP-CLR		Pl01	5450001	5500000	0.11	Fst-50Kb		Pl01	38021611	38023052	-0.53	Fst-gene by gene		Pl01	5450001	5500000	-2.34	π– 50 Kb
	Pl01	9585001	9635000	-0.09	XP-CLR		Pl01	5455001	5505000	0.12	Fst-50Kb		Pl01	38027280	38036922	0.05	Fst-gene by gene		Pl01	5455001	5505000	-4.34	π– 50 Kb
	Pl01	9590001	9640000	-0.09	XP-CLR		Pl01	5460001	5510000	0.12	Fst-50Kb		Pl01	38041289	38047178	0.07	Fst-gene by gene		Pl01	5460001	5510000	-5.75	π– 50 Kb
	Pl01	9595001	9645000	-0.09	XP-CLR		Pl01	5465001	5515000	0.12	Fst-50Kb		Pl01	38048189	38050654	0.15	Fst-gene by gene		Pl01	5465001	5515000	-7.72	π– 50 Kb
	Pl01	9600001	9650000	-0.09	XP-CLR		Pl01	5470001	5520000	0.12	Fst-50Kb		Pl01	38054191	38057329	0.13	Fst-gene by gene		Pl01	5470001	5520000	-7.72	π– 50 Kb
	Pl01	9605001	9655000	-0.09	XP-CLR		Pl01	5475001	5525000	0.12	Fst-50Kb		Pl01	38063402	38066843	0.09	Fst-gene by gene		Pl01	5475001	5525000	-5.75	π– 50 Kb
	Pl01	9610001	9660000	-0.09	XP-CLR		Pl01	5480001	5530000	0.1	Fst-50Kb		Pl01	38067587	38069659	0.06	Fst-gene by gene		Pl01	5480001	5530000	-5.41	π– 50 Kb
	Pl01	9615001	9665000	-0.09	XP-CLR		Pl01	5485001	5535000	0.09	Fst-50Kb		Pl01	38070738	38074020	0.01	Fst-gene by gene		Pl01	5485001	5535000	-4.63	π– 50 Kb
	Pl01	9620001	9670000	-0.09	XP-CLR		Pl01	5490001	5540000	0.08	Fst-50Kb		Pl01	38081703	38085602	0.11	Fst-gene by gene		Pl01	5490001	5540000	-7.45	π– 50 Kb
	Pl01	9625001	9675000	-0.09	XP-CLR		Pl01	5495001	5545000	0.08	Fst-50Kb		Pl01	38090577	38093170	0.17	Fst-gene by gene		Pl01	5495001	5545000	-6.49	π– 50 Kb
	Pl01	9630001	9680000	-0.09	XP-CLR		Pl01	5500001	5550000	0.09	Fst-50Kb		Pl01	38096174	38108880	0.08	Fst-gene by gene		Pl01	5500001	5550000	-7.01	π– 50 Kb
	Pl01	9635001	9685000	-0.09	XP-CLR		Pl01	5505001	5555000	0.09	Fst-50Kb		Pl01	38126126	38133226	0.08	Fst-gene by gene		Pl01	5505001	5555000	-7.57	π– 50 Kb
	Pl01	9640001	9690000	-0.09	XP-CLR		Pl01	5510001	5560000	0.09	Fst-50Kb		Pl01	38134906	38142069	0.11	Fst-gene by gene		Pl01	5510001	5560000	-5.34	π– 50 Kb
	Pl01	9645001	9695000	-0.09	XP-CLR		Pl01	5515001	5565000	0.09	Fst-50Kb		Pl01	38150417	38158011	0.23	Fst-gene by gene		Pl01	5515001	5565000	-4.4	π– 50 Kb
	Pl01	9650001	9700000	-0.09	XP-CLR		Pl01	5520001	5570000	0.08	Fst-50Kb		Pl01	38171772	38172612	0.32	Fst-gene by gene		Pl01	5520001	5570000	-2.8	π– 50 Kb
	Pl01	9655001	9705000	-0.09	XP-CLR		Pl01	5525001	5575000	0.08	Fst-50Kb		Pl01	38183028	38186880	0.23	Fst-gene by gene		Pl01	5525001	5575000	-1.55	π– 50 Kb
	Pl01	9660001	9710000	-0.09	XP-CLR		Pl01	5530001	5580000	0.08	Fst-50Kb		Pl01	38192190	38193622	0.78	Fst-gene by gene		Pl01	5530001	5580000	-1.07	π– 50 Kb
	Pl01	9665001	9715000	-0.09	XP-CLR		Pl01	5535001	5585000	0.08	Fst-50Kb		Pl01	38237227	38238025	0	Fst-gene by gene		Pl01	5535001	5585000	-0.99	π– 50 Kb
	Pl01	9670001	9720000	-0.09	XP-CLR		Pl01	5540001	5590000	0.08	Fst-50Kb		Pl01	38251589	38256144	0.29	Fst-gene by gene		Pl01	5540001	5590000	-1.25	π– 50 Kb
	Pl01	9675001	9725000	-0.09	XP-CLR		Pl01	5545001	5595000	0.08	Fst-50Kb		Pl01	38272717	38280579	0.47	Fst-gene by gene		Pl01	5545001	5595000	-1.08	π– 50 Kb
	Pl01	9680001	9730000	-0.09	XP-CLR		Pl01	5550001	5600000	0.1	Fst-50Kb		Pl01	38285140	38289435	0.19	Fst-gene by gene		Pl01	5550001	5600000	-0.91	π– 50 Kb
	Pl01	9685001	9735000	-0.09	XP-CLR		Pl01	5555001	5605000	0.09	Fst-50Kb		Pl01	38298711	38299412	0.57	Fst-gene by gene		Pl01	5555001	5605000	-0.99	π– 50 Kb
	Pl01	9690001	9740000	-0.09	XP-CLR		Pl01	5560001	5610000	0.08	Fst-50Kb		Pl01	38301717	38302288	0.07	Fst-gene by gene		Pl01	5560001	5610000	-0.99	π– 50 Kb
	Pl01	9695001	9745000	-0.09	XP-CLR		Pl01	5565001	5615000	0.08	Fst-50Kb		Pl01	38308151	38309617	0.09	Fst-gene by gene		Pl01	5565001	5615000	-0.99	π– 50 Kb
	Pl01	9700001	9750000	-0.09	XP-CLR		Pl01	5570001	5620000	0.09	Fst-50Kb		Pl01	38312919	38321489	0.41	Fst-gene by gene		Pl01	5570001	5620000	-1.24	π– 50 Kb
	Pl01	9705001	9755000	-0.09	XP-CLR		Pl01	5575001	5625000	0.1	Fst-50Kb		Pl01	38326597	38329723	0.43	Fst-gene by gene		Pl01	5575001	5625000	-2.52	π– 50 Kb
	Pl01	9710001	9760000	-0.09	XP-CLR		Pl01	5580001	5630000	0.11	Fst-50Kb		Pl01	38333957	38335959	0.19	Fst-gene by gene		Pl01	5580001	5630000	-2.1	π– 50 Kb
	Pl01	9715001	9765000	-0.09	XP-CLR		Pl01	5585001	5635000	0.11	Fst-50Kb		Pl01	38341749	38342372	0.01	Fst-gene by gene		Pl01	5585001	5635000	-1.81	π– 50 Kb
	Pl01	9720001	9770000	-0.09	XP-CLR		Pl01	5590001	5640000	0.11	Fst-50Kb		Pl01	38346110	38352208	0.45	Fst-gene by gene		Pl01	5590001	5640000	-1.65	π– 50 Kb
	Pl01	9725001	9775000	-0.09	XP-CLR		Pl01	5595001	5645000	0.11	Fst-50Kb		Pl01	38368087	38368635	0.16	Fst-gene by gene		Pl01	5595001	5645000	-2.01	π– 50 Kb
	Pl01	9730001	9780000	-0.09	XP-CLR		Pl01	5600001	5650000	0.1	Fst-50Kb		Pl01	38372176	38378809	0.43	Fst-gene by gene		Pl01	5600001	5650000	-1.69	π– 50 Kb
	Pl01	9735001	9785000	-0.09	XP-CLR		Pl01	5605001	5655000	0.11	Fst-50Kb		Pl01	38383881	38390898	0.33	Fst-gene by gene		Pl01	5605001	5655000	-1.72	π– 50 Kb
	Pl01	9740001	9790000	-0.09	XP-CLR		Pl01	5610001	5660000	0.11	Fst-50Kb		Pl01	38392439	38398083	0.25	Fst-gene by gene		Pl01	5610001	5660000	-1.61	π– 50 Kb
	Pl01	9745001	9795000	-0.09	XP-CLR		Pl01	5615001	5665000	0.11	Fst-50Kb		Pl01	38405622	38425434	0.27	Fst-gene by gene		Pl01	5615001	5665000	-1.61	π– 50 Kb
	Pl01	9750001	9800000	-0.09	XP-CLR		Pl01	5620001	5670000	0.11	Fst-50Kb		Pl01	38455626	38457767	0.22	Fst-gene by gene		Pl01	5620001	5670000	-1.58	π– 50 Kb
	Pl01	9755001	9805000	-0.09	XP-CLR		Pl01	5625001	5675000	0.11	Fst-50Kb		Pl01	38484114	38489228	0.35	Fst-gene by gene		Pl01	5625001	5675000	-1.3	π– 50 Kb
	Pl01	9760001	9810000	-0.09	XP-CLR		Pl01	5630001	5680000	0.11	Fst-50Kb		Pl01	38496939	38498962	0.37	Fst-gene by gene		Pl01	5630001	5680000	-1.36	π– 50 Kb
	Pl01	9765001	9815000	-0.09	XP-CLR		Pl01	5635001	5685000	0.11	Fst-50Kb		Pl01	38501985	38513960	0.22	Fst-gene by gene		Pl01	5635001	5685000	-1.14	π– 50 Kb
	Pl01	9770001	9820000	-0.09	XP-CLR		Pl01	5640001	5690000	0.11	Fst-50Kb		Pl01	38528756	38541630	0.24	Fst-gene by gene		Pl01	5640001	5690000	-1.13	π– 50 Kb
	Pl01	9775001	9825000	-0.09	XP-CLR		Pl01	5645001	5695000	0.12	Fst-50Kb		Pl01	38549522	38550311	0.23	Fst-gene by gene		Pl01	5645001	5695000	-0.92	π– 50 Kb
	Pl01	9780001	9830000	-0.09	XP-CLR		Pl01	5650001	5700000	0.14	Fst-50Kb		Pl01	38577487	38580976	0.42	Fst-gene by gene		Pl01	5650001	5700000	-0.93	π– 50 Kb
	Pl01	9785001	9835000	-0.09	XP-CLR		Pl01	5655001	5705000	0.13	Fst-50Kb		Pl01	38584343	38588741	0.21	Fst-gene by gene		Pl01	5655001	5705000	-0.76	π– 50 Kb
	Pl01	9790001	9840000	-0.09	XP-CLR		Pl01	5660001	5710000	0.14	Fst-50Kb		Pl01	38595159	38597891	0.43	Fst-gene by gene		Pl01	5660001	5710000	-0.75	π– 50 Kb
	Pl01	9795001	9845000	-0.09	XP-CLR		Pl01	5665001	5715000	0.14	Fst-50Kb		Pl01	38603910	38606792	0.48	Fst-gene by gene		Pl01	5665001	5715000	-0.75	π– 50 Kb
	Pl01	9800001	9850000	-0.09	XP-CLR		Pl01	5670001	5720000	0.14	Fst-50Kb		Pl01	38618196	38624050	0.25	Fst-gene by gene		Pl01	5670001	5720000	-0.75	π– 50 Kb
	Pl01	9805001	9855000	-0.09	XP-CLR		Pl01	5675001	5725000	0.14	Fst-50Kb		Pl01	38627800	38628250	0.07	Fst-gene by gene		Pl01	5675001	5725000	-1.13	π– 50 Kb
	Pl01	9810001	9860000	-0.09	XP-CLR		Pl01	5680001	5730000	0.14	Fst-50Kb		Pl01	38651860	38657044	0.24	Fst-gene by gene		Pl01	5680001	5730000	-0.95	π– 50 Kb
	Pl01	9815001	9865000	-0.09	XP-CLR		Pl01	5685001	5735000	0.14	Fst-50Kb		Pl01	38667895	38672429	0.35	Fst-gene by gene		Pl01	5685001	5735000	-1.1	π– 50 Kb
	Pl01	9820001	9870000	-0.09	XP-CLR		Pl01	5690001	5740000	0.14	Fst-50Kb		Pl01	38694307	38698438	0.26	Fst-gene by gene		Pl01	5690001	5740000	-1.16	π– 50 Kb
	Pl01	9825001	9875000	-0.09	XP-CLR		Pl01	5695001	5745000	0.15	Fst-50Kb		Pl01	38698994	38701456	0.13	Fst-gene by gene		Pl01	5695001	5745000	-0.92	π– 50 Kb
	Pl01	9830001	9880000	-0.09	XP-CLR		Pl01	5700001	5750000	0.14	Fst-50Kb		Pl01	38702718	38704136	0.21	Fst-gene by gene		Pl01	5700001	5750000	-1.29	π– 50 Kb
	Pl01	9835001	9885000	-0.09	XP-CLR		Pl01	5705001	5755000	0.14	Fst-50Kb		Pl01	38704506	38704865	0	Fst-gene by gene		Pl01	5705001	5755000	-1.59	π– 50 Kb
	Pl01	9840001	9890000	-0.09	XP-CLR		Pl01	5710001	5760000	0.14	Fst-50Kb		Pl01	38705267	38710123	0.01	Fst-gene by gene		Pl01	5710001	5760000	-1.31	π– 50 Kb
	Pl01	9845001	9895000	-0.09	XP-CLR		Pl01	5715001	5765000	0.14	Fst-50Kb		Pl01	38711784	38717683	0.29	Fst-gene by gene		Pl01	5715001	5765000	-1.66	π– 50 Kb
	Pl01	9850001	9900000	-0.09	XP-CLR		Pl01	5720001	5770000	0.14	Fst-50Kb		Pl01	38721485	38723662	0.3	Fst-gene by gene		Pl01	5720001	5770000	-1.66	π– 50 Kb
	Pl01	9855001	9905000	-0.09	XP-CLR		Pl01	5725001	5775000	0.15	Fst-50Kb		Pl01	38729029	38731129	0.08	Fst-gene by gene		Pl01	5725001	5775000	-1.25	π– 50 Kb
	Pl01	9860001	9910000	-0.09	XP-CLR		Pl01	5730001	5780000	0.16	Fst-50Kb		Pl01	38731882	38732001	0	Fst-gene by gene		Pl01	5730001	5780000	-1.72	π– 50 Kb
	Pl01	9865001	9915000	-0.09	XP-CLR		Pl01	5735001	5785000	0.16	Fst-50Kb		Pl01	38738018	38738680	0.08	Fst-gene by gene		Pl01	5735001	5785000	-1.93	π– 50 Kb
	Pl01	9870001	9920000	-0.09	XP-CLR		Pl01	5740001	5790000	0.16	Fst-50Kb		Pl01	38741282	38745298	0.21	Fst-gene by gene		Pl01	5740001	5790000	-2.46	π– 50 Kb
	Pl01	9875001	9925000	-0.09	XP-CLR		Pl01	5745001	5795000	0.14	Fst-50Kb		Pl01	38774138	38777302	0.25	Fst-gene by gene		Pl01	5745001	5795000	-3.32	π– 50 Kb
	Pl01	9880001	9930000	-0.09	XP-CLR		Pl01	5750001	5800000	0.14	Fst-50Kb		Pl01	38783183	38786746	0.21	Fst-gene by gene		Pl01	5750001	5800000	-3.46	π– 50 Kb
	Pl01	9885001	9935000	-0.09	XP-CLR		Pl01	5755001	5805000	0.14	Fst-50Kb		Pl01	38801335	38801841	0	Fst-gene by gene		Pl01	5755001	5805000	-3.59	π– 50 Kb
	Pl01	9890001	9940000	-0.09	XP-CLR		Pl01	5760001	5810000	0.14	Fst-50Kb		Pl01	38805487	38806243	0	Fst-gene by gene		Pl01	5760001	5810000	-4.25	π– 50 Kb
	Pl01	9895001	9945000	-0.09	XP-CLR		Pl01	5765001	5815000	0.14	Fst-50Kb		Pl01	38808390	38813008	0.11	Fst-gene by gene		Pl01	5765001	5815000	-1.97	π– 50 Kb
	Pl01	9900001	9950000	-0.09	XP-CLR		Pl01	5770001	5820000	0.14	Fst-50Kb		Pl01	38813422	38817382	0.17	Fst-gene by gene		Pl01	5770001	5820000	-1.52	π– 50 Kb
	Pl01	9905001	9955000	-0.09	XP-CLR		Pl01	5775001	5825000	0.14	Fst-50Kb		Pl01	38821544	38822356	0.34	Fst-gene by gene		Pl01	5775001	5825000	-1.57	π– 50 Kb
	Pl01	9910001	9960000	-0.09	XP-CLR		Pl01	5780001	5830000	0.12	Fst-50Kb		Pl01	38833072	38834496	0.11	Fst-gene by gene		Pl01	5780001	5830000	-1.74	π– 50 Kb
	Pl01	9915001	9965000	-0.09	XP-CLR		Pl01	5785001	5835000	0.12	Fst-50Kb		Pl01	38853487	38855224	0.21	Fst-gene by gene		Pl01	5785001	5835000	-1.68	π– 50 Kb
	Pl01	9920001	9970000	-0.09	XP-CLR		Pl01	5790001	5840000	0.12	Fst-50Kb		Pl01	38863196	38869762	0.16	Fst-gene by gene		Pl01	5790001	5840000	-1.57	π– 50 Kb
	Pl01	9925001	9975000	-0.09	XP-CLR		Pl01	5795001	5845000	0.12	Fst-50Kb		Pl01	38872235	38874809	0.13	Fst-gene by gene		Pl01	5795001	5845000	-1.56	π– 50 Kb
	Pl01	9930001	9980000	-0.09	XP-CLR		Pl01	5800001	5850000	0.14	Fst-50Kb		Pl01	38898120	38901146	0.21	Fst-gene by gene		Pl01	5800001	5850000	-1.65	π– 50 Kb
	Pl01	9935001	9985000	-0.09	XP-CLR		Pl01	5805001	5855000	0.14	Fst-50Kb		Pl01	38910051	38912646	0.52	Fst-gene by gene		Pl01	5805001	5855000	-1.6	π– 50 Kb
	Pl01	9940001	9990000	-0.09	XP-CLR		Pl01	5810001	5860000	0.14	Fst-50Kb		Pl01	38932497	38935562	0.19	Fst-gene by gene		Pl01	5810001	5860000	-1.42	π– 50 Kb
	Pl01	9945001	9995000	-0.09	XP-CLR		Pl01	5815001	5865000	0.14	Fst-50Kb		Pl01	38940593	38941678	0.22	Fst-gene by gene		Pl01	5815001	5865000	-1.98	π– 50 Kb
	Pl01	9950001	10000000	-0.09	XP-CLR		Pl01	5820001	5870000	0.15	Fst-50Kb		Pl01	38951378	38958919	0.12	Fst-gene by gene		Pl01	5820001	5870000	-2.52	π– 50 Kb
	Pl01	9955001	10005000	-0.09	XP-CLR		Pl01	5825001	5875000	0.15	Fst-50Kb		Pl01	38960055	38962763	0.23	Fst-gene by gene		Pl01	5825001	5875000	-2.83	π– 50 Kb
	Pl01	9960001	10010000	-0.09	XP-CLR		Pl01	5830001	5880000	0.17	Fst-50Kb		Pl01	38967705	38968133	0	Fst-gene by gene		Pl01	5830001	5880000	-2.44	π– 50 Kb
	Pl01	9965001	10015000	-0.09	XP-CLR		Pl01	5835001	5885000	0.17	Fst-50Kb		Pl01	38987761	38992893	0.2	Fst-gene by gene		Pl01	5835001	5885000	-1.92	π– 50 Kb
	Pl01	9970001	10020000	-0.09	XP-CLR		Pl01	5840001	5890000	0.17	Fst-50Kb		Pl01	38998095	38999927	0.14	Fst-gene by gene		Pl01	5840001	5890000	-1.56	π– 50 Kb
	Pl01	9975001	10025000	-0.09	XP-CLR		Pl01	5845001	5895000	0.17	Fst-50Kb		Pl01	39006820	39009232	0.1	Fst-gene by gene		Pl01	5845001	5895000	-1.35	π– 50 Kb
	Pl01	9980001	10030000	-0.09	XP-CLR		Pl01	5850001	5900000	0.13	Fst-50Kb		Pl01	39012513	39015523	0.18	Fst-gene by gene		Pl01	5850001	5900000	-0.8	π– 50 Kb
	Pl01	9985001	10035000	-0.09	XP-CLR		Pl01	5855001	5905000	0.13	Fst-50Kb		Pl01	39018498	39023491	0.11	Fst-gene by gene		Pl01	5855001	5905000	-0.8	π– 50 Kb
	Pl01	9990001	10040000	-0.09	XP-CLR		Pl01	5860001	5910000	0.16	Fst-50Kb		Pl01	39024099	39026434	0.01	Fst-gene by gene		Pl01	5860001	5910000	-1.23	π– 50 Kb
	Pl01	9995001	10045000	-0.09	XP-CLR		Pl01	5865001	5915000	0.15	Fst-50Kb		Pl01	39027788	39028744	0.1	Fst-gene by gene		Pl01	5865001	5915000	-1.15	π– 50 Kb
	Pl01	10000001	10050000	-0.09	XP-CLR		Pl01	5870001	5920000	0.15	Fst-50Kb		Pl01	39042439	39044677	0.21	Fst-gene by gene		Pl01	5870001	5920000	-1.1	π– 50 Kb
	Pl01	10005001	10055000	-0.09	XP-CLR		Pl01	5875001	5925000	0.15	Fst-50Kb		Pl01	39047301	39048647	0.24	Fst-gene by gene		Pl01	5875001	5925000	-1.1	π– 50 Kb
	Pl01	10010001	10060000	-0.09	XP-CLR		Pl01	5880001	5930000	0.14	Fst-50Kb		Pl01	39048782	39050366	0.18	Fst-gene by gene		Pl01	5880001	5930000	-0.92	π– 50 Kb
	Pl01	10015001	10065000	-0.09	XP-CLR		Pl01	5885001	5935000	0.15	Fst-50Kb		Pl01	39051808	39054072	0.27	Fst-gene by gene		Pl01	5885001	5935000	-1.09	π– 50 Kb
	Pl01	10020001	10070000	-0.09	XP-CLR		Pl01	5890001	5940000	0.17	Fst-50Kb		Pl01	39066397	39069366	0.2	Fst-gene by gene		Pl01	5890001	5940000	-1.8	π– 50 Kb
	Pl01	10025001	10075000	-0.09	XP-CLR		Pl01	5895001	5945000	0.15	Fst-50Kb		Pl01	39071870	39074682	0.28	Fst-gene by gene		Pl01	5895001	5945000	-1.58	π– 50 Kb
	Pl01	10030001	10080000	-0.09	XP-CLR		Pl01	5900001	5950000	0.17	Fst-50Kb		Pl01	39075420	39079304	0.15	Fst-gene by gene		Pl01	5900001	5950000	-1.37	π– 50 Kb
	Pl01	10035001	10085000	-0.09	XP-CLR		Pl01	5905001	5955000	0.17	Fst-50Kb		Pl01	39094435	39097431	0.1	Fst-gene by gene		Pl01	5905001	5955000	-1.78	π– 50 Kb
	Pl01	10040001	10090000	-0.09	XP-CLR		Pl01	5910001	5960000	0.13	Fst-50Kb		Pl01	39098779	39101526	0.17	Fst-gene by gene		Pl01	5910001	5960000	-1.52	π– 50 Kb
	Pl01	10045001	10095000	-0.09	XP-CLR		Pl01	5915001	5965000	0.14	Fst-50Kb		Pl01	39102315	39109809	0.2	Fst-gene by gene		Pl01	5915001	5965000	-2.01	π– 50 Kb
	Pl01	10050001	10100000	-0.09	XP-CLR		Pl01	5920001	5970000	0.14	Fst-50Kb		Pl01	39115548	39116825	0.08	Fst-gene by gene		Pl01	5920001	5970000	-2.12	π– 50 Kb
	Pl01	10055001	10105000	-0.09	XP-CLR		Pl01	5925001	5975000	0.13	Fst-50Kb		Pl01	39125899	39127814	0.4	Fst-gene by gene		Pl01	5925001	5975000	-2.33	π– 50 Kb
	Pl01	10060001	10110000	-0.09	XP-CLR		Pl01	5930001	5980000	0.14	Fst-50Kb		Pl01	39129716	39131205	0.27	Fst-gene by gene		Pl01	5930001	5980000	-2.32	π– 50 Kb
	Pl01	10065001	10115000	-0.09	XP-CLR		Pl01	5935001	5985000	0.13	Fst-50Kb		Pl01	39145331	39147687	0.3	Fst-gene by gene		Pl01	5935001	5985000	-3.83	π– 50 Kb
	Pl01	10070001	10120000	-0.09	XP-CLR		Pl01	5940001	5990000	0.12	Fst-50Kb		Pl01	39172653	39180132	0.43	Fst-gene by gene		Pl01	5940001	5990000	-3.72	π– 50 Kb
	Pl01	10080001	10130000	-0.09	XP-CLR		Pl01	5945001	5995000	0.13	Fst-50Kb		Pl01	39184399	39185530	0.61	Fst-gene by gene		Pl01	5945001	5995000	-4.69	π– 50 Kb
	Pl01	10085001	10135000	-0.09	XP-CLR		Pl01	5950001	6000000	0.12	Fst-50Kb		Pl01	39193567	39206403	0.23	Fst-gene by gene		Pl01	5950001	6000000	-6.37	π– 50 Kb
	Pl01	10090001	10140000	-0.09	XP-CLR		Pl01	5955001	6005000	0.11	Fst-50Kb		Pl01	39210267	39214403	0.45	Fst-gene by gene		Pl01	5955001	6005000	-5.07	π– 50 Kb
	Pl01	10095001	10145000	-0.09	XP-CLR		Pl01	5960001	6010000	0.11	Fst-50Kb		Pl01	39220774	39222619	0.41	Fst-gene by gene		Pl01	5960001	6010000	-4.89	π– 50 Kb
	Pl01	10100001	10150000	-0.09	XP-CLR		Pl01	5965001	6015000	0.11	Fst-50Kb		Pl01	39228463	39230154	0.44	Fst-gene by gene		Pl01	5965001	6015000	-4.89	π– 50 Kb
	Pl01	10105001	10155000	-0.09	XP-CLR		Pl01	5970001	6020000	0.15	Fst-50Kb		Pl01	39233320	39235268	0.38	Fst-gene by gene		Pl01	5970001	6020000	-3.46	π– 50 Kb
	Pl01	10110001	10160000	-0.09	XP-CLR		Pl01	5975001	6025000	0.16	Fst-50Kb		Pl01	39238315	39241908	0.13	Fst-gene by gene		Pl01	5975001	6025000	-3.19	π– 50 Kb
	Pl01	10115001	10165000	-0.09	XP-CLR		Pl01	5980001	6030000	0.16	Fst-50Kb		Pl01	39251714	39254951	0.34	Fst-gene by gene		Pl01	5980001	6030000	-4.76	π– 50 Kb
	Pl01	10120001	10170000	-0.09	XP-CLR		Pl01	5985001	6035000	0.17	Fst-50Kb		Pl01	39255911	39258373	0.52	Fst-gene by gene		Pl01	5985001	6035000	-3.25	π– 50 Kb
	Pl01	10125001	10175000	-0.09	XP-CLR		Pl01	5990001	6040000	0.18	Fst-50Kb		Pl01	39258994	39261204	0.39	Fst-gene by gene		Pl01	5990001	6040000	-2.68	π– 50 Kb
	Pl01	10130001	10180000	-0.09	XP-CLR		Pl01	5995001	6045000	0.18	Fst-50Kb		Pl01	39263975	39265343	0.52	Fst-gene by gene		Pl01	5995001	6045000	-2.68	π– 50 Kb
	Pl01	10135001	10185000	-0.09	XP-CLR		Pl01	6000001	6050000	0.22	Fst-50Kb		Pl01	39272027	39275145	0.32	Fst-gene by gene		Pl01	6000001	6050000	-2.2	π– 50 Kb
	Pl01	10140001	10190000	-0.09	XP-CLR		Pl01	6005001	6055000	0.22	Fst-50Kb		Pl01	39276493	39278454	0.38	Fst-gene by gene		Pl01	6005001	6055000	-4.42	π– 50 Kb
	Pl01	10145001	10195000	-0.09	XP-CLR		Pl01	6010001	6060000	0.22	Fst-50Kb		Pl01	39279721	39282513	0.26	Fst-gene by gene		Pl01	6010001	6060000	-2.48	π– 50 Kb
	Pl01	10150001	10200000	-0.09	XP-CLR		Pl01	6015001	6065000	0.12	Fst-50Kb		Pl01	39288989	39296453	0.28	Fst-gene by gene		Pl01	6015001	6065000	-1.34	π– 50 Kb
	Pl01	10155001	10205000	-0.09	XP-CLR		Pl01	6020001	6070000	0.08	Fst-50Kb		Pl01	39298745	39301631	0.47	Fst-gene by gene		Pl01	6020001	6070000	-1.17	π– 50 Kb
	Pl01	10160001	10210000	-0.09	XP-CLR		Pl01	6025001	6075000	0.08	Fst-50Kb		Pl01	39315446	39318021	0.33	Fst-gene by gene		Pl01	6025001	6075000	-1.29	π– 50 Kb
	Pl01	10165001	10215000	-0.09	XP-CLR		Pl01	6030001	6080000	0.08	Fst-50Kb		Pl01	39320586	39321781	0.71	Fst-gene by gene		Pl01	6030001	6080000	-1.25	π– 50 Kb
	Pl01	10170001	10220000	-0.09	XP-CLR		Pl01	6035001	6085000	0.08	Fst-50Kb		Pl01	39338115	39340699	0.13	Fst-gene by gene		Pl01	6035001	6085000	-1.19	π– 50 Kb
	Pl01	10175001	10225000	-0.09	XP-CLR		Pl01	6040001	6090000	0.09	Fst-50Kb		Pl01	39350829	39355157	0.42	Fst-gene by gene		Pl01	6040001	6090000	-1.16	π– 50 Kb
	Pl01	10180001	10230000	-0.09	XP-CLR		Pl01	6045001	6095000	0.08	Fst-50Kb		Pl01	39358328	39366239	0.43	Fst-gene by gene		Pl01	6045001	6095000	-1.01	π– 50 Kb
	Pl01	10185001	10235000	-0.09	XP-CLR		Pl01	6050001	6100000	0.1	Fst-50Kb		Pl01	39370083	39376835	0.66	Fst-gene by gene		Pl01	6050001	6100000	-0.97	π– 50 Kb
	Pl01	10190001	10240000	-0.09	XP-CLR		Pl01	6055001	6105000	0.1	Fst-50Kb		Pl01	39383549	39385964	0.47	Fst-gene by gene		Pl01	6055001	6105000	-1.06	π– 50 Kb
	Pl01	10195001	10245000	-0.09	XP-CLR		Pl01	6060001	6110000	0.09	Fst-50Kb		Pl01	39388097	39393493	0.53	Fst-gene by gene		Pl01	6060001	6110000	-1.13	π– 50 Kb
	Pl01	10200001	10250000	-0.09	XP-CLR		Pl01	6065001	6115000	0.11	Fst-50Kb		Pl01	39395792	39398042	0.28	Fst-gene by gene		Pl01	6065001	6115000	-1.11	π– 50 Kb
	Pl01	10205001	10255000	-0.09	XP-CLR		Pl01	6070001	6120000	0.11	Fst-50Kb		Pl01	39412112	39412824	0.54	Fst-gene by gene		Pl01	6070001	6120000	-1.33	π– 50 Kb
	Pl01	10210001	10260000	-0.09	XP-CLR		Pl01	6075001	6125000	0.11	Fst-50Kb		Pl01	39428996	39431921	0.56	Fst-gene by gene		Pl01	6075001	6125000	-1.2	π– 50 Kb
	Pl01	10215001	10265000	-0.09	XP-CLR		Pl01	6080001	6130000	0.12	Fst-50Kb		Pl01	39451559	39451735	0	Fst-gene by gene		Pl01	6080001	6130000	-1.03	π– 50 Kb
	Pl01	10220001	10270000	-0.09	XP-CLR		Pl01	6085001	6135000	0.13	Fst-50Kb		Pl01	39460552	39461040	0.14	Fst-gene by gene		Pl01	6085001	6135000	-1.62	π– 50 Kb
	Pl01	10225001	10275000	-0.09	XP-CLR		Pl01	6090001	6140000	0.13	Fst-50Kb		Pl01	39464754	39469488	0.2	Fst-gene by gene		Pl01	6090001	6140000	-1.98	π– 50 Kb
	Pl01	10230001	10280000	-0.09	XP-CLR		Pl01	6095001	6145000	0.16	Fst-50Kb		Pl01	39473473	39477364	0.27	Fst-gene by gene		Pl01	6095001	6145000	-3.99	π– 50 Kb
	Pl01	10235001	10285000	-0.09	XP-CLR		Pl01	6100001	6150000	0.14	Fst-50Kb		Pl01	39502139	39511061	0.28	Fst-gene by gene		Pl01	6100001	6150000	-7.29	π– 50 Kb
	Pl01	10240001	10290000	-0.09	XP-CLR		Pl01	6105001	6155000	0.14	Fst-50Kb		Pl01	39513742	39514435	0	Fst-gene by gene		Pl01	6105001	6155000	-3.71	π– 50 Kb
	Pl01	10245001	10295000	-0.09	XP-CLR		Pl01	6110001	6160000	0.14	Fst-50Kb		Pl01	39561686	39572580	0.17	Fst-gene by gene		Pl01	6110001	6160000	-3.54	π– 50 Kb
	Pl01	10250001	10300000	-0.09	XP-CLR		Pl01	6115001	6165000	0.14	Fst-50Kb		Pl01	39578446	39579191	0.12	Fst-gene by gene		Pl01	6115001	6165000	-3.54	π– 50 Kb
	Pl01	10255001	10305000	-0.09	XP-CLR		Pl01	6120001	6170000	0.12	Fst-50Kb		Pl01	39593303	39600614	0.17	Fst-gene by gene		Pl01	6120001	6170000	-2.21	π– 50 Kb
	Pl01	10260001	10310000	-0.09	XP-CLR		Pl01	6125001	6175000	0.12	Fst-50Kb		Pl01	39604655	39608984	0.17	Fst-gene by gene		Pl01	6125001	6175000	-2.42	π– 50 Kb
	Pl01	10265001	10315000	-0.09	XP-CLR		Pl01	6130001	6180000	0.12	Fst-50Kb		Pl01	39615514	39615891	0.14	Fst-gene by gene		Pl01	6130001	6180000	-2.2	π– 50 Kb
	Pl01	10270001	10320000	-0.09	XP-CLR		Pl01	6135001	6185000	0.11	Fst-50Kb		Pl01	39621467	39629308	0.11	Fst-gene by gene		Pl01	6135001	6185000	-1.65	π– 50 Kb
	Pl01	10275001	10325000	-0.09	XP-CLR		Pl01	6140001	6190000	0.12	Fst-50Kb		Pl01	39632366	39637353	0.18	Fst-gene by gene		Pl01	6140001	6190000	-1.57	π– 50 Kb
	Pl01	10280001	10330000	-0.09	XP-CLR		Pl01	6145001	6195000	0.14	Fst-50Kb		Pl01	39641785	39646084	0.08	Fst-gene by gene		Pl01	6145001	6195000	-1.47	π– 50 Kb
	Pl01	10285001	10335000	-0.09	XP-CLR		Pl01	6150001	6200000	0.14	Fst-50Kb		Pl01	39646775	39652254	0.14	Fst-gene by gene		Pl01	6150001	6200000	-1.42	π– 50 Kb
	Pl01	10290001	10340000	-0.09	XP-CLR		Pl01	6155001	6205000	0.14	Fst-50Kb		Pl01	39667484	39670825	0.28	Fst-gene by gene		Pl01	6155001	6205000	-1.25	π– 50 Kb
	Pl01	10295001	10345000	-0.09	XP-CLR		Pl01	6160001	6210000	0.14	Fst-50Kb		Pl01	39675508	39675882	0.56	Fst-gene by gene		Pl01	6160001	6210000	-1.26	π– 50 Kb
	Pl01	10300001	10350000	-0.09	XP-CLR		Pl01	6165001	6215000	0.14	Fst-50Kb		Pl01	39687640	39687978	0.14	Fst-gene by gene		Pl01	6165001	6215000	-1.29	π– 50 Kb
	Pl01	10305001	10355000	-0.09	XP-CLR		Pl01	6170001	6220000	0.16	Fst-50Kb		Pl01	39699813	39701871	0.42	Fst-gene by gene		Pl01	6170001	6220000	-1.49	π– 50 Kb
	Pl01	10310001	10360000	-0.09	XP-CLR		Pl01	6175001	6225000	0.17	Fst-50Kb		Pl01	39709712	39722580	0.2	Fst-gene by gene		Pl01	6175001	6225000	-1.25	π– 50 Kb
	Pl01	10315001	10365000	-0.09	XP-CLR		Pl01	6180001	6230000	0.17	Fst-50Kb		Pl01	39724215	39725205	0.32	Fst-gene by gene		Pl01	6180001	6230000	-1.12	π– 50 Kb
	Pl01	10320001	10370000	-0.09	XP-CLR		Pl01	6185001	6235000	0.17	Fst-50Kb		Pl01	39734710	39741562	0.22	Fst-gene by gene		Pl01	6185001	6235000	-1.41	π– 50 Kb
	Pl01	10325001	10375000	-0.09	XP-CLR		Pl01	6190001	6240000	0.15	Fst-50Kb		Pl01	39765886	39767328	0.19	Fst-gene by gene		Pl01	6190001	6240000	-0.99	π– 50 Kb
	Pl01	10330001	10380000	-0.09	XP-CLR		Pl01	6195001	6245000	0.1	Fst-50Kb		Pl01	39787244	39788712	0	Fst-gene by gene		Pl01	6195001	6245000	-1.04	π– 50 Kb
	Pl01	10335001	10385000	-0.09	XP-CLR		Pl01	6200001	6250000	0.1	Fst-50Kb		Pl01	39789024	39790584	0.19	Fst-gene by gene		Pl01	6200001	6250000	-1.04	π– 50 Kb
	Pl01	10340001	10390000	-0.09	XP-CLR		Pl01	6205001	6255000	0.09	Fst-50Kb		Pl01	39791690	39799676	0.17	Fst-gene by gene		Pl01	6205001	6255000	-0.85	π– 50 Kb
	Pl01	10345001	10395000	-0.09	XP-CLR		Pl01	6210001	6260000	0.09	Fst-50Kb		Pl01	39805307	39807304	-0.02	Fst-gene by gene		Pl01	6210001	6260000	-0.86	π– 50 Kb
	Pl01	10350001	10400000	-0.09	XP-CLR		Pl01	6215001	6265000	0.09	Fst-50Kb		Pl01	39825178	39827005	0.18	Fst-gene by gene		Pl01	6215001	6265000	-0.83	π– 50 Kb
	Pl01	10355001	10405000	-0.09	XP-CLR		Pl01	6220001	6270000	0.09	Fst-50Kb		Pl01	39831956	39837608	0.11	Fst-gene by gene		Pl01	6220001	6270000	-0.78	π– 50 Kb
	Pl01	10360001	10410000	-0.09	XP-CLR		Pl01	6225001	6275000	0.09	Fst-50Kb		Pl01	39839459	39842062	0.1	Fst-gene by gene		Pl01	6225001	6275000	-0.77	π– 50 Kb
	Pl01	10365001	10415000	-0.09	XP-CLR		Pl01	6230001	6280000	0.09	Fst-50Kb		Pl01	39864257	39867616	0.27	Fst-gene by gene		Pl01	6230001	6280000	-0.87	π– 50 Kb
	Pl01	10370001	10420000	-0.09	XP-CLR		Pl01	6235001	6285000	0.1	Fst-50Kb		Pl01	39872219	39873991	0.15	Fst-gene by gene		Pl01	6235001	6285000	-0.81	π– 50 Kb
	Pl01	10375001	10425000	-0.09	XP-CLR		Pl01	6240001	6290000	0.1	Fst-50Kb		Pl01	39890330	39891505	0.1	Fst-gene by gene		Pl01	6240001	6290000	-0.83	π– 50 Kb
	Pl01	10380001	10430000	-0.09	XP-CLR		Pl01	6245001	6295000	0.1	Fst-50Kb		Pl01	39896368	39896694	-0.03	Fst-gene by gene		Pl01	6245001	6295000	-0.69	π– 50 Kb
	Pl01	10385001	10435000	-0.09	XP-CLR		Pl01	6250001	6300000	0.1	Fst-50Kb		Pl01	39899215	39902850	0.16	Fst-gene by gene		Pl01	6250001	6300000	-0.69	π– 50 Kb
	Pl01	10390001	10440000	-0.09	XP-CLR		Pl01	6255001	6305000	0.11	Fst-50Kb		Pl01	39902185	39905071	0.28	Fst-gene by gene		Pl01	6255001	6305000	-0.65	π– 50 Kb
	Pl01	10395001	10445000	-0.09	XP-CLR		Pl01	6260001	6310000	0.11	Fst-50Kb		Pl01	39910314	39912393	0.16	Fst-gene by gene		Pl01	6260001	6310000	-0.65	π– 50 Kb
	Pl01	10400001	10450000	-0.09	XP-CLR		Pl01	6265001	6315000	0.11	Fst-50Kb		Pl01	39920752	39924432	0.09	Fst-gene by gene		Pl01	6265001	6315000	-0.63	π– 50 Kb
	Pl01	10405001	10455000	-0.09	XP-CLR		Pl01	6270001	6320000	0.1	Fst-50Kb		Pl01	39931322	39932573	0.14	Fst-gene by gene		Pl01	6270001	6320000	-0.71	π– 50 Kb
	Pl01	10410001	10460000	-0.09	XP-CLR		Pl01	6275001	6325000	0.1	Fst-50Kb		Pl01	39953252	39954070	0.77	Fst-gene by gene		Pl01	6275001	6325000	-0.92	π– 50 Kb
	Pl01	10415001	10465000	-0.09	XP-CLR		Pl01	6280001	6330000	0.09	Fst-50Kb		Pl01	39958542	39960976	0.46	Fst-gene by gene		Pl01	6280001	6330000	-0.91	π– 50 Kb
	Pl01	10420001	10470000	-0.09	XP-CLR		Pl01	6285001	6335000	0.09	Fst-50Kb		Pl01	39971328	39973874	0.28	Fst-gene by gene		Pl01	6285001	6335000	-1.11	π– 50 Kb
	Pl01	10425001	10475000	-0.09	XP-CLR		Pl01	6290001	6340000	0.09	Fst-50Kb		Pl01	39991618	39999787	0.2	Fst-gene by gene		Pl01	6290001	6340000	-1.79	π– 50 Kb
	Pl01	10430001	10480000	-0.09	XP-CLR		Pl01	6295001	6345000	0.09	Fst-50Kb		Pl01	40006577	40012730	0.34	Fst-gene by gene		Pl01	6295001	6345000	-1.16	π– 50 Kb
	Pl01	10435001	10485000	-0.09	XP-CLR		Pl01	6300001	6350000	0.08	Fst-50Kb		Pl01	40025720	40035371	0.37	Fst-gene by gene		Pl01	6300001	6350000	-1.07	π– 50 Kb
	Pl01	10440001	10490000	-0.09	XP-CLR		Pl01	6305001	6355000	0.07	Fst-50Kb		Pl01	40035898	40037981	0.26	Fst-gene by gene		Pl01	6305001	6355000	-1.34	π– 50 Kb
	Pl01	10445001	10495000	-0.09	XP-CLR		Pl01	6310001	6360000	0.06	Fst-50Kb		Pl01	40043419	40058946	0.53	Fst-gene by gene		Pl01	6310001	6360000	-1.17	π– 50 Kb
	Pl01	10450001	10500000	-0.09	XP-CLR		Pl01	6315001	6365000	0.06	Fst-50Kb		Pl01	40061126	40106147	0.51	Fst-gene by gene		Pl01	6315001	6365000	-1.17	π– 50 Kb
	Pl01	10460001	10510000	-0.09	XP-CLR		Pl01	6320001	6370000	0.07	Fst-50Kb		Pl01	40110260	40111262	0.63	Fst-gene by gene		Pl01	6320001	6370000	-1.1	π– 50 Kb
	Pl01	10465001	10515000	-0.09	XP-CLR		Pl01	6325001	6375000	0.07	Fst-50Kb		Pl01	40121806	40122901	0.18	Fst-gene by gene		Pl01	6325001	6375000	-0.68	π– 50 Kb
	Pl01	10470001	10520000	-0.09	XP-CLR		Pl01	6330001	6380000	0.07	Fst-50Kb		Pl01	40127366	40129067	0.16	Fst-gene by gene		Pl01	6330001	6380000	-0.68	π– 50 Kb
	Pl01	10480001	10530000	-0.09	XP-CLR		Pl01	6335001	6385000	0.07	Fst-50Kb		Pl01	40133551	40135011	0.14	Fst-gene by gene		Pl01	6335001	6385000	-0.68	π– 50 Kb
	Pl01	10485001	10535000	-0.09	XP-CLR		Pl01	6340001	6390000	0.07	Fst-50Kb		Pl01	40150831	40152303	0.69	Fst-gene by gene		Pl01	6340001	6390000	-0.6	π– 50 Kb
	Pl01	10490001	10540000	-0.09	XP-CLR		Pl01	6345001	6395000	0.06	Fst-50Kb		Pl01	40155100	40156566	0.01	Fst-gene by gene		Pl01	6345001	6395000	-0.78	π– 50 Kb
	Pl01	10495001	10545000	-0.09	XP-CLR		Pl01	6350001	6400000	0.07	Fst-50Kb		Pl01	40164554	40166020	0.69	Fst-gene by gene		Pl01	6350001	6400000	-0.88	π– 50 Kb
	Pl01	10500001	10550000	-0.09	XP-CLR		Pl01	6355001	6405000	0.07	Fst-50Kb		Pl01	40168544	40170010	0.4	Fst-gene by gene		Pl01	6355001	6405000	-0.88	π– 50 Kb
	Pl01	10505001	10555000	-0.09	XP-CLR		Pl01	6360001	6410000	0.09	Fst-50Kb		Pl01	40175173	40176630	0.07	Fst-gene by gene		Pl01	6360001	6410000	-1.11	π– 50 Kb
	Pl01	10510001	10560000	-0.09	XP-CLR		Pl01	6365001	6415000	0.09	Fst-50Kb		Pl01	40185772	40187377	0.66	Fst-gene by gene		Pl01	6365001	6415000	-1.45	π– 50 Kb
	Pl01	10515001	10565000	-0.09	XP-CLR		Pl01	6370001	6420000	0.06	Fst-50Kb		Pl01	40194436	40196255	0.25	Fst-gene by gene		Pl01	6370001	6420000	-1.5	π– 50 Kb
	Pl01	10520001	10570000	-0.09	XP-CLR		Pl01	6375001	6425000	0.06	Fst-50Kb		Pl01	40200930	40205571	0.36	Fst-gene by gene		Pl01	6375001	6425000	-1.97	π– 50 Kb
	Pl01	10525001	10575000	-0.09	XP-CLR		Pl01	6380001	6430000	0.06	Fst-50Kb		Pl01	40208604	40210822	0.15	Fst-gene by gene		Pl01	6380001	6430000	-2.11	π– 50 Kb
	Pl01	10530001	10580000	-0.09	XP-CLR		Pl01	6385001	6435000	0.06	Fst-50Kb		Pl01	40226535	40228951	0.39	Fst-gene by gene		Pl01	6385001	6435000	-2.11	π– 50 Kb
	Pl01	10535001	10585000	-0.09	XP-CLR		Pl01	6390001	6440000	0.06	Fst-50Kb		Pl01	40232280	40234649	-0.52	Fst-gene by gene		Pl01	6390001	6440000	-2.12	π– 50 Kb
	Pl01	10540001	10590000	-0.09	XP-CLR		Pl01	6395001	6445000	0.07	Fst-50Kb		Pl01	40250068	40252043	0.41	Fst-gene by gene		Pl01	6395001	6445000	-2	π– 50 Kb
	Pl01	10545001	10595000	-0.09	XP-CLR		Pl01	6400001	6450000	0.09	Fst-50Kb		Pl01	40253480	40255207	0.4	Fst-gene by gene		Pl01	6400001	6450000	-2.09	π– 50 Kb
	Pl01	10550001	10600000	-0.09	XP-CLR		Pl01	6405001	6455000	0.1	Fst-50Kb		Pl01	40294708	40296936	0.21	Fst-gene by gene		Pl01	6405001	6455000	-2.03	π– 50 Kb
	Pl01	10555001	10605000	-0.09	XP-CLR		Pl01	6410001	6460000	0.1	Fst-50Kb		Pl01	40302379	40306565	0.51	Fst-gene by gene		Pl01	6410001	6460000	-1.88	π– 50 Kb
	Pl01	10560001	10610000	-0.09	XP-CLR		Pl01	6415001	6465000	0.1	Fst-50Kb		Pl01	40307244	40307872	0.14	Fst-gene by gene		Pl01	6415001	6465000	-2.03	π– 50 Kb
	Pl01	10565001	10615000	-0.09	XP-CLR		Pl01	6420001	6470000	0.15	Fst-50Kb		Pl01	40309071	40310186	0.06	Fst-gene by gene		Pl01	6420001	6470000	-3.42	π– 50 Kb
	Pl01	10570001	10620000	-0.09	XP-CLR		Pl01	6425001	6475000	0.15	Fst-50Kb		Pl01	40315098	40320801	0.29	Fst-gene by gene		Pl01	6425001	6475000	-3.09	π– 50 Kb
	Pl01	10580001	10630000	-0.09	XP-CLR		Pl01	6430001	6480000	0.15	Fst-50Kb		Pl01	40322680	40328351	0.4	Fst-gene by gene		Pl01	6430001	6480000	-2.98	π– 50 Kb
	Pl01	10585001	10635000	-0.09	XP-CLR		Pl01	6435001	6485000	0.15	Fst-50Kb		Pl01	40331980	40337465	0.35	Fst-gene by gene		Pl01	6435001	6485000	-2.98	π– 50 Kb
	Pl01	10590001	10640000	-0.09	XP-CLR		Pl01	6440001	6490000	0.16	Fst-50Kb		Pl01	40354993	40356897	0.52	Fst-gene by gene		Pl01	6440001	6490000	-3.09	π– 50 Kb
	Pl01	10595001	10645000	-0.09	XP-CLR		Pl01	6445001	6495000	0.16	Fst-50Kb		Pl01	40360388	40362791	0.13	Fst-gene by gene		Pl01	6445001	6495000	-3.7	π– 50 Kb
	Pl01	10600001	10650000	-0.09	XP-CLR		Pl01	6450001	6500000	0.11	Fst-50Kb		Pl01	40368198	40378159	0.48	Fst-gene by gene		Pl01	6450001	6500000	-5.83	π– 50 Kb
	Pl01	10605001	10655000	-0.09	XP-CLR		Pl01	6455001	6505000	0.11	Fst-50Kb		Pl01	40378631	40381255	0.37	Fst-gene by gene		Pl01	6455001	6505000	-8.51	π– 50 Kb
	Pl01	10610001	10660000	-0.09	XP-CLR		Pl01	6460001	6510000	0.1	Fst-50Kb		Pl01	40390470	40394760	0.47	Fst-gene by gene		Pl01	6460001	6510000	-2.82	π– 50 Kb
	Pl01	10615001	10665000	-0.09	XP-CLR		Pl01	6465001	6515000	0.1	Fst-50Kb		Pl01	40396913	40398260	0.37	Fst-gene by gene		Pl01	6465001	6515000	-1.99	π– 50 Kb
	Pl01	10620001	10670000	-0.09	XP-CLR		Pl01	6470001	6520000	0.09	Fst-50Kb		Pl01	40400059	40402167	0.27	Fst-gene by gene		Pl01	6470001	6520000	-2.13	π– 50 Kb
	Pl01	10625001	10675000	-0.09	XP-CLR		Pl01	6475001	6525000	0.11	Fst-50Kb		Pl01	40408418	40410056	0.28	Fst-gene by gene		Pl01	6475001	6525000	-3.27	π– 50 Kb
	Pl01	10630001	10680000	-0.09	XP-CLR		Pl01	6480001	6530000	0.11	Fst-50Kb		Pl01	40418015	40425065	0.29	Fst-gene by gene		Pl01	6480001	6530000	-3.33	π– 50 Kb
	Pl01	10635001	10685000	-0.09	XP-CLR		Pl01	6485001	6535000	0.11	Fst-50Kb		Pl01	40429983	40432083	0.09	Fst-gene by gene		Pl01	6485001	6535000	-2.66	π– 50 Kb
	Pl01	10640001	10690000	-0.09	XP-CLR		Pl01	6490001	6540000	0.11	Fst-50Kb		Pl01	40433591	40441405	0.42	Fst-gene by gene		Pl01	6490001	6540000	-2.67	π– 50 Kb
	Pl01	10645001	10695000	-0.09	XP-CLR		Pl01	6495001	6545000	0.12	Fst-50Kb		Pl01	40444372	40446478	0.3	Fst-gene by gene		Pl01	6495001	6545000	-2.65	π– 50 Kb
	Pl01	10650001	10700000	-0.09	XP-CLR		Pl01	6500001	6550000	0.14	Fst-50Kb		Pl01	40468868	40470732	0.21	Fst-gene by gene		Pl01	6500001	6550000	-2.64	π– 50 Kb
	Pl01	10655001	10705000	-0.09	XP-CLR		Pl01	6505001	6555000	0.14	Fst-50Kb		Pl01	40475582	40477554	0.11	Fst-gene by gene		Pl01	6505001	6555000	-2.63	π– 50 Kb
	Pl01	10660001	10710000	-0.09	XP-CLR		Pl01	6510001	6560000	0.14	Fst-50Kb		Pl01	40480848	40481914	0.12	Fst-gene by gene		Pl01	6510001	6560000	-3.3	π– 50 Kb
	Pl01	10665001	10715000	-0.09	XP-CLR		Pl01	6515001	6565000	0.15	Fst-50Kb		Pl01	40482506	40483899	0.2	Fst-gene by gene		Pl01	6515001	6565000	-3.36	π– 50 Kb
	Pl01	10670001	10720000	-0.09	XP-CLR		Pl01	6520001	6570000	0.16	Fst-50Kb		Pl01	40497501	40502827	0.15	Fst-gene by gene		Pl01	6520001	6570000	-3.56	π– 50 Kb
	Pl01	10675001	10725000	-0.09	XP-CLR		Pl01	6525001	6575000	0.17	Fst-50Kb		Pl01	40503425	40510773	0.15	Fst-gene by gene		Pl01	6525001	6575000	-2.53	π– 50 Kb
	Pl01	10680001	10730000	-0.09	XP-CLR		Pl01	6530001	6580000	0.17	Fst-50Kb		Pl01	40512337	40512990	0.26	Fst-gene by gene		Pl01	6530001	6580000	-2.59	π– 50 Kb
	Pl01	10685001	10735000	-0.09	XP-CLR		Pl01	6535001	6585000	0.18	Fst-50Kb		Pl01	40518445	40522353	0.2	Fst-gene by gene		Pl01	6535001	6585000	-3.31	π– 50 Kb
	Pl01	10690001	10740000	-0.09	XP-CLR		Pl01	6540001	6590000	0.19	Fst-50Kb		Pl01	40524100	40526572	0.24	Fst-gene by gene		Pl01	6540001	6590000	-3.39	π– 50 Kb
	Pl01	10695001	10745000	-0.09	XP-CLR		Pl01	6545001	6595000	0.18	Fst-50Kb		Pl01	40529048	40530078	0.15	Fst-gene by gene		Pl01	6545001	6595000	-4.01	π– 50 Kb
	Pl01	10700001	10750000	-0.09	XP-CLR		Pl01	6550001	6600000	0.14	Fst-50Kb		Pl01	40536893	40540405	0.24	Fst-gene by gene		Pl01	6550001	6600000	-4.78	π– 50 Kb
	Pl01	10705001	10755000	-0.09	XP-CLR		Pl01	6555001	6605000	0.14	Fst-50Kb		Pl01	40559927	40560673	0.11	Fst-gene by gene		Pl01	6555001	6605000	-4.61	π– 50 Kb
	Pl01	10710001	10760000	-0.09	XP-CLR		Pl01	6560001	6610000	0.14	Fst-50Kb		Pl01	40580817	40591454	0.14	Fst-gene by gene		Pl01	6560001	6610000	-2.35	π– 50 Kb
	Pl01	10715001	10765000	-0.09	XP-CLR		Pl01	6565001	6615000	0.18	Fst-50Kb		Pl01	40605517	40620005	0.18	Fst-gene by gene		Pl01	6565001	6615000	-2.09	π– 50 Kb
	Pl01	10720001	10770000	-0.09	XP-CLR		Pl01	6570001	6620000	0.18	Fst-50Kb		Pl01	40620566	40621007	0.14	Fst-gene by gene		Pl01	6570001	6620000	-2	π– 50 Kb
	Pl01	10725001	10775000	-0.09	XP-CLR		Pl01	6575001	6625000	0.19	Fst-50Kb		Pl01	40632330	40638908	0.23	Fst-gene by gene		Pl01	6575001	6625000	-1.81	π– 50 Kb
	Pl01	10730001	10780000	-0.09	XP-CLR		Pl01	6580001	6630000	0.2	Fst-50Kb		Pl01	40646865	40649032	0.27	Fst-gene by gene		Pl01	6580001	6630000	-1.49	π– 50 Kb
	Pl01	10735001	10785000	-0.09	XP-CLR		Pl01	6585001	6635000	0.19	Fst-50Kb		Pl01	40657666	40661279	0.24	Fst-gene by gene		Pl01	6585001	6635000	-1.42	π– 50 Kb
	Pl01	10740001	10790000	-0.09	XP-CLR		Pl01	6590001	6640000	0.19	Fst-50Kb		Pl01	40667404	40670959	0.12	Fst-gene by gene		Pl01	6590001	6640000	-1.49	π– 50 Kb
	Pl01	10745001	10795000	-0.09	XP-CLR		Pl01	6595001	6645000	0.19	Fst-50Kb		Pl01	40700299	40700877	0.23	Fst-gene by gene		Pl01	6595001	6645000	-1.57	π– 50 Kb
	Pl01	10750001	10800000	-0.09	XP-CLR		Pl01	6600001	6650000	0.19	Fst-50Kb		Pl01	40710497	40710847	0.24	Fst-gene by gene		Pl01	6600001	6650000	-1.42	π– 50 Kb
	Pl01	10755001	10805000	-0.09	XP-CLR		Pl01	6605001	6655000	0.19	Fst-50Kb		Pl01	40711851	40713634	0.09	Fst-gene by gene		Pl01	6605001	6655000	-1.42	π– 50 Kb
	Pl01	10760001	10810000	-0.09	XP-CLR		Pl01	6610001	6660000	0.2	Fst-50Kb		Pl01	40718392	40722578	0.07	Fst-gene by gene		Pl01	6610001	6660000	-1.23	π– 50 Kb
	Pl01	10765001	10815000	-0.09	XP-CLR		Pl01	6615001	6665000	0.17	Fst-50Kb		Pl01	40738171	40740420	0.18	Fst-gene by gene		Pl01	6615001	6665000	-1.32	π– 50 Kb
	Pl01	10770001	10820000	-0.09	XP-CLR		Pl01	6620001	6670000	0.13	Fst-50Kb		Pl01	40768705	40772009	0.18	Fst-gene by gene		Pl01	6620001	6670000	-1.69	π– 50 Kb
	Pl01	10775001	10825000	-0.09	XP-CLR		Pl01	6625001	6675000	0.12	Fst-50Kb		Pl01	40773006	40793442	0.07	Fst-gene by gene		Pl01	6625001	6675000	-1.38	π– 50 Kb
	Pl01	10780001	10830000	-0.09	XP-CLR		Pl01	6630001	6680000	0.13	Fst-50Kb		Pl01	40800079	40806333	0.15	Fst-gene by gene		Pl01	6630001	6680000	-1.03	π– 50 Kb
	Pl01	10785001	10835000	-0.09	XP-CLR		Pl01	6635001	6685000	0.14	Fst-50Kb		Pl01	40808351	40810413	0.11	Fst-gene by gene		Pl01	6635001	6685000	-1.53	π– 50 Kb
	Pl01	10790001	10840000	-0.09	XP-CLR		Pl01	6640001	6690000	0.14	Fst-50Kb		Pl01	40813023	40821182	0.36	Fst-gene by gene		Pl01	6640001	6690000	-2.02	π– 50 Kb
	Pl01	10795001	10845000	-0.09	XP-CLR		Pl01	6645001	6695000	0.14	Fst-50Kb		Pl01	40826826	40834723	0.2	Fst-gene by gene		Pl01	6645001	6695000	-2.02	π– 50 Kb
	Pl01	10800001	10850000	-0.09	XP-CLR		Pl01	6650001	6700000	0.14	Fst-50Kb		Pl01	40839796	40846110	0	Fst-gene by gene		Pl01	6650001	6700000	-1.82	π– 50 Kb
	Pl01	10805001	10855000	-0.09	XP-CLR		Pl01	6655001	6705000	0.14	Fst-50Kb		Pl01	40845549	40852642	0.19	Fst-gene by gene		Pl01	6655001	6705000	-2.04	π– 50 Kb
	Pl01	10810001	10860000	-0.09	XP-CLR		Pl01	6660001	6710000	0.16	Fst-50Kb		Pl01	40853220	40857540	0.18	Fst-gene by gene		Pl01	6660001	6710000	-1.93	π– 50 Kb
	Pl01	10815001	10865000	-0.09	XP-CLR		Pl01	6665001	6715000	0.17	Fst-50Kb		Pl01	40868306	40869373	0.11	Fst-gene by gene		Pl01	6665001	6715000	-1.68	π– 50 Kb
	Pl01	10820001	10870000	-0.09	XP-CLR		Pl01	6670001	6720000	0.18	Fst-50Kb		Pl01	40871831	40876530	0.12	Fst-gene by gene		Pl01	6670001	6720000	-1.42	π– 50 Kb
	Pl01	10825001	10875000	-0.09	XP-CLR		Pl01	6675001	6725000	0.19	Fst-50Kb		Pl01	40877745	40881122	0.17	Fst-gene by gene		Pl01	6675001	6725000	-1.59	π– 50 Kb
	Pl01	10830001	10880000	-0.09	XP-CLR		Pl01	6680001	6730000	0.17	Fst-50Kb		Pl01	40888601	40890187	0.08	Fst-gene by gene		Pl01	6680001	6730000	-2.69	π– 50 Kb
	Pl01	10835001	10885000	-0.09	XP-CLR		Pl01	6685001	6735000	0.13	Fst-50Kb		Pl01	40896164	40899445	0.32	Fst-gene by gene		Pl01	6685001	6735000	-1.85	π– 50 Kb
	Pl01	10840001	10890000	-0.09	XP-CLR		Pl01	6690001	6740000	0.13	Fst-50Kb		Pl01	40905394	40907983	0.31	Fst-gene by gene		Pl01	6690001	6740000	-1.53	π– 50 Kb
	Pl01	10845001	10895000	-0.09	XP-CLR		Pl01	6695001	6745000	0.13	Fst-50Kb		Pl01	40918304	40918824	0	Fst-gene by gene		Pl01	6695001	6745000	-1.43	π– 50 Kb
	Pl01	10855001	10905000	-0.09	XP-CLR		Pl01	6700001	6750000	0.13	Fst-50Kb		Pl01	40919541	40923915	0.35	Fst-gene by gene		Pl01	6700001	6750000	-1.51	π– 50 Kb
	Pl01	10860001	10910000	-0.09	XP-CLR		Pl01	6705001	6755000	0.13	Fst-50Kb		Pl01	40931727	40935877	0.38	Fst-gene by gene		Pl01	6705001	6755000	-1.39	π– 50 Kb
	Pl01	10865001	10915000	-0.09	XP-CLR		Pl01	6710001	6760000	0.08	Fst-50Kb		Pl01	40938643	40941858	0.32	Fst-gene by gene		Pl01	6710001	6760000	-1.99	π– 50 Kb
	Pl01	10870001	10920000	-0.09	XP-CLR		Pl01	6715001	6765000	0.08	Fst-50Kb		Pl01	40953468	40954638	0.14	Fst-gene by gene		Pl01	6715001	6765000	-1.14	π– 50 Kb
	Pl01	10875001	10925000	-0.09	XP-CLR		Pl01	6720001	6770000	0.09	Fst-50Kb		Pl01	40967740	40968173	0.18	Fst-gene by gene		Pl01	6720001	6770000	-0.82	π– 50 Kb
	Pl01	10880001	10930000	-0.09	XP-CLR		Pl01	6725001	6775000	0.1	Fst-50Kb		Pl01	40973729	40976858	0.04	Fst-gene by gene		Pl01	6725001	6775000	-0.95	π– 50 Kb
	Pl01	10885001	10935000	-0.09	XP-CLR		Pl01	6730001	6780000	0.09	Fst-50Kb		Pl01	40977001	40978604	0.14	Fst-gene by gene		Pl01	6730001	6780000	-0.43	π– 50 Kb
	Pl01	10890001	10940000	-0.09	XP-CLR		Pl01	6735001	6785000	0.15	Fst-50Kb		Pl01	40984089	40987887	0.26	Fst-gene by gene		Pl01	6735001	6785000	-0.09	π– 50 Kb
	Pl01	10895001	10945000	-0.09	XP-CLR		Pl01	6740001	6790000	0.15	Fst-50Kb		Pl01	40989479	40995945	0.08	Fst-gene by gene		Pl01	6740001	6790000	-0.09	π– 50 Kb
	Pl01	10900001	10950000	-0.09	XP-CLR		Pl01	6745001	6795000	0.15	Fst-50Kb		Pl01	40997430	40997897	0.15	Fst-gene by gene		Pl01	6745001	6795000	0.02	π– 50 Kb
	Pl01	10905001	10955000	-0.09	XP-CLR		Pl01	6750001	6800000	0.14	Fst-50Kb		Pl01	41022016	41023726	0.09	Fst-gene by gene		Pl01	6750001	6800000	0	π– 50 Kb
	Pl01	10910001	10960000	-0.09	XP-CLR		Pl01	6755001	6805000	0.14	Fst-50Kb		Pl01	41026149	41029575	0.41	Fst-gene by gene		Pl01	6755001	6805000	0	π– 50 Kb
	Pl01	10915001	10965000	-0.09	XP-CLR		Pl01	6760001	6810000	0.14	Fst-50Kb		Pl01	41034366	41035672	0.34	Fst-gene by gene		Pl01	6760001	6810000	0	π– 50 Kb
	Pl01	10920001	10970000	-0.09	XP-CLR		Pl01	6765001	6815000	0.13	Fst-50Kb		Pl01	41038420	41038788	0.01	Fst-gene by gene		Pl01	6765001	6815000	-0.25	π– 50 Kb
	Pl01	10925001	10975000	-0.09	XP-CLR		Pl01	6770001	6820000	0.14	Fst-50Kb		Pl01	41042826	41046576	0	Fst-gene by gene		Pl01	6770001	6820000	-0.34	π– 50 Kb
	Pl01	10930001	10980000	-0.09	XP-CLR		Pl01	6775001	6825000	0.13	Fst-50Kb		Pl01	41046251	41050037	-0.02	Fst-gene by gene		Pl01	6775001	6825000	-0.22	π– 50 Kb
	Pl01	10935001	10985000	-0.09	XP-CLR		Pl01	6780001	6830000	0.13	Fst-50Kb		Pl01	41060022	41060495	0.14	Fst-gene by gene		Pl01	6780001	6830000	-0.22	π– 50 Kb
	Pl01	10940001	10990000	-0.09	XP-CLR		Pl01	6785001	6835000	0.14	Fst-50Kb		Pl01	41089222	41091243	0.32	Fst-gene by gene		Pl01	6785001	6835000	-0.26	π– 50 Kb
	Pl01	10945001	10995000	-0.09	XP-CLR		Pl01	6790001	6840000	0.13	Fst-50Kb		Pl01	41095862	41097755	0.4	Fst-gene by gene		Pl01	6790001	6840000	-0.25	π– 50 Kb
	Pl01	10950001	11000000	-0.09	XP-CLR		Pl01	6795001	6845000	0.13	Fst-50Kb		Pl01	41109425	41113599	0.05	Fst-gene by gene		Pl01	6795001	6845000	-0.52	π– 50 Kb
	Pl01	10955001	11005000	-0.09	XP-CLR		Pl01	6800001	6850000	0.15	Fst-50Kb		Pl01	41116231	41121768	0.09	Fst-gene by gene		Pl01	6800001	6850000	-1.1	π– 50 Kb
	Pl01	10960001	11010000	-0.09	XP-CLR		Pl01	6805001	6855000	0.15	Fst-50Kb		Pl01	41127147	41128147	0.05	Fst-gene by gene		Pl01	6805001	6855000	-1.31	π– 50 Kb
	Pl01	10965001	11015000	-0.09	XP-CLR		Pl01	6810001	6860000	0.16	Fst-50Kb		Pl01	41129596	41130622	0	Fst-gene by gene		Pl01	6810001	6860000	-0.85	π– 50 Kb
	Pl01	10970001	11020000	-0.09	XP-CLR		Pl01	6815001	6865000	0.16	Fst-50Kb		Pl01	41131241	41137778	0.05	Fst-gene by gene		Pl01	6815001	6865000	-0.76	π– 50 Kb
	Pl01	10975001	11025000	-0.09	XP-CLR		Pl01	6820001	6870000	0.17	Fst-50Kb		Pl01	41138451	41143239	0.08	Fst-gene by gene		Pl01	6820001	6870000	-0.44	π– 50 Kb
	Pl01	10980001	11030000	-0.09	XP-CLR		Pl01	6825001	6875000	0.18	Fst-50Kb		Pl01	41148805	41150756	0.02	Fst-gene by gene		Pl01	6825001	6875000	-0.37	π– 50 Kb
	Pl01	10985001	11035000	-0.09	XP-CLR		Pl01	6830001	6880000	0.18	Fst-50Kb		Pl01	41158609	41165496	0.01	Fst-gene by gene		Pl01	6830001	6880000	-0.37	π– 50 Kb
	Pl01	10990001	11040000	-0.09	XP-CLR		Pl01	6835001	6885000	0.17	Fst-50Kb		Pl01	41173657	41178191	0.17	Fst-gene by gene		Pl01	6835001	6885000	-0.4	π– 50 Kb
	Pl01	10995001	11045000	-0.09	XP-CLR		Pl01	6840001	6890000	0.17	Fst-50Kb		Pl01	41179948	41181223	0.23	Fst-gene by gene		Pl01	6840001	6890000	-0.53	π– 50 Kb
	Pl01	11000001	11050000	-0.09	XP-CLR		Pl01	6845001	6895000	0.17	Fst-50Kb		Pl01	41182960	41185701	0.1	Fst-gene by gene		Pl01	6845001	6895000	-0.4	π– 50 Kb
	Pl01	11005001	11055000	-0.09	XP-CLR		Pl01	6850001	6900000	0.17	Fst-50Kb		Pl01	41193885	41195623	0.1	Fst-gene by gene		Pl01	6850001	6900000	0.01	π– 50 Kb
	Pl01	11010001	11060000	-0.09	XP-CLR		Pl01	6855001	6905000	0.18	Fst-50Kb		Pl01	41213672	41215824	0.1	Fst-gene by gene		Pl01	6855001	6905000	0.15	π– 50 Kb
	Pl01	11015001	11065000	-0.09	XP-CLR		Pl01	6860001	6910000	0.16	Fst-50Kb		Pl01	41223306	41224663	0.06	Fst-gene by gene		Pl01	6860001	6910000	0.06	π– 50 Kb
	Pl01	11020001	11070000	-0.09	XP-CLR		Pl01	6865001	6915000	0.15	Fst-50Kb		Pl01	41227109	41228307	0.07	Fst-gene by gene		Pl01	6865001	6915000	-0.07	π– 50 Kb
	Pl01	11025001	11075000	-0.09	XP-CLR		Pl01	6870001	6920000	0.1	Fst-50Kb		Pl01	41264532	41267567	0	Fst-gene by gene		Pl01	6870001	6920000	-0.8	π– 50 Kb
	Pl01	11030001	11080000	-0.09	XP-CLR		Pl01	6875001	6925000	0.1	Fst-50Kb		Pl01	41267317	41272559	0.19	Fst-gene by gene		Pl01	6875001	6925000	-0.89	π– 50 Kb
	Pl01	11035001	11085000	-0.09	XP-CLR		Pl01	6880001	6930000	0.11	Fst-50Kb		Pl01	41275238	41279177	0.17	Fst-gene by gene		Pl01	6880001	6930000	-0.87	π– 50 Kb
	Pl01	11040001	11090000	-0.09	XP-CLR		Pl01	6885001	6935000	0.17	Fst-50Kb		Pl01	41282077	41283580	0.19	Fst-gene by gene		Pl01	6885001	6935000	-0.74	π– 50 Kb
	Pl01	11045001	11095000	-0.09	XP-CLR		Pl01	6890001	6940000	0.19	Fst-50Kb		Pl01	41288645	41290240	0.1	Fst-gene by gene		Pl01	6890001	6940000	-1.11	π– 50 Kb
	Pl01	11050001	11100000	-0.09	XP-CLR		Pl01	6895001	6945000	0.18	Fst-50Kb		Pl01	41296472	41298353	0.28	Fst-gene by gene		Pl01	6895001	6945000	-1.23	π– 50 Kb
	Pl01	11055001	11105000	-0.09	XP-CLR		Pl01	6900001	6950000	0.18	Fst-50Kb		Pl01	41303361	41304634	0.49	Fst-gene by gene		Pl01	6900001	6950000	-1.22	π– 50 Kb
	Pl01	11060001	11110000	-0.09	XP-CLR		Pl01	6905001	6955000	0.21	Fst-50Kb		Pl01	41313271	41318728	0.22	Fst-gene by gene		Pl01	6905001	6955000	-1.31	π– 50 Kb
	Pl01	11065001	11115000	-0.09	XP-CLR		Pl01	6910001	6960000	0.22	Fst-50Kb		Pl01	41326304	41330186	0.14	Fst-gene by gene		Pl01	6910001	6960000	-1.49	π– 50 Kb
	Pl01	11070001	11120000	-0.09	XP-CLR		Pl01	6915001	6965000	0.22	Fst-50Kb		Pl01	41349653	41350755	0.31	Fst-gene by gene		Pl01	6915001	6965000	-1.5	π– 50 Kb
	Pl01	11075001	11125000	-0.09	XP-CLR		Pl01	6920001	6970000	0.23	Fst-50Kb		Pl01	41355738	41358866	0.19	Fst-gene by gene		Pl01	6920001	6970000	-1.54	π– 50 Kb
	Pl01	11080001	11130000	-0.09	XP-CLR		Pl01	6925001	6975000	0.25	Fst-50Kb		Pl01	41370085	41376672	0.34	Fst-gene by gene		Pl01	6925001	6975000	-1.69	π– 50 Kb
	Pl01	11085001	11135000	-0.09	XP-CLR		Pl01	6930001	6980000	0.27	Fst-50Kb		Pl01	41409409	41413676	0.07	Fst-gene by gene		Pl01	6930001	6980000	-1.98	π– 50 Kb
	Pl01	11090001	11140000	-0.09	XP-CLR		Pl01	6935001	6985000	0.24	Fst-50Kb		Pl01	41416763	41418491	0.14	Fst-gene by gene		Pl01	6935001	6985000	-2.9	π– 50 Kb
	Pl01	11095001	11145000	-0.09	XP-CLR		Pl01	6940001	6990000	0.27	Fst-50Kb		Pl01	41426918	41428497	0.1	Fst-gene by gene		Pl01	6940001	6990000	-1.83	π– 50 Kb
	Pl01	11100001	11150000	-0.09	XP-CLR		Pl01	6945001	6995000	0.28	Fst-50Kb		Pl01	41444021	41445569	0.07	Fst-gene by gene		Pl01	6945001	6995000	-1.36	π– 50 Kb
	Pl01	11105001	11155000	-0.09	XP-CLR		Pl01	6950001	7000000	0.3	Fst-50Kb		Pl01	41450917	41456200	0.04	Fst-gene by gene		Pl01	6950001	7000000	-1.65	π– 50 Kb
	Pl01	11110001	11160000	-0.09	XP-CLR		Pl01	6955001	7005000	0.02	Fst-50Kb		Pl01	41475242	41478566	0.05	Fst-gene by gene		Pl01	6955001	7005000	-0.38	π– 50 Kb
	Pl01	11115001	11165000	-0.09	XP-CLR		Pl01	6960001	7010000	0.02	Fst-50Kb		Pl01	41496338	41498152	0.13	Fst-gene by gene		Pl01	6960001	7010000	-0.38	π– 50 Kb
	Pl01	11120001	11170000	-0.09	XP-CLR		Pl01	6965001	7015000	0.06	Fst-50Kb		Pl01	41502192	41506566	0.06	Fst-gene by gene		Pl01	6965001	7015000	-0.04	π– 50 Kb
	Pl01	11125001	11175000	-0.09	XP-CLR		Pl01	6970001	7020000	0.06	Fst-50Kb		Pl01	41512851	41515507	0.14	Fst-gene by gene		Pl01	6970001	7020000	-0.04	π– 50 Kb
	Pl01	11130001	11180000	-0.09	XP-CLR		Pl01	6975001	7025000	0.06	Fst-50Kb		Pl01	41526674	41527327	0.14	Fst-gene by gene		Pl01	6975001	7025000	0.1	π– 50 Kb
	Pl01	11135001	11185000	-0.09	XP-CLR		Pl01	6980001	7030000	0.06	Fst-50Kb		Pl01	41530865	41548235	0.07	Fst-gene by gene		Pl01	6980001	7030000	-0.04	π– 50 Kb
	Pl01	11140001	11190000	-0.09	XP-CLR		Pl01	6985001	7035000	0.06	Fst-50Kb		Pl01	41539802	41540485	0.05	Fst-gene by gene		Pl01	6985001	7035000	-0.44	π– 50 Kb
	Pl01	11145001	11195000	-0.09	XP-CLR		Pl01	6990001	7040000	0.08	Fst-50Kb		Pl01	41554453	41555082	0	Fst-gene by gene		Pl01	6990001	7040000	-0.34	π– 50 Kb
	Pl01	11150001	11200000	-0.09	XP-CLR		Pl01	6995001	7045000	0.09	Fst-50Kb		Pl01	41568370	41569251	0.14	Fst-gene by gene		Pl01	6995001	7045000	-0.36	π– 50 Kb
	Pl01	11155001	11205000	-0.09	XP-CLR		Pl01	7000001	7050000	0.09	Fst-50Kb		Pl01	41572318	41572770	0.15	Fst-gene by gene		Pl01	7000001	7050000	-0.31	π– 50 Kb
	Pl01	11160001	11210000	-0.09	XP-CLR		Pl01	7005001	7055000	0.11	Fst-50Kb		Pl01	41585097	41586324	0.15	Fst-gene by gene		Pl01	7005001	7055000	-0.33	π– 50 Kb
	Pl01	11165001	11215000	-0.09	XP-CLR		Pl01	7010001	7060000	0.11	Fst-50Kb		Pl01	41587429	41590665	0.09	Fst-gene by gene		Pl01	7010001	7060000	-0.33	π– 50 Kb
	Pl01	11170001	11220000	-0.09	XP-CLR		Pl01	7015001	7065000	0.1	Fst-50Kb		Pl01	41597736	41601368	0.13	Fst-gene by gene		Pl01	7015001	7065000	-0.46	π– 50 Kb
	Pl01	11175001	11225000	-0.09	XP-CLR		Pl01	7020001	7070000	0.1	Fst-50Kb		Pl01	41611839	41619593	0.46	Fst-gene by gene		Pl01	7020001	7070000	-0.46	π– 50 Kb
	Pl01	11180001	11230000	-0.09	XP-CLR		Pl01	7025001	7075000	0.1	Fst-50Kb		Pl01	41634192	41636279	0.4	Fst-gene by gene		Pl01	7025001	7075000	-0.46	π– 50 Kb
	Pl01	11185001	11235000	-0.09	XP-CLR		Pl01	7030001	7080000	0.1	Fst-50Kb		Pl01	41678410	41681900	0.55	Fst-gene by gene		Pl01	7030001	7080000	-0.41	π– 50 Kb
	Pl01	11190001	11240000	-0.09	XP-CLR		Pl01	7035001	7085000	0.11	Fst-50Kb		Pl01	41682703	41683415	0	Fst-gene by gene		Pl01	7035001	7085000	-0.58	π– 50 Kb
	Pl01	11195001	11245000	-0.09	XP-CLR		Pl01	7040001	7090000	0.12	Fst-50Kb		Pl01	41689027	41691259	0.48	Fst-gene by gene		Pl01	7040001	7090000	-1	π– 50 Kb
	Pl01	11200001	11250000	-0.09	XP-CLR		Pl01	7045001	7095000	0.11	Fst-50Kb		Pl01	41706928	41708130	0.09	Fst-gene by gene		Pl01	7045001	7095000	-1.59	π– 50 Kb
	Pl01	11205001	11255000	-0.09	XP-CLR		Pl01	7050001	7100000	0.11	Fst-50Kb		Pl01	41714461	41715243	0.28	Fst-gene by gene		Pl01	7050001	7100000	-1.59	π– 50 Kb
	Pl01	11210001	11260000	-0.09	XP-CLR		Pl01	7055001	7105000	0.11	Fst-50Kb		Pl01	41718056	41734580	0.49	Fst-gene by gene		Pl01	7055001	7105000	-1.79	π– 50 Kb
	Pl01	11215001	11265000	-0.09	XP-CLR		Pl01	7060001	7110000	0.11	Fst-50Kb		Pl01	41738355	41739732	0.57	Fst-gene by gene		Pl01	7060001	7110000	-1.79	π– 50 Kb
	Pl01	11220001	11270000	-0.09	XP-CLR		Pl01	7065001	7115000	0.11	Fst-50Kb		Pl01	41747395	41749182	0.46	Fst-gene by gene		Pl01	7065001	7115000	-1.79	π– 50 Kb
	Pl01	11225001	11275000	-0.09	XP-CLR		Pl01	7070001	7120000	0.1	Fst-50Kb		Pl01	41750269	41756832	0.46	Fst-gene by gene		Pl01	7070001	7120000	-2.29	π– 50 Kb
	Pl01	11230001	11280000	-0.09	XP-CLR		Pl01	7075001	7125000	0.1	Fst-50Kb		Pl01	41757599	41761061	0.37	Fst-gene by gene		Pl01	7075001	7125000	-2.29	π– 50 Kb
	Pl01	11235001	11285000	-0.09	XP-CLR		Pl01	7080001	7130000	0.09	Fst-50Kb		Pl01	41762894	41766632	0.38	Fst-gene by gene		Pl01	7080001	7130000	-1.83	π– 50 Kb
	Pl01	11240001	11290000	-0.09	XP-CLR		Pl01	7085001	7135000	0.1	Fst-50Kb		Pl01	41781676	41782827	0.14	Fst-gene by gene		Pl01	7085001	7135000	-0.55	π– 50 Kb
	Pl01	11245001	11295000	-0.09	XP-CLR		Pl01	7090001	7140000	0.11	Fst-50Kb		Pl01	41791390	41791905	0.28	Fst-gene by gene		Pl01	7090001	7140000	-0.56	π– 50 Kb
	Pl01	11250001	11300000	-0.09	XP-CLR		Pl01	7095001	7145000	0.11	Fst-50Kb		Pl01	41804216	41811776	0.53	Fst-gene by gene		Pl01	7095001	7145000	-0.51	π– 50 Kb
	Pl01	11255001	11305000	-0.09	XP-CLR		Pl01	7100001	7150000	0.11	Fst-50Kb		Pl01	41813984	41817122	0.33	Fst-gene by gene		Pl01	7100001	7150000	-0.87	π– 50 Kb
	Pl01	11260001	11310000	-0.09	XP-CLR		Pl01	7105001	7155000	0.12	Fst-50Kb		Pl01	41826738	41831766	0.38	Fst-gene by gene		Pl01	7105001	7155000	-1.05	π– 50 Kb
	Pl01	11265001	11315000	-0.09	XP-CLR		Pl01	7110001	7160000	0.12	Fst-50Kb		Pl01	41832545	41834765	0.43	Fst-gene by gene		Pl01	7110001	7160000	-1	π– 50 Kb
	Pl01	11270001	11320000	-0.09	XP-CLR		Pl01	7115001	7165000	0.14	Fst-50Kb		Pl01	41846091	41848869	0.21	Fst-gene by gene		Pl01	7115001	7165000	-0.92	π– 50 Kb
	Pl01	11275001	11325000	-0.09	XP-CLR		Pl01	7120001	7170000	0.14	Fst-50Kb		Pl01	41852962	41855592	0.34	Fst-gene by gene		Pl01	7120001	7170000	-0.95	π– 50 Kb
	Pl01	11280001	11330000	-0.09	XP-CLR		Pl01	7125001	7175000	0.14	Fst-50Kb		Pl01	41859211	41862779	0.15	Fst-gene by gene		Pl01	7125001	7175000	-0.94	π– 50 Kb
	Pl01	11285001	11335000	-0.09	XP-CLR		Pl01	7130001	7180000	0.15	Fst-50Kb		Pl01	41869898	41871193	0.1	Fst-gene by gene		Pl01	7130001	7180000	-0.92	π– 50 Kb
	Pl01	11290001	11340000	-0.09	XP-CLR		Pl01	7135001	7185000	0.16	Fst-50Kb		Pl01	41875745	41876298	0.11	Fst-gene by gene		Pl01	7135001	7185000	-1.34	π– 50 Kb
	Pl01	11295001	11345000	-0.09	XP-CLR		Pl01	7140001	7190000	0.16	Fst-50Kb		Pl01	41877794	41880256	0.15	Fst-gene by gene		Pl01	7140001	7190000	-1.52	π– 50 Kb
	Pl01	11300001	11350000	-0.09	XP-CLR		Pl01	7145001	7195000	0.16	Fst-50Kb		Pl01	41883024	41891070	0.3	Fst-gene by gene		Pl01	7145001	7195000	-1.52	π– 50 Kb
	Pl01	11305001	11355000	-0.09	XP-CLR		Pl01	7150001	7200000	0.17	Fst-50Kb		Pl01	41902399	41909032	0.33	Fst-gene by gene		Pl01	7150001	7200000	-1.24	π– 50 Kb
	Pl01	11310001	11360000	-0.09	XP-CLR		Pl01	7155001	7205000	0.19	Fst-50Kb		Pl01	41909586	41912779	0.29	Fst-gene by gene		Pl01	7155001	7205000	-0.68	π– 50 Kb
	Pl01	11315001	11365000	-0.09	XP-CLR		Pl01	7160001	7210000	0.18	Fst-50Kb		Pl01	41917421	41920227	0.39	Fst-gene by gene		Pl01	7160001	7210000	-0.88	π– 50 Kb
	Pl01	11320001	11370000	-0.09	XP-CLR		Pl01	7165001	7215000	0.14	Fst-50Kb		Pl01	41927285	41930648	0.3	Fst-gene by gene		Pl01	7165001	7215000	-1.11	π– 50 Kb
	Pl01	11325001	11375000	-0.09	XP-CLR		Pl01	7170001	7220000	0.1	Fst-50Kb		Pl01	41943951	41954147	0.23	Fst-gene by gene		Pl01	7170001	7220000	-0.69	π– 50 Kb
	Pl01	11330001	11380000	-0.09	XP-CLR		Pl01	7175001	7225000	0.1	Fst-50Kb		Pl01	41955696	41959113	0.16	Fst-gene by gene		Pl01	7175001	7225000	-0.75	π– 50 Kb
	Pl01	11335001	11385000	-0.09	XP-CLR		Pl01	7180001	7230000	0.09	Fst-50Kb		Pl01	41965366	41966537	0.22	Fst-gene by gene		Pl01	7180001	7230000	-0.73	π– 50 Kb
	Pl01	11340001	11390000	-0.09	XP-CLR		Pl01	7185001	7235000	0.09	Fst-50Kb		Pl01	41970826	41973680	0.2	Fst-gene by gene		Pl01	7185001	7235000	-0.73	π– 50 Kb
	Pl01	11345001	11395000	-0.09	XP-CLR		Pl01	7190001	7240000	0.09	Fst-50Kb		Pl01	41975160	41975681	0.02	Fst-gene by gene		Pl01	7190001	7240000	-0.73	π– 50 Kb
	Pl01	11350001	11400000	-0.09	XP-CLR		Pl01	7195001	7245000	0.09	Fst-50Kb		Pl01	41978249	41981851	0.21	Fst-gene by gene		Pl01	7195001	7245000	-0.83	π– 50 Kb
	Pl01	11355001	11405000	-0.09	XP-CLR		Pl01	7200001	7250000	0.1	Fst-50Kb		Pl01	41982061	41982327	0	Fst-gene by gene		Pl01	7200001	7250000	-0.72	π– 50 Kb
	Pl01	11360001	11410000	-0.09	XP-CLR		Pl01	7205001	7255000	0.09	Fst-50Kb		Pl01	41983620	41988459	0.17	Fst-gene by gene		Pl01	7205001	7255000	-1.03	π– 50 Kb
	Pl01	11365001	11415000	-0.09	XP-CLR		Pl01	7210001	7260000	0.09	Fst-50Kb		Pl01	41989063	41992055	0.24	Fst-gene by gene		Pl01	7210001	7260000	-0.79	π– 50 Kb
	Pl01	11370001	11420000	-0.09	XP-CLR		Pl01	7215001	7265000	0.09	Fst-50Kb		Pl01	41994188	41995962	0.3	Fst-gene by gene		Pl01	7215001	7265000	-0.92	π– 50 Kb
	Pl01	11375001	11425000	-0.09	XP-CLR		Pl01	7220001	7270000	0.11	Fst-50Kb		Pl01	41997921	42009337	0.23	Fst-gene by gene		Pl01	7220001	7270000	-1.08	π– 50 Kb
	Pl01	11380001	11430000	-0.09	XP-CLR		Pl01	7225001	7275000	0.12	Fst-50Kb		Pl01	42011710	42015640	0.26	Fst-gene by gene		Pl01	7225001	7275000	-1.27	π– 50 Kb
	Pl01	11385001	11435000	-0.09	XP-CLR		Pl01	7230001	7280000	0.11	Fst-50Kb		Pl01	42020238	42021176	0.09	Fst-gene by gene		Pl01	7230001	7280000	-1.96	π– 50 Kb
	Pl01	11390001	11440000	-0.09	XP-CLR		Pl01	7235001	7285000	0.11	Fst-50Kb		Pl01	42026935	42039802	0.25	Fst-gene by gene		Pl01	7235001	7285000	-2.57	π– 50 Kb
	Pl01	11395001	11445000	-0.09	XP-CLR		Pl01	7240001	7290000	0.12	Fst-50Kb		Pl01	42044576	42050037	0.29	Fst-gene by gene		Pl01	7240001	7290000	-3.23	π– 50 Kb
	Pl01	11400001	11450000	-0.09	XP-CLR		Pl01	7245001	7295000	0.11	Fst-50Kb		Pl01	42051061	42055238	0.36	Fst-gene by gene		Pl01	7245001	7295000	-3.17	π– 50 Kb
	Pl01	11405001	11455000	-0.09	XP-CLR		Pl01	7250001	7300000	0.12	Fst-50Kb		Pl01	42059159	42062069	0.24	Fst-gene by gene		Pl01	7250001	7300000	-3.2	π– 50 Kb
	Pl01	11410001	11460000	-0.09	XP-CLR		Pl01	7255001	7305000	0.12	Fst-50Kb		Pl01	42067422	42069249	0.18	Fst-gene by gene		Pl01	7255001	7305000	-3.19	π– 50 Kb
	Pl01	11415001	11465000	-0.09	XP-CLR		Pl01	7260001	7310000	0.13	Fst-50Kb		Pl01	42080202	42085517	0.31	Fst-gene by gene		Pl01	7260001	7310000	-2.72	π– 50 Kb
	Pl01	11420001	11470000	-0.09	XP-CLR		Pl01	7265001	7315000	0.13	Fst-50Kb		Pl01	42098153	42107886	0.19	Fst-gene by gene		Pl01	7265001	7315000	-2.58	π– 50 Kb
	Pl01	11425001	11475000	-0.09	XP-CLR		Pl01	7270001	7320000	0.16	Fst-50Kb		Pl01	42109752	42113220	0.11	Fst-gene by gene		Pl01	7270001	7320000	-1.4	π– 50 Kb
	Pl01	11430001	11480000	-0.09	XP-CLR		Pl01	7275001	7325000	0.19	Fst-50Kb		Pl01	42116191	42117536	0.14	Fst-gene by gene		Pl01	7275001	7325000	-0.89	π– 50 Kb
	Pl01	11435001	11485000	-0.09	XP-CLR		Pl01	7280001	7330000	0.19	Fst-50Kb		Pl01	42125616	42129013	0.04	Fst-gene by gene		Pl01	7280001	7330000	-0.81	π– 50 Kb
	Pl01	11440001	11490000	-0.09	XP-CLR		Pl01	7285001	7335000	0.2	Fst-50Kb		Pl01	42131755	42132135	0.14	Fst-gene by gene		Pl01	7285001	7335000	-0.6	π– 50 Kb
	Pl01	11445001	11495000	-0.09	XP-CLR		Pl01	7290001	7340000	0.2	Fst-50Kb		Pl01	42136807	42142568	0.16	Fst-gene by gene		Pl01	7290001	7340000	-0.34	π– 50 Kb
	Pl01	11450001	11500000	-0.09	XP-CLR		Pl01	7295001	7345000	0.21	Fst-50Kb		Pl01	42148839	42153134	0.23	Fst-gene by gene		Pl01	7295001	7345000	-0.35	π– 50 Kb
	Pl01	11455001	11505000	-0.09	XP-CLR		Pl01	7300001	7350000	0.21	Fst-50Kb		Pl01	42154110	42156985	0.2	Fst-gene by gene		Pl01	7300001	7350000	-0.47	π– 50 Kb
	Pl01	11460001	11510000	-0.09	XP-CLR		Pl01	7305001	7355000	0.21	Fst-50Kb		Pl01	42157475	42158592	0	Fst-gene by gene		Pl01	7305001	7355000	-0.59	π– 50 Kb
	Pl01	11465001	11515000	-0.09	XP-CLR		Pl01	7310001	7360000	0.22	Fst-50Kb		Pl01	42158746	42166995	0.22	Fst-gene by gene		Pl01	7310001	7360000	-0.55	π– 50 Kb
	Pl01	11470001	11520000	-0.09	XP-CLR		Pl01	7315001	7365000	0.22	Fst-50Kb		Pl01	42187249	42191859	0.07	Fst-gene by gene		Pl01	7315001	7365000	-0.55	π– 50 Kb
	Pl01	11475001	11525000	-0.09	XP-CLR		Pl01	7320001	7370000	0.22	Fst-50Kb		Pl01	42201278	42203654	0.1	Fst-gene by gene		Pl01	7320001	7370000	-0.72	π– 50 Kb
	Pl01	11480001	11530000	-0.09	XP-CLR		Pl01	7325001	7375000	0.2	Fst-50Kb		Pl01	42208528	42210476	-0.11	Fst-gene by gene		Pl01	7325001	7375000	-1.1	π– 50 Kb
	Pl01	11485001	11535000	-0.09	XP-CLR		Pl01	7330001	7380000	0.21	Fst-50Kb		Pl01	42225283	42229056	0.58	Fst-gene by gene		Pl01	7330001	7380000	-1.05	π– 50 Kb
	Pl01	11490001	11540000	-0.09	XP-CLR		Pl01	7335001	7385000	0.21	Fst-50Kb		Pl01	42238003	42241826	0.34	Fst-gene by gene		Pl01	7335001	7385000	-1	π– 50 Kb
	Pl01	11495001	11545000	-0.09	XP-CLR		Pl01	7340001	7390000	0.21	Fst-50Kb		Pl01	42244288	42245485	0.35	Fst-gene by gene		Pl01	7340001	7390000	-1.28	π– 50 Kb
	Pl01	11500001	11550000	-0.09	XP-CLR		Pl01	7345001	7395000	0.19	Fst-50Kb		Pl01	42250653	42256588	0.17	Fst-gene by gene		Pl01	7345001	7395000	-0.99	π– 50 Kb
	Pl01	11505001	11555000	-0.09	XP-CLR		Pl01	7350001	7400000	0.19	Fst-50Kb		Pl01	42259854	42260945	0.41	Fst-gene by gene		Pl01	7350001	7400000	-0.82	π– 50 Kb
	Pl01	11510001	11560000	-0.09	XP-CLR		Pl01	7355001	7405000	0.16	Fst-50Kb		Pl01	42268817	42270684	0.31	Fst-gene by gene		Pl01	7355001	7405000	-0.51	π– 50 Kb
	Pl01	11515001	11565000	-0.09	XP-CLR		Pl01	7360001	7410000	0.19	Fst-50Kb		Pl01	42271544	42271852	0	Fst-gene by gene		Pl01	7360001	7410000	-0.38	π– 50 Kb
	Pl01	11520001	11570000	-0.09	XP-CLR		Pl01	7365001	7415000	0.2	Fst-50Kb		Pl01	42278478	42281474	0	Fst-gene by gene		Pl01	7365001	7415000	-0.75	π– 50 Kb
	Pl01	11525001	11575000	-0.09	XP-CLR		Pl01	7370001	7420000	0.19	Fst-50Kb		Pl01	42289188	42289496	-0.07	Fst-gene by gene		Pl01	7370001	7420000	-0.88	π– 50 Kb
	Pl01	11530001	11580000	-0.09	XP-CLR		Pl01	7375001	7425000	0.18	Fst-50Kb		Pl01	42295300	42296567	0	Fst-gene by gene		Pl01	7375001	7425000	-1.25	π– 50 Kb
	Pl01	11535001	11585000	-0.09	XP-CLR		Pl01	7380001	7430000	0.18	Fst-50Kb		Pl01	42299409	42299801	0	Fst-gene by gene		Pl01	7380001	7430000	-1.22	π– 50 Kb
	Pl01	11540001	11590000	-0.09	XP-CLR		Pl01	7385001	7435000	0.17	Fst-50Kb		Pl01	42300785	42304328	0.85	Fst-gene by gene		Pl01	7385001	7435000	-1.49	π– 50 Kb
	Pl01	11545001	11595000	-0.09	XP-CLR		Pl01	7390001	7440000	0.17	Fst-50Kb		Pl01	42311834	42316575	0.24	Fst-gene by gene		Pl01	7390001	7440000	-1.44	π– 50 Kb
	Pl01	11550001	11600000	-0.09	XP-CLR		Pl01	7395001	7445000	0.18	Fst-50Kb		Pl01	42320602	42326194	0.32	Fst-gene by gene		Pl01	7395001	7445000	-1.73	π– 50 Kb
	Pl01	11555001	11605000	-0.09	XP-CLR		Pl01	7400001	7450000	0.18	Fst-50Kb		Pl01	42341698	42349605	0.72	Fst-gene by gene		Pl01	7400001	7450000	-1.88	π– 50 Kb
	Pl01	11560001	11610000	-0.09	XP-CLR		Pl01	7405001	7455000	0.17	Fst-50Kb		Pl01	42352116	42361812	0.65	Fst-gene by gene		Pl01	7405001	7455000	-2.45	π– 50 Kb
	Pl01	11565001	11615000	-0.09	XP-CLR		Pl01	7410001	7460000	0.16	Fst-50Kb		Pl01	42361931	42362182	0.51	Fst-gene by gene		Pl01	7410001	7460000	-3.29	π– 50 Kb
	Pl01	11570001	11620000	-0.09	XP-CLR		Pl01	7415001	7465000	0.14	Fst-50Kb		Pl01	42370514	42379000	0.53	Fst-gene by gene		Pl01	7415001	7465000	-2.67	π– 50 Kb
	Pl01	11575001	11625000	-0.09	XP-CLR		Pl01	7420001	7470000	0.14	Fst-50Kb		Pl01	42381280	42383610	0	Fst-gene by gene		Pl01	7420001	7470000	-2.81	π– 50 Kb
	Pl01	11580001	11630000	-0.09	XP-CLR		Pl01	7425001	7475000	0.19	Fst-50Kb		Pl01	42388832	42394091	0.09	Fst-gene by gene		Pl01	7425001	7475000	-2.08	π– 50 Kb
	Pl01	11585001	11635000	-0.09	XP-CLR		Pl01	7430001	7480000	0.19	Fst-50Kb		Pl01	42397524	42400806	0.59	Fst-gene by gene		Pl01	7430001	7480000	-2.39	π– 50 Kb
	Pl01	11590001	11640000	-0.09	XP-CLR		Pl01	7435001	7485000	0.2	Fst-50Kb		Pl01	42404930	42408020	0.05	Fst-gene by gene		Pl01	7435001	7485000	-1.65	π– 50 Kb
	Pl01	11595001	11645000	-0.09	XP-CLR		Pl01	7440001	7490000	0.19	Fst-50Kb		Pl01	42409205	42411074	0.59	Fst-gene by gene		Pl01	7440001	7490000	-1.43	π– 50 Kb
	Pl01	11600001	11650000	-0.09	XP-CLR		Pl01	7445001	7495000	0.19	Fst-50Kb		Pl01	42411352	42412225	0	Fst-gene by gene		Pl01	7445001	7495000	-1.67	π– 50 Kb
	Pl01	11605001	11655000	-0.09	XP-CLR		Pl01	7450001	7500000	0.19	Fst-50Kb		Pl01	42417175	42419937	-0.03	Fst-gene by gene		Pl01	7450001	7500000	-1.46	π– 50 Kb
	Pl01	11610001	11660000	-0.09	XP-CLR		Pl01	7455001	7505000	0.2	Fst-50Kb		Pl01	42426122	42430758	0.33	Fst-gene by gene		Pl01	7455001	7505000	-1.4	π– 50 Kb
	Pl01	11615001	11665000	-0.09	XP-CLR		Pl01	7460001	7510000	0.19	Fst-50Kb		Pl01	42434611	42438922	0.18	Fst-gene by gene		Pl01	7460001	7510000	-1.32	π– 50 Kb
	Pl01	11620001	11670000	-0.09	XP-CLR		Pl01	7465001	7515000	0.18	Fst-50Kb		Pl01	42441151	42441468	0	Fst-gene by gene		Pl01	7465001	7515000	-1.19	π– 50 Kb
	Pl01	11625001	11675000	-0.09	XP-CLR		Pl01	7470001	7520000	0.17	Fst-50Kb		Pl01	42443034	42447534	0.03	Fst-gene by gene		Pl01	7470001	7520000	-1.14	π– 50 Kb
	Pl01	11630001	11680000	-0.09	XP-CLR		Pl01	7475001	7525000	0.14	Fst-50Kb		Pl01	42448553	42449751	-0.07	Fst-gene by gene		Pl01	7475001	7525000	-1.27	π– 50 Kb
	Pl01	11635001	11685000	-0.09	XP-CLR		Pl01	7480001	7530000	0.12	Fst-50Kb		Pl01	42451383	42452925	0.04	Fst-gene by gene		Pl01	7480001	7530000	-1	π– 50 Kb
	Pl01	11640001	11690000	-0.09	XP-CLR		Pl01	7485001	7535000	0.1	Fst-50Kb		Pl01	42454803	42458426	0.28	Fst-gene by gene		Pl01	7485001	7535000	-0.97	π– 50 Kb
	Pl01	11645001	11695000	-0.09	XP-CLR		Pl01	7490001	7540000	0.1	Fst-50Kb		Pl01	42460619	42463732	0.12	Fst-gene by gene		Pl01	7490001	7540000	-1.23	π– 50 Kb
	Pl01	11650001	11700000	-0.09	XP-CLR		Pl01	7495001	7545000	0.09	Fst-50Kb		Pl01	42465262	42468941	0.27	Fst-gene by gene		Pl01	7495001	7545000	-1.16	π– 50 Kb
	Pl01	11655001	11705000	-0.09	XP-CLR		Pl01	7500001	7550000	0.08	Fst-50Kb		Pl01	42471045	42473732	0.14	Fst-gene by gene		Pl01	7500001	7550000	-1.44	π– 50 Kb
	Pl01	11660001	11710000	-0.09	XP-CLR		Pl01	7505001	7555000	0.08	Fst-50Kb		Pl01	42481952	42482838	0.09	Fst-gene by gene		Pl01	7505001	7555000	-1.38	π– 50 Kb
	Pl01	11665001	11715000	-0.09	XP-CLR		Pl01	7510001	7560000	0.08	Fst-50Kb		Pl01	42502831	42509790	0.26	Fst-gene by gene		Pl01	7510001	7560000	-1.47	π– 50 Kb
	Pl01	11670001	11720000	-0.09	XP-CLR		Pl01	7515001	7565000	0.07	Fst-50Kb		Pl01	42512539	42518566	0.3	Fst-gene by gene		Pl01	7515001	7565000	-1.79	π– 50 Kb
	Pl01	11675001	11725000	-0.09	XP-CLR		Pl01	7520001	7570000	0.1	Fst-50Kb		Pl01	42520916	42523599	0.16	Fst-gene by gene		Pl01	7520001	7570000	-2.69	π– 50 Kb
	Pl01	11680001	11730000	-0.09	XP-CLR		Pl01	7525001	7575000	0.1	Fst-50Kb		Pl01	42529981	42531983	0	Fst-gene by gene		Pl01	7525001	7575000	-2.69	π– 50 Kb
	Pl01	11685001	11735000	-0.09	XP-CLR		Pl01	7530001	7580000	0.1	Fst-50Kb		Pl01	42534513	42535460	0	Fst-gene by gene		Pl01	7530001	7580000	-3.02	π– 50 Kb
	Pl01	11690001	11740000	-0.09	XP-CLR		Pl01	7535001	7585000	0.1	Fst-50Kb		Pl01	42540340	42543994	0.64	Fst-gene by gene		Pl01	7535001	7585000	-3.02	π– 50 Kb
	Pl01	11695001	11745000	-0.09	XP-CLR		Pl01	7540001	7590000	0.11	Fst-50Kb		Pl01	42547204	42550700	0.06	Fst-gene by gene		Pl01	7540001	7590000	-3.43	π– 50 Kb
	Pl01	11700001	11750000	-0.09	XP-CLR		Pl01	7545001	7595000	0.12	Fst-50Kb		Pl01	42555786	42556379	0.23	Fst-gene by gene		Pl01	7545001	7595000	-4.57	π– 50 Kb
	Pl01	11705001	11755000	-0.09	XP-CLR		Pl01	7550001	7600000	0.12	Fst-50Kb		Pl01	42558873	42564570	0.53	Fst-gene by gene		Pl01	7550001	7600000	-4.02	π– 50 Kb
	Pl01	11710001	11760000	-0.09	XP-CLR		Pl01	7555001	7605000	0.12	Fst-50Kb		Pl01	42565378	42569204	0.3	Fst-gene by gene		Pl01	7555001	7605000	-4.67	π– 50 Kb
	Pl01	11715001	11765000	-0.09	XP-CLR		Pl01	7560001	7610000	0.11	Fst-50Kb		Pl01	42578441	42580316	0.08	Fst-gene by gene		Pl01	7560001	7610000	-3.74	π– 50 Kb
	Pl01	11720001	11770000	-0.09	XP-CLR		Pl01	7565001	7615000	0.11	Fst-50Kb		Pl01	42581061	42588623	0.08	Fst-gene by gene		Pl01	7565001	7615000	-3.58	π– 50 Kb
	Pl01	11725001	11775000	-0.09	XP-CLR		Pl01	7570001	7620000	0.06	Fst-50Kb		Pl01	42598121	42598534	0.23	Fst-gene by gene		Pl01	7570001	7620000	-1.28	π– 50 Kb
	Pl01	11730001	11780000	-0.09	XP-CLR		Pl01	7575001	7625000	0.06	Fst-50Kb		Pl01	42604739	42605191	0.23	Fst-gene by gene		Pl01	7575001	7625000	-1.36	π– 50 Kb
	Pl01	11735001	11785000	-0.09	XP-CLR		Pl01	7580001	7630000	0.07	Fst-50Kb		Pl01	42608842	42611241	0.48	Fst-gene by gene		Pl01	7580001	7630000	-1.25	π– 50 Kb
	Pl01	11740001	11790000	-0.09	XP-CLR		Pl01	7585001	7635000	0.05	Fst-50Kb		Pl01	42615774	42616442	-0.02	Fst-gene by gene		Pl01	7585001	7635000	-1.29	π– 50 Kb
	Pl01	11745001	11795000	-0.09	XP-CLR		Pl01	7590001	7640000	0.05	Fst-50Kb		Pl01	42618544	42620341	0.15	Fst-gene by gene		Pl01	7590001	7640000	-1.17	π– 50 Kb
	Pl01	11750001	11800000	-0.09	XP-CLR		Pl01	7595001	7645000	0.05	Fst-50Kb		Pl01	42626044	42627006	0.2	Fst-gene by gene		Pl01	7595001	7645000	-1.2	π– 50 Kb
	Pl01	11755001	11805000	-0.09	XP-CLR		Pl01	7600001	7650000	0.04	Fst-50Kb		Pl01	42632007	42641902	0.3	Fst-gene by gene		Pl01	7600001	7650000	-1.21	π– 50 Kb
	Pl01	11760001	11810000	-0.09	XP-CLR		Pl01	7605001	7655000	0.04	Fst-50Kb		Pl01	42644917	42648752	0.31	Fst-gene by gene		Pl01	7605001	7655000	-1.13	π– 50 Kb
	Pl01	11765001	11815000	-0.09	XP-CLR		Pl01	7610001	7660000	0.04	Fst-50Kb		Pl01	42662122	42664139	0.09	Fst-gene by gene		Pl01	7610001	7660000	-1.24	π– 50 Kb
	Pl01	11770001	11820000	-0.09	XP-CLR		Pl01	7615001	7665000	0.04	Fst-50Kb		Pl01	42679068	42680752	0.33	Fst-gene by gene		Pl01	7615001	7665000	-1.26	π– 50 Kb
	Pl01	11775001	11825000	-0.09	XP-CLR		Pl01	7620001	7670000	0.05	Fst-50Kb		Pl01	42683188	42685073	0.22	Fst-gene by gene		Pl01	7620001	7670000	-1.67	π– 50 Kb
	Pl01	11780001	11830000	-0.09	XP-CLR		Pl01	7625001	7675000	0.05	Fst-50Kb		Pl01	42693890	42698049	0.22	Fst-gene by gene		Pl01	7625001	7675000	-1.55	π– 50 Kb
	Pl01	11785001	11835000	-0.09	XP-CLR		Pl01	7630001	7680000	0.04	Fst-50Kb		Pl01	42702432	42705042	0.21	Fst-gene by gene		Pl01	7630001	7680000	-1.59	π– 50 Kb
	Pl01	11790001	11840000	-0.09	XP-CLR		Pl01	7635001	7685000	0.06	Fst-50Kb		Pl01	42706585	42711946	0.26	Fst-gene by gene		Pl01	7635001	7685000	-2.52	π– 50 Kb
	Pl01	11795001	11845000	-0.09	XP-CLR		Pl01	7640001	7690000	0.07	Fst-50Kb		Pl01	42731309	42741101	0.25	Fst-gene by gene		Pl01	7640001	7690000	-3.61	π– 50 Kb
	Pl01	11800001	11850000	-0.09	XP-CLR		Pl01	7645001	7695000	0.12	Fst-50Kb		Pl01	42756377	42757608	0.23	Fst-gene by gene		Pl01	7645001	7695000	-4	π– 50 Kb
	Pl01	11805001	11855000	-0.09	XP-CLR		Pl01	7650001	7700000	0.12	Fst-50Kb		Pl01	42765145	42768772	0.21	Fst-gene by gene		Pl01	7650001	7700000	-3.31	π– 50 Kb
	Pl01	11810001	11860000	-0.09	XP-CLR		Pl01	7655001	7705000	0.14	Fst-50Kb		Pl01	42776960	42779886	0.01	Fst-gene by gene		Pl01	7655001	7705000	-4.03	π– 50 Kb
	Pl01	11815001	11865000	-0.09	XP-CLR		Pl01	7660001	7710000	0.15	Fst-50Kb		Pl01	42782057	42788386	0.26	Fst-gene by gene		Pl01	7660001	7710000	-3.15	π– 50 Kb
	Pl01	11820001	11870000	-0.09	XP-CLR		Pl01	7665001	7715000	0.15	Fst-50Kb		Pl01	42790165	42795800	0.26	Fst-gene by gene		Pl01	7665001	7715000	-2.61	π– 50 Kb
	Pl01	11825001	11875000	-0.09	XP-CLR		Pl01	7670001	7720000	0.15	Fst-50Kb		Pl01	42814883	42819232	0.12	Fst-gene by gene		Pl01	7670001	7720000	-2.61	π– 50 Kb
	Pl01	11830001	11880000	-0.09	XP-CLR		Pl01	7675001	7725000	0.15	Fst-50Kb		Pl01	42824026	42827785	0.27	Fst-gene by gene		Pl01	7675001	7725000	-2.56	π– 50 Kb
	Pl01	11835001	11885000	-0.09	XP-CLR		Pl01	7680001	7730000	0.15	Fst-50Kb		Pl01	42829144	42832102	0.19	Fst-gene by gene		Pl01	7680001	7730000	-2.74	π– 50 Kb
	Pl01	11840001	11890000	-0.09	XP-CLR		Pl01	7685001	7735000	0.15	Fst-50Kb		Pl01	42834320	42838750	0.18	Fst-gene by gene		Pl01	7685001	7735000	-1.74	π– 50 Kb
	Pl01	11845001	11895000	-0.09	XP-CLR		Pl01	7690001	7740000	0.15	Fst-50Kb		Pl01	42840145	42844979	0.33	Fst-gene by gene		Pl01	7690001	7740000	-1.52	π– 50 Kb
	Pl01	11850001	11900000	-0.09	XP-CLR		Pl01	7695001	7745000	0.14	Fst-50Kb		Pl01	42847323	42849465	0.39	Fst-gene by gene		Pl01	7695001	7745000	-1.02	π– 50 Kb
	Pl01	11855001	11905000	-0.09	XP-CLR		Pl01	7700001	7750000	0.14	Fst-50Kb		Pl01	42854233	42855201	0	Fst-gene by gene		Pl01	7700001	7750000	-0.94	π– 50 Kb
	Pl01	11860001	11910000	-0.09	XP-CLR		Pl01	7705001	7755000	0.14	Fst-50Kb		Pl01	42859644	42860786	0.13	Fst-gene by gene		Pl01	7705001	7755000	-1	π– 50 Kb
	Pl01	11865001	11915000	-0.09	XP-CLR		Pl01	7710001	7760000	0.14	Fst-50Kb		Pl01	42861593	42862823	0.16	Fst-gene by gene		Pl01	7710001	7760000	-1.15	π– 50 Kb
	Pl01	11870001	11920000	-0.09	XP-CLR		Pl01	7715001	7765000	0.13	Fst-50Kb		Pl01	42869708	42870299	-0.06	Fst-gene by gene		Pl01	7715001	7765000	-1.05	π– 50 Kb
	Pl01	11875001	11925000	-0.09	XP-CLR		Pl01	7720001	7770000	0.15	Fst-50Kb		Pl01	42877417	42877989	0.08	Fst-gene by gene		Pl01	7720001	7770000	-1.21	π– 50 Kb
	Pl01	11880001	11930000	-0.09	XP-CLR		Pl01	7725001	7775000	0.14	Fst-50Kb		Pl01	42882932	42887251	0	Fst-gene by gene		Pl01	7725001	7775000	-0.9	π– 50 Kb
	Pl01	11885001	11935000	-0.09	XP-CLR		Pl01	7730001	7780000	0.15	Fst-50Kb		Pl01	42893373	42898470	0.29	Fst-gene by gene		Pl01	7730001	7780000	-0.95	π– 50 Kb
	Pl01	11890001	11940000	-0.09	XP-CLR		Pl01	7735001	7785000	0.14	Fst-50Kb		Pl01	42902569	42906066	0.12	Fst-gene by gene		Pl01	7735001	7785000	-0.95	π– 50 Kb
	Pl01	11895001	11945000	-0.09	XP-CLR		Pl01	7740001	7790000	0.13	Fst-50Kb		Pl01	42915726	42919278	0.7	Fst-gene by gene		Pl01	7740001	7790000	-1.12	π– 50 Kb
	Pl01	11900001	11950000	-0.09	XP-CLR		Pl01	7745001	7795000	0.13	Fst-50Kb		Pl01	42928430	42933224	0.24	Fst-gene by gene		Pl01	7745001	7795000	-1.12	π– 50 Kb
	Pl01	11905001	11955000	-0.09	XP-CLR		Pl01	7750001	7800000	0.13	Fst-50Kb		Pl01	42939504	42940094	0	Fst-gene by gene		Pl01	7750001	7800000	-1.25	π– 50 Kb
	Pl01	11910001	11960000	-0.09	XP-CLR		Pl01	7755001	7805000	0.13	Fst-50Kb		Pl01	42945298	42945795	0.32	Fst-gene by gene		Pl01	7755001	7805000	-1.19	π– 50 Kb
	Pl01	11915001	11965000	-0.09	XP-CLR		Pl01	7760001	7810000	0.13	Fst-50Kb		Pl01	42951623	42953843	0.48	Fst-gene by gene		Pl01	7760001	7810000	-1.19	π– 50 Kb
	Pl01	11920001	11970000	-0.09	XP-CLR		Pl01	7765001	7815000	0.15	Fst-50Kb		Pl01	42953977	42963006	0.37	Fst-gene by gene		Pl01	7765001	7815000	-1.44	π– 50 Kb
	Pl01	11925001	11975000	-0.09	XP-CLR		Pl01	7770001	7820000	0.12	Fst-50Kb		Pl01	42964071	42969193	0.29	Fst-gene by gene		Pl01	7770001	7820000	-1.61	π– 50 Kb
	Pl01	11930001	11980000	-0.09	XP-CLR		Pl01	7775001	7825000	0.13	Fst-50Kb		Pl01	42970370	42977739	0.34	Fst-gene by gene		Pl01	7775001	7825000	-2.34	π– 50 Kb
	Pl01	11935001	11985000	-0.09	XP-CLR		Pl01	7780001	7830000	0.12	Fst-50Kb		Pl01	42981408	42981770	0.26	Fst-gene by gene		Pl01	7780001	7830000	-2.6	π– 50 Kb
	Pl01	11940001	11990000	-0.09	XP-CLR		Pl01	7785001	7835000	0.13	Fst-50Kb		Pl01	42989906	42991317	0.78	Fst-gene by gene		Pl01	7785001	7835000	-5.15	π– 50 Kb
	Pl01	11945001	11995000	-0.09	XP-CLR		Pl01	7790001	7840000	0.13	Fst-50Kb		Pl01	42998375	42998773	0.11	Fst-gene by gene		Pl01	7790001	7840000	-5.55	π– 50 Kb
	Pl01	11950001	12000000	-0.09	XP-CLR		Pl01	7795001	7845000	0.13	Fst-50Kb		Pl01	43008940	43015620	0.11	Fst-gene by gene		Pl01	7795001	7845000	-5.55	π– 50 Kb
	Pl01	11955001	12005000	-0.09	XP-CLR		Pl01	7800001	7850000	0.13	Fst-50Kb		Pl01	43017117	43017311	0	Fst-gene by gene		Pl01	7800001	7850000	-5.55	π– 50 Kb
	Pl01	11960001	12010000	-0.09	XP-CLR		Pl01	7805001	7855000	0.13	Fst-50Kb		Pl01	43020615	43022826	0.36	Fst-gene by gene		Pl01	7805001	7855000	-5.26	π– 50 Kb
	Pl01	11965001	12015000	-0.09	XP-CLR		Pl01	7810001	7860000	0.13	Fst-50Kb		Pl01	43028420	43034570	0.14	Fst-gene by gene		Pl01	7810001	7860000	-5.91	π– 50 Kb
	Pl01	11970001	12020000	-0.09	XP-CLR		Pl01	7815001	7865000	0.09	Fst-50Kb		Pl01	43040572	43042875	0.11	Fst-gene by gene		Pl01	7815001	7865000	-7.08	π– 50 Kb
	Pl01	11975001	12025000	-0.09	XP-CLR		Pl01	7820001	7870000	0.09	Fst-50Kb		Pl01	43046536	43047405	0.16	Fst-gene by gene		Pl01	7820001	7870000	-9.45	π– 50 Kb
	Pl01	11980001	12030000	-0.09	XP-CLR		Pl01	7825001	7875000	0.09	Fst-50Kb		Pl01	43051308	43052622	0.13	Fst-gene by gene		Pl01	7825001	7875000	-9.45	π– 50 Kb
	Pl01	11985001	12035000	-0.09	XP-CLR		Pl01	7830001	7880000	0.12	Fst-50Kb		Pl01	43057728	43058922	0.42	Fst-gene by gene		Pl01	7830001	7880000	-7.13	π– 50 Kb
	Pl01	11990001	12040000	-0.09	XP-CLR		Pl01	7835001	7885000	0.12	Fst-50Kb		Pl01	43068045	43071009	0.14	Fst-gene by gene		Pl01	7835001	7885000	-7.52	π– 50 Kb
	Pl01	11995001	12045000	-0.09	XP-CLR		Pl01	7840001	7890000	0.13	Fst-50Kb		Pl01	43074210	43074854	0.53	Fst-gene by gene		Pl01	7840001	7890000	-2.14	π– 50 Kb
	Pl01	12000001	12050000	-0.09	XP-CLR		Pl01	7845001	7895000	0.13	Fst-50Kb		Pl01	43076943	43081376	0.33	Fst-gene by gene		Pl01	7845001	7895000	-2.32	π– 50 Kb
	Pl01	12005001	12055000	-0.09	XP-CLR		Pl01	7850001	7900000	0.13	Fst-50Kb		Pl01	43088465	43093011	0.16	Fst-gene by gene		Pl01	7850001	7900000	-2.04	π– 50 Kb
	Pl01	12010001	12060000	-0.09	XP-CLR		Pl01	7855001	7905000	0.13	Fst-50Kb		Pl01	43095671	43113168	0.54	Fst-gene by gene		Pl01	7855001	7905000	-2	π– 50 Kb
	Pl01	12015001	12065000	-0.09	XP-CLR		Pl01	7860001	7910000	0.14	Fst-50Kb		Pl01	43116422	43120506	0.5	Fst-gene by gene		Pl01	7860001	7910000	-2.16	π– 50 Kb
	Pl01	12020001	12070000	-0.09	XP-CLR		Pl01	7865001	7915000	0.14	Fst-50Kb		Pl01	43124090	43128122	0.54	Fst-gene by gene		Pl01	7865001	7915000	-2.09	π– 50 Kb
	Pl01	12025001	12075000	-0.09	XP-CLR		Pl01	7870001	7920000	0.16	Fst-50Kb		Pl01	43143550	43145483	-0.04	Fst-gene by gene		Pl01	7870001	7920000	-2.2	π– 50 Kb
	Pl01	12030001	12080000	-0.09	XP-CLR		Pl01	7875001	7925000	0.18	Fst-50Kb		Pl01	43146150	43155341	0.09	Fst-gene by gene		Pl01	7875001	7925000	-2.01	π– 50 Kb
	Pl01	12035001	12085000	-0.09	XP-CLR		Pl01	7880001	7930000	0.19	Fst-50Kb		Pl01	43160256	43163046	0.14	Fst-gene by gene		Pl01	7880001	7930000	-1.93	π– 50 Kb
	Pl01	12040001	12090000	-0.09	XP-CLR		Pl01	7885001	7935000	0.22	Fst-50Kb		Pl01	43167380	43171214	0.17	Fst-gene by gene		Pl01	7885001	7935000	-1.01	π– 50 Kb
	Pl01	12045001	12095000	-0.09	XP-CLR		Pl01	7890001	7940000	0.23	Fst-50Kb		Pl01	43173071	43174604	0.14	Fst-gene by gene		Pl01	7890001	7940000	-1.34	π– 50 Kb
	Pl01	12050001	12100000	-0.09	XP-CLR		Pl01	7895001	7945000	0.24	Fst-50Kb		Pl01	43183294	43185180	0.11	Fst-gene by gene		Pl01	7895001	7945000	-1.26	π– 50 Kb
	Pl01	12055001	12105000	-0.09	XP-CLR		Pl01	7900001	7950000	0.23	Fst-50Kb		Pl01	43186965	43194247	0.13	Fst-gene by gene		Pl01	7900001	7950000	-1.27	π– 50 Kb
	Pl01	12060001	12110000	-0.09	XP-CLR		Pl01	7905001	7955000	0.23	Fst-50Kb		Pl01	43198143	43200996	0	Fst-gene by gene		Pl01	7905001	7955000	-1.27	π– 50 Kb
	Pl01	12065001	12115000	-0.09	XP-CLR		Pl01	7910001	7960000	0.25	Fst-50Kb		Pl01	43204831	43205859	0	Fst-gene by gene		Pl01	7910001	7960000	-0.96	π– 50 Kb
	Pl01	12070001	12120000	-0.09	XP-CLR		Pl01	7915001	7965000	0.25	Fst-50Kb		Pl01	43210099	43211723	-0.07	Fst-gene by gene		Pl01	7915001	7965000	-0.96	π– 50 Kb
	Pl01	12075001	12125000	-0.09	XP-CLR		Pl01	7920001	7970000	0.27	Fst-50Kb		Pl01	43220586	43221647	0	Fst-gene by gene		Pl01	7920001	7970000	-0.55	π– 50 Kb
	Pl01	12080001	12130000	-0.09	XP-CLR		Pl01	7925001	7975000	0.25	Fst-50Kb		Pl01	43244475	43246291	0.79	Fst-gene by gene		Pl01	7925001	7975000	-0.39	π– 50 Kb
	Pl01	12085001	12135000	-0.09	XP-CLR		Pl01	7930001	7980000	0.25	Fst-50Kb		Pl01	43253778	43255677	0.79	Fst-gene by gene		Pl01	7930001	7980000	-0.39	π– 50 Kb
	Pl01	12090001	12140000	-0.09	XP-CLR		Pl01	7935001	7985000	0.17	Fst-50Kb		Pl01	43256615	43261144	0	Fst-gene by gene		Pl01	7935001	7985000	-1.96	π– 50 Kb
	Pl01	12095001	12145000	-0.09	XP-CLR		Pl01	7940001	7990000	0.11	Fst-50Kb		Pl01	43261215	43262364	0	Fst-gene by gene		Pl01	7940001	7990000	-2.51	π– 50 Kb
	Pl01	12100001	12150000	-0.09	XP-CLR		Pl01	7945001	7995000	0.11	Fst-50Kb		Pl01	43274760	43279470	0.39	Fst-gene by gene		Pl01	7945001	7995000	-2.51	π– 50 Kb
	Pl01	12105001	12155000	-0.09	XP-CLR		Pl01	7950001	8000000	0.11	Fst-50Kb		Pl01	43286814	43287597	0.35	Fst-gene by gene		Pl01	7950001	8000000	-1000	π– 50 Kb
	Pl01	12110001	12160000	-0.09	XP-CLR		Pl01	7955001	8005000	0.11	Fst-50Kb		Pl01	43294445	43296688	0.29	Fst-gene by gene		Pl01	7955001	8005000	-1000	π– 50 Kb
	Pl01	12115001	12165000	-0.09	XP-CLR		Pl01	7960001	8010000	0.11	Fst-50Kb		Pl01	43321742	43323212	-0.02	Fst-gene by gene		Pl01	7960001	8010000	-1000	π– 50 Kb
	Pl01	12120001	12170000	-0.09	XP-CLR		Pl01	7965001	8015000	0.11	Fst-50Kb		Pl01	43330203	43331605	0	Fst-gene by gene		Pl01	7965001	8015000	-1000	π– 50 Kb
	Pl01	12125001	12175000	-0.09	XP-CLR		Pl01	7970001	8020000	0.11	Fst-50Kb		Pl01	43340263	43344929	0.4	Fst-gene by gene		Pl01	7970001	8020000	-1000	π– 50 Kb
	Pl01	12130001	12180000	-0.09	XP-CLR		Pl01	7975001	8025000	0.1	Fst-50Kb		Pl01	43346274	43358859	0.33	Fst-gene by gene		Pl01	7975001	8025000	-2.12	π– 50 Kb
	Pl01	12135001	12185000	-0.09	XP-CLR		Pl01	7980001	8030000	0.11	Fst-50Kb		Pl01	43381095	43383850	0.2	Fst-gene by gene		Pl01	7980001	8030000	-3.02	π– 50 Kb
	Pl01	12140001	12190000	-0.09	XP-CLR		Pl01	7985001	8035000	0.11	Fst-50Kb		Pl01	43388640	43394321	0.46	Fst-gene by gene		Pl01	7985001	8035000	-3.02	π– 50 Kb
	Pl01	12145001	12195000	-0.09	XP-CLR		Pl01	7990001	8040000	0.11	Fst-50Kb		Pl01	43396095	43398665	0.59	Fst-gene by gene		Pl01	7990001	8040000	-3.02	π– 50 Kb
	Pl01	12150001	12200000	-0.09	XP-CLR		Pl01	7995001	8045000	0.16	Fst-50Kb		Pl01	43400554	43402253	0.28	Fst-gene by gene		Pl01	7995001	8045000	-1.62	π– 50 Kb
	Pl01	12155001	12205000	-0.09	XP-CLR		Pl01	8000001	8050000	0.17	Fst-50Kb		Pl01	43404969	43422123	0.32	Fst-gene by gene		Pl01	8000001	8050000	-0.73	π– 50 Kb
	Pl01	12160001	12210000	-0.09	XP-CLR		Pl01	8005001	8055000	0.17	Fst-50Kb		Pl01	43423186	43428376	0.14	Fst-gene by gene		Pl01	8005001	8055000	-0.73	π– 50 Kb
	Pl01	12165001	12215000	-0.09	XP-CLR		Pl01	8010001	8060000	0.17	Fst-50Kb		Pl01	43430055	43430844	0.01	Fst-gene by gene		Pl01	8010001	8060000	-0.73	π– 50 Kb
	Pl01	12170001	12220000	-0.09	XP-CLR		Pl01	8015001	8065000	0.17	Fst-50Kb		Pl01	43433908	43435593	0	Fst-gene by gene		Pl01	8015001	8065000	-0.73	π– 50 Kb
	Pl01	12175001	12225000	-0.09	XP-CLR		Pl01	8020001	8070000	0.17	Fst-50Kb		Pl01	43441845	43445473	0.22	Fst-gene by gene		Pl01	8020001	8070000	-0.73	π– 50 Kb
	Pl01	12180001	12230000	-0.09	XP-CLR		Pl01	8025001	8075000	0.2	Fst-50Kb		Pl01	43449189	43451653	0	Fst-gene by gene		Pl01	8025001	8075000	-1.57	π– 50 Kb
	Pl01	12185001	12235000	-0.09	XP-CLR		Pl01	8030001	8080000	0.24	Fst-50Kb		Pl01	43455488	43461129	0.08	Fst-gene by gene		Pl01	8030001	8080000	-0.27	π– 50 Kb
	Pl01	12190001	12240000	-0.09	XP-CLR		Pl01	8035001	8085000	0.24	Fst-50Kb		Pl01	43461551	43464368	0.75	Fst-gene by gene		Pl01	8035001	8085000	-0.27	π– 50 Kb
	Pl01	12195001	12245000	-0.09	XP-CLR		Pl01	8040001	8090000	0.24	Fst-50Kb		Pl01	43467005	43472018	0.52	Fst-gene by gene		Pl01	8040001	8090000	-0.27	π– 50 Kb
	Pl01	12200001	12250000	-0.09	XP-CLR		Pl01	8045001	8095000	0	Fst-50Kb		Pl01	43473470	43478049	0.64	Fst-gene by gene		Pl01	8045001	8095000	0	π– 50 Kb
	Pl01	12205001	12255000	-0.09	XP-CLR		Pl01	8050001	8100000	0.19	Fst-50Kb		Pl01	43487114	43491122	0.7	Fst-gene by gene		Pl01	8050001	8100000	-2.58	π– 50 Kb
	Pl01	12210001	12260000	-0.09	XP-CLR		Pl01	8055001	8105000	0.19	Fst-50Kb		Pl01	43496062	43500011	0.1	Fst-gene by gene		Pl01	8055001	8105000	-2.58	π– 50 Kb
	Pl01	12215001	12265000	-0.09	XP-CLR		Pl01	8060001	8110000	0.16	Fst-50Kb		Pl01	43509915	43511198	-0.03	Fst-gene by gene		Pl01	8060001	8110000	-1.78	π– 50 Kb
	Pl01	12220001	12270000	-0.09	XP-CLR		Pl01	8065001	8115000	0.16	Fst-50Kb		Pl01	43513114	43514296	0.51	Fst-gene by gene		Pl01	8065001	8115000	-1.78	π– 50 Kb
	Pl01	12225001	12275000	-0.09	XP-CLR		Pl01	8070001	8120000	0.16	Fst-50Kb		Pl01	43523683	43527108	0.21	Fst-gene by gene		Pl01	8070001	8120000	-1.78	π– 50 Kb
	Pl01	12230001	12280000	-0.09	XP-CLR		Pl01	8075001	8125000	0.16	Fst-50Kb		Pl01	43529543	43533889	0.26	Fst-gene by gene		Pl01	8075001	8125000	-1.78	π– 50 Kb
	Pl01	12235001	12285000	-0.09	XP-CLR		Pl01	8080001	8130000	0.16	Fst-50Kb		Pl01	43554404	43556716	0.39	Fst-gene by gene		Pl01	8080001	8130000	-1.78	π– 50 Kb
	Pl01	12240001	12290000	-0.09	XP-CLR		Pl01	8085001	8135000	0.16	Fst-50Kb		Pl01	43567898	43569461	-0.01	Fst-gene by gene		Pl01	8085001	8135000	-1.78	π– 50 Kb
	Pl01	12245001	12295000	-0.09	XP-CLR		Pl01	8090001	8140000	0.14	Fst-50Kb		Pl01	43571598	43577579	0.36	Fst-gene by gene		Pl01	8090001	8140000	-4	π– 50 Kb
	Pl01	12250001	12300000	-0.09	XP-CLR		Pl01	8095001	8145000	0.14	Fst-50Kb		Pl01	43588411	43590594	0.43	Fst-gene by gene		Pl01	8095001	8145000	-4	π– 50 Kb
	Pl01	12255001	12305000	-0.09	XP-CLR		Pl01	8100001	8150000	0.11	Fst-50Kb		Pl01	43598738	43603714	0.51	Fst-gene by gene		Pl01	8100001	8150000	-7.6	π– 50 Kb
	Pl01	12260001	12310000	-0.09	XP-CLR		Pl01	8105001	8155000	0.13	Fst-50Kb		Pl01	43606102	43609980	0.15	Fst-gene by gene		Pl01	8105001	8155000	-6.21	π– 50 Kb
	Pl01	12265001	12315000	-0.09	XP-CLR		Pl01	8110001	8160000	0.14	Fst-50Kb		Pl01	43612454	43613838	0	Fst-gene by gene		Pl01	8110001	8160000	-5.1	π– 50 Kb
	Pl01	12270001	12320000	-0.09	XP-CLR		Pl01	8115001	8165000	0.15	Fst-50Kb		Pl01	43620510	43622984	0.07	Fst-gene by gene		Pl01	8115001	8165000	-2.9	π– 50 Kb
	Pl01	12275001	12325000	-0.09	XP-CLR		Pl01	8120001	8170000	0.14	Fst-50Kb		Pl01	43627599	43631498	0.67	Fst-gene by gene		Pl01	8120001	8170000	-2.9	π– 50 Kb
	Pl01	12280001	12330000	-0.09	XP-CLR		Pl01	8125001	8175000	0.14	Fst-50Kb		Pl01	43633045	43647847	0.44	Fst-gene by gene		Pl01	8125001	8175000	-2.9	π– 50 Kb
	Pl01	12285001	12335000	-0.09	XP-CLR		Pl01	8130001	8180000	0.14	Fst-50Kb		Pl01	43651523	43660715	0.46	Fst-gene by gene		Pl01	8130001	8180000	-2.83	π– 50 Kb
	Pl01	12290001	12340000	-0.09	XP-CLR		Pl01	8135001	8185000	0.14	Fst-50Kb		Pl01	43665429	43683941	0.56	Fst-gene by gene		Pl01	8135001	8185000	-2.83	π– 50 Kb
	Pl01	12295001	12345000	-0.09	XP-CLR		Pl01	8140001	8190000	0.15	Fst-50Kb		Pl01	43684696	43685795	0.3	Fst-gene by gene		Pl01	8140001	8190000	-2.3	π– 50 Kb
	Pl01	12300001	12350000	-0.09	XP-CLR		Pl01	8145001	8195000	0.15	Fst-50Kb		Pl01	43687004	43692872	0.55	Fst-gene by gene		Pl01	8145001	8195000	-2.3	π– 50 Kb
	Pl01	12305001	12355000	-0.09	XP-CLR		Pl01	8150001	8200000	0.15	Fst-50Kb		Pl01	43697057	43702348	0.65	Fst-gene by gene		Pl01	8150001	8200000	-2.09	π– 50 Kb
	Pl01	12310001	12360000	-0.09	XP-CLR		Pl01	8155001	8205000	0.15	Fst-50Kb		Pl01	43706668	43707341	0.79	Fst-gene by gene		Pl01	8155001	8205000	-1.3	π– 50 Kb
	Pl01	12315001	12365000	-0.09	XP-CLR		Pl01	8160001	8210000	0.15	Fst-50Kb		Pl01	43718360	43723096	0.17	Fst-gene by gene		Pl01	8160001	8210000	-1.74	π– 50 Kb
	Pl01	12320001	12370000	-0.09	XP-CLR		Pl01	8165001	8215000	0.14	Fst-50Kb		Pl01	43728175	43730960	0.01	Fst-gene by gene		Pl01	8165001	8215000	-2.65	π– 50 Kb
	Pl01	12325001	12375000	-0.09	XP-CLR		Pl01	8170001	8220000	0.15	Fst-50Kb		Pl01	43734850	43736394	0.18	Fst-gene by gene		Pl01	8170001	8220000	-2.88	π– 50 Kb
	Pl01	12330001	12380000	-0.09	XP-CLR		Pl01	8175001	8225000	0.13	Fst-50Kb		Pl01	43741908	43745226	0.11	Fst-gene by gene		Pl01	8175001	8225000	-2.35	π– 50 Kb
	Pl01	12335001	12385000	-0.09	XP-CLR		Pl01	8180001	8230000	0.13	Fst-50Kb		Pl01	43748927	43750620	0.19	Fst-gene by gene		Pl01	8180001	8230000	-2.23	π– 50 Kb
	Pl01	12340001	12390000	-0.09	XP-CLR		Pl01	8185001	8235000	0.14	Fst-50Kb		Pl01	43758500	43763312	0.36	Fst-gene by gene		Pl01	8185001	8235000	-1.76	π– 50 Kb
	Pl01	12345001	12395000	-0.09	XP-CLR		Pl01	8190001	8240000	0.13	Fst-50Kb		Pl01	43767792	43772446	0.18	Fst-gene by gene		Pl01	8190001	8240000	-1.23	π– 50 Kb
	Pl01	12350001	12400000	-0.09	XP-CLR		Pl01	8195001	8245000	0.13	Fst-50Kb		Pl01	43779522	43782311	0.27	Fst-gene by gene		Pl01	8195001	8245000	-0.92	π– 50 Kb
	Pl01	12355001	12405000	-0.09	XP-CLR		Pl01	8200001	8250000	0.12	Fst-50Kb		Pl01	43793848	43796139	0	Fst-gene by gene		Pl01	8200001	8250000	-0.85	π– 50 Kb
	Pl01	12360001	12410000	-0.09	XP-CLR		Pl01	8205001	8255000	0.12	Fst-50Kb		Pl01	43811640	43812060	0	Fst-gene by gene		Pl01	8205001	8255000	-1.03	π– 50 Kb
	Pl01	12365001	12415000	-0.09	XP-CLR		Pl01	8210001	8260000	0.12	Fst-50Kb		Pl01	43816762	43817037	0	Fst-gene by gene		Pl01	8210001	8260000	-0.95	π– 50 Kb
	Pl01	12370001	12420000	-0.09	XP-CLR		Pl01	8215001	8265000	0.12	Fst-50Kb		Pl01	43820147	43823932	0.77	Fst-gene by gene		Pl01	8215001	8265000	-0.95	π– 50 Kb
	Pl01	12375001	12425000	-0.09	XP-CLR		Pl01	8220001	8270000	0.12	Fst-50Kb		Pl01	43824571	43828231	0.61	Fst-gene by gene		Pl01	8220001	8270000	-0.84	π– 50 Kb
	Pl01	12385001	12435000	-0.09	XP-CLR		Pl01	8225001	8275000	0.12	Fst-50Kb		Pl01	43833075	43834890	0.49	Fst-gene by gene		Pl01	8225001	8275000	-0.83	π– 50 Kb
	Pl01	12390001	12440000	-0.09	XP-CLR		Pl01	8230001	8280000	0.12	Fst-50Kb		Pl01	43849421	43852651	0.39	Fst-gene by gene		Pl01	8230001	8280000	-0.8	π– 50 Kb
	Pl01	12395001	12445000	-0.09	XP-CLR		Pl01	8235001	8285000	0.11	Fst-50Kb		Pl01	43856673	43860106	0.7	Fst-gene by gene		Pl01	8235001	8285000	-0.85	π– 50 Kb
	Pl01	12400001	12450000	-0.09	XP-CLR		Pl01	8240001	8290000	0.11	Fst-50Kb		Pl01	43862329	43869329	0.65	Fst-gene by gene		Pl01	8240001	8290000	-0.95	π– 50 Kb
	Pl01	12405001	12455000	-0.09	XP-CLR		Pl01	8245001	8295000	0.08	Fst-50Kb		Pl01	43875063	43878889	0.64	Fst-gene by gene		Pl01	8245001	8295000	-0.98	π– 50 Kb
	Pl01	12410001	12460000	-0.09	XP-CLR		Pl01	8250001	8300000	0.04	Fst-50Kb		Pl01	43881096	43882676	0.18	Fst-gene by gene		Pl01	8250001	8300000	-0.42	π– 50 Kb
	Pl01	12415001	12465000	-0.09	XP-CLR		Pl01	8255001	8305000	0.02	Fst-50Kb		Pl01	43886845	43891141	0.3	Fst-gene by gene		Pl01	8255001	8305000	-0.22	π– 50 Kb
	Pl01	12420001	12470000	-0.09	XP-CLR		Pl01	8260001	8310000	0.02	Fst-50Kb		Pl01	43893240	43902021	0.47	Fst-gene by gene		Pl01	8260001	8310000	-0.18	π– 50 Kb
	Pl01	12425001	12475000	-0.09	XP-CLR		Pl01	8265001	8315000	0.02	Fst-50Kb		Pl01	43904455	43907001	0.48	Fst-gene by gene		Pl01	8265001	8315000	-0.18	π– 50 Kb
	Pl01	12430001	12480000	-0.09	XP-CLR		Pl01	8270001	8320000	0.02	Fst-50Kb		Pl01	43910488	43912866	0.55	Fst-gene by gene		Pl01	8270001	8320000	-0.15	π– 50 Kb
	Pl01	12435001	12485000	-0.09	XP-CLR		Pl01	8275001	8325000	0.02	Fst-50Kb		Pl01	43924098	43930461	0.42	Fst-gene by gene		Pl01	8275001	8325000	-0.15	π– 50 Kb
	Pl01	12440001	12490000	-0.09	XP-CLR		Pl01	8280001	8330000	0.02	Fst-50Kb		Pl01	43934504	43935373	0.2	Fst-gene by gene		Pl01	8280001	8330000	-0.15	π– 50 Kb
	Pl01	12445001	12495000	-0.09	XP-CLR		Pl01	8285001	8335000	0.02	Fst-50Kb		Pl01	43938430	43942165	0.74	Fst-gene by gene		Pl01	8285001	8335000	-0.15	π– 50 Kb
	Pl01	12450001	12500000	-0.09	XP-CLR		Pl01	8290001	8340000	0.02	Fst-50Kb		Pl01	43949545	43952557	0.71	Fst-gene by gene		Pl01	8290001	8340000	-0.15	π– 50 Kb
	Pl01	12455001	12505000	-0.09	XP-CLR		Pl01	8295001	8345000	0.02	Fst-50Kb		Pl01	43955442	43958416	0.44	Fst-gene by gene		Pl01	8295001	8345000	-0.12	π– 50 Kb
	Pl01	12460001	12510000	-0.09	XP-CLR		Pl01	8300001	8350000	0.04	Fst-50Kb		Pl01	43964111	43968136	0.15	Fst-gene by gene		Pl01	8300001	8350000	-0.14	π– 50 Kb
	Pl01	12465001	12515000	-0.09	XP-CLR		Pl01	8305001	8355000	0	Fst-50Kb		Pl01	43974059	43977639	0.14	Fst-gene by gene		Pl01	8305001	8355000	0	π– 50 Kb
	Pl01	12470001	12520000	-0.09	XP-CLR		Pl01	8310001	8360000	0	Fst-50Kb		Pl01	43977947	43980367	0.36	Fst-gene by gene		Pl01	8310001	8360000	0	π– 50 Kb
	Pl01	12475001	12525000	-0.09	XP-CLR		Pl01	8315001	8365000	0	Fst-50Kb		Pl01	43981705	43984805	0.43	Fst-gene by gene		Pl01	8315001	8365000	0	π– 50 Kb
	Pl01	12480001	12530000	-0.09	XP-CLR		Pl01	8320001	8370000	0.21	Fst-50Kb		Pl01	43985490	43987463	0.1	Fst-gene by gene		Pl01	8320001	8370000	-4.64	π– 50 Kb
	Pl01	12485001	12535000	-0.09	XP-CLR		Pl01	8325001	8375000	0.21	Fst-50Kb		Pl01	43990433	43991406	0	Fst-gene by gene		Pl01	8325001	8375000	-4.64	π– 50 Kb
	Pl01	12490001	12540000	-0.09	XP-CLR		Pl01	8330001	8380000	0.16	Fst-50Kb		Pl01	43994389	43998089	0.56	Fst-gene by gene		Pl01	8330001	8380000	-1.93	π– 50 Kb
	Pl01	12495001	12545000	-0.09	XP-CLR		Pl01	8335001	8385000	0.18	Fst-50Kb		Pl01	44001831	44004088	0.3	Fst-gene by gene		Pl01	8335001	8385000	-2.25	π– 50 Kb
	Pl01	12500001	12550000	-0.09	XP-CLR		Pl01	8340001	8390000	0.17	Fst-50Kb		Pl01	44008168	44013347	0.14	Fst-gene by gene		Pl01	8340001	8390000	-2.83	π– 50 Kb
	Pl01	12505001	12555000	-0.09	XP-CLR		Pl01	8345001	8395000	0.17	Fst-50Kb		Pl01	44024845	44025393	0	Fst-gene by gene		Pl01	8345001	8395000	-3.97	π– 50 Kb
	Pl01	12510001	12560000	-0.09	XP-CLR		Pl01	8350001	8400000	0.17	Fst-50Kb		Pl01	44030440	44047667	0.21	Fst-gene by gene		Pl01	8350001	8400000	-4.2	π– 50 Kb
	Pl01	12515001	12565000	-0.09	XP-CLR		Pl01	8355001	8405000	0.17	Fst-50Kb		Pl01	44057178	44061105	0.16	Fst-gene by gene		Pl01	8355001	8405000	-4.2	π– 50 Kb
	Pl01	12520001	12570000	-0.09	XP-CLR		Pl01	8360001	8410000	0.17	Fst-50Kb		Pl01	44074171	44079758	0.21	Fst-gene by gene		Pl01	8360001	8410000	-4.44	π– 50 Kb
	Pl01	12525001	12575000	-0.09	XP-CLR		Pl01	8365001	8415000	0.17	Fst-50Kb		Pl01	44084087	44085581	0	Fst-gene by gene		Pl01	8365001	8415000	-4.44	π– 50 Kb
	Pl01	12530001	12580000	-0.09	XP-CLR		Pl01	8370001	8420000	0.12	Fst-50Kb		Pl01	44101140	44106616	0.15	Fst-gene by gene		Pl01	8370001	8420000	-2.38	π– 50 Kb
	Pl01	12535001	12585000	-0.09	XP-CLR		Pl01	8375001	8425000	0.12	Fst-50Kb		Pl01	44107896	44109237	0.22	Fst-gene by gene		Pl01	8375001	8425000	-2.38	π– 50 Kb
	Pl01	12540001	12590000	-0.09	XP-CLR		Pl01	8380001	8430000	0.13	Fst-50Kb		Pl01	44114428	44117165	0.33	Fst-gene by gene		Pl01	8380001	8430000	-3.44	π– 50 Kb
	Pl01	12545001	12595000	-0.09	XP-CLR		Pl01	8385001	8435000	0.12	Fst-50Kb		Pl01	44119447	44122246	0.31	Fst-gene by gene		Pl01	8385001	8435000	-3.29	π– 50 Kb
	Pl01	12550001	12600000	-0.09	XP-CLR		Pl01	8390001	8440000	0.1	Fst-50Kb		Pl01	44123757	44127240	0.44	Fst-gene by gene		Pl01	8390001	8440000	-1.99	π– 50 Kb
	Pl01	12555001	12605000	-0.09	XP-CLR		Pl01	8395001	8445000	0.01	Fst-50Kb		Pl01	44128424	44133317	0.37	Fst-gene by gene		Pl01	8395001	8445000	-0.14	π– 50 Kb
	Pl01	12560001	12610000	-0.09	XP-CLR		Pl01	8400001	8450000	0.01	Fst-50Kb		Pl01	44135795	44140031	0.05	Fst-gene by gene		Pl01	8400001	8450000	-0.14	π– 50 Kb
	Pl01	12565001	12615000	-0.09	XP-CLR		Pl01	8405001	8455000	0.01	Fst-50Kb		Pl01	44144074	44145638	0.14	Fst-gene by gene		Pl01	8405001	8455000	-0.14	π– 50 Kb
	Pl01	12570001	12620000	-0.09	XP-CLR		Pl01	8410001	8460000	0.01	Fst-50Kb		Pl01	44150278	44150589	0	Fst-gene by gene		Pl01	8410001	8460000	-0.11	π– 50 Kb
	Pl01	12575001	12625000	-0.09	XP-CLR		Pl01	8415001	8465000	0.01	Fst-50Kb		Pl01	44156585	44160234	0.01	Fst-gene by gene		Pl01	8415001	8465000	-0.11	π– 50 Kb
	Pl01	12580001	12630000	-0.09	XP-CLR		Pl01	8420001	8470000	0	Fst-50Kb		Pl01	44186930	44189038	-0.07	Fst-gene by gene		Pl01	8420001	8470000	-0.02	π– 50 Kb
	Pl01	12585001	12635000	-0.09	XP-CLR		Pl01	8425001	8475000	0	Fst-50Kb		Pl01	44197463	44199079	0.1	Fst-gene by gene		Pl01	8425001	8475000	-0.02	π– 50 Kb
	Pl01	12590001	12640000	-0.09	XP-CLR		Pl01	8430001	8480000	0.02	Fst-50Kb		Pl01	44200708	44206679	0.55	Fst-gene by gene		Pl01	8430001	8480000	0.01	π– 50 Kb
	Pl01	12595001	12645000	-0.09	XP-CLR		Pl01	8435001	8485000	0.03	Fst-50Kb		Pl01	44211143	44213931	0	Fst-gene by gene		Pl01	8435001	8485000	-0.05	π– 50 Kb
	Pl01	12600001	12650000	-0.09	XP-CLR		Pl01	8440001	8490000	0.03	Fst-50Kb		Pl01	44218509	44219406	0	Fst-gene by gene		Pl01	8440001	8490000	-0.06	π– 50 Kb
	Pl01	12605001	12655000	-0.09	XP-CLR		Pl01	8445001	8495000	0.14	Fst-50Kb		Pl01	44223124	44224484	0	Fst-gene by gene		Pl01	8445001	8495000	-0.48	π– 50 Kb
	Pl01	12610001	12660000	-0.09	XP-CLR		Pl01	8450001	8500000	0.14	Fst-50Kb		Pl01	44234018	44236530	0.2	Fst-gene by gene		Pl01	8450001	8500000	-0.34	π– 50 Kb
	Pl01	12615001	12665000	-0.09	XP-CLR		Pl01	8455001	8505000	0.14	Fst-50Kb		Pl01	44240253	44245320	0.63	Fst-gene by gene		Pl01	8455001	8505000	-0.34	π– 50 Kb
	Pl01	12620001	12670000	-0.09	XP-CLR		Pl01	8460001	8510000	0.14	Fst-50Kb		Pl01	44248636	44251396	0.35	Fst-gene by gene		Pl01	8460001	8510000	-0.34	π– 50 Kb
	Pl01	12625001	12675000	-0.09	XP-CLR		Pl01	8465001	8515000	0.14	Fst-50Kb		Pl01	44261155	44261775	0.14	Fst-gene by gene		Pl01	8465001	8515000	-0.34	π– 50 Kb
	Pl01	12630001	12680000	-0.09	XP-CLR		Pl01	8470001	8520000	0.14	Fst-50Kb		Pl01	44265779	44274817	0.13	Fst-gene by gene		Pl01	8470001	8520000	-0.34	π– 50 Kb
	Pl01	12635001	12685000	-0.09	XP-CLR		Pl01	8475001	8525000	0.14	Fst-50Kb		Pl01	44277803	44280883	0	Fst-gene by gene		Pl01	8475001	8525000	-0.34	π– 50 Kb
	Pl01	12640001	12690000	-0.09	XP-CLR		Pl01	8480001	8530000	0.11	Fst-50Kb		Pl01	44285875	44288903	0.17	Fst-gene by gene		Pl01	8480001	8530000	-0.55	π– 50 Kb
	Pl01	12645001	12695000	-0.09	XP-CLR		Pl01	8485001	8535000	-0.03	Fst-50Kb		Pl01	44291896	44294547	0.16	Fst-gene by gene		Pl01	8485001	8535000	0.12	π– 50 Kb
	Pl01	12650001	12700000	-0.09	XP-CLR		Pl01	8490001	8540000	0	Fst-50Kb		Pl01	44298206	44299927	0.42	Fst-gene by gene		Pl01	8490001	8540000	0	π– 50 Kb
	Pl01	12655001	12705000	-0.09	XP-CLR		Pl01	8495001	8545000	0	Fst-50Kb		Pl01	44302048	44303964	0.65	Fst-gene by gene		Pl01	8495001	8545000	0	π– 50 Kb
	Pl01	12660001	12710000	-0.09	XP-CLR		Pl01	8500001	8550000	0	Fst-50Kb		Pl01	44306343	44311631	0.34	Fst-gene by gene		Pl01	8500001	8550000	0	π– 50 Kb
	Pl01	12665001	12715000	-0.09	XP-CLR		Pl01	8505001	8555000	0	Fst-50Kb		Pl01	44315716	44319167	0.2	Fst-gene by gene		Pl01	8505001	8555000	0	π– 50 Kb
	Pl01	12670001	12720000	-0.09	XP-CLR		Pl01	8510001	8560000	0	Fst-50Kb		Pl01	44325837	44328642	0.69	Fst-gene by gene		Pl01	8510001	8560000	0	π– 50 Kb
	Pl01	12675001	12725000	-0.09	XP-CLR		Pl01	8515001	8565000	0	Fst-50Kb		Pl01	44359327	44366224	0.07	Fst-gene by gene		Pl01	8515001	8565000	0	π– 50 Kb
	Pl01	12680001	12730000	-0.09	XP-CLR		Pl01	8520001	8570000	0	Fst-50Kb		Pl01	44380994	44385093	0.16	Fst-gene by gene		Pl01	8520001	8570000	0	π– 50 Kb
	Pl01	12685001	12735000	-0.09	XP-CLR		Pl01	8525001	8575000	0	Fst-50Kb		Pl01	44386682	44388857	0.49	Fst-gene by gene		Pl01	8525001	8575000	0	π– 50 Kb
	Pl01	12690001	12740000	-0.09	XP-CLR		Pl01	8530001	8580000	0	Fst-50Kb		Pl01	44394311	44395495	0.2	Fst-gene by gene		Pl01	8530001	8580000	0	π– 50 Kb
	Pl01	12695001	12745000	-0.09	XP-CLR		Pl01	8535001	8585000	0	Fst-50Kb		Pl01	44396513	44397853	0	Fst-gene by gene		Pl01	8535001	8585000	0	π– 50 Kb
	Pl01	12700001	12750000	-0.09	XP-CLR		Pl01	8540001	8590000	0	Fst-50Kb		Pl01	44399493	44400206	0	Fst-gene by gene		Pl01	8540001	8590000	0	π– 50 Kb
	Pl01	12705001	12755000	-0.09	XP-CLR		Pl01	8545001	8595000	0	Fst-50Kb		Pl01	44402355	44410033	0	Fst-gene by gene		Pl01	8545001	8595000	0	π– 50 Kb
	Pl01	12715001	12765000	-0.09	XP-CLR		Pl01	8550001	8600000	0	Fst-50Kb		Pl01	44414591	44416634	0.28	Fst-gene by gene		Pl01	8550001	8600000	0	π– 50 Kb
	Pl01	12720001	12770000	-0.09	XP-CLR		Pl01	8555001	8605000	0	Fst-50Kb		Pl01	44418680	44424728	0.14	Fst-gene by gene		Pl01	8555001	8605000	0	π– 50 Kb
	Pl01	12725001	12775000	-0.09	XP-CLR		Pl01	8560001	8610000	0	Fst-50Kb		Pl01	44425404	44426156	0.16	Fst-gene by gene		Pl01	8560001	8610000	0	π– 50 Kb
	Pl01	12730001	12780000	-0.09	XP-CLR		Pl01	8565001	8615000	0	Fst-50Kb		Pl01	44437172	44439567	0.18	Fst-gene by gene		Pl01	8565001	8615000	0	π– 50 Kb
	Pl01	12735001	12785000	-0.09	XP-CLR		Pl01	8570001	8620000	0	Fst-50Kb		Pl01	44445576	44467081	0.21	Fst-gene by gene		Pl01	8570001	8620000	0	π– 50 Kb
	Pl01	12745001	12795000	-0.09	XP-CLR		Pl01	8575001	8625000	0	Fst-50Kb		Pl01	44467851	44468321	0	Fst-gene by gene		Pl01	8575001	8625000	0	π– 50 Kb
	Pl01	12750001	12800000	-0.09	XP-CLR		Pl01	8580001	8630000	0	Fst-50Kb		Pl01	44473817	44477833	0.28	Fst-gene by gene		Pl01	8580001	8630000	0	π– 50 Kb
	Pl01	12755001	12805000	-0.09	XP-CLR		Pl01	8585001	8635000	0	Fst-50Kb		Pl01	44494311	44500683	0.14	Fst-gene by gene		Pl01	8585001	8635000	0	π– 50 Kb
	Pl01	12760001	12810000	-0.09	XP-CLR		Pl01	8590001	8640000	0	Fst-50Kb		Pl01	44517528	44520685	0.17	Fst-gene by gene		Pl01	8590001	8640000	0	π– 50 Kb
	Pl01	12765001	12815000	-0.09	XP-CLR		Pl01	8595001	8645000	0	Fst-50Kb		Pl01	44525445	44527455	0.15	Fst-gene by gene		Pl01	8595001	8645000	0	π– 50 Kb
	Pl01	12770001	12820000	-0.09	XP-CLR		Pl01	8600001	8650000	-0.03	Fst-50Kb		Pl01	44544204	44546679	0.1	Fst-gene by gene		Pl01	8600001	8650000	0.17	π– 50 Kb
	Pl01	12775001	12825000	-0.09	XP-CLR		Pl01	8605001	8655000	-0.03	Fst-50Kb		Pl01	44562922	44566094	0.05	Fst-gene by gene		Pl01	8605001	8655000	0.17	π– 50 Kb
	Pl01	12780001	12830000	-0.09	XP-CLR		Pl01	8610001	8660000	-0.03	Fst-50Kb		Pl01	44570176	44574421	0	Fst-gene by gene		Pl01	8610001	8660000	0.17	π– 50 Kb
	Pl01	12785001	12835000	-0.09	XP-CLR		Pl01	8615001	8665000	-0.03	Fst-50Kb		Pl01	44574591	44580462	-0.05	Fst-gene by gene		Pl01	8615001	8665000	0.17	π– 50 Kb
	Pl01	12790001	12840000	-0.09	XP-CLR		Pl01	8620001	8670000	-0.03	Fst-50Kb		Pl01	44585507	44589888	0.2	Fst-gene by gene		Pl01	8620001	8670000	0.17	π– 50 Kb
	Pl01	12795001	12845000	-0.09	XP-CLR		Pl01	8625001	8675000	-0.03	Fst-50Kb		Pl01	44591261	44593054	0.23	Fst-gene by gene		Pl01	8625001	8675000	0.17	π– 50 Kb
	Pl01	12800001	12850000	-0.09	XP-CLR		Pl01	8630001	8680000	-0.03	Fst-50Kb		Pl01	44608933	44611553	0.11	Fst-gene by gene		Pl01	8630001	8680000	0.17	π– 50 Kb
	Pl01	12805001	12855000	-0.09	XP-CLR		Pl01	8635001	8685000	-0.03	Fst-50Kb		Pl01	44624157	44626150	0.06	Fst-gene by gene		Pl01	8635001	8685000	0.17	π– 50 Kb
	Pl01	12810001	12860000	-0.09	XP-CLR		Pl01	8640001	8690000	-0.03	Fst-50Kb		Pl01	44631798	44636433	0.35	Fst-gene by gene		Pl01	8640001	8690000	0.17	π– 50 Kb
	Pl01	12815001	12865000	-0.09	XP-CLR		Pl01	8645001	8695000	-0.03	Fst-50Kb		Pl01	44639683	44642155	0.12	Fst-gene by gene		Pl01	8645001	8695000	0.17	π– 50 Kb
	Pl01	12820001	12870000	-0.09	XP-CLR		Pl01	8650001	8700000	0	Fst-50Kb		Pl01	44647788	44650146	0.39	Fst-gene by gene		Pl01	8650001	8700000	0	π– 50 Kb
	Pl01	12825001	12875000	-0.09	XP-CLR		Pl01	8655001	8705000	0.01	Fst-50Kb		Pl01	44651310	44652291	0	Fst-gene by gene		Pl01	8655001	8705000	-0.53	π– 50 Kb
	Pl01	12830001	12880000	-0.09	XP-CLR		Pl01	8660001	8710000	0.01	Fst-50Kb		Pl01	44658480	44658737	0	Fst-gene by gene		Pl01	8660001	8710000	-0.6	π– 50 Kb
	Pl01	12835001	12885000	-0.09	XP-CLR		Pl01	8665001	8715000	0.02	Fst-50Kb		Pl01	44659262	44662692	0.55	Fst-gene by gene		Pl01	8665001	8715000	-1.16	π– 50 Kb
	Pl01	12840001	12890000	-0.09	XP-CLR		Pl01	8670001	8720000	0.02	Fst-50Kb		Pl01	44673850	44675785	0.69	Fst-gene by gene		Pl01	8670001	8720000	-1.13	π– 50 Kb
	Pl01	12845001	12895000	-0.09	XP-CLR		Pl01	8675001	8725000	0.04	Fst-50Kb		Pl01	44677347	44678048	0.82	Fst-gene by gene		Pl01	8675001	8725000	-1.99	π– 50 Kb
	Pl01	12850001	12900000	-0.09	XP-CLR		Pl01	8680001	8730000	0.04	Fst-50Kb		Pl01	44682388	44684133	0.49	Fst-gene by gene		Pl01	8680001	8730000	-1.88	π– 50 Kb
	Pl01	12855001	12905000	-0.09	XP-CLR		Pl01	8685001	8735000	0.04	Fst-50Kb		Pl01	44687966	44689493	0.26	Fst-gene by gene		Pl01	8685001	8735000	-1.65	π– 50 Kb
	Pl01	12860001	12910000	-0.09	XP-CLR		Pl01	8690001	8740000	0.04	Fst-50Kb		Pl01	44701467	44705409	0.47	Fst-gene by gene		Pl01	8690001	8740000	-1.54	π– 50 Kb
	Pl01	12865001	12915000	-0.09	XP-CLR		Pl01	8695001	8745000	0.05	Fst-50Kb		Pl01	44706902	44723755	0.56	Fst-gene by gene		Pl01	8695001	8745000	-1.56	π– 50 Kb
	Pl01	12870001	12920000	-0.09	XP-CLR		Pl01	8700001	8750000	0.05	Fst-50Kb		Pl01	44724289	44725708	0	Fst-gene by gene		Pl01	8700001	8750000	-1.31	π– 50 Kb
	Pl01	12875001	12925000	-0.09	XP-CLR		Pl01	8705001	8755000	0.07	Fst-50Kb		Pl01	44728538	44729066	0.23	Fst-gene by gene		Pl01	8705001	8755000	-1.41	π– 50 Kb
	Pl01	12880001	12930000	-0.09	XP-CLR		Pl01	8710001	8760000	0.08	Fst-50Kb		Pl01	44732757	44734471	0.2	Fst-gene by gene		Pl01	8710001	8760000	-0.98	π– 50 Kb
	Pl01	12885001	12935000	-0.09	XP-CLR		Pl01	8715001	8765000	0.09	Fst-50Kb		Pl01	44734725	44738349	0.77	Fst-gene by gene		Pl01	8715001	8765000	-1.02	π– 50 Kb
	Pl01	12890001	12940000	-0.09	XP-CLR		Pl01	8720001	8770000	0.09	Fst-50Kb		Pl01	44744201	44751428	0.2	Fst-gene by gene		Pl01	8720001	8770000	-0.8	π– 50 Kb
	Pl01	12895001	12945000	-0.09	XP-CLR		Pl01	8725001	8775000	0.09	Fst-50Kb		Pl01	44754615	44758368	0.26	Fst-gene by gene		Pl01	8725001	8775000	-0.38	π– 50 Kb
	Pl01	12900001	12950000	-0.09	XP-CLR		Pl01	8730001	8780000	0.08	Fst-50Kb		Pl01	44762433	44766974	0.6	Fst-gene by gene		Pl01	8730001	8780000	-0.3	π– 50 Kb
	Pl01	12905001	12955000	-0.09	XP-CLR		Pl01	8735001	8785000	0.08	Fst-50Kb		Pl01	44769024	44769653	0.29	Fst-gene by gene		Pl01	8735001	8785000	-0.26	π– 50 Kb
	Pl01	12910001	12960000	-0.09	XP-CLR		Pl01	8740001	8790000	0.1	Fst-50Kb		Pl01	44773789	44774475	0.47	Fst-gene by gene		Pl01	8740001	8790000	-0.36	π– 50 Kb
	Pl01	12915001	12965000	-0.09	XP-CLR		Pl01	8745001	8795000	0.18	Fst-50Kb		Pl01	44775400	44777336	0.74	Fst-gene by gene		Pl01	8745001	8795000	-0.47	π– 50 Kb
	Pl01	12920001	12970000	-0.09	XP-CLR		Pl01	8750001	8800000	0.19	Fst-50Kb		Pl01	44799110	44802836	0.02	Fst-gene by gene		Pl01	8750001	8800000	-0.52	π– 50 Kb
	Pl01	12925001	12975000	-0.09	XP-CLR		Pl01	8755001	8805000	0.19	Fst-50Kb		Pl01	44805411	44809063	0.03	Fst-gene by gene		Pl01	8755001	8805000	-0.44	π– 50 Kb
	Pl01	12930001	12980000	-0.09	XP-CLR		Pl01	8760001	8810000	0.21	Fst-50Kb		Pl01	44814711	44820224	0.11	Fst-gene by gene		Pl01	8760001	8810000	-0.5	π– 50 Kb
	Pl01	12935001	12985000	-0.09	XP-CLR		Pl01	8765001	8815000	0.21	Fst-50Kb		Pl01	44824039	44827438	0.05	Fst-gene by gene		Pl01	8765001	8815000	-0.43	π– 50 Kb
	Pl01	12940001	12990000	-0.09	XP-CLR		Pl01	8770001	8820000	0.23	Fst-50Kb		Pl01	44829938	44833079	0.23	Fst-gene by gene		Pl01	8770001	8820000	-0.49	π– 50 Kb
	Pl01	12945001	12995000	-0.09	XP-CLR		Pl01	8775001	8825000	0.26	Fst-50Kb		Pl01	44835377	44839426	0.12	Fst-gene by gene		Pl01	8775001	8825000	-0.44	π– 50 Kb
	Pl01	12950001	13000000	-0.09	XP-CLR		Pl01	8780001	8830000	0.31	Fst-50Kb		Pl01	44850703	44851685	0.05	Fst-gene by gene		Pl01	8780001	8830000	-0.59	π– 50 Kb
	Pl01	12955001	13005000	-0.09	XP-CLR		Pl01	8785001	8835000	0.29	Fst-50Kb		Pl01	44885760	44886614	0.22	Fst-gene by gene		Pl01	8785001	8835000	-0.74	π– 50 Kb
	Pl01	12960001	13010000	-0.09	XP-CLR		Pl01	8790001	8840000	0.25	Fst-50Kb		Pl01	44901762	44904481	0.15	Fst-gene by gene		Pl01	8790001	8840000	-0.76	π– 50 Kb
	Pl01	12965001	13015000	-0.09	XP-CLR		Pl01	8795001	8845000	0.14	Fst-50Kb		Pl01	44906437	44909858	-0.01	Fst-gene by gene		Pl01	8795001	8845000	-0.56	π– 50 Kb
	Pl01	12970001	13020000	-0.09	XP-CLR		Pl01	8800001	8850000	0.14	Fst-50Kb		Pl01	44912754	44914545	0.22	Fst-gene by gene		Pl01	8800001	8850000	-0.53	π– 50 Kb
	Pl01	12975001	13025000	-0.09	XP-CLR		Pl01	8805001	8855000	0.13	Fst-50Kb		Pl01	44921421	44924075	-0.03	Fst-gene by gene		Pl01	8805001	8855000	-0.74	π– 50 Kb
	Pl01	12980001	13030000	-0.09	XP-CLR		Pl01	8810001	8860000	0.13	Fst-50Kb		Pl01	44931541	44940190	-0.05	Fst-gene by gene		Pl01	8810001	8860000	-0.8	π– 50 Kb
	Pl01	12985001	13035000	-0.09	XP-CLR		Pl01	8815001	8865000	0.13	Fst-50Kb		Pl01	44942201	44942470	0	Fst-gene by gene		Pl01	8815001	8865000	-0.79	π– 50 Kb
	Pl01	12990001	13040000	-0.09	XP-CLR		Pl01	8820001	8870000	0.12	Fst-50Kb		Pl01	44942989	44943933	0.16	Fst-gene by gene		Pl01	8820001	8870000	-0.77	π– 50 Kb
	Pl01	12995001	13045000	-0.09	XP-CLR		Pl01	8825001	8875000	0.11	Fst-50Kb		Pl01	44945543	44948917	0.1	Fst-gene by gene		Pl01	8825001	8875000	-1.13	π– 50 Kb
	Pl01	13000001	13050000	-0.09	XP-CLR		Pl01	8830001	8880000	0.11	Fst-50Kb		Pl01	44950602	44953272	-0.02	Fst-gene by gene		Pl01	8830001	8880000	-1.44	π– 50 Kb
	Pl01	13005001	13055000	-0.09	XP-CLR		Pl01	8835001	8885000	0.11	Fst-50Kb		Pl01	44955716	44958419	0.06	Fst-gene by gene		Pl01	8835001	8885000	-1.19	π– 50 Kb
	Pl01	13010001	13060000	-0.09	XP-CLR		Pl01	8840001	8890000	0.1	Fst-50Kb		Pl01	44962171	44967552	0.1	Fst-gene by gene		Pl01	8840001	8890000	-1.23	π– 50 Kb
	Pl01	13015001	13065000	-0.09	XP-CLR		Pl01	8845001	8895000	0.11	Fst-50Kb		Pl01	44972996	44975805	0.05	Fst-gene by gene		Pl01	8845001	8895000	-1.27	π– 50 Kb
	Pl01	13020001	13070000	-0.09	XP-CLR		Pl01	8850001	8900000	0.11	Fst-50Kb		Pl01	44984766	44987379	0.27	Fst-gene by gene		Pl01	8850001	8900000	-1.27	π– 50 Kb
	Pl01	13025001	13075000	-0.09	XP-CLR		Pl01	8855001	8905000	0.11	Fst-50Kb		Pl01	44989115	44990820	0.22	Fst-gene by gene		Pl01	8855001	8905000	-1.48	π– 50 Kb
	Pl01	13030001	13080000	-0.09	XP-CLR		Pl01	8860001	8910000	0.11	Fst-50Kb		Pl01	44994087	44994945	0	Fst-gene by gene		Pl01	8860001	8910000	-1.84	π– 50 Kb
	Pl01	13035001	13085000	-0.09	XP-CLR		Pl01	8865001	8915000	0.13	Fst-50Kb		Pl01	45012293	45014886	0.02	Fst-gene by gene		Pl01	8865001	8915000	-2.05	π– 50 Kb
	Pl01	13040001	13090000	-0.09	XP-CLR		Pl01	8870001	8920000	0.14	Fst-50Kb		Pl01	45015874	45021509	0.1	Fst-gene by gene		Pl01	8870001	8920000	-3.2	π– 50 Kb
	Pl01	13045001	13095000	-0.09	XP-CLR		Pl01	8875001	8925000	0.17	Fst-50Kb		Pl01	45025023	45030029	0.13	Fst-gene by gene		Pl01	8875001	8925000	-2.18	π– 50 Kb
	Pl01	13050001	13100000	-0.09	XP-CLR		Pl01	8880001	8930000	0.18	Fst-50Kb		Pl01	45038476	45039480	-0.05	Fst-gene by gene		Pl01	8880001	8930000	-1.8	π– 50 Kb
	Pl01	13055001	13105000	-0.09	XP-CLR		Pl01	8885001	8935000	0.19	Fst-50Kb		Pl01	45041052	45043979	-0.05	Fst-gene by gene		Pl01	8885001	8935000	-1.96	π– 50 Kb
	Pl01	13060001	13110000	-0.09	XP-CLR		Pl01	8890001	8940000	0.19	Fst-50Kb		Pl01	45045838	45049114	0.09	Fst-gene by gene		Pl01	8890001	8940000	-2.05	π– 50 Kb
	Pl01	13065001	13115000	-0.09	XP-CLR		Pl01	8895001	8945000	0.19	Fst-50Kb		Pl01	45050956	45053570	-0.07	Fst-gene by gene		Pl01	8895001	8945000	-2.05	π– 50 Kb
	Pl01	13070001	13120000	-0.09	XP-CLR		Pl01	8900001	8950000	0.19	Fst-50Kb		Pl01	45056329	45056856	0	Fst-gene by gene		Pl01	8900001	8950000	-2.22	π– 50 Kb
	Pl01	13075001	13125000	-0.09	XP-CLR		Pl01	8905001	8955000	0.18	Fst-50Kb		Pl01	45068600	45070175	0	Fst-gene by gene		Pl01	8905001	8955000	-1.73	π– 50 Kb
	Pl01	13080001	13130000	-0.09	XP-CLR		Pl01	8910001	8960000	0.19	Fst-50Kb		Pl01	45080703	45086783	0.35	Fst-gene by gene		Pl01	8910001	8960000	-1.24	π– 50 Kb
	Pl01	13085001	13135000	-0.09	XP-CLR		Pl01	8915001	8965000	0.2	Fst-50Kb		Pl01	45097631	45102109	0.05	Fst-gene by gene		Pl01	8915001	8965000	-0.79	π– 50 Kb
	Pl01	13090001	13140000	-0.09	XP-CLR		Pl01	8920001	8970000	0.22	Fst-50Kb		Pl01	45103390	45110673	0.22	Fst-gene by gene		Pl01	8920001	8970000	-0.57	π– 50 Kb
	Pl01	13095001	13145000	-0.09	XP-CLR		Pl01	8925001	8975000	0.19	Fst-50Kb		Pl01	45116910	45122757	0.17	Fst-gene by gene		Pl01	8925001	8975000	-0.9	π– 50 Kb
	Pl01	13100001	13150000	-0.09	XP-CLR		Pl01	8930001	8980000	0.18	Fst-50Kb		Pl01	45125846	45128989	0.08	Fst-gene by gene		Pl01	8930001	8980000	-0.63	π– 50 Kb
	Pl01	13105001	13155000	-0.09	XP-CLR		Pl01	8935001	8985000	0.19	Fst-50Kb		Pl01	45129543	45130305	0	Fst-gene by gene		Pl01	8935001	8985000	-1.03	π– 50 Kb
	Pl01	13110001	13160000	-0.09	XP-CLR		Pl01	8940001	8990000	0.2	Fst-50Kb		Pl01	45135256	45137775	0.03	Fst-gene by gene		Pl01	8940001	8990000	-1.39	π– 50 Kb
	Pl01	13115001	13165000	-0.09	XP-CLR		Pl01	8945001	8995000	0.2	Fst-50Kb		Pl01	45139401	45145163	0.35	Fst-gene by gene		Pl01	8945001	8995000	-1.39	π– 50 Kb
	Pl01	13120001	13170000	-0.09	XP-CLR		Pl01	8950001	9000000	0.16	Fst-50Kb		Pl01	45148711	45152380	0.34	Fst-gene by gene		Pl01	8950001	9000000	-1.54	π– 50 Kb
	Pl01	13125001	13175000	-0.09	XP-CLR		Pl01	8955001	9005000	0.17	Fst-50Kb		Pl01	45162848	45169163	0.19	Fst-gene by gene		Pl01	8955001	9005000	-1.74	π– 50 Kb
	Pl01	13130001	13180000	-0.09	XP-CLR		Pl01	8960001	9010000	0.17	Fst-50Kb		Pl01	45198785	45201567	0.13	Fst-gene by gene		Pl01	8960001	9010000	-1.6	π– 50 Kb
	Pl01	13135001	13185000	-0.09	XP-CLR		Pl01	8965001	9015000	0.17	Fst-50Kb		Pl01	45209291	45211891	0.21	Fst-gene by gene		Pl01	8965001	9015000	-1.85	π– 50 Kb
	Pl01	13140001	13190000	-0.09	XP-CLR		Pl01	8970001	9020000	0.15	Fst-50Kb		Pl01	45215382	45218265	0.1	Fst-gene by gene		Pl01	8970001	9020000	-1.76	π– 50 Kb
	Pl01	13145001	13195000	-0.09	XP-CLR		Pl01	8975001	9025000	0.16	Fst-50Kb		Pl01	45224519	45227576	0.1	Fst-gene by gene		Pl01	8975001	9025000	-1.05	π– 50 Kb
	Pl01	13150001	13200000	-0.09	XP-CLR		Pl01	8980001	9030000	0.17	Fst-50Kb		Pl01	45231039	45232560	0.11	Fst-gene by gene		Pl01	8980001	9030000	-0.99	π– 50 Kb
	Pl01	13155001	13205000	-0.09	XP-CLR		Pl01	8985001	9035000	0.18	Fst-50Kb		Pl01	45237420	45241898	0.23	Fst-gene by gene		Pl01	8985001	9035000	-0.79	π– 50 Kb
	Pl01	13160001	13210000	-0.09	XP-CLR		Pl01	8990001	9040000	0.17	Fst-50Kb		Pl01	45263446	45265877	0.09	Fst-gene by gene		Pl01	8990001	9040000	-0.69	π– 50 Kb
	Pl01	13165001	13215000	-0.09	XP-CLR		Pl01	8995001	9045000	0.17	Fst-50Kb		Pl01	45271041	45271577	0.12	Fst-gene by gene		Pl01	8995001	9045000	-0.81	π– 50 Kb
	Pl01	13170001	13220000	-0.09	XP-CLR		Pl01	9000001	9050000	0.19	Fst-50Kb		Pl01	45272336	45276201	0.09	Fst-gene by gene		Pl01	9000001	9050000	-0.61	π– 50 Kb
	Pl01	13175001	13225000	-0.09	XP-CLR		Pl01	9005001	9055000	0.19	Fst-50Kb		Pl01	45288476	45296823	0.33	Fst-gene by gene		Pl01	9005001	9055000	-0.55	π– 50 Kb
	Pl01	13180001	13230000	-0.09	XP-CLR		Pl01	9010001	9060000	0.19	Fst-50Kb		Pl01	45311755	45314311	0.28	Fst-gene by gene		Pl01	9010001	9060000	-0.44	π– 50 Kb
	Pl01	13185001	13235000	-0.09	XP-CLR		Pl01	9015001	9065000	0.19	Fst-50Kb		Pl01	45317733	45321086	0.11	Fst-gene by gene		Pl01	9015001	9065000	-0.48	π– 50 Kb
	Pl01	13195001	13245000	-0.09	XP-CLR		Pl01	9020001	9070000	0.19	Fst-50Kb		Pl01	45325085	45327837	0.49	Fst-gene by gene		Pl01	9020001	9070000	-0.53	π– 50 Kb
	Pl01	13200001	13250000	-0.09	XP-CLR		Pl01	9025001	9075000	0.2	Fst-50Kb		Pl01	45329682	45333286	0.25	Fst-gene by gene		Pl01	9025001	9075000	-0.73	π– 50 Kb
	Pl01	13205001	13255000	-0.09	XP-CLR		Pl01	9030001	9080000	0.17	Fst-50Kb		Pl01	45353541	45355061	0.06	Fst-gene by gene		Pl01	9030001	9080000	-1.05	π– 50 Kb
	Pl01	13210001	13260000	-0.09	XP-CLR		Pl01	9035001	9085000	0.16	Fst-50Kb		Pl01	45365401	45368366	0.37	Fst-gene by gene		Pl01	9035001	9085000	-1.72	π– 50 Kb
	Pl01	13215001	13265000	-0.09	XP-CLR		Pl01	9040001	9090000	0.15	Fst-50Kb		Pl01	45369120	45369559	0.2	Fst-gene by gene		Pl01	9040001	9090000	-1.55	π– 50 Kb
	Pl01	13220001	13270000	-0.09	XP-CLR		Pl01	9045001	9095000	0.15	Fst-50Kb		Pl01	45372029	45379680	0.4	Fst-gene by gene		Pl01	9045001	9095000	-0.88	π– 50 Kb
	Pl01	13225001	13275000	-0.09	XP-CLR		Pl01	9050001	9100000	0.14	Fst-50Kb		Pl01	45381901	45385266	0.68	Fst-gene by gene		Pl01	9050001	9100000	-0.88	π– 50 Kb
	Pl01	13230001	13280000	-0.09	XP-CLR		Pl01	9055001	9105000	0.14	Fst-50Kb		Pl01	45396445	45399588	0.46	Fst-gene by gene		Pl01	9055001	9105000	-0.88	π– 50 Kb
	Pl01	13235001	13285000	-0.09	XP-CLR		Pl01	9060001	9110000	0.13	Fst-50Kb		Pl01	45412049	45415370	0.19	Fst-gene by gene		Pl01	9060001	9110000	-1.27	π– 50 Kb
	Pl01	13240001	13290000	-0.09	XP-CLR		Pl01	9065001	9115000	0.13	Fst-50Kb		Pl01	45415720	45418115	0.04	Fst-gene by gene		Pl01	9065001	9115000	-1.16	π– 50 Kb
	Pl01	13245001	13295000	-0.09	XP-CLR		Pl01	9070001	9120000	0.13	Fst-50Kb		Pl01	45425614	45428678	0.31	Fst-gene by gene		Pl01	9070001	9120000	-1.16	π– 50 Kb
	Pl01	13250001	13300000	-0.09	XP-CLR		Pl01	9075001	9125000	0.13	Fst-50Kb		Pl01	45430521	45433255	0.13	Fst-gene by gene		Pl01	9075001	9125000	-1.16	π– 50 Kb
	Pl01	13260001	13310000	-0.09	XP-CLR		Pl01	9080001	9130000	0.13	Fst-50Kb		Pl01	45439505	45444166	0.32	Fst-gene by gene		Pl01	9080001	9130000	-0.93	π– 50 Kb
	Pl01	13265001	13315000	-0.09	XP-CLR		Pl01	9085001	9135000	0.12	Fst-50Kb		Pl01	45466214	45471040	0.2	Fst-gene by gene		Pl01	9085001	9135000	-0.01	π– 50 Kb
	Pl01	13270001	13320000	-0.09	XP-CLR		Pl01	9090001	9140000	0.14	Fst-50Kb		Pl01	45472997	45474224	0.16	Fst-gene by gene		Pl01	9090001	9140000	-0.13	π– 50 Kb
	Pl01	13275001	13325000	-0.09	XP-CLR		Pl01	9095001	9145000	0.13	Fst-50Kb		Pl01	45490309	45492409	0.12	Fst-gene by gene		Pl01	9095001	9145000	-0.98	π– 50 Kb
	Pl01	13280001	13330000	-0.09	XP-CLR		Pl01	9100001	9150000	0.13	Fst-50Kb		Pl01	45501259	45503464	0.28	Fst-gene by gene		Pl01	9100001	9150000	-0.98	π– 50 Kb
	Pl01	13285001	13335000	-0.09	XP-CLR		Pl01	9105001	9155000	0.13	Fst-50Kb		Pl01	45504429	45505233	0	Fst-gene by gene		Pl01	9105001	9155000	-0.98	π– 50 Kb
	Pl01	13290001	13340000	-0.09	XP-CLR		Pl01	9110001	9160000	0.13	Fst-50Kb		Pl01	45508500	45513118	0.09	Fst-gene by gene		Pl01	9110001	9160000	-1.42	π– 50 Kb
	Pl01	13295001	13345000	-0.09	XP-CLR		Pl01	9115001	9165000	0.12	Fst-50Kb		Pl01	45514082	45514728	0	Fst-gene by gene		Pl01	9115001	9165000	-1.21	π– 50 Kb
	Pl01	13300001	13350000	-0.09	XP-CLR		Pl01	9120001	9170000	0.12	Fst-50Kb		Pl01	45518802	45522675	-0.01	Fst-gene by gene		Pl01	9120001	9170000	-1.21	π– 50 Kb
	Pl01	13305001	13355000	-0.09	XP-CLR		Pl01	9125001	9175000	0.12	Fst-50Kb		Pl01	45530926	45532108	0	Fst-gene by gene		Pl01	9125001	9175000	-1.21	π– 50 Kb
	Pl01	13310001	13360000	-0.09	XP-CLR		Pl01	9130001	9180000	0.13	Fst-50Kb		Pl01	45543841	45546557	0.09	Fst-gene by gene		Pl01	9130001	9180000	-0.74	π– 50 Kb
	Pl01	13315001	13365000	-0.09	XP-CLR		Pl01	9135001	9185000	0.13	Fst-50Kb		Pl01	45551502	45553598	0.05	Fst-gene by gene		Pl01	9135001	9185000	-0.74	π– 50 Kb
	Pl01	13320001	13370000	-0.09	XP-CLR		Pl01	9140001	9190000	0.13	Fst-50Kb		Pl01	45567012	45570632	0.18	Fst-gene by gene		Pl01	9140001	9190000	-1.27	π– 50 Kb
	Pl01	13325001	13375000	-0.09	XP-CLR		Pl01	9145001	9195000	0.14	Fst-50Kb		Pl01	45573343	45577690	0.37	Fst-gene by gene		Pl01	9145001	9195000	-1.41	π– 50 Kb
	Pl01	13330001	13380000	-0.09	XP-CLR		Pl01	9150001	9200000	0.14	Fst-50Kb		Pl01	45578805	45583816	0.44	Fst-gene by gene		Pl01	9150001	9200000	-1.49	π– 50 Kb
	Pl01	13335001	13385000	-0.09	XP-CLR		Pl01	9155001	9205000	0.15	Fst-50Kb		Pl01	45584827	45590133	0.23	Fst-gene by gene		Pl01	9155001	9205000	-1.18	π– 50 Kb
	Pl01	13340001	13390000	-0.09	XP-CLR		Pl01	9160001	9210000	0.15	Fst-50Kb		Pl01	45597773	45602183	0.33	Fst-gene by gene		Pl01	9160001	9210000	-1.04	π– 50 Kb
	Pl01	13345001	13395000	-0.09	XP-CLR		Pl01	9165001	9215000	0.15	Fst-50Kb		Pl01	45609391	45611941	0.05	Fst-gene by gene		Pl01	9165001	9215000	-1.09	π– 50 Kb
	Pl01	13350001	13400000	-0.09	XP-CLR		Pl01	9170001	9220000	0.16	Fst-50Kb		Pl01	45625492	45630753	0.18	Fst-gene by gene		Pl01	9170001	9220000	-0.62	π– 50 Kb
	Pl01	13355001	13405000	-0.09	XP-CLR		Pl01	9175001	9225000	0.16	Fst-50Kb		Pl01	45632389	45638153	0.19	Fst-gene by gene		Pl01	9175001	9225000	-0.99	π– 50 Kb
	Pl01	13360001	13410000	-0.09	XP-CLR		Pl01	9180001	9230000	0.15	Fst-50Kb		Pl01	45640355	45642819	0.11	Fst-gene by gene		Pl01	9180001	9230000	-0.91	π– 50 Kb
	Pl01	13365001	13415000	-0.09	XP-CLR		Pl01	9185001	9235000	0.15	Fst-50Kb		Pl01	45655195	45661402	0.05	Fst-gene by gene		Pl01	9185001	9235000	-0.81	π– 50 Kb
	Pl01	13370001	13420000	-0.09	XP-CLR		Pl01	9190001	9240000	0.15	Fst-50Kb		Pl01	45663375	45665896	-0.01	Fst-gene by gene		Pl01	9190001	9240000	-0.81	π– 50 Kb
	Pl01	13375001	13425000	-0.09	XP-CLR		Pl01	9195001	9245000	0.16	Fst-50Kb		Pl01	45674850	45679248	-0.02	Fst-gene by gene		Pl01	9195001	9245000	-0.41	π– 50 Kb
	Pl01	13380001	13430000	-0.09	XP-CLR		Pl01	9200001	9250000	0.15	Fst-50Kb		Pl01	45682825	45685239	0.17	Fst-gene by gene		Pl01	9200001	9250000	-0.33	π– 50 Kb
	Pl01	13385001	13435000	-0.09	XP-CLR		Pl01	9205001	9255000	0.15	Fst-50Kb		Pl01	45687923	45688742	0	Fst-gene by gene		Pl01	9205001	9255000	-0.46	π– 50 Kb
	Pl01	13390001	13440000	-0.09	XP-CLR		Pl01	9210001	9260000	0.15	Fst-50Kb		Pl01	45689439	45692001	0.15	Fst-gene by gene		Pl01	9210001	9260000	-0.51	π– 50 Kb
	Pl01	13395001	13445000	-0.09	XP-CLR		Pl01	9215001	9265000	0.15	Fst-50Kb		Pl01	45695415	45699229	0.13	Fst-gene by gene		Pl01	9215001	9265000	-0.48	π– 50 Kb
	Pl01	13400001	13450000	-0.09	XP-CLR		Pl01	9220001	9270000	0.14	Fst-50Kb		Pl01	45701624	45709352	0.12	Fst-gene by gene		Pl01	9220001	9270000	-0.76	π– 50 Kb
	Pl01	13405001	13455000	-0.09	XP-CLR		Pl01	9225001	9275000	0.14	Fst-50Kb		Pl01	45711665	45716730	0.15	Fst-gene by gene		Pl01	9225001	9275000	-0.62	π– 50 Kb
	Pl01	13410001	13460000	-0.09	XP-CLR		Pl01	9230001	9280000	0.15	Fst-50Kb		Pl01	45718070	45728569	0.12	Fst-gene by gene		Pl01	9230001	9280000	-1.06	π– 50 Kb
	Pl01	13415001	13465000	-0.09	XP-CLR		Pl01	9235001	9285000	0.16	Fst-50Kb		Pl01	45733376	45734518	0.02	Fst-gene by gene		Pl01	9235001	9285000	-1.24	π– 50 Kb
	Pl01	13420001	13470000	-0.09	XP-CLR		Pl01	9240001	9290000	0.16	Fst-50Kb		Pl01	45734746	45736114	0.19	Fst-gene by gene		Pl01	9240001	9290000	-1.32	π– 50 Kb
	Pl01	13425001	13475000	-0.09	XP-CLR		Pl01	9245001	9295000	0.17	Fst-50Kb		Pl01	45738863	45742049	-0.01	Fst-gene by gene		Pl01	9245001	9295000	-1.23	π– 50 Kb
	Pl01	13430001	13480000	-0.09	XP-CLR		Pl01	9250001	9300000	0.17	Fst-50Kb		Pl01	45768060	45773552	0.02	Fst-gene by gene		Pl01	9250001	9300000	-1.72	π– 50 Kb
	Pl01	13435001	13485000	-0.09	XP-CLR		Pl01	9255001	9305000	0.17	Fst-50Kb		Pl01	45778947	45782145	0.19	Fst-gene by gene		Pl01	9255001	9305000	-2.01	π– 50 Kb
	Pl01	13440001	13490000	-0.09	XP-CLR		Pl01	9260001	9310000	0.17	Fst-50Kb		Pl01	45790043	45792702	0.01	Fst-gene by gene		Pl01	9260001	9310000	-2.37	π– 50 Kb
	Pl01	13445001	13495000	-0.09	XP-CLR		Pl01	9265001	9315000	0.17	Fst-50Kb		Pl01	45794617	45797075	0.04	Fst-gene by gene		Pl01	9265001	9315000	-3.39	π– 50 Kb
	Pl01	13450001	13500000	-0.09	XP-CLR		Pl01	9270001	9320000	0.16	Fst-50Kb		Pl01	45799056	45811367	0.03	Fst-gene by gene		Pl01	9270001	9320000	-4.08	π– 50 Kb
	Pl01	13455001	13505000	-0.09	XP-CLR		Pl01	9275001	9325000	0.17	Fst-50Kb		Pl01	45827771	45829032	0	Fst-gene by gene		Pl01	9275001	9325000	-3.68	π– 50 Kb
	Pl01	13460001	13510000	-0.09	XP-CLR		Pl01	9280001	9330000	0.16	Fst-50Kb		Pl01	45832108	45833734	-0.01	Fst-gene by gene		Pl01	9280001	9330000	-4.86	π– 50 Kb
	Pl01	13465001	13515000	-0.09	XP-CLR		Pl01	9285001	9335000	0.15	Fst-50Kb		Pl01	45843969	45845262	0.05	Fst-gene by gene		Pl01	9285001	9335000	-4.52	π– 50 Kb
	Pl01	13470001	13520000	-0.09	XP-CLR		Pl01	9290001	9340000	0.14	Fst-50Kb		Pl01	45857902	45859356	0.09	Fst-gene by gene		Pl01	9290001	9340000	-4.59	π– 50 Kb
	Pl01	13475001	13525000	-0.09	XP-CLR		Pl01	9295001	9345000	0.14	Fst-50Kb		Pl01	45865317	45873624	0.29	Fst-gene by gene		Pl01	9295001	9345000	-4.59	π– 50 Kb
	Pl01	13480001	13530000	-0.09	XP-CLR		Pl01	9300001	9350000	0.14	Fst-50Kb		Pl01	45874362	45879054	0.31	Fst-gene by gene		Pl01	9300001	9350000	-4.66	π– 50 Kb
	Pl01	13485001	13535000	-0.09	XP-CLR		Pl01	9305001	9355000	0.14	Fst-50Kb		Pl01	45880145	45882460	0.3	Fst-gene by gene		Pl01	9305001	9355000	-4.81	π– 50 Kb
	Pl01	13490001	13540000	-0.09	XP-CLR		Pl01	9310001	9360000	0.14	Fst-50Kb		Pl01	45882822	45883349	0	Fst-gene by gene		Pl01	9310001	9360000	-4.41	π– 50 Kb
	Pl01	13495001	13545000	-0.09	XP-CLR		Pl01	9315001	9365000	0.12	Fst-50Kb		Pl01	45886549	45891340	0.37	Fst-gene by gene		Pl01	9315001	9365000	-3.56	π– 50 Kb
	Pl01	13500001	13550000	-0.09	XP-CLR		Pl01	9320001	9370000	0.12	Fst-50Kb		Pl01	45899558	45899980	0	Fst-gene by gene		Pl01	9320001	9370000	-3.68	π– 50 Kb
	Pl01	13505001	13555000	-0.09	XP-CLR		Pl01	9325001	9375000	0.12	Fst-50Kb		Pl01	45903225	45908089	0.11	Fst-gene by gene		Pl01	9325001	9375000	-3.69	π– 50 Kb
	Pl01	13510001	13560000	-0.09	XP-CLR		Pl01	9330001	9380000	0.12	Fst-50Kb		Pl01	45909910	45912683	0.16	Fst-gene by gene		Pl01	9330001	9380000	-3.76	π– 50 Kb
	Pl01	13515001	13565000	-0.09	XP-CLR		Pl01	9335001	9385000	0.12	Fst-50Kb		Pl01	45914320	45916841	0.09	Fst-gene by gene		Pl01	9335001	9385000	-4.21	π– 50 Kb
	Pl01	13520001	13570000	-0.09	XP-CLR		Pl01	9340001	9390000	0.12	Fst-50Kb		Pl01	45928922	45929814	0	Fst-gene by gene		Pl01	9340001	9390000	-4.21	π– 50 Kb
	Pl01	13525001	13575000	-0.09	XP-CLR		Pl01	9345001	9395000	0.12	Fst-50Kb		Pl01	45940301	45947846	0.11	Fst-gene by gene		Pl01	9345001	9395000	-4.21	π– 50 Kb
	Pl01	13530001	13580000	-0.09	XP-CLR		Pl01	9350001	9400000	0.12	Fst-50Kb		Pl01	45950201	45954582	0	Fst-gene by gene		Pl01	9350001	9400000	-4.11	π– 50 Kb
	Pl01	13535001	13585000	-0.09	XP-CLR		Pl01	9355001	9405000	0.12	Fst-50Kb		Pl01	45958398	45960650	0	Fst-gene by gene		Pl01	9355001	9405000	-3.94	π– 50 Kb
	Pl01	13540001	13590000	-0.09	XP-CLR		Pl01	9360001	9410000	0.12	Fst-50Kb		Pl01	45961077	45967042	0.34	Fst-gene by gene		Pl01	9360001	9410000	-4.09	π– 50 Kb
	Pl01	13545001	13595000	-0.09	XP-CLR		Pl01	9365001	9415000	0.12	Fst-50Kb		Pl01	45972150	45974463	0	Fst-gene by gene		Pl01	9365001	9415000	-7.66	π– 50 Kb
	Pl01	13550001	13600000	-0.09	XP-CLR		Pl01	9370001	9420000	0.11	Fst-50Kb		Pl01	45974601	45975364	0	Fst-gene by gene		Pl01	9370001	9420000	-7.52	π– 50 Kb
	Pl01	13555001	13605000	-0.09	XP-CLR		Pl01	9375001	9425000	0.11	Fst-50Kb		Pl01	45977961	45987306	0.07	Fst-gene by gene		Pl01	9375001	9425000	-5.61	π– 50 Kb
	Pl01	13560001	13610000	-0.09	XP-CLR		Pl01	9380001	9430000	0.11	Fst-50Kb		Pl01	45991062	45995507	0.16	Fst-gene by gene		Pl01	9380001	9430000	-3.19	π– 50 Kb
	Pl01	13565001	13615000	-0.09	XP-CLR		Pl01	9385001	9435000	0.12	Fst-50Kb		Pl01	46000698	46001333	0.23	Fst-gene by gene		Pl01	9385001	9435000	-3.76	π– 50 Kb
	Pl01	13575001	13625000	-0.09	XP-CLR		Pl01	9390001	9440000	0.12	Fst-50Kb		Pl01	46005173	46008251	0.05	Fst-gene by gene		Pl01	9390001	9440000	-5.33	π– 50 Kb
	Pl01	13580001	13630000	-0.09	XP-CLR		Pl01	9395001	9445000	0.12	Fst-50Kb		Pl01	46012945	46015678	0.26	Fst-gene by gene		Pl01	9395001	9445000	-5.33	π– 50 Kb
	Pl01	13585001	13635000	-0.09	XP-CLR		Pl01	9400001	9450000	0.11	Fst-50Kb		Pl01	46016495	46017775	0.2	Fst-gene by gene		Pl01	9400001	9450000	-5.83	π– 50 Kb
	Pl01	13590001	13640000	-0.09	XP-CLR		Pl01	9405001	9455000	0.11	Fst-50Kb		Pl01	46024318	46028235	0.12	Fst-gene by gene		Pl01	9405001	9455000	-5.83	π– 50 Kb
	Pl01	13595001	13645000	-0.09	XP-CLR		Pl01	9410001	9460000	0.11	Fst-50Kb		Pl01	46033108	46036474	0.03	Fst-gene by gene		Pl01	9410001	9460000	-5.83	π– 50 Kb
	Pl01	13600001	13650000	-0.09	XP-CLR		Pl01	9415001	9465000	0.11	Fst-50Kb		Pl01	46042531	46044725	0.14	Fst-gene by gene		Pl01	9415001	9465000	-5.1	π– 50 Kb
	Pl01	13605001	13655000	-0.09	XP-CLR		Pl01	9420001	9470000	0.11	Fst-50Kb		Pl01	46045375	46046624	0.03	Fst-gene by gene		Pl01	9420001	9470000	-4.07	π– 50 Kb
	Pl01	13610001	13660000	-0.09	XP-CLR		Pl01	9425001	9475000	0.11	Fst-50Kb		Pl01	46053686	46061448	0	Fst-gene by gene		Pl01	9425001	9475000	-3.62	π– 50 Kb
	Pl01	13615001	13665000	-0.09	XP-CLR		Pl01	9430001	9480000	0.1	Fst-50Kb		Pl01	46059952	46062208	0	Fst-gene by gene		Pl01	9430001	9480000	-5.49	π– 50 Kb
	Pl01	13620001	13670000	-0.09	XP-CLR		Pl01	9435001	9485000	0.09	Fst-50Kb		Pl01	46064999	46067949	0.28	Fst-gene by gene		Pl01	9435001	9485000	-4.48	π– 50 Kb
	Pl01	13625001	13675000	-0.09	XP-CLR		Pl01	9440001	9490000	0.07	Fst-50Kb		Pl01	46070239	46076818	0.19	Fst-gene by gene		Pl01	9440001	9490000	-1.73	π– 50 Kb
	Pl01	13630001	13680000	-0.09	XP-CLR		Pl01	9445001	9495000	0.07	Fst-50Kb		Pl01	46090207	46091532	0.33	Fst-gene by gene		Pl01	9445001	9495000	-1.73	π– 50 Kb
	Pl01	13635001	13685000	-0.09	XP-CLR		Pl01	9450001	9500000	0.08	Fst-50Kb		Pl01	46101347	46104128	0	Fst-gene by gene		Pl01	9450001	9500000	-0.68	π– 50 Kb
	Pl01	13640001	13690000	-0.09	XP-CLR		Pl01	9455001	9505000	0.08	Fst-50Kb		Pl01	46104628	46108245	0	Fst-gene by gene		Pl01	9455001	9505000	-0.68	π– 50 Kb
	Pl01	13645001	13695000	-0.09	XP-CLR		Pl01	9460001	9510000	0.08	Fst-50Kb		Pl01	46108884	46112102	0.16	Fst-gene by gene		Pl01	9460001	9510000	-0.68	π– 50 Kb
	Pl01	13650001	13700000	-0.09	XP-CLR		Pl01	9465001	9515000	0.1	Fst-50Kb		Pl01	46113734	46116179	0.06	Fst-gene by gene		Pl01	9465001	9515000	-0.65	π– 50 Kb
	Pl01	13655001	13705000	-0.09	XP-CLR		Pl01	9470001	9520000	0.19	Fst-50Kb		Pl01	46117561	46119606	-0.03	Fst-gene by gene		Pl01	9470001	9520000	-0.46	π– 50 Kb
	Pl01	13660001	13710000	-0.09	XP-CLR		Pl01	9475001	9525000	0.2	Fst-50Kb		Pl01	46123060	46124501	0.46	Fst-gene by gene		Pl01	9475001	9525000	-0.8	π– 50 Kb
	Pl01	13665001	13715000	-0.09	XP-CLR		Pl01	9480001	9530000	0.21	Fst-50Kb		Pl01	46128427	46129075	0.18	Fst-gene by gene		Pl01	9480001	9530000	-0.73	π– 50 Kb
	Pl01	13670001	13720000	-0.09	XP-CLR		Pl01	9485001	9535000	0.21	Fst-50Kb		Pl01	46132822	46133798	0.16	Fst-gene by gene		Pl01	9485001	9535000	-0.89	π– 50 Kb
	Pl01	13675001	13725000	-0.09	XP-CLR		Pl01	9490001	9540000	0.2	Fst-50Kb		Pl01	46134436	46135633	0.4	Fst-gene by gene		Pl01	9490001	9540000	-1.07	π– 50 Kb
	Pl01	13680001	13730000	-0.09	XP-CLR		Pl01	9495001	9545000	0.2	Fst-50Kb		Pl01	46143989	46147935	0.07	Fst-gene by gene		Pl01	9495001	9545000	-1.07	π– 50 Kb
	Pl01	13685001	13735000	-0.09	XP-CLR		Pl01	9500001	9550000	0.21	Fst-50Kb		Pl01	46149162	46151368	0.3	Fst-gene by gene		Pl01	9500001	9550000	-0.93	π– 50 Kb
	Pl01	13690001	13740000	-0.09	XP-CLR		Pl01	9505001	9555000	0.21	Fst-50Kb		Pl01	46159675	46163301	-0.09	Fst-gene by gene		Pl01	9505001	9555000	-0.93	π– 50 Kb
	Pl01	13695001	13745000	-0.09	XP-CLR		Pl01	9510001	9560000	0.21	Fst-50Kb		Pl01	46164326	46170400	0.12	Fst-gene by gene		Pl01	9510001	9560000	-1.08	π– 50 Kb
	Pl01	13700001	13750000	-0.09	XP-CLR		Pl01	9515001	9565000	0.18	Fst-50Kb		Pl01	46172439	46175479	0.02	Fst-gene by gene		Pl01	9515001	9565000	-1.1	π– 50 Kb
	Pl01	13705001	13755000	-0.09	XP-CLR		Pl01	9520001	9570000	0.16	Fst-50Kb		Pl01	46182686	46183923	0.39	Fst-gene by gene		Pl01	9520001	9570000	-1.43	π– 50 Kb
	Pl01	13710001	13760000	-0.09	XP-CLR		Pl01	9525001	9575000	0.16	Fst-50Kb		Pl01	46192536	46196985	0.41	Fst-gene by gene		Pl01	9525001	9575000	-1.35	π– 50 Kb
	Pl01	13715001	13765000	-0.09	XP-CLR		Pl01	9530001	9580000	0.14	Fst-50Kb		Pl01	46200955	46205114	0.35	Fst-gene by gene		Pl01	9530001	9580000	-1.43	π– 50 Kb
	Pl01	13720001	13770000	-0.09	XP-CLR		Pl01	9535001	9585000	0.12	Fst-50Kb		Pl01	46215874	46221228	0.54	Fst-gene by gene		Pl01	9535001	9585000	-1.36	π– 50 Kb
	Pl01	13725001	13775000	-0.09	XP-CLR		Pl01	9540001	9590000	0.11	Fst-50Kb		Pl01	46228591	46229947	0.48	Fst-gene by gene		Pl01	9540001	9590000	-1.16	π– 50 Kb
	Pl01	13730001	13780000	-0.09	XP-CLR		Pl01	9545001	9595000	0.11	Fst-50Kb		Pl01	46235761	46235967	0	Fst-gene by gene		Pl01	9545001	9595000	-1.15	π– 50 Kb
	Pl01	13735001	13785000	-0.09	XP-CLR		Pl01	9550001	9600000	0.08	Fst-50Kb		Pl01	46240154	46241451	0.02	Fst-gene by gene		Pl01	9550001	9600000	-1.53	π– 50 Kb
	Pl01	13740001	13790000	-0.09	XP-CLR		Pl01	9555001	9605000	0.08	Fst-50Kb		Pl01	46248008	46250265	0.36	Fst-gene by gene		Pl01	9555001	9605000	-1.53	π– 50 Kb
	Pl01	13745001	13795000	-0.09	XP-CLR		Pl01	9560001	9610000	0.09	Fst-50Kb		Pl01	46252524	46255864	0.56	Fst-gene by gene		Pl01	9560001	9610000	-1.06	π– 50 Kb
	Pl01	13750001	13800000	-0.09	XP-CLR		Pl01	9565001	9615000	0.11	Fst-50Kb		Pl01	46264848	46274632	0.15	Fst-gene by gene		Pl01	9565001	9615000	-0.63	π– 50 Kb
	Pl01	13755001	13805000	-0.09	XP-CLR		Pl01	9570001	9620000	0.1	Fst-50Kb		Pl01	46277628	46281643	0.18	Fst-gene by gene		Pl01	9570001	9620000	-0.61	π– 50 Kb
	Pl01	13760001	13810000	-0.09	XP-CLR		Pl01	9575001	9625000	0.1	Fst-50Kb		Pl01	46287492	46288280	0	Fst-gene by gene		Pl01	9575001	9625000	-0.82	π– 50 Kb
	Pl01	13765001	13815000	-0.09	XP-CLR		Pl01	9580001	9630000	0.09	Fst-50Kb		Pl01	46290481	46292000	0	Fst-gene by gene		Pl01	9580001	9630000	-1	π– 50 Kb
	Pl01	13770001	13820000	-0.09	XP-CLR		Pl01	9585001	9635000	0.1	Fst-50Kb		Pl01	46296315	46299320	0.23	Fst-gene by gene		Pl01	9585001	9635000	-0.92	π– 50 Kb
	Pl01	13775001	13825000	-0.09	XP-CLR		Pl01	9590001	9640000	0.1	Fst-50Kb		Pl01	46300659	46304212	-0.07	Fst-gene by gene		Pl01	9590001	9640000	-0.94	π– 50 Kb
	Pl01	13780001	13830000	-0.09	XP-CLR		Pl01	9595001	9645000	0.12	Fst-50Kb		Pl01	46306698	46312930	0.21	Fst-gene by gene		Pl01	9595001	9645000	-0.94	π– 50 Kb
	Pl01	13785001	13835000	-0.09	XP-CLR		Pl01	9600001	9650000	0.13	Fst-50Kb		Pl01	46316406	46323415	0.27	Fst-gene by gene		Pl01	9600001	9650000	-0.67	π– 50 Kb
	Pl01	13790001	13840000	-0.09	XP-CLR		Pl01	9605001	9655000	0.13	Fst-50Kb		Pl01	46328799	46330109	-0.07	Fst-gene by gene		Pl01	9605001	9655000	-0.75	π– 50 Kb
	Pl01	13795001	13845000	-0.09	XP-CLR		Pl01	9610001	9660000	0.13	Fst-50Kb		Pl01	46335455	46340058	0.26	Fst-gene by gene		Pl01	9610001	9660000	-0.82	π– 50 Kb
	Pl01	13800001	13850000	-0.09	XP-CLR		Pl01	9615001	9665000	0.13	Fst-50Kb		Pl01	46351987	46353345	0.17	Fst-gene by gene		Pl01	9615001	9665000	-1.09	π– 50 Kb
	Pl01	13805001	13855000	-0.09	XP-CLR		Pl01	9620001	9670000	0.13	Fst-50Kb		Pl01	46362435	46364241	0.18	Fst-gene by gene		Pl01	9620001	9670000	-1.1	π– 50 Kb
	Pl01	13810001	13860000	-0.09	XP-CLR		Pl01	9625001	9675000	0.14	Fst-50Kb		Pl01	46373874	46376803	0.26	Fst-gene by gene		Pl01	9625001	9675000	-0.87	π– 50 Kb
	Pl01	13815001	13865000	-0.09	XP-CLR		Pl01	9630001	9680000	0.14	Fst-50Kb		Pl01	46388621	46389584	0.04	Fst-gene by gene		Pl01	9630001	9680000	-0.78	π– 50 Kb
	Pl01	13820001	13870000	-0.09	XP-CLR		Pl01	9635001	9685000	0.15	Fst-50Kb		Pl01	46390720	46392582	0.09	Fst-gene by gene		Pl01	9635001	9685000	-0.73	π– 50 Kb
	Pl01	13825001	13875000	-0.09	XP-CLR		Pl01	9640001	9690000	0.12	Fst-50Kb		Pl01	46398055	46399464	0.07	Fst-gene by gene		Pl01	9640001	9690000	-0.6	π– 50 Kb
	Pl01	13830001	13880000	-0.09	XP-CLR		Pl01	9645001	9695000	0.11	Fst-50Kb		Pl01	46409038	46411549	0.24	Fst-gene by gene		Pl01	9645001	9695000	-0.54	π– 50 Kb
	Pl01	13835001	13885000	-0.09	XP-CLR		Pl01	9650001	9700000	0.08	Fst-50Kb		Pl01	46416523	46428925	0.01	Fst-gene by gene		Pl01	9650001	9700000	-1.37	π– 50 Kb
	Pl01	13840001	13890000	-0.09	XP-CLR		Pl01	9655001	9705000	0.07	Fst-50Kb		Pl01	46431595	46432167	0.01	Fst-gene by gene		Pl01	9655001	9705000	-1.15	π– 50 Kb
	Pl01	13845001	13895000	-0.09	XP-CLR		Pl01	9660001	9710000	0.1	Fst-50Kb		Pl01	46435576	46438065	0.3	Fst-gene by gene		Pl01	9660001	9710000	-0.58	π– 50 Kb
	Pl01	13850001	13900000	-0.09	XP-CLR		Pl01	9665001	9715000	0.1	Fst-50Kb		Pl01	46440119	46443577	0.16	Fst-gene by gene		Pl01	9665001	9715000	-1.2	π– 50 Kb
	Pl01	13855001	13905000	-0.09	XP-CLR		Pl01	9670001	9720000	0.1	Fst-50Kb		Pl01	46444171	46449595	0.19	Fst-gene by gene		Pl01	9670001	9720000	-1.79	π– 50 Kb
	Pl01	13860001	13910000	-0.09	XP-CLR		Pl01	9675001	9725000	0.1	Fst-50Kb		Pl01	46452339	46456419	0.18	Fst-gene by gene		Pl01	9675001	9725000	-1.86	π– 50 Kb
	Pl01	13865001	13915000	-0.09	XP-CLR		Pl01	9680001	9730000	0.1	Fst-50Kb		Pl01	46464500	46467817	0.08	Fst-gene by gene		Pl01	9680001	9730000	-1.84	π– 50 Kb
	Pl01	13870001	13920000	-0.09	XP-CLR		Pl01	9685001	9735000	0.1	Fst-50Kb		Pl01	46478929	46479999	0.03	Fst-gene by gene		Pl01	9685001	9735000	-1.82	π– 50 Kb
	Pl01	13875001	13925000	-0.09	XP-CLR		Pl01	9690001	9740000	0.12	Fst-50Kb		Pl01	46490354	46497701	0.07	Fst-gene by gene		Pl01	9690001	9740000	-2.19	π– 50 Kb
	Pl01	13880001	13930000	-0.09	XP-CLR		Pl01	9695001	9745000	0.11	Fst-50Kb		Pl01	46509852	46513748	0.03	Fst-gene by gene		Pl01	9695001	9745000	-2.09	π– 50 Kb
	Pl01	13885001	13935000	-0.09	XP-CLR		Pl01	9700001	9750000	0.11	Fst-50Kb		Pl01	46515570	46534481	0.18	Fst-gene by gene		Pl01	9700001	9750000	-1.91	π– 50 Kb
	Pl01	13890001	13940000	-0.09	XP-CLR		Pl01	9705001	9755000	0.12	Fst-50Kb		Pl01	46540801	46542889	0.07	Fst-gene by gene		Pl01	9705001	9755000	-1.49	π– 50 Kb
	Pl01	13895001	13945000	-0.09	XP-CLR		Pl01	9710001	9760000	0.12	Fst-50Kb		Pl01	46545304	46550523	0.18	Fst-gene by gene		Pl01	9710001	9760000	-2.05	π– 50 Kb
	Pl01	13900001	13950000	-0.09	XP-CLR		Pl01	9715001	9765000	0.12	Fst-50Kb		Pl01	46553937	46557393	-0.03	Fst-gene by gene		Pl01	9715001	9765000	-1.5	π– 50 Kb
	Pl01	13905001	13955000	-0.09	XP-CLR		Pl01	9720001	9770000	0.13	Fst-50Kb		Pl01	46558839	46564715	0.22	Fst-gene by gene		Pl01	9720001	9770000	-0.54	π– 50 Kb
	Pl01	13910001	13960000	-0.09	XP-CLR		Pl01	9725001	9775000	0.13	Fst-50Kb		Pl01	46566594	46572575	0.07	Fst-gene by gene		Pl01	9725001	9775000	-0.59	π– 50 Kb
	Pl01	14065001	14115000	-0.09	XP-CLR		Pl01	9730001	9780000	0.13	Fst-50Kb		Pl01	46574765	46576818	0.03	Fst-gene by gene		Pl01	9730001	9780000	-1.11	π– 50 Kb
	Pl01	14070001	14120000	-0.09	XP-CLR		Pl01	9735001	9785000	0.12	Fst-50Kb		Pl01	46580392	46584241	0.25	Fst-gene by gene		Pl01	9735001	9785000	-1.09	π– 50 Kb
	Pl01	14075001	14125000	-0.09	XP-CLR		Pl01	9740001	9790000	0.11	Fst-50Kb		Pl01	46587570	46588010	0.07	Fst-gene by gene		Pl01	9740001	9790000	-1.23	π– 50 Kb
	Pl01	14080001	14130000	-0.09	XP-CLR		Pl01	9745001	9795000	0.11	Fst-50Kb		Pl01	46606935	46609415	0.23	Fst-gene by gene		Pl01	9745001	9795000	-1.54	π– 50 Kb
	Pl01	14085001	14135000	-0.09	XP-CLR		Pl01	9750001	9800000	0.11	Fst-50Kb		Pl01	46619836	46626537	0	Fst-gene by gene		Pl01	9750001	9800000	-1.39	π– 50 Kb
	Pl01	14090001	14140000	-0.09	XP-CLR		Pl01	9755001	9805000	0.1	Fst-50Kb		Pl01	46626934	46627464	0.14	Fst-gene by gene		Pl01	9755001	9805000	-2.26	π– 50 Kb
	Pl01	14095001	14145000	-0.09	XP-CLR		Pl01	9760001	9810000	0.09	Fst-50Kb		Pl01	46630112	46630972	0.07	Fst-gene by gene		Pl01	9760001	9810000	-2.61	π– 50 Kb
	Pl01	14100001	14150000	-0.09	XP-CLR		Pl01	9765001	9815000	0.1	Fst-50Kb		Pl01	46633410	46638155	0.12	Fst-gene by gene		Pl01	9765001	9815000	-2.74	π– 50 Kb
	Pl01	14105001	14155000	-0.09	XP-CLR		Pl01	9770001	9820000	0.1	Fst-50Kb		Pl01	46640196	46640804	0	Fst-gene by gene		Pl01	9770001	9820000	-3.49	π– 50 Kb
	Pl01	14110001	14160000	-0.09	XP-CLR		Pl01	9775001	9825000	0.11	Fst-50Kb		Pl01	46648575	46649207	0.07	Fst-gene by gene		Pl01	9775001	9825000	-3.84	π– 50 Kb
	Pl01	14115001	14165000	-0.09	XP-CLR		Pl01	9780001	9830000	0.12	Fst-50Kb		Pl01	46652797	46655066	0.01	Fst-gene by gene		Pl01	9780001	9830000	-3.61	π– 50 Kb
	Pl01	14120001	14170000	-0.09	XP-CLR		Pl01	9785001	9835000	0.12	Fst-50Kb		Pl01	46657061	46659466	0.04	Fst-gene by gene		Pl01	9785001	9835000	-3.08	π– 50 Kb
	Pl01	14125001	14175000	-0.09	XP-CLR		Pl01	9790001	9840000	0.14	Fst-50Kb		Pl01	46660878	46661357	-0.02	Fst-gene by gene		Pl01	9790001	9840000	-2.73	π– 50 Kb
	Pl01	14130001	14180000	-0.09	XP-CLR		Pl01	9795001	9845000	0.14	Fst-50Kb		Pl01	46662621	46664138	0.06	Fst-gene by gene		Pl01	9795001	9845000	-2.06	π– 50 Kb
	Pl01	14135001	14185000	-0.09	XP-CLR		Pl01	9800001	9850000	0.14	Fst-50Kb		Pl01	46664378	46664719	-0.02	Fst-gene by gene		Pl01	9800001	9850000	-1.88	π– 50 Kb
	Pl01	14140001	14190000	-0.09	XP-CLR		Pl01	9805001	9855000	0.14	Fst-50Kb		Pl01	46667641	46668858	0.28	Fst-gene by gene		Pl01	9805001	9855000	-1.95	π– 50 Kb
	Pl01	14145001	14195000	-0.09	XP-CLR		Pl01	9810001	9860000	0.11	Fst-50Kb		Pl01	46671121	46674762	0.16	Fst-gene by gene		Pl01	9810001	9860000	-0.78	π– 50 Kb
	Pl01	14150001	14200000	-0.09	XP-CLR		Pl01	9815001	9865000	0.11	Fst-50Kb		Pl01	46682108	46682671	0.27	Fst-gene by gene		Pl01	9815001	9865000	-0.79	π– 50 Kb
	Pl01	14155001	14205000	-0.09	XP-CLR		Pl01	9820001	9870000	0.12	Fst-50Kb		Pl01	46685922	46691999	0.11	Fst-gene by gene		Pl01	9820001	9870000	-0.46	π– 50 Kb
	Pl01	14160001	14210000	-0.09	XP-CLR		Pl01	9825001	9875000	0.11	Fst-50Kb		Pl01	46693272	46697955	0.11	Fst-gene by gene		Pl01	9825001	9875000	-0.09	π– 50 Kb
	Pl01	14165001	14215000	-0.09	XP-CLR		Pl01	9830001	9880000	0.11	Fst-50Kb		Pl01	46700877	46711770	0.11	Fst-gene by gene		Pl01	9830001	9880000	-0.07	π– 50 Kb
	Pl01	14170001	14220000	-0.09	XP-CLR		Pl01	9835001	9885000	0.11	Fst-50Kb		Pl01	46707236	46711800	0.18	Fst-gene by gene		Pl01	9835001	9885000	-0.11	π– 50 Kb
	Pl01	14175001	14225000	-0.09	XP-CLR		Pl01	9840001	9890000	0.09	Fst-50Kb		Pl01	46714458	46718334	0.12	Fst-gene by gene		Pl01	9840001	9890000	-0.06	π– 50 Kb
	Pl01	14180001	14230000	-0.09	XP-CLR		Pl01	9845001	9895000	0.07	Fst-50Kb		Pl01	46718955	46725414	0.12	Fst-gene by gene		Pl01	9845001	9895000	0.3	π– 50 Kb
	Pl01	14185001	14235000	-0.09	XP-CLR		Pl01	9850001	9900000	0.07	Fst-50Kb		Pl01	46728745	46731991	0.07	Fst-gene by gene		Pl01	9850001	9900000	0.29	π– 50 Kb
	Pl01	14190001	14240000	-0.09	XP-CLR		Pl01	9855001	9905000	0.07	Fst-50Kb		Pl01	46732786	46737975	0.14	Fst-gene by gene		Pl01	9855001	9905000	0.3	π– 50 Kb
	Pl01	14195001	14245000	-0.09	XP-CLR		Pl01	9860001	9910000	0.14	Fst-50Kb		Pl01	46740834	46744064	0.01	Fst-gene by gene		Pl01	9860001	9910000	0.56	π– 50 Kb
	Pl01	14200001	14250000	-0.09	XP-CLR		Pl01	9865001	9915000	0.15	Fst-50Kb		Pl01	46748450	46752768	0	Fst-gene by gene		Pl01	9865001	9915000	0.71	π– 50 Kb
	Pl01	14205001	14255000	-0.09	XP-CLR		Pl01	9870001	9920000	0.11	Fst-50Kb		Pl01	46753057	46758117	0.03	Fst-gene by gene		Pl01	9870001	9920000	0.61	π– 50 Kb
	Pl01	14210001	14260000	-0.09	XP-CLR		Pl01	9875001	9925000	0.17	Fst-50Kb		Pl01	46759045	46765498	0.06	Fst-gene by gene		Pl01	9875001	9925000	0.77	π– 50 Kb
	Pl01	14215001	14265000	-0.09	XP-CLR		Pl01	9880001	9930000	0.14	Fst-50Kb		Pl01	46768257	46772214	0.4	Fst-gene by gene		Pl01	9880001	9930000	0.64	π– 50 Kb
	Pl01	14220001	14270000	-0.09	XP-CLR		Pl01	9885001	9935000	0.11	Fst-50Kb		Pl01	46773061	46774428	0.08	Fst-gene by gene		Pl01	9885001	9935000	0.55	π– 50 Kb
	Pl01	14225001	14275000	-0.09	XP-CLR		Pl01	9890001	9940000	0.1	Fst-50Kb		Pl01	46778971	46780611	0.05	Fst-gene by gene		Pl01	9890001	9940000	0.45	π– 50 Kb
	Pl01	14230001	14280000	-0.09	XP-CLR		Pl01	9895001	9945000	0.09	Fst-50Kb		Pl01	46785979	46792327	0.25	Fst-gene by gene		Pl01	9895001	9945000	0.37	π– 50 Kb
	Pl01	14235001	14285000	-0.09	XP-CLR		Pl01	9900001	9950000	0.09	Fst-50Kb		Pl01	46794994	46795557	0.1	Fst-gene by gene		Pl01	9900001	9950000	0.37	π– 50 Kb
	Pl01	14240001	14290000	-0.09	XP-CLR		Pl01	9905001	9955000	0.09	Fst-50Kb		Pl01	46796400	46802107	0.13	Fst-gene by gene		Pl01	9905001	9955000	0.37	π– 50 Kb
	Pl01	14245001	14295000	-0.09	XP-CLR		Pl01	9910001	9960000	0.05	Fst-50Kb		Pl01	46803385	46806417	0.15	Fst-gene by gene		Pl01	9910001	9960000	0.12	π– 50 Kb
	Pl01	14250001	14300000	-0.09	XP-CLR		Pl01	9915001	9965000	0.05	Fst-50Kb		Pl01	46808212	46823177	0.26	Fst-gene by gene		Pl01	9915001	9965000	0.12	π– 50 Kb
	Pl01	14255001	14305000	-0.09	XP-CLR		Pl01	9920001	9970000	0.07	Fst-50Kb		Pl01	46824313	46825076	0.21	Fst-gene by gene		Pl01	9920001	9970000	-0.29	π– 50 Kb
	Pl01	14260001	14310000	-0.09	XP-CLR		Pl01	9925001	9975000	0.06	Fst-50Kb		Pl01	46825386	46830881	0.29	Fst-gene by gene		Pl01	9925001	9975000	-0.43	π– 50 Kb
	Pl01	14265001	14315000	-0.09	XP-CLR		Pl01	9930001	9980000	0.05	Fst-50Kb		Pl01	46832762	46834165	0.14	Fst-gene by gene		Pl01	9930001	9980000	-0.6	π– 50 Kb
	Pl01	14270001	14320000	-0.09	XP-CLR		Pl01	9935001	9985000	0.06	Fst-50Kb		Pl01	46836655	46844017	0.1	Fst-gene by gene		Pl01	9935001	9985000	-0.9	π– 50 Kb
	Pl01	14275001	14325000	-0.09	XP-CLR		Pl01	9940001	9990000	0.06	Fst-50Kb		Pl01	46846000	46848129	0.18	Fst-gene by gene		Pl01	9940001	9990000	-0.9	π– 50 Kb
	Pl01	14280001	14330000	-0.09	XP-CLR		Pl01	9945001	9995000	0.06	Fst-50Kb		Pl01	46852001	46852692	0.27	Fst-gene by gene		Pl01	9945001	9995000	-0.99	π– 50 Kb
	Pl01	14285001	14335000	-0.09	XP-CLR		Pl01	9950001	10000000	0.06	Fst-50Kb		Pl01	46863677	46867848	0.11	Fst-gene by gene		Pl01	9950001	10000000	-1.05	π– 50 Kb
	Pl01	14335001	14385000	-0.09	XP-CLR		Pl01	9955001	10005000	0.07	Fst-50Kb		Pl01	46868360	46872817	0.2	Fst-gene by gene		Pl01	9955001	10005000	-0.98	π– 50 Kb
	Pl01	14340001	14390000	-0.09	XP-CLR		Pl01	9960001	10010000	0.1	Fst-50Kb		Pl01	46875490	46877122	0.19	Fst-gene by gene		Pl01	9960001	10010000	-1.89	π– 50 Kb
	Pl01	14345001	14395000	-0.09	XP-CLR		Pl01	9965001	10015000	0.1	Fst-50Kb		Pl01	46878633	46881291	0.04	Fst-gene by gene		Pl01	9965001	10015000	-2.2	π– 50 Kb
	Pl01	14350001	14400000	-0.09	XP-CLR		Pl01	9970001	10020000	0.1	Fst-50Kb		Pl01	46883496	46888228	0.16	Fst-gene by gene		Pl01	9970001	10020000	-1.61	π– 50 Kb
	Pl01	14355001	14405000	-0.09	XP-CLR		Pl01	9975001	10025000	0.1	Fst-50Kb		Pl01	46897049	46909410	0.17	Fst-gene by gene		Pl01	9975001	10025000	-1.61	π– 50 Kb
	Pl01	14360001	14410000	-0.09	XP-CLR		Pl01	9980001	10030000	0.1	Fst-50Kb		Pl01	46912051	46912546	0.03	Fst-gene by gene		Pl01	9980001	10030000	-1.78	π– 50 Kb
	Pl01	14365001	14415000	-0.09	XP-CLR		Pl01	9985001	10035000	0.11	Fst-50Kb		Pl01	46913806	46918573	0.27	Fst-gene by gene		Pl01	9985001	10035000	-2.51	π– 50 Kb
[truncated: 101,136 more rows]

## Sheet: Figure 2d
	Figure2d. Selective sweeps in Mesoamerican gene pools
	Chr	Pos_start	Pos_stop	XP-CLR_norm	Approach		Chr	Start_pos	End_pos	FST_W_D_MI	Approach		Chr	Start_pos	End_pos	FST	Approach		Chr	Start_pos	End_pos	piWpiD_piW_MI	Approach
	Pl01	39835001	39885000	31.76	XP-CLR		Pl01	1	50000	0.26	Fst-50Kb		Pl01	6264	7469	0.27	Fst-gene by gene		Pl01	1	50000	-0.1	π– 50 Kb
	Pl01	38825001	38875000	17.27	XP-CLR		Pl01	5001	55000	0.27	Fst-50Kb		Pl01	8151	9442	0.31	Fst-gene by gene		Pl01	5001	55000	-0.36	π– 50 Kb
	Pl01	38680001	38730000	16.28	XP-CLR		Pl01	10001	60000	0.28	Fst-50Kb		Pl01	16720	21457	0.14	Fst-gene by gene		Pl01	10001	60000	-0.44	π– 50 Kb
	Pl01	13865001	13915000	16.05	XP-CLR		Pl01	15001	65000	0.3	Fst-50Kb		Pl01	22654	29696	0	Fst-gene by gene		Pl01	15001	65000	-0.57	π– 50 Kb
	Pl01	41490001	41540000	15.35	XP-CLR		Pl01	20001	70000	0.29	Fst-50Kb		Pl01	29584	31031	0.3	Fst-gene by gene		Pl01	20001	70000	-0.78	π– 50 Kb
	Pl01	36710001	36760000	15.21	XP-CLR		Pl01	25001	75000	0.26	Fst-50Kb		Pl01	35209	42927	0.08	Fst-gene by gene		Pl01	25001	75000	-0.75	π– 50 Kb
	Pl01	30795001	30845000	12.98	XP-CLR		Pl01	30001	80000	0.26	Fst-50Kb		Pl01	44477	53658	0.21	Fst-gene by gene		Pl01	30001	80000	-0.77	π– 50 Kb
	Pl01	37795001	37845000	12.44	XP-CLR		Pl01	35001	85000	0.27	Fst-50Kb		Pl01	63983	66008	0.14	Fst-gene by gene		Pl01	35001	85000	-0.85	π– 50 Kb
	Pl01	13860001	13910000	11.71	XP-CLR		Pl01	40001	90000	0.25	Fst-50Kb		Pl01	69171	82711	0.1	Fst-gene by gene		Pl01	40001	90000	-0.8	π– 50 Kb
	Pl01	29510001	29560000	11.64	XP-CLR		Pl01	45001	95000	0.27	Fst-50Kb		Pl01	85937	88649	0.08	Fst-gene by gene		Pl01	45001	95000	-0.88	π– 50 Kb
	Pl01	27475001	27525000	11.47	XP-CLR		Pl01	50001	100000	0.26	Fst-50Kb		Pl01	90940	93506	0.35	Fst-gene by gene		Pl01	50001	100000	-1.09	π– 50 Kb
	Pl01	27480001	27530000	11.47	XP-CLR		Pl01	55001	105000	0.26	Fst-50Kb		Pl01	4912020	4917807	0.22	Fst-gene by gene		Pl01	55001	105000	-1.03	π– 50 Kb
	Pl01	42305001	42355000	11.31	XP-CLR		Pl01	60001	110000	0.26	Fst-50Kb		Pl01	4924087	4928100	0.47	Fst-gene by gene		Pl01	60001	110000	-1	π– 50 Kb
	Pl01	39305001	39355000	11.23	XP-CLR		Pl01	65001	115000	0.25	Fst-50Kb		Pl01	4944279	4946849	0.03	Fst-gene by gene		Pl01	65001	115000	-0.94	π– 50 Kb
	Pl01	35035001	35085000	11.18	XP-CLR		Pl01	70001	120000	0.24	Fst-50Kb		Pl01	4956527	4958096	0	Fst-gene by gene		Pl01	70001	120000	-0.85	π– 50 Kb
	Pl01	16100001	16150000	10.97	XP-CLR		Pl01	75001	125000	0.26	Fst-50Kb		Pl01	4975712	4977018	0.66	Fst-gene by gene		Pl01	75001	125000	-1.04	π– 50 Kb
	Pl01	16105001	16155000	10.97	XP-CLR		Pl01	80001	130000	0.28	Fst-50Kb		Pl01	4986568	4989257	0.21	Fst-gene by gene		Pl01	80001	130000	-1.22	π– 50 Kb
	Pl01	40195001	40245000	10.83	XP-CLR		Pl01	85001	135000	0.25	Fst-50Kb		Pl01	4996382	4997377	0.11	Fst-gene by gene		Pl01	85001	135000	-1.04	π– 50 Kb
	Pl01	41645001	41695000	10.7	XP-CLR		Pl01	90001	140000	0.44	Fst-50Kb		Pl01	5036338	5037866	0.29	Fst-gene by gene		Pl01	90001	140000	-5.66	π– 50 Kb
	Pl01	41515001	41565000	10.44	XP-CLR		Pl01	95001	145000	0	Fst-50Kb		Pl01	5058621	5063112	0.22	Fst-gene by gene		Pl01	95001	145000	0	π– 50 Kb
	Pl01	35930001	35980000	10.37	XP-CLR		Pl01	100001	150000	0	Fst-50Kb		Pl01	5062618	5069121	0.16	Fst-gene by gene		Pl01	100001	150000	0	π– 50 Kb
	Pl01	36600001	36650000	10.33	XP-CLR		Pl01	105001	155000	0	Fst-50Kb		Pl01	5073982	5079806	0	Fst-gene by gene		Pl01	105001	155000	0	π– 50 Kb
	Pl01	39875001	39925000	10.14	XP-CLR		Pl01	110001	160000	0	Fst-50Kb		Pl01	5080211	5088630	0.46	Fst-gene by gene		Pl01	110001	160000	0	π– 50 Kb
	Pl01	37290001	37340000	9.87	XP-CLR		Pl01	115001	165000	0	Fst-50Kb		Pl01	5096373	5096798	0.7	Fst-gene by gene		Pl01	115001	165000	0	π– 50 Kb
	Pl01	33455001	33505000	9.29	XP-CLR		Pl01	120001	170000	0	Fst-50Kb		Pl01	5111220	5114803	0.56	Fst-gene by gene		Pl01	120001	170000	0	π– 50 Kb
	Pl01	8840001	8890000	9.27	XP-CLR		Pl01	125001	175000	0	Fst-50Kb		Pl01	5113722	5128855	0.58	Fst-gene by gene		Pl01	125001	175000	0	π– 50 Kb
	Pl01	27375001	27425000	9.13	XP-CLR		Pl01	130001	180000	0	Fst-50Kb		Pl01	5145878	5160039	0.54	Fst-gene by gene		Pl01	130001	180000	0	π– 50 Kb
	Pl01	37015001	37065000	9.04	XP-CLR		Pl01	135001	185000	0	Fst-50Kb		Pl01	5162526	5162999	0	Fst-gene by gene		Pl01	135001	185000	0	π– 50 Kb
	Pl01	14275001	14325000	8.97	XP-CLR		Pl01	140001	190000	0	Fst-50Kb		Pl01	5163078	5164433	0.73	Fst-gene by gene		Pl01	140001	190000	0	π– 50 Kb
	Pl01	35720001	35770000	8.77	XP-CLR		Pl01	145001	195000	0	Fst-50Kb		Pl01	5175011	5175961	0.06	Fst-gene by gene		Pl01	145001	195000	0	π– 50 Kb
	Pl01	38810001	38860000	8.74	XP-CLR		Pl01	150001	200000	0	Fst-50Kb		Pl01	5190933	5192399	0.54	Fst-gene by gene		Pl01	150001	200000	0	π– 50 Kb
	Pl01	36610001	36660000	8.64	XP-CLR		Pl01	155001	205000	0	Fst-50Kb		Pl01	5202146	5218126	0.71	Fst-gene by gene		Pl01	155001	205000	0	π– 50 Kb
	Pl01	8020001	8070000	8.49	XP-CLR		Pl01	160001	210000	0	Fst-50Kb		Pl01	5231495	5232016	0.55	Fst-gene by gene		Pl01	160001	210000	0	π– 50 Kb
	Pl01	26645001	26695000	8.42	XP-CLR		Pl01	165001	215000	0	Fst-50Kb		Pl01	5233586	5234302	0.28	Fst-gene by gene		Pl01	165001	215000	0	π– 50 Kb
	Pl01	15635001	15685000	8.41	XP-CLR		Pl01	170001	220000	0	Fst-50Kb		Pl01	5239877	5240812	0.36	Fst-gene by gene		Pl01	170001	220000	0	π– 50 Kb
	Pl01	15640001	15690000	8.41	XP-CLR		Pl01	175001	225000	0	Fst-50Kb		Pl01	5243336	5244103	0.15	Fst-gene by gene		Pl01	175001	225000	0	π– 50 Kb
	Pl01	26885001	26935000	8.27	XP-CLR		Pl01	180001	230000	0	Fst-50Kb		Pl01	5258123	5259058	0.31	Fst-gene by gene		Pl01	180001	230000	0	π– 50 Kb
	Pl01	24915001	24965000	8.25	XP-CLR		Pl01	185001	235000	0	Fst-50Kb		Pl01	5260577	5261368	0.09	Fst-gene by gene		Pl01	185001	235000	0	π– 50 Kb
	Pl01	9175001	9225000	8.23	XP-CLR		Pl01	190001	240000	0	Fst-50Kb		Pl01	5279430	5280857	0.26	Fst-gene by gene		Pl01	190001	240000	0	π– 50 Kb
	Pl01	38700001	38750000	8.09	XP-CLR		Pl01	195001	245000	0	Fst-50Kb		Pl01	5284101	5289336	0.34	Fst-gene by gene		Pl01	195001	245000	0	π– 50 Kb
	Pl01	40605001	40655000	7.96	XP-CLR		Pl01	200001	250000	0	Fst-50Kb		Pl01	5290995	5293334	0.49	Fst-gene by gene		Pl01	200001	250000	0	π– 50 Kb
	Pl01	31080001	31130000	7.78	XP-CLR		Pl01	205001	255000	0	Fst-50Kb		Pl01	5304848	5310410	0.1	Fst-gene by gene		Pl01	205001	255000	0	π– 50 Kb
	Pl01	31255001	31305000	7.54	XP-CLR		Pl01	210001	260000	0	Fst-50Kb		Pl01	5319733	5328178	0.48	Fst-gene by gene		Pl01	210001	260000	0	π– 50 Kb
	Pl01	13895001	13945000	7.51	XP-CLR		Pl01	215001	265000	0	Fst-50Kb		Pl01	5321897	5322422	0.3	Fst-gene by gene		Pl01	215001	265000	0	π– 50 Kb
	Pl01	27445001	27495000	7.47	XP-CLR		Pl01	220001	270000	0	Fst-50Kb		Pl01	5333642	5338162	0.19	Fst-gene by gene		Pl01	220001	270000	0	π– 50 Kb
	Pl01	7750001	7800000	7.43	XP-CLR		Pl01	225001	275000	0	Fst-50Kb		Pl01	5343924	5344569	0.52	Fst-gene by gene		Pl01	225001	275000	0	π– 50 Kb
	Pl01	12730001	12780000	7.2	XP-CLR		Pl01	230001	280000	0	Fst-50Kb		Pl01	5347737	5352617	-0.04	Fst-gene by gene		Pl01	230001	280000	0	π– 50 Kb
	Pl01	41750001	41800000	7.18	XP-CLR		Pl01	235001	285000	0	Fst-50Kb		Pl01	5356574	5358196	0.14	Fst-gene by gene		Pl01	235001	285000	0	π– 50 Kb
	Pl01	42280001	42330000	7.01	XP-CLR		Pl01	240001	290000	0	Fst-50Kb		Pl01	5382264	5383368	0.08	Fst-gene by gene		Pl01	240001	290000	0	π– 50 Kb
	Pl01	30520001	30570000	6.98	XP-CLR		Pl01	245001	295000	0	Fst-50Kb		Pl01	5405700	5407500	0	Fst-gene by gene		Pl01	245001	295000	0	π– 50 Kb
	Pl01	20225001	20275000	6.92	XP-CLR		Pl01	250001	300000	0	Fst-50Kb		Pl01	5420171	5423825	0.19	Fst-gene by gene		Pl01	250001	300000	0	π– 50 Kb
	Pl01	42035001	42085000	6.85	XP-CLR		Pl01	255001	305000	0	Fst-50Kb		Pl01	5438821	5442239	0.06	Fst-gene by gene		Pl01	255001	305000	0	π– 50 Kb
	Pl01	30825001	30875000	6.77	XP-CLR		Pl01	260001	310000	0	Fst-50Kb		Pl01	5447066	5453940	0.18	Fst-gene by gene		Pl01	260001	310000	0	π– 50 Kb
	Pl01	38860001	38910000	6.51	XP-CLR		Pl01	265001	315000	0	Fst-50Kb		Pl01	5461898	5465484	0.09	Fst-gene by gene		Pl01	265001	315000	0	π– 50 Kb
	Pl01	10540001	10590000	5.75	XP-CLR		Pl01	270001	320000	0	Fst-50Kb		Pl01	5469408	5478493	0.2	Fst-gene by gene		Pl01	270001	320000	0	π– 50 Kb
	Pl01	10770001	10820000	5.7	XP-CLR		Pl01	275001	325000	0	Fst-50Kb		Pl01	5484758	5488268	0.14	Fst-gene by gene		Pl01	275001	325000	0	π– 50 Kb
	Pl01	14270001	14320000	5.69	XP-CLR		Pl01	280001	330000	0	Fst-50Kb		Pl01	5502457	5504895	0.09	Fst-gene by gene		Pl01	280001	330000	0	π– 50 Kb
	Pl01	7425001	7475000	5.62	XP-CLR		Pl01	285001	335000	0	Fst-50Kb		Pl01	5520626	5531367	0.08	Fst-gene by gene		Pl01	285001	335000	0	π– 50 Kb
	Pl01	15650001	15700000	5.49	XP-CLR		Pl01	290001	340000	0	Fst-50Kb		Pl01	5537443	5539881	0.09	Fst-gene by gene		Pl01	290001	340000	0	π– 50 Kb
	Pl01	15655001	15705000	5.49	XP-CLR		Pl01	295001	345000	0	Fst-50Kb		Pl01	5552520	5556825	0.26	Fst-gene by gene		Pl01	295001	345000	0	π– 50 Kb
	Pl01	36450001	36500000	5.21	XP-CLR		Pl01	300001	350000	0	Fst-50Kb		Pl01	5568954	5571709	0.35	Fst-gene by gene		Pl01	300001	350000	0	π– 50 Kb
	Pl01	28220001	28270000	5.2	XP-CLR		Pl01	305001	355000	0	Fst-50Kb		Pl01	5589407	5592699	0.03	Fst-gene by gene		Pl01	305001	355000	0	π– 50 Kb
	Pl01	9215001	9265000	5.08	XP-CLR		Pl01	310001	360000	0	Fst-50Kb		Pl01	5610840	5611700	-0.01	Fst-gene by gene		Pl01	310001	360000	0	π– 50 Kb
	Pl01	35315001	35365000	5.07	XP-CLR		Pl01	315001	365000	0	Fst-50Kb		Pl01	5615427	5616356	0.41	Fst-gene by gene		Pl01	315001	365000	0	π– 50 Kb
	Pl01	21115001	21165000	4.95	XP-CLR		Pl01	320001	370000	0	Fst-50Kb		Pl01	5620668	5628225	0.02	Fst-gene by gene		Pl01	320001	370000	0	π– 50 Kb
	Pl01	32090001	32140000	4.9	XP-CLR		Pl01	325001	375000	0	Fst-50Kb		Pl01	5629954	5632767	0.1	Fst-gene by gene		Pl01	325001	375000	0	π– 50 Kb
	Pl01	33360001	33410000	4.9	XP-CLR		Pl01	330001	380000	0	Fst-50Kb		Pl01	5633716	5634329	0.42	Fst-gene by gene		Pl01	330001	380000	0	π– 50 Kb
	Pl01	29615001	29665000	4.87	XP-CLR		Pl01	335001	385000	0	Fst-50Kb		Pl01	5640708	5662009	0.41	Fst-gene by gene		Pl01	335001	385000	0	π– 50 Kb
	Pl01	33315001	33365000	4.83	XP-CLR		Pl01	340001	390000	0	Fst-50Kb		Pl01	5677569	5680845	-0.05	Fst-gene by gene		Pl01	340001	390000	0	π– 50 Kb
	Pl01	6400001	6450000	4.81	XP-CLR		Pl01	345001	395000	0	Fst-50Kb		Pl01	5684562	5689315	0.08	Fst-gene by gene		Pl01	345001	395000	0	π– 50 Kb
	Pl01	25145001	25195000	4.72	XP-CLR		Pl01	350001	400000	0	Fst-50Kb		Pl01	5704810	5705523	0.02	Fst-gene by gene		Pl01	350001	400000	0	π– 50 Kb
	Pl01	10620001	10670000	4.67	XP-CLR		Pl01	355001	405000	0	Fst-50Kb		Pl01	5721084	5722453	0.37	Fst-gene by gene		Pl01	355001	405000	0	π– 50 Kb
	Pl01	14255001	14305000	4.48	XP-CLR		Pl01	360001	410000	0	Fst-50Kb		Pl01	5729218	5729883	0.3	Fst-gene by gene		Pl01	360001	410000	0	π– 50 Kb
	Pl01	17375001	17425000	4.38	XP-CLR		Pl01	365001	415000	0	Fst-50Kb		Pl01	5732950	5737439	0.28	Fst-gene by gene		Pl01	365001	415000	0	π– 50 Kb
	Pl01	22380001	22430000	4.34	XP-CLR		Pl01	370001	420000	0	Fst-50Kb		Pl01	5742740	5788272	0.36	Fst-gene by gene		Pl01	370001	420000	0	π– 50 Kb
	Pl01	22385001	22435000	4.34	XP-CLR		Pl01	375001	425000	0	Fst-50Kb		Pl01	5790179	5796612	0.31	Fst-gene by gene		Pl01	375001	425000	0	π– 50 Kb
	Pl01	22390001	22440000	4.34	XP-CLR		Pl01	380001	430000	0	Fst-50Kb		Pl01	5802743	5810112	0.27	Fst-gene by gene		Pl01	380001	430000	0	π– 50 Kb
	Pl01	22395001	22445000	4.34	XP-CLR		Pl01	385001	435000	0	Fst-50Kb		Pl01	5816580	5822794	0.29	Fst-gene by gene		Pl01	385001	435000	0	π– 50 Kb
	Pl01	6785001	6835000	4.27	XP-CLR		Pl01	390001	440000	0	Fst-50Kb		Pl01	5831368	5836903	0.18	Fst-gene by gene		Pl01	390001	440000	0	π– 50 Kb
	Pl01	14290001	14340000	4.19	XP-CLR		Pl01	395001	445000	0	Fst-50Kb		Pl01	5863348	5866111	0.2	Fst-gene by gene		Pl01	395001	445000	0	π– 50 Kb
	Pl01	7040001	7090000	4.12	XP-CLR		Pl01	400001	450000	0	Fst-50Kb		Pl01	5886894	5891069	-0.11	Fst-gene by gene		Pl01	400001	450000	0	π– 50 Kb
	Pl01	25170001	25220000	4.02	XP-CLR		Pl01	405001	455000	0	Fst-50Kb		Pl01	5897037	5906300	-0.06	Fst-gene by gene		Pl01	405001	455000	0	π– 50 Kb
	Pl01	8470001	8520000	4	XP-CLR		Pl01	410001	460000	0	Fst-50Kb		Pl01	5909011	5911030	0.11	Fst-gene by gene		Pl01	410001	460000	0	π– 50 Kb
	Pl01	19230001	19280000	3.91	XP-CLR		Pl01	415001	465000	0	Fst-50Kb		Pl01	5927451	5930335	0.25	Fst-gene by gene		Pl01	415001	465000	0	π– 50 Kb
	Pl01	23995001	24045000	3.91	XP-CLR		Pl01	420001	470000	0	Fst-50Kb		Pl01	5933583	5936273	0.06	Fst-gene by gene		Pl01	420001	470000	0	π– 50 Kb
	Pl01	24000001	24050000	3.91	XP-CLR		Pl01	425001	475000	0	Fst-50Kb		Pl01	5937712	5938100	0.01	Fst-gene by gene		Pl01	425001	475000	0	π– 50 Kb
	Pl01	5155001	5205000	3.9	XP-CLR		Pl01	430001	480000	0	Fst-50Kb		Pl01	5939124	5940796	0.09	Fst-gene by gene		Pl01	430001	480000	0	π– 50 Kb
	Pl01	35045001	35095000	3.86	XP-CLR		Pl01	435001	485000	0	Fst-50Kb		Pl01	5955916	5970000	0.47	Fst-gene by gene		Pl01	435001	485000	0	π– 50 Kb
	Pl01	17800001	17850000	3.86	XP-CLR		Pl01	440001	490000	0	Fst-50Kb		Pl01	5973789	5984254	0.52	Fst-gene by gene		Pl01	440001	490000	0	π– 50 Kb
	Pl01	34955001	35005000	3.82	XP-CLR		Pl01	445001	495000	0	Fst-50Kb		Pl01	6002646	6003440	0.24	Fst-gene by gene		Pl01	445001	495000	0	π– 50 Kb
	Pl01	47600001	47650000	3.81	XP-CLR		Pl01	450001	500000	0	Fst-50Kb		Pl01	6004809	6010669	0.21	Fst-gene by gene		Pl01	450001	500000	0	π– 50 Kb
	Pl01	47605001	47655000	3.81	XP-CLR		Pl01	455001	505000	0	Fst-50Kb		Pl01	6027576	6029899	0.31	Fst-gene by gene		Pl01	455001	505000	0	π– 50 Kb
	Pl01	17150001	17200000	3.79	XP-CLR		Pl01	460001	510000	0	Fst-50Kb		Pl01	6058839	6059613	0.56	Fst-gene by gene		Pl01	460001	510000	0	π– 50 Kb
	Pl01	46165001	46215000	3.79	XP-CLR		Pl01	465001	515000	0	Fst-50Kb		Pl01	6068715	6072507	0.35	Fst-gene by gene		Pl01	465001	515000	0	π– 50 Kb
	Pl01	9440001	9490000	3.72	XP-CLR		Pl01	470001	520000	0	Fst-50Kb		Pl01	6081157	6084611	0.7	Fst-gene by gene		Pl01	470001	520000	0	π– 50 Kb
	Pl01	9445001	9495000	3.72	XP-CLR		Pl01	475001	525000	0	Fst-50Kb		Pl01	6094384	6096958	0.28	Fst-gene by gene		Pl01	475001	525000	0	π– 50 Kb
	Pl01	17355001	17405000	3.71	XP-CLR		Pl01	480001	530000	0	Fst-50Kb		Pl01	6103525	6105783	0.18	Fst-gene by gene		Pl01	480001	530000	0	π– 50 Kb
	Pl01	27005001	27055000	3.69	XP-CLR		Pl01	485001	535000	0	Fst-50Kb		Pl01	6123842	6125806	-0.01	Fst-gene by gene		Pl01	485001	535000	0	π– 50 Kb
	Pl01	9345001	9395000	3.63	XP-CLR		Pl01	490001	540000	0	Fst-50Kb		Pl01	6149271	6151794	0.41	Fst-gene by gene		Pl01	490001	540000	0	π– 50 Kb
	Pl01	12145001	12195000	3.59	XP-CLR		Pl01	495001	545000	0	Fst-50Kb		Pl01	6156274	6158944	0.15	Fst-gene by gene		Pl01	495001	545000	0	π– 50 Kb
	Pl01	35335001	35385000	3.55	XP-CLR		Pl01	500001	550000	0	Fst-50Kb		Pl01	6171940	6177637	0.39	Fst-gene by gene		Pl01	500001	550000	0	π– 50 Kb
	Pl01	31595001	31645000	3.42	XP-CLR		Pl01	505001	555000	0	Fst-50Kb		Pl01	6178697	6180911	0.57	Fst-gene by gene		Pl01	505001	555000	0	π– 50 Kb
	Pl01	5230001	5280000	3.38	XP-CLR		Pl01	510001	560000	0	Fst-50Kb		Pl01	6187528	6189351	0.19	Fst-gene by gene		Pl01	510001	560000	0	π– 50 Kb
	Pl01	28090001	28140000	3.35	XP-CLR		Pl01	515001	565000	0	Fst-50Kb		Pl01	6192985	6193851	0.22	Fst-gene by gene		Pl01	515001	565000	0	π– 50 Kb
	Pl01	36635001	36685000	3.15	XP-CLR		Pl01	520001	570000	0	Fst-50Kb		Pl01	6203910	6205229	-0.09	Fst-gene by gene		Pl01	520001	570000	0	π– 50 Kb
	Pl01	31315001	31365000	3.14	XP-CLR		Pl01	525001	575000	0	Fst-50Kb		Pl01	6218452	6278884	0.34	Fst-gene by gene		Pl01	525001	575000	0	π– 50 Kb
	Pl01	17575001	17625000	3.13	XP-CLR		Pl01	530001	580000	0	Fst-50Kb		Pl01	6228365	6230574	0.43	Fst-gene by gene		Pl01	530001	580000	0	π– 50 Kb
	Pl01	29030001	29080000	3.13	XP-CLR		Pl01	535001	585000	0	Fst-50Kb		Pl01	6282222	6288247	0.34	Fst-gene by gene		Pl01	535001	585000	0	π– 50 Kb
	Pl01	19030001	19080000	3.12	XP-CLR		Pl01	540001	590000	0	Fst-50Kb		Pl01	6315806	6317206	-0.27	Fst-gene by gene		Pl01	540001	590000	0	π– 50 Kb
	Pl01	25735001	25785000	3.01	XP-CLR		Pl01	545001	595000	0	Fst-50Kb		Pl01	6321414	6322886	0.05	Fst-gene by gene		Pl01	545001	595000	0	π– 50 Kb
	Pl01	25740001	25790000	3.01	XP-CLR		Pl01	550001	600000	0	Fst-50Kb		Pl01	6339661	6342716	0.8	Fst-gene by gene		Pl01	550001	600000	0	π– 50 Kb
	Pl01	25745001	25795000	3.01	XP-CLR		Pl01	555001	605000	0	Fst-50Kb		Pl01	6343186	6345488	0.76	Fst-gene by gene		Pl01	555001	605000	0	π– 50 Kb
	Pl01	8305001	8355000	2.9	XP-CLR		Pl01	560001	610000	0	Fst-50Kb		Pl01	6347542	6348645	0.95	Fst-gene by gene		Pl01	560001	610000	0	π– 50 Kb
	Pl01	8310001	8360000	2.9	XP-CLR		Pl01	565001	615000	0	Fst-50Kb		Pl01	6348950	6350221	0.72	Fst-gene by gene		Pl01	565001	615000	0	π– 50 Kb
	Pl01	19165001	19215000	2.89	XP-CLR		Pl01	570001	620000	0	Fst-50Kb		Pl01	6366763	6370826	0.84	Fst-gene by gene		Pl01	570001	620000	0	π– 50 Kb
	Pl01	11700001	11750000	2.66	XP-CLR		Pl01	575001	625000	0	Fst-50Kb		Pl01	6376496	6377095	0.72	Fst-gene by gene		Pl01	575001	625000	0	π– 50 Kb
	Pl01	11845001	11895000	2.49	XP-CLR		Pl01	580001	630000	0	Fst-50Kb		Pl01	6379455	6383801	0.86	Fst-gene by gene		Pl01	580001	630000	0	π– 50 Kb
	Pl01	14450001	14500000	2.46	XP-CLR		Pl01	585001	635000	0	Fst-50Kb		Pl01	6384380	6385083	0.32	Fst-gene by gene		Pl01	585001	635000	0	π– 50 Kb
	Pl01	45430001	45480000	2.45	XP-CLR		Pl01	590001	640000	0	Fst-50Kb		Pl01	6388442	6389641	0.58	Fst-gene by gene		Pl01	590001	640000	0	π– 50 Kb
	Pl01	18050001	18100000	2.32	XP-CLR		Pl01	595001	645000	0	Fst-50Kb		Pl01	6390483	6392391	0.81	Fst-gene by gene		Pl01	595001	645000	0	π– 50 Kb
	Pl01	18055001	18105000	2.32	XP-CLR		Pl01	600001	650000	0	Fst-50Kb		Pl01	6392759	6397929	0.85	Fst-gene by gene		Pl01	600001	650000	0	π– 50 Kb
	Pl01	14810001	14860000	2.25	XP-CLR		Pl01	605001	655000	0	Fst-50Kb		Pl01	6406656	6408719	0.96	Fst-gene by gene		Pl01	605001	655000	0	π– 50 Kb
	Pl01	8625001	8675000	2.25	XP-CLR		Pl01	610001	660000	0	Fst-50Kb		Pl01	6421457	6424389	0.28	Fst-gene by gene		Pl01	610001	660000	0	π– 50 Kb
	Pl01	32145001	32195000	2.18	XP-CLR		Pl01	615001	665000	0	Fst-50Kb		Pl01	6437445	6440884	0.37	Fst-gene by gene		Pl01	615001	665000	0	π– 50 Kb
	Pl01	9460001	9510000	2.16	XP-CLR		Pl01	620001	670000	0	Fst-50Kb		Pl01	6448965	6452336	0.63	Fst-gene by gene		Pl01	620001	670000	0	π– 50 Kb
	Pl01	18210001	18260000	2.15	XP-CLR		Pl01	625001	675000	0	Fst-50Kb		Pl01	6458574	6461570	0.34	Fst-gene by gene		Pl01	625001	675000	0	π– 50 Kb
	Pl01	18215001	18265000	2.15	XP-CLR		Pl01	630001	680000	0	Fst-50Kb		Pl01	6467325	6470547	0.74	Fst-gene by gene		Pl01	630001	680000	0	π– 50 Kb
	Pl01	42225001	42275000	2.01	XP-CLR		Pl01	635001	685000	0	Fst-50Kb		Pl01	6474837	6478822	0.52	Fst-gene by gene		Pl01	635001	685000	0	π– 50 Kb
	Pl01	15245001	15295000	1.98	XP-CLR		Pl01	640001	690000	0	Fst-50Kb		Pl01	6497337	6499279	0.77	Fst-gene by gene		Pl01	640001	690000	0	π– 50 Kb
	Pl01	46210001	46260000	1.91	XP-CLR		Pl01	645001	695000	0	Fst-50Kb		Pl01	6503895	6504613	0.55	Fst-gene by gene		Pl01	645001	695000	0	π– 50 Kb
	Pl01	37455001	37505000	1.9	XP-CLR		Pl01	650001	700000	0	Fst-50Kb		Pl01	6509968	6518643	0.77	Fst-gene by gene		Pl01	650001	700000	0	π– 50 Kb
	Pl01	14545001	14595000	1.9	XP-CLR		Pl01	655001	705000	0	Fst-50Kb		Pl01	6520136	6520638	0.74	Fst-gene by gene		Pl01	655001	705000	0	π– 50 Kb
	Pl01	34940001	34990000	1.85	XP-CLR		Pl01	660001	710000	0	Fst-50Kb		Pl01	6527026	6532049	0.62	Fst-gene by gene		Pl01	660001	710000	0	π– 50 Kb
	Pl01	36560001	36610000	1.85	XP-CLR		Pl01	665001	715000	0	Fst-50Kb		Pl01	6542144	6546255	0.74	Fst-gene by gene		Pl01	665001	715000	0	π– 50 Kb
	Pl01	41845001	41895000	1.81	XP-CLR		Pl01	670001	720000	0	Fst-50Kb		Pl01	6548821	6552647	0.79	Fst-gene by gene		Pl01	670001	720000	0	π– 50 Kb
	Pl01	15355001	15405000	1.81	XP-CLR		Pl01	675001	725000	0	Fst-50Kb		Pl01	6568114	6576982	0.65	Fst-gene by gene		Pl01	675001	725000	0	π– 50 Kb
	Pl01	46185001	46235000	1.81	XP-CLR		Pl01	680001	730000	0	Fst-50Kb		Pl01	6596655	6598845	0.56	Fst-gene by gene		Pl01	680001	730000	0	π– 50 Kb
	Pl01	42210001	42260000	1.79	XP-CLR		Pl01	685001	735000	0	Fst-50Kb		Pl01	6606283	6607445	0	Fst-gene by gene		Pl01	685001	735000	0	π– 50 Kb
	Pl01	41420001	41470000	1.79	XP-CLR		Pl01	690001	740000	0	Fst-50Kb		Pl01	6640423	6640770	0	Fst-gene by gene		Pl01	690001	740000	0	π– 50 Kb
	Pl01	14310001	14360000	1.73	XP-CLR		Pl01	695001	745000	0	Fst-50Kb		Pl01	6660553	6664440	0.53	Fst-gene by gene		Pl01	695001	745000	0	π– 50 Kb
	Pl01	14315001	14365000	1.73	XP-CLR		Pl01	700001	750000	0	Fst-50Kb		Pl01	6666857	6676580	0.37	Fst-gene by gene		Pl01	700001	750000	0	π– 50 Kb
	Pl01	14705001	14755000	1.73	XP-CLR		Pl01	705001	755000	0	Fst-50Kb		Pl01	6699580	6701156	0.59	Fst-gene by gene		Pl01	705001	755000	0	π– 50 Kb
	Pl01	13785001	13835000	1.73	XP-CLR		Pl01	710001	760000	0	Fst-50Kb		Pl01	6704909	6708032	0.53	Fst-gene by gene		Pl01	710001	760000	0	π– 50 Kb
	Pl01	13790001	13840000	1.73	XP-CLR		Pl01	715001	765000	0	Fst-50Kb		Pl01	6762605	6771962	0.38	Fst-gene by gene		Pl01	715001	765000	0	π– 50 Kb
	Pl01	13795001	13845000	1.73	XP-CLR		Pl01	720001	770000	0	Fst-50Kb		Pl01	6778786	6781557	0.65	Fst-gene by gene		Pl01	720001	770000	0	π– 50 Kb
	Pl01	47055001	47105000	1.58	XP-CLR		Pl01	725001	775000	0	Fst-50Kb		Pl01	6782097	6784610	0.59	Fst-gene by gene		Pl01	725001	775000	0	π– 50 Kb
	Pl01	25015001	25065000	1.56	XP-CLR		Pl01	730001	780000	0	Fst-50Kb		Pl01	6795578	6797636	0.29	Fst-gene by gene		Pl01	730001	780000	0	π– 50 Kb
	Pl01	42075001	42125000	1.49	XP-CLR		Pl01	735001	785000	0	Fst-50Kb		Pl01	6798460	6799228	0.43	Fst-gene by gene		Pl01	735001	785000	0	π– 50 Kb
	Pl01	32640001	32690000	1.29	XP-CLR		Pl01	740001	790000	0	Fst-50Kb		Pl01	6800460	6803163	0.86	Fst-gene by gene		Pl01	740001	790000	0	π– 50 Kb
	Pl01	33670001	33720000	1.29	XP-CLR		Pl01	745001	795000	0	Fst-50Kb		Pl01	6833146	6834635	-0.15	Fst-gene by gene		Pl01	745001	795000	0	π– 50 Kb
	Pl01	41410001	41460000	1.25	XP-CLR		Pl01	750001	800000	0	Fst-50Kb		Pl01	6842667	6852126	0.13	Fst-gene by gene		Pl01	750001	800000	0	π– 50 Kb
	Pl01	22235001	22285000	1.24	XP-CLR		Pl01	755001	805000	0	Fst-50Kb		Pl01	6853302	6853696	0.63	Fst-gene by gene		Pl01	755001	805000	0	π– 50 Kb
	Pl01	40740001	40790000	1.22	XP-CLR		Pl01	760001	810000	0	Fst-50Kb		Pl01	6866678	6868178	0.38	Fst-gene by gene		Pl01	760001	810000	0	π– 50 Kb
	Pl01	33395001	33445000	1.19	XP-CLR		Pl01	765001	815000	0	Fst-50Kb		Pl01	6888337	6890431	0.42	Fst-gene by gene		Pl01	765001	815000	0	π– 50 Kb
	Pl01	17810001	17860000	0.97	XP-CLR		Pl01	770001	820000	0	Fst-50Kb		Pl01	6906245	6911317	0.73	Fst-gene by gene		Pl01	770001	820000	0	π– 50 Kb
	Pl01	31425001	31475000	0.89	XP-CLR		Pl01	775001	825000	0	Fst-50Kb		Pl01	6926014	6928778	0.41	Fst-gene by gene		Pl01	775001	825000	0	π– 50 Kb
	Pl01	25655001	25705000	0.87	XP-CLR		Pl01	780001	830000	0	Fst-50Kb		Pl01	6933311	6940166	0.66	Fst-gene by gene		Pl01	780001	830000	0	π– 50 Kb
	Pl01	14855001	14905000	0.81	XP-CLR		Pl01	785001	835000	0	Fst-50Kb		Pl01	6943108	6947258	0.48	Fst-gene by gene		Pl01	785001	835000	0	π– 50 Kb
	Pl01	33815001	33865000	0.73	XP-CLR		Pl01	790001	840000	0	Fst-50Kb		Pl01	6981813	6985041	0.63	Fst-gene by gene		Pl01	790001	840000	0	π– 50 Kb
	Pl01	16560001	16610000	0.09	XP-CLR		Pl01	795001	845000	0	Fst-50Kb		Pl01	7044403	7044579	0	Fst-gene by gene		Pl01	795001	845000	0	π– 50 Kb
	Pl01	31930001	31980000	-0.08	XP-CLR		Pl01	800001	850000	0	Fst-50Kb		Pl01	7044653	7044832	0.25	Fst-gene by gene		Pl01	800001	850000	0	π– 50 Kb
	Pl01	26745001	26795000	-0.1	XP-CLR		Pl01	805001	855000	0	Fst-50Kb		Pl01	7084802	7086841	0	Fst-gene by gene		Pl01	805001	855000	0	π– 50 Kb
	Pl01	8640001	8690000	-0.12	XP-CLR		Pl01	810001	860000	0	Fst-50Kb		Pl01	7100568	7104841	0.51	Fst-gene by gene		Pl01	810001	860000	0	π– 50 Kb
	Pl01	8645001	8695000	-0.12	XP-CLR		Pl01	815001	865000	0	Fst-50Kb		Pl01	7112920	7118693	0.72	Fst-gene by gene		Pl01	815001	865000	0	π– 50 Kb
	Pl01	9465001	9515000	-0.12	XP-CLR		Pl01	820001	870000	0	Fst-50Kb		Pl01	7124202	7133107	0.35	Fst-gene by gene		Pl01	820001	870000	0	π– 50 Kb
	Pl01	27945001	27995000	-0.12	XP-CLR		Pl01	825001	875000	0	Fst-50Kb		Pl01	7145582	7148690	0.79	Fst-gene by gene		Pl01	825001	875000	0	π– 50 Kb
	Pl01	9815001	9865000	-0.12	XP-CLR		Pl01	830001	880000	0	Fst-50Kb		Pl01	7153253	7154507	0.87	Fst-gene by gene		Pl01	830001	880000	0	π– 50 Kb
	Pl01	26090001	26140000	-0.12	XP-CLR		Pl01	835001	885000	0	Fst-50Kb		Pl01	7159224	7161438	0.75	Fst-gene by gene		Pl01	835001	885000	0	π– 50 Kb
	Pl01	18990001	19040000	-0.12	XP-CLR		Pl01	840001	890000	0	Fst-50Kb		Pl01	7162339	7165277	0.7	Fst-gene by gene		Pl01	840001	890000	0	π– 50 Kb
	Pl01	1	50000	-0.12	XP-CLR		Pl01	845001	895000	0	Fst-50Kb		Pl01	7168450	7180376	0.81	Fst-gene by gene		Pl01	845001	895000	0	π– 50 Kb
	Pl01	5001	55000	-0.12	XP-CLR		Pl01	850001	900000	0	Fst-50Kb		Pl01	7199848	7203673	0.62	Fst-gene by gene		Pl01	850001	900000	0	π– 50 Kb
	Pl01	10001	60000	-0.12	XP-CLR		Pl01	855001	905000	0	Fst-50Kb		Pl01	7206731	7211634	0.43	Fst-gene by gene		Pl01	855001	905000	0	π– 50 Kb
	Pl01	15001	65000	-0.12	XP-CLR		Pl01	860001	910000	0	Fst-50Kb		Pl01	7213879	7221965	0.4	Fst-gene by gene		Pl01	860001	910000	0	π– 50 Kb
	Pl01	20001	70000	-0.12	XP-CLR		Pl01	865001	915000	0	Fst-50Kb		Pl01	7242493	7252000	0.76	Fst-gene by gene		Pl01	865001	915000	0	π– 50 Kb
	Pl01	25001	75000	-0.12	XP-CLR		Pl01	870001	920000	0	Fst-50Kb		Pl01	7257682	7261970	0.53	Fst-gene by gene		Pl01	870001	920000	0	π– 50 Kb
	Pl01	30001	80000	-0.12	XP-CLR		Pl01	875001	925000	0	Fst-50Kb		Pl01	7267223	7271783	0.71	Fst-gene by gene		Pl01	875001	925000	0	π– 50 Kb
	Pl01	35001	85000	-0.12	XP-CLR		Pl01	880001	930000	0	Fst-50Kb		Pl01	7276460	7277732	0.63	Fst-gene by gene		Pl01	880001	930000	0	π– 50 Kb
	Pl01	40001	90000	-0.12	XP-CLR		Pl01	885001	935000	0	Fst-50Kb		Pl01	7278678	7279209	0	Fst-gene by gene		Pl01	885001	935000	0	π– 50 Kb
	Pl01	45001	95000	-0.12	XP-CLR		Pl01	890001	940000	0	Fst-50Kb		Pl01	7281779	7284593	0	Fst-gene by gene		Pl01	890001	940000	0	π– 50 Kb
	Pl01	50001	100000	-0.12	XP-CLR		Pl01	895001	945000	0	Fst-50Kb		Pl01	7284942	7285840	0.38	Fst-gene by gene		Pl01	895001	945000	0	π– 50 Kb
	Pl01	55001	105000	-0.12	XP-CLR		Pl01	900001	950000	0	Fst-50Kb		Pl01	7293485	7296180	0.62	Fst-gene by gene		Pl01	900001	950000	0	π– 50 Kb
	Pl01	60001	110000	-0.12	XP-CLR		Pl01	905001	955000	0	Fst-50Kb		Pl01	7308773	7310813	0	Fst-gene by gene		Pl01	905001	955000	0	π– 50 Kb
	Pl01	65001	115000	-0.12	XP-CLR		Pl01	910001	960000	0	Fst-50Kb		Pl01	7316439	7337742	0.61	Fst-gene by gene		Pl01	910001	960000	0	π– 50 Kb
	Pl01	70001	120000	-0.12	XP-CLR		Pl01	915001	965000	0	Fst-50Kb		Pl01	7347194	7350639	0.76	Fst-gene by gene		Pl01	915001	965000	0	π– 50 Kb
	Pl01	75001	125000	-0.12	XP-CLR		Pl01	920001	970000	0	Fst-50Kb		Pl01	7367854	7370040	0.48	Fst-gene by gene		Pl01	920001	970000	0	π– 50 Kb
	Pl01	80001	130000	-0.12	XP-CLR		Pl01	925001	975000	0	Fst-50Kb		Pl01	7396357	7407939	0.58	Fst-gene by gene		Pl01	925001	975000	0	π– 50 Kb
	Pl01	85001	135000	-0.12	XP-CLR		Pl01	930001	980000	0	Fst-50Kb		Pl01	7416953	7432234	0.72	Fst-gene by gene		Pl01	930001	980000	0	π– 50 Kb
	Pl01	90001	140000	-0.12	XP-CLR		Pl01	935001	985000	0	Fst-50Kb		Pl01	7457624	7458118	0.48	Fst-gene by gene		Pl01	935001	985000	0	π– 50 Kb
	Pl01	4860001	4910000	-0.12	XP-CLR		Pl01	940001	990000	0	Fst-50Kb		Pl01	7466139	7470982	0.59	Fst-gene by gene		Pl01	940001	990000	0	π– 50 Kb
	Pl01	4865001	4915000	-0.12	XP-CLR		Pl01	945001	995000	0	Fst-50Kb		Pl01	7473690	7487724	0.77	Fst-gene by gene		Pl01	945001	995000	0	π– 50 Kb
	Pl01	4870001	4920000	-0.12	XP-CLR		Pl01	950001	1000000	0	Fst-50Kb		Pl01	7515250	7517294	0.52	Fst-gene by gene		Pl01	950001	1000000	0	π– 50 Kb
	Pl01	4875001	4925000	-0.12	XP-CLR		Pl01	955001	1005000	0	Fst-50Kb		Pl01	7529310	7532804	0.61	Fst-gene by gene		Pl01	955001	1005000	0	π– 50 Kb
	Pl01	4880001	4930000	-0.12	XP-CLR		Pl01	960001	1010000	0	Fst-50Kb		Pl01	7545867	7552081	0.72	Fst-gene by gene		Pl01	960001	1010000	0	π– 50 Kb
	Pl01	4885001	4935000	-0.12	XP-CLR		Pl01	965001	1015000	0	Fst-50Kb		Pl01	7558159	7564840	0.67	Fst-gene by gene		Pl01	965001	1015000	0	π– 50 Kb
	Pl01	4890001	4940000	-0.12	XP-CLR		Pl01	970001	1020000	0	Fst-50Kb		Pl01	7582173	7589978	0.42	Fst-gene by gene		Pl01	970001	1020000	0	π– 50 Kb
	Pl01	4895001	4945000	-0.12	XP-CLR		Pl01	975001	1025000	0	Fst-50Kb		Pl01	7595265	7598554	0.41	Fst-gene by gene		Pl01	975001	1025000	0	π– 50 Kb
	Pl01	4900001	4950000	-0.12	XP-CLR		Pl01	980001	1030000	0	Fst-50Kb		Pl01	7601729	7603776	0.57	Fst-gene by gene		Pl01	980001	1030000	0	π– 50 Kb
	Pl01	4905001	4955000	-0.12	XP-CLR		Pl01	985001	1035000	0	Fst-50Kb		Pl01	7615529	7626360	0.65	Fst-gene by gene		Pl01	985001	1035000	0	π– 50 Kb
	Pl01	4910001	4960000	-0.12	XP-CLR		Pl01	990001	1040000	0	Fst-50Kb		Pl01	7659410	7661830	0.49	Fst-gene by gene		Pl01	990001	1040000	0	π– 50 Kb
	Pl01	4915001	4965000	-0.12	XP-CLR		Pl01	995001	1045000	0	Fst-50Kb		Pl01	7685057	7697321	0.55	Fst-gene by gene		Pl01	995001	1045000	0	π– 50 Kb
	Pl01	4920001	4970000	-0.12	XP-CLR		Pl01	1000001	1050000	0	Fst-50Kb		Pl01	7709252	7711406	0.66	Fst-gene by gene		Pl01	1000001	1050000	0	π– 50 Kb
	Pl01	4925001	4975000	-0.12	XP-CLR		Pl01	1005001	1055000	0	Fst-50Kb		Pl01	7737015	7738854	0.55	Fst-gene by gene		Pl01	1005001	1055000	0	π– 50 Kb
	Pl01	4930001	4980000	-0.12	XP-CLR		Pl01	1010001	1060000	0	Fst-50Kb		Pl01	7755718	7756992	0.81	Fst-gene by gene		Pl01	1010001	1060000	0	π– 50 Kb
	Pl01	4935001	4985000	-0.12	XP-CLR		Pl01	1015001	1065000	0	Fst-50Kb		Pl01	7760969	7762742	0.69	Fst-gene by gene		Pl01	1015001	1065000	0	π– 50 Kb
	Pl01	4940001	4990000	-0.12	XP-CLR		Pl01	1020001	1070000	0	Fst-50Kb		Pl01	7765857	7770688	0.59	Fst-gene by gene		Pl01	1020001	1070000	0	π– 50 Kb
	Pl01	4945001	4995000	-0.12	XP-CLR		Pl01	1025001	1075000	0	Fst-50Kb		Pl01	7771907	7776874	0.65	Fst-gene by gene		Pl01	1025001	1075000	0	π– 50 Kb
	Pl01	4950001	5000000	-0.12	XP-CLR		Pl01	1030001	1080000	0	Fst-50Kb		Pl01	7797393	7798325	0.5	Fst-gene by gene		Pl01	1030001	1080000	0	π– 50 Kb
	Pl01	4955001	5005000	-0.12	XP-CLR		Pl01	1035001	1085000	0	Fst-50Kb		Pl01	7816281	7819171	0.61	Fst-gene by gene		Pl01	1035001	1085000	0	π– 50 Kb
	Pl01	4960001	5010000	-0.12	XP-CLR		Pl01	1040001	1090000	0	Fst-50Kb		Pl01	7886400	7891456	0.32	Fst-gene by gene		Pl01	1040001	1090000	0	π– 50 Kb
	Pl01	4965001	5015000	-0.12	XP-CLR		Pl01	1045001	1095000	0	Fst-50Kb		Pl01	7918234	7918614	0.6	Fst-gene by gene		Pl01	1045001	1095000	0	π– 50 Kb
	Pl01	4970001	5020000	-0.12	XP-CLR		Pl01	1050001	1100000	0	Fst-50Kb		Pl01	7928225	7932274	0.49	Fst-gene by gene		Pl01	1050001	1100000	0	π– 50 Kb
	Pl01	4975001	5025000	-0.12	XP-CLR		Pl01	1055001	1105000	0	Fst-50Kb		Pl01	8003380	8007523	0.68	Fst-gene by gene		Pl01	1055001	1105000	0	π– 50 Kb
	Pl01	4980001	5030000	-0.12	XP-CLR		Pl01	1060001	1110000	0	Fst-50Kb		Pl01	8023157	8026216	0.44	Fst-gene by gene		Pl01	1060001	1110000	0	π– 50 Kb
	Pl01	4985001	5035000	-0.12	XP-CLR		Pl01	1065001	1115000	0	Fst-50Kb		Pl01	8029842	8035225	0.66	Fst-gene by gene		Pl01	1065001	1115000	0	π– 50 Kb
	Pl01	4990001	5040000	-0.12	XP-CLR		Pl01	1070001	1120000	0	Fst-50Kb		Pl01	8096484	8096726	0.5	Fst-gene by gene		Pl01	1070001	1120000	0	π– 50 Kb
	Pl01	4995001	5045000	-0.12	XP-CLR		Pl01	1075001	1125000	0	Fst-50Kb		Pl01	8135158	8154506	0.64	Fst-gene by gene		Pl01	1075001	1125000	0	π– 50 Kb
	Pl01	5000001	5050000	-0.12	XP-CLR		Pl01	1080001	1130000	0	Fst-50Kb		Pl01	8148671	8149168	0.64	Fst-gene by gene		Pl01	1080001	1130000	0	π– 50 Kb
	Pl01	5005001	5055000	-0.12	XP-CLR		Pl01	1085001	1135000	0	Fst-50Kb		Pl01	8161930	8167957	0.45	Fst-gene by gene		Pl01	1085001	1135000	0	π– 50 Kb
	Pl01	5010001	5060000	-0.12	XP-CLR		Pl01	1090001	1140000	0	Fst-50Kb		Pl01	8181785	8186294	0.71	Fst-gene by gene		Pl01	1090001	1140000	0	π– 50 Kb
	Pl01	5015001	5065000	-0.12	XP-CLR		Pl01	1095001	1145000	0	Fst-50Kb		Pl01	8199627	8200576	-0.03	Fst-gene by gene		Pl01	1095001	1145000	0	π– 50 Kb
	Pl01	5020001	5070000	-0.12	XP-CLR		Pl01	1100001	1150000	0	Fst-50Kb		Pl01	8217109	8220122	0.14	Fst-gene by gene		Pl01	1100001	1150000	0	π– 50 Kb
	Pl01	5025001	5075000	-0.12	XP-CLR		Pl01	1105001	1155000	0	Fst-50Kb		Pl01	8229790	8238915	0.01	Fst-gene by gene		Pl01	1105001	1155000	0	π– 50 Kb
	Pl01	5030001	5080000	-0.12	XP-CLR		Pl01	1110001	1160000	0	Fst-50Kb		Pl01	8249678	8253185	0.09	Fst-gene by gene		Pl01	1110001	1160000	0	π– 50 Kb
	Pl01	5035001	5085000	-0.12	XP-CLR		Pl01	1115001	1165000	0	Fst-50Kb		Pl01	8314620	8316190	0.14	Fst-gene by gene		Pl01	1115001	1165000	0	π– 50 Kb
	Pl01	5040001	5090000	-0.12	XP-CLR		Pl01	1120001	1170000	0	Fst-50Kb		Pl01	8381246	8400307	0.08	Fst-gene by gene		Pl01	1120001	1170000	0	π– 50 Kb
	Pl01	5045001	5095000	-0.12	XP-CLR		Pl01	1125001	1175000	0	Fst-50Kb		Pl01	8440420	8442225	0.13	Fst-gene by gene		Pl01	1125001	1175000	0	π– 50 Kb
	Pl01	5050001	5100000	-0.12	XP-CLR		Pl01	1130001	1180000	0	Fst-50Kb		Pl01	8449267	8452495	-0.04	Fst-gene by gene		Pl01	1130001	1180000	0	π– 50 Kb
	Pl01	5055001	5105000	-0.12	XP-CLR		Pl01	1135001	1185000	0	Fst-50Kb		Pl01	8476900	8477091	0	Fst-gene by gene		Pl01	1135001	1185000	0	π– 50 Kb
	Pl01	5060001	5110000	-0.12	XP-CLR		Pl01	1140001	1190000	0	Fst-50Kb		Pl01	8477207	8480030	0.35	Fst-gene by gene		Pl01	1140001	1190000	0	π– 50 Kb
	Pl01	5065001	5115000	-0.12	XP-CLR		Pl01	1145001	1195000	0	Fst-50Kb		Pl01	8480590	8482192	0.13	Fst-gene by gene		Pl01	1145001	1195000	0	π– 50 Kb
	Pl01	5070001	5120000	-0.12	XP-CLR		Pl01	1150001	1200000	0	Fst-50Kb		Pl01	8486133	8488467	-0.08	Fst-gene by gene		Pl01	1150001	1200000	0	π– 50 Kb
	Pl01	5075001	5125000	-0.12	XP-CLR		Pl01	1155001	1205000	0	Fst-50Kb		Pl01	8491977	8492813	-0.19	Fst-gene by gene		Pl01	1155001	1205000	0	π– 50 Kb
	Pl01	5080001	5130000	-0.12	XP-CLR		Pl01	1160001	1210000	0	Fst-50Kb		Pl01	8500137	8501156	0.15	Fst-gene by gene		Pl01	1160001	1210000	0	π– 50 Kb
	Pl01	5085001	5135000	-0.12	XP-CLR		Pl01	1165001	1215000	0	Fst-50Kb		Pl01	8513825	8515753	-0.09	Fst-gene by gene		Pl01	1165001	1215000	0	π– 50 Kb
	Pl01	5090001	5140000	-0.12	XP-CLR		Pl01	1170001	1220000	0	Fst-50Kb		Pl01	8520141	8521624	-0.43	Fst-gene by gene		Pl01	1170001	1220000	0	π– 50 Kb
	Pl01	5095001	5145000	-0.12	XP-CLR		Pl01	1175001	1225000	0	Fst-50Kb		Pl01	8537065	8538048	-0.06	Fst-gene by gene		Pl01	1175001	1225000	0	π– 50 Kb
	Pl01	5100001	5150000	-0.12	XP-CLR		Pl01	1180001	1230000	0	Fst-50Kb		Pl01	8541986	8543649	-0.15	Fst-gene by gene		Pl01	1180001	1230000	0	π– 50 Kb
	Pl01	5105001	5155000	-0.12	XP-CLR		Pl01	1185001	1235000	0	Fst-50Kb		Pl01	8554100	8555609	-0.18	Fst-gene by gene		Pl01	1185001	1235000	0	π– 50 Kb
	Pl01	5110001	5160000	-0.12	XP-CLR		Pl01	1190001	1240000	0	Fst-50Kb		Pl01	8568264	8569181	-0.1	Fst-gene by gene		Pl01	1190001	1240000	0	π– 50 Kb
	Pl01	5115001	5165000	-0.12	XP-CLR		Pl01	1195001	1245000	0	Fst-50Kb		Pl01	8582382	8583767	-0.25	Fst-gene by gene		Pl01	1195001	1245000	0	π– 50 Kb
	Pl01	5120001	5170000	-0.12	XP-CLR		Pl01	1200001	1250000	0	Fst-50Kb		Pl01	8606344	8607325	-0.07	Fst-gene by gene		Pl01	1200001	1250000	0	π– 50 Kb
	Pl01	5125001	5175000	-0.12	XP-CLR		Pl01	1205001	1255000	0	Fst-50Kb		Pl01	8610518	8610982	0	Fst-gene by gene		Pl01	1205001	1255000	0	π– 50 Kb
	Pl01	5130001	5180000	-0.12	XP-CLR		Pl01	1210001	1260000	0	Fst-50Kb		Pl01	8611056	8611841	0	Fst-gene by gene		Pl01	1210001	1260000	0	π– 50 Kb
	Pl01	5135001	5185000	-0.12	XP-CLR		Pl01	1215001	1265000	0	Fst-50Kb		Pl01	8667530	8669087	0.5	Fst-gene by gene		Pl01	1215001	1265000	0	π– 50 Kb
	Pl01	5140001	5190000	-0.12	XP-CLR		Pl01	1220001	1270000	0	Fst-50Kb		Pl01	8700689	8720939	0.13	Fst-gene by gene		Pl01	1220001	1270000	0	π– 50 Kb
	Pl01	5145001	5195000	-0.12	XP-CLR		Pl01	1225001	1275000	0	Fst-50Kb		Pl01	8730348	8747303	0.15	Fst-gene by gene		Pl01	1225001	1275000	0	π– 50 Kb
	Pl01	5150001	5200000	-0.12	XP-CLR		Pl01	1230001	1280000	0	Fst-50Kb		Pl01	8754184	8765243	0.24	Fst-gene by gene		Pl01	1230001	1280000	0	π– 50 Kb
	Pl01	5160001	5210000	-0.12	XP-CLR		Pl01	1235001	1285000	0	Fst-50Kb		Pl01	8770084	8779805	0.35	Fst-gene by gene		Pl01	1235001	1285000	0	π– 50 Kb
	Pl01	5165001	5215000	-0.12	XP-CLR		Pl01	1240001	1290000	0	Fst-50Kb		Pl01	8785070	8788729	0.1	Fst-gene by gene		Pl01	1240001	1290000	0	π– 50 Kb
	Pl01	5170001	5220000	-0.12	XP-CLR		Pl01	1245001	1295000	0	Fst-50Kb		Pl01	8795906	8798342	0.68	Fst-gene by gene		Pl01	1245001	1295000	0	π– 50 Kb
	Pl01	5175001	5225000	-0.12	XP-CLR		Pl01	1250001	1300000	0	Fst-50Kb		Pl01	8813757	8816265	0.3	Fst-gene by gene		Pl01	1250001	1300000	0	π– 50 Kb
	Pl01	5180001	5230000	-0.12	XP-CLR		Pl01	1255001	1305000	0	Fst-50Kb		Pl01	8819980	8821997	0.33	Fst-gene by gene		Pl01	1255001	1305000	0	π– 50 Kb
	Pl01	5185001	5235000	-0.12	XP-CLR		Pl01	1260001	1310000	0	Fst-50Kb		Pl01	8828307	8830673	-0.06	Fst-gene by gene		Pl01	1260001	1310000	0	π– 50 Kb
	Pl01	5190001	5240000	-0.12	XP-CLR		Pl01	1265001	1315000	0	Fst-50Kb		Pl01	8848313	8850884	0.45	Fst-gene by gene		Pl01	1265001	1315000	0	π– 50 Kb
	Pl01	5195001	5245000	-0.12	XP-CLR		Pl01	1270001	1320000	0	Fst-50Kb		Pl01	8880505	8884014	0.46	Fst-gene by gene		Pl01	1270001	1320000	0	π– 50 Kb
	Pl01	5200001	5250000	-0.12	XP-CLR		Pl01	1275001	1325000	0	Fst-50Kb		Pl01	8891929	8892348	0	Fst-gene by gene		Pl01	1275001	1325000	0	π– 50 Kb
	Pl01	5205001	5255000	-0.12	XP-CLR		Pl01	1280001	1330000	0	Fst-50Kb		Pl01	8899866	8900186	0.07	Fst-gene by gene		Pl01	1280001	1330000	0	π– 50 Kb
	Pl01	5210001	5260000	-0.12	XP-CLR		Pl01	1285001	1335000	0	Fst-50Kb		Pl01	8903423	8909293	0.36	Fst-gene by gene		Pl01	1285001	1335000	0	π– 50 Kb
	Pl01	5215001	5265000	-0.12	XP-CLR		Pl01	1290001	1340000	0	Fst-50Kb		Pl01	8915928	8919791	0.15	Fst-gene by gene		Pl01	1290001	1340000	0	π– 50 Kb
	Pl01	5220001	5270000	-0.12	XP-CLR		Pl01	1295001	1345000	0	Fst-50Kb		Pl01	8929746	8933111	0.04	Fst-gene by gene		Pl01	1295001	1345000	0	π– 50 Kb
	Pl01	5225001	5275000	-0.12	XP-CLR		Pl01	1300001	1350000	0	Fst-50Kb		Pl01	9020471	9030428	0.53	Fst-gene by gene		Pl01	1300001	1350000	0	π– 50 Kb
	Pl01	5235001	5285000	-0.12	XP-CLR		Pl01	1305001	1355000	0	Fst-50Kb		Pl01	9051444	9089660	0.56	Fst-gene by gene		Pl01	1305001	1355000	0	π– 50 Kb
	Pl01	5240001	5290000	-0.12	XP-CLR		Pl01	1310001	1360000	0	Fst-50Kb		Pl01	9089528	9093226	0.68	Fst-gene by gene		Pl01	1310001	1360000	0	π– 50 Kb
	Pl01	5245001	5295000	-0.12	XP-CLR		Pl01	1315001	1365000	0	Fst-50Kb		Pl01	9134211	9143138	0.47	Fst-gene by gene		Pl01	1315001	1365000	0	π– 50 Kb
	Pl01	5250001	5300000	-0.12	XP-CLR		Pl01	1320001	1370000	0	Fst-50Kb		Pl01	9164099	9164335	0	Fst-gene by gene		Pl01	1320001	1370000	0	π– 50 Kb
	Pl01	5255001	5305000	-0.12	XP-CLR		Pl01	1325001	1375000	0	Fst-50Kb		Pl01	9197576	9199136	0.45	Fst-gene by gene		Pl01	1325001	1375000	0	π– 50 Kb
	Pl01	5260001	5310000	-0.12	XP-CLR		Pl01	1330001	1380000	0	Fst-50Kb		Pl01	9219894	9227954	0.39	Fst-gene by gene		Pl01	1330001	1380000	0	π– 50 Kb
	Pl01	5265001	5315000	-0.12	XP-CLR		Pl01	1335001	1385000	0	Fst-50Kb		Pl01	9231647	9243348	0.41	Fst-gene by gene		Pl01	1335001	1385000	0	π– 50 Kb
	Pl01	5270001	5320000	-0.12	XP-CLR		Pl01	1340001	1390000	0	Fst-50Kb		Pl01	9249151	9252956	0.54	Fst-gene by gene		Pl01	1340001	1390000	0	π– 50 Kb
	Pl01	5275001	5325000	-0.12	XP-CLR		Pl01	1345001	1395000	0	Fst-50Kb		Pl01	9274640	9280578	0.47	Fst-gene by gene		Pl01	1345001	1395000	0	π– 50 Kb
	Pl01	5280001	5330000	-0.12	XP-CLR		Pl01	1350001	1400000	0	Fst-50Kb		Pl01	9290822	9291901	0	Fst-gene by gene		Pl01	1350001	1400000	0	π– 50 Kb
	Pl01	5285001	5335000	-0.12	XP-CLR		Pl01	1355001	1405000	0	Fst-50Kb		Pl01	9326986	9328062	0.11	Fst-gene by gene		Pl01	1355001	1405000	0	π– 50 Kb
	Pl01	5290001	5340000	-0.12	XP-CLR		Pl01	1360001	1410000	0	Fst-50Kb		Pl01	9339948	9341956	-0.1	Fst-gene by gene		Pl01	1360001	1410000	0	π– 50 Kb
	Pl01	5295001	5345000	-0.12	XP-CLR		Pl01	1365001	1415000	0	Fst-50Kb		Pl01	9357597	9358790	-0.07	Fst-gene by gene		Pl01	1365001	1415000	0	π– 50 Kb
	Pl01	5300001	5350000	-0.12	XP-CLR		Pl01	1370001	1420000	0	Fst-50Kb		Pl01	9367694	9370793	0.1	Fst-gene by gene		Pl01	1370001	1420000	0	π– 50 Kb
	Pl01	5305001	5355000	-0.12	XP-CLR		Pl01	1375001	1425000	0	Fst-50Kb		Pl01	9424399	9426009	0.43	Fst-gene by gene		Pl01	1375001	1425000	0	π– 50 Kb
	Pl01	5310001	5360000	-0.12	XP-CLR		Pl01	1380001	1430000	0	Fst-50Kb		Pl01	9513283	9530588	0.33	Fst-gene by gene		Pl01	1380001	1430000	0	π– 50 Kb
	Pl01	5315001	5365000	-0.12	XP-CLR		Pl01	1385001	1435000	0	Fst-50Kb		Pl01	9530805	9541813	0.31	Fst-gene by gene		Pl01	1385001	1435000	0	π– 50 Kb
	Pl01	5320001	5370000	-0.12	XP-CLR		Pl01	1390001	1440000	0	Fst-50Kb		Pl01	9557613	9561438	0.27	Fst-gene by gene		Pl01	1390001	1440000	0	π– 50 Kb
	Pl01	5325001	5375000	-0.12	XP-CLR		Pl01	1395001	1445000	0	Fst-50Kb		Pl01	9572947	9575274	0.49	Fst-gene by gene		Pl01	1395001	1445000	0	π– 50 Kb
	Pl01	5330001	5380000	-0.12	XP-CLR		Pl01	1400001	1450000	0	Fst-50Kb		Pl01	9585073	9591309	0.76	Fst-gene by gene		Pl01	1400001	1450000	0	π– 50 Kb
	Pl01	5335001	5385000	-0.12	XP-CLR		Pl01	1405001	1455000	0	Fst-50Kb		Pl01	9595407	9597859	0.76	Fst-gene by gene		Pl01	1405001	1455000	0	π– 50 Kb
	Pl01	5340001	5390000	-0.12	XP-CLR		Pl01	1410001	1460000	0	Fst-50Kb		Pl01	9610147	9632039	0.65	Fst-gene by gene		Pl01	1410001	1460000	0	π– 50 Kb
	Pl01	5345001	5395000	-0.12	XP-CLR		Pl01	1415001	1465000	0	Fst-50Kb		Pl01	9635181	9643018	0.61	Fst-gene by gene		Pl01	1415001	1465000	0	π– 50 Kb
	Pl01	5350001	5400000	-0.12	XP-CLR		Pl01	1420001	1470000	0	Fst-50Kb		Pl01	9731016	9735265	0.27	Fst-gene by gene		Pl01	1420001	1470000	0	π– 50 Kb
	Pl01	5355001	5405000	-0.12	XP-CLR		Pl01	1425001	1475000	0	Fst-50Kb		Pl01	9739940	9757306	0.35	Fst-gene by gene		Pl01	1425001	1475000	0	π– 50 Kb
	Pl01	5360001	5410000	-0.12	XP-CLR		Pl01	1430001	1480000	0	Fst-50Kb		Pl01	9766015	9768440	0.61	Fst-gene by gene		Pl01	1430001	1480000	0	π– 50 Kb
	Pl01	5365001	5415000	-0.12	XP-CLR		Pl01	1435001	1485000	0	Fst-50Kb		Pl01	9785210	9793128	0.51	Fst-gene by gene		Pl01	1435001	1485000	0	π– 50 Kb
	Pl01	5370001	5420000	-0.12	XP-CLR		Pl01	1440001	1490000	0	Fst-50Kb		Pl01	9802747	9809461	0.69	Fst-gene by gene		Pl01	1440001	1490000	0	π– 50 Kb
	Pl01	5375001	5425000	-0.12	XP-CLR		Pl01	1445001	1495000	0	Fst-50Kb		Pl01	9822297	9825119	0.24	Fst-gene by gene		Pl01	1445001	1495000	0	π– 50 Kb
	Pl01	5380001	5430000	-0.12	XP-CLR		Pl01	1450001	1500000	0	Fst-50Kb		Pl01	9840838	9845205	0.45	Fst-gene by gene		Pl01	1450001	1500000	0	π– 50 Kb
	Pl01	5385001	5435000	-0.12	XP-CLR		Pl01	1455001	1505000	0	Fst-50Kb		Pl01	9843923	9847218	0.24	Fst-gene by gene		Pl01	1455001	1505000	0	π– 50 Kb
	Pl01	5390001	5440000	-0.12	XP-CLR		Pl01	1460001	1510000	0	Fst-50Kb		Pl01	9858337	9865847	0.25	Fst-gene by gene		Pl01	1460001	1510000	0	π– 50 Kb
	Pl01	5395001	5445000	-0.12	XP-CLR		Pl01	1465001	1515000	0	Fst-50Kb		Pl01	9872876	9873022	0.4	Fst-gene by gene		Pl01	1465001	1515000	0	π– 50 Kb
	Pl01	5400001	5450000	-0.12	XP-CLR		Pl01	1470001	1520000	0	Fst-50Kb		Pl01	9926104	9930918	0.25	Fst-gene by gene		Pl01	1470001	1520000	0	π– 50 Kb
	Pl01	5405001	5455000	-0.12	XP-CLR		Pl01	1475001	1525000	0	Fst-50Kb		Pl01	9938741	9940608	0.24	Fst-gene by gene		Pl01	1475001	1525000	0	π– 50 Kb
	Pl01	5410001	5460000	-0.12	XP-CLR		Pl01	1480001	1530000	0	Fst-50Kb		Pl01	9960282	9967386	0.61	Fst-gene by gene		Pl01	1480001	1530000	0	π– 50 Kb
	Pl01	5415001	5465000	-0.12	XP-CLR		Pl01	1485001	1535000	0	Fst-50Kb		Pl01	9974968	9975597	0	Fst-gene by gene		Pl01	1485001	1535000	0	π– 50 Kb
	Pl01	5420001	5470000	-0.12	XP-CLR		Pl01	1490001	1540000	0	Fst-50Kb		Pl01	9995299	10007257	0.05	Fst-gene by gene		Pl01	1490001	1540000	0	π– 50 Kb
	Pl01	5425001	5475000	-0.12	XP-CLR		Pl01	1495001	1545000	0	Fst-50Kb		Pl01	10056054	10058334	0.3	Fst-gene by gene		Pl01	1495001	1545000	0	π– 50 Kb
	Pl01	5430001	5480000	-0.12	XP-CLR		Pl01	1500001	1550000	0	Fst-50Kb		Pl01	10063832	10066970	0	Fst-gene by gene		Pl01	1500001	1550000	0	π– 50 Kb
	Pl01	5435001	5485000	-0.12	XP-CLR		Pl01	1505001	1555000	0	Fst-50Kb		Pl01	10075234	10076487	0.25	Fst-gene by gene		Pl01	1505001	1555000	0	π– 50 Kb
	Pl01	5440001	5490000	-0.12	XP-CLR		Pl01	1510001	1560000	0	Fst-50Kb		Pl01	10123082	10126101	0	Fst-gene by gene		Pl01	1510001	1560000	0	π– 50 Kb
	Pl01	5445001	5495000	-0.12	XP-CLR		Pl01	1515001	1565000	0	Fst-50Kb		Pl01	10153942	10159183	0.29	Fst-gene by gene		Pl01	1515001	1565000	0	π– 50 Kb
	Pl01	5450001	5500000	-0.12	XP-CLR		Pl01	1520001	1570000	0	Fst-50Kb		Pl01	10198986	10203701	0.04	Fst-gene by gene		Pl01	1520001	1570000	0	π– 50 Kb
	Pl01	5455001	5505000	-0.12	XP-CLR		Pl01	1525001	1575000	0	Fst-50Kb		Pl01	10257731	10263596	0.44	Fst-gene by gene		Pl01	1525001	1575000	0	π– 50 Kb
	Pl01	5460001	5510000	-0.12	XP-CLR		Pl01	1530001	1580000	0	Fst-50Kb		Pl01	10279847	10309592	0.2	Fst-gene by gene		Pl01	1530001	1580000	0	π– 50 Kb
	Pl01	5465001	5515000	-0.12	XP-CLR		Pl01	1535001	1585000	0	Fst-50Kb		Pl01	10328183	10337109	0.25	Fst-gene by gene		Pl01	1535001	1585000	0	π– 50 Kb
	Pl01	5470001	5520000	-0.12	XP-CLR		Pl01	1540001	1590000	0	Fst-50Kb		Pl01	10377216	10378481	-0.01	Fst-gene by gene		Pl01	1540001	1590000	0	π– 50 Kb
	Pl01	5475001	5525000	-0.12	XP-CLR		Pl01	1545001	1595000	0	Fst-50Kb		Pl01	10390339	10394362	0.1	Fst-gene by gene		Pl01	1545001	1595000	0	π– 50 Kb
	Pl01	5480001	5530000	-0.12	XP-CLR		Pl01	1550001	1600000	0	Fst-50Kb		Pl01	10457349	10457864	0.38	Fst-gene by gene		Pl01	1550001	1600000	0	π– 50 Kb
	Pl01	5485001	5535000	-0.12	XP-CLR		Pl01	1555001	1605000	0	Fst-50Kb		Pl01	10477155	10478694	0.42	Fst-gene by gene		Pl01	1555001	1605000	0	π– 50 Kb
	Pl01	5490001	5540000	-0.12	XP-CLR		Pl01	1560001	1610000	0	Fst-50Kb		Pl01	10498621	10511312	0.36	Fst-gene by gene		Pl01	1560001	1610000	0	π– 50 Kb
	Pl01	5495001	5545000	-0.12	XP-CLR		Pl01	1565001	1615000	0	Fst-50Kb		Pl01	10543396	10547876	0.7	Fst-gene by gene		Pl01	1565001	1615000	0	π– 50 Kb
	Pl01	5500001	5550000	-0.12	XP-CLR		Pl01	1570001	1620000	0	Fst-50Kb		Pl01	10577509	10580940	0.68	Fst-gene by gene		Pl01	1570001	1620000	0	π– 50 Kb
	Pl01	5505001	5555000	-0.12	XP-CLR		Pl01	1575001	1625000	0	Fst-50Kb		Pl01	10586989	10595636	0.57	Fst-gene by gene		Pl01	1575001	1625000	0	π– 50 Kb
	Pl01	5510001	5560000	-0.12	XP-CLR		Pl01	1580001	1630000	0	Fst-50Kb		Pl01	10602772	10623406	0.56	Fst-gene by gene		Pl01	1580001	1630000	0	π– 50 Kb
	Pl01	5515001	5565000	-0.12	XP-CLR		Pl01	1585001	1635000	0	Fst-50Kb		Pl01	10625307	10644157	0.55	Fst-gene by gene		Pl01	1585001	1635000	0	π– 50 Kb
	Pl01	5520001	5570000	-0.12	XP-CLR		Pl01	1590001	1640000	0	Fst-50Kb		Pl01	10698136	10702272	0.68	Fst-gene by gene		Pl01	1590001	1640000	0	π– 50 Kb
	Pl01	5525001	5575000	-0.12	XP-CLR		Pl01	1595001	1645000	0	Fst-50Kb		Pl01	10739879	10747298	0.6	Fst-gene by gene		Pl01	1595001	1645000	0	π– 50 Kb
	Pl01	5530001	5580000	-0.12	XP-CLR		Pl01	1600001	1650000	0	Fst-50Kb		Pl01	10753384	10756632	0.76	Fst-gene by gene		Pl01	1600001	1650000	0	π– 50 Kb
	Pl01	5535001	5585000	-0.12	XP-CLR		Pl01	1605001	1655000	0	Fst-50Kb		Pl01	10792321	10797093	0.38	Fst-gene by gene		Pl01	1605001	1655000	0	π– 50 Kb
	Pl01	5540001	5590000	-0.12	XP-CLR		Pl01	1610001	1660000	0	Fst-50Kb		Pl01	10832082	10833486	0.17	Fst-gene by gene		Pl01	1610001	1660000	0	π– 50 Kb
	Pl01	5545001	5595000	-0.12	XP-CLR		Pl01	1615001	1665000	0	Fst-50Kb		Pl01	10841857	10843678	0.29	Fst-gene by gene		Pl01	1615001	1665000	0	π– 50 Kb
	Pl01	5550001	5600000	-0.12	XP-CLR		Pl01	1620001	1670000	0	Fst-50Kb		Pl01	10863148	10866347	0	Fst-gene by gene		Pl01	1620001	1670000	0	π– 50 Kb
	Pl01	5555001	5605000	-0.12	XP-CLR		Pl01	1625001	1675000	0	Fst-50Kb		Pl01	10905309	10908260	0.84	Fst-gene by gene		Pl01	1625001	1675000	0	π– 50 Kb
	Pl01	5560001	5610000	-0.12	XP-CLR		Pl01	1630001	1680000	0	Fst-50Kb		Pl01	10924587	10927872	0.15	Fst-gene by gene		Pl01	1630001	1680000	0	π– 50 Kb
	Pl01	5565001	5615000	-0.12	XP-CLR		Pl01	1635001	1685000	0	Fst-50Kb		Pl01	10932655	10936099	0.3	Fst-gene by gene		Pl01	1635001	1685000	0	π– 50 Kb
	Pl01	5570001	5620000	-0.12	XP-CLR		Pl01	1640001	1690000	0	Fst-50Kb		Pl01	11114995	11117045	-0.04	Fst-gene by gene		Pl01	1640001	1690000	0	π– 50 Kb
	Pl01	5575001	5625000	-0.12	XP-CLR		Pl01	1645001	1695000	0	Fst-50Kb		Pl01	11132495	11134620	0.52	Fst-gene by gene		Pl01	1645001	1695000	0	π– 50 Kb
	Pl01	5580001	5630000	-0.12	XP-CLR		Pl01	1650001	1700000	0	Fst-50Kb		Pl01	11201590	11205187	0.26	Fst-gene by gene		Pl01	1650001	1700000	0	π– 50 Kb
	Pl01	5585001	5635000	-0.12	XP-CLR		Pl01	1655001	1705000	0	Fst-50Kb		Pl01	11207953	11208354	0.07	Fst-gene by gene		Pl01	1655001	1705000	0	π– 50 Kb
	Pl01	5590001	5640000	-0.12	XP-CLR		Pl01	1660001	1710000	0	Fst-50Kb		Pl01	11218088	11227338	0.18	Fst-gene by gene		Pl01	1660001	1710000	0	π– 50 Kb
	Pl01	5595001	5645000	-0.12	XP-CLR		Pl01	1665001	1715000	0	Fst-50Kb		Pl01	11260774	11261850	0.16	Fst-gene by gene		Pl01	1665001	1715000	0	π– 50 Kb
	Pl01	5600001	5650000	-0.12	XP-CLR		Pl01	1670001	1720000	0	Fst-50Kb		Pl01	11262812	11264029	0.25	Fst-gene by gene		Pl01	1670001	1720000	0	π– 50 Kb
	Pl01	5605001	5655000	-0.12	XP-CLR		Pl01	1675001	1725000	0	Fst-50Kb		Pl01	11338340	11340693	0.26	Fst-gene by gene		Pl01	1675001	1725000	0	π– 50 Kb
	Pl01	5610001	5660000	-0.12	XP-CLR		Pl01	1680001	1730000	0	Fst-50Kb		Pl01	11382719	11383681	0.39	Fst-gene by gene		Pl01	1680001	1730000	0	π– 50 Kb
	Pl01	5615001	5665000	-0.12	XP-CLR		Pl01	1685001	1735000	0	Fst-50Kb		Pl01	11393781	11395771	0.08	Fst-gene by gene		Pl01	1685001	1735000	0	π– 50 Kb
	Pl01	5620001	5670000	-0.12	XP-CLR		Pl01	1690001	1740000	0	Fst-50Kb		Pl01	11426933	11427268	0.08	Fst-gene by gene		Pl01	1690001	1740000	0	π– 50 Kb
	Pl01	5625001	5675000	-0.12	XP-CLR		Pl01	1695001	1745000	0	Fst-50Kb		Pl01	11462426	11483695	0.05	Fst-gene by gene		Pl01	1695001	1745000	0	π– 50 Kb
	Pl01	5630001	5680000	-0.12	XP-CLR		Pl01	1700001	1750000	0	Fst-50Kb		Pl01	11499862	11511999	0.02	Fst-gene by gene		Pl01	1700001	1750000	0	π– 50 Kb
	Pl01	5635001	5685000	-0.12	XP-CLR		Pl01	1705001	1755000	0	Fst-50Kb		Pl01	11524167	11530300	0.06	Fst-gene by gene		Pl01	1705001	1755000	0	π– 50 Kb
	Pl01	5640001	5690000	-0.12	XP-CLR		Pl01	1710001	1760000	0	Fst-50Kb		Pl01	11531296	11532287	0.25	Fst-gene by gene		Pl01	1710001	1760000	0	π– 50 Kb
	Pl01	5645001	5695000	-0.12	XP-CLR		Pl01	1715001	1765000	0	Fst-50Kb		Pl01	11543321	11545750	-0.05	Fst-gene by gene		Pl01	1715001	1765000	0	π– 50 Kb
	Pl01	5650001	5700000	-0.12	XP-CLR		Pl01	1720001	1770000	0	Fst-50Kb		Pl01	11547037	11547852	0.09	Fst-gene by gene		Pl01	1720001	1770000	0	π– 50 Kb
	Pl01	5655001	5705000	-0.12	XP-CLR		Pl01	1725001	1775000	0	Fst-50Kb		Pl01	11574995	11579139	-0.02	Fst-gene by gene		Pl01	1725001	1775000	0	π– 50 Kb
	Pl01	5660001	5710000	-0.12	XP-CLR		Pl01	1730001	1780000	0	Fst-50Kb		Pl01	11589274	11592432	0.03	Fst-gene by gene		Pl01	1730001	1780000	0	π– 50 Kb
	Pl01	5665001	5715000	-0.12	XP-CLR		Pl01	1735001	1785000	0	Fst-50Kb		Pl01	11623439	11626299	0	Fst-gene by gene		Pl01	1735001	1785000	0	π– 50 Kb
	Pl01	5670001	5720000	-0.12	XP-CLR		Pl01	1740001	1790000	0	Fst-50Kb		Pl01	11640064	11642827	0.2	Fst-gene by gene		Pl01	1740001	1790000	0	π– 50 Kb
	Pl01	5675001	5725000	-0.12	XP-CLR		Pl01	1745001	1795000	0	Fst-50Kb		Pl01	11645062	11645949	0	Fst-gene by gene		Pl01	1745001	1795000	0	π– 50 Kb
	Pl01	5680001	5730000	-0.12	XP-CLR		Pl01	1750001	1800000	0	Fst-50Kb		Pl01	11647270	11648322	0.07	Fst-gene by gene		Pl01	1750001	1800000	0	π– 50 Kb
	Pl01	5685001	5735000	-0.12	XP-CLR		Pl01	1755001	1805000	0	Fst-50Kb		Pl01	11681931	11706603	0.71	Fst-gene by gene		Pl01	1755001	1805000	0	π– 50 Kb
	Pl01	5690001	5740000	-0.12	XP-CLR		Pl01	1760001	1810000	0	Fst-50Kb		Pl01	11709352	11710300	0.6	Fst-gene by gene		Pl01	1760001	1810000	0	π– 50 Kb
	Pl01	5695001	5745000	-0.12	XP-CLR		Pl01	1765001	1815000	0	Fst-50Kb		Pl01	11719689	11722544	0.59	Fst-gene by gene		Pl01	1765001	1815000	0	π– 50 Kb
	Pl01	5700001	5750000	-0.12	XP-CLR		Pl01	1770001	1820000	0	Fst-50Kb		Pl01	11722935	11724658	0.65	Fst-gene by gene		Pl01	1770001	1820000	0	π– 50 Kb
	Pl01	5705001	5755000	-0.12	XP-CLR		Pl01	1775001	1825000	0	Fst-50Kb		Pl01	11740831	11744017	0.66	Fst-gene by gene		Pl01	1775001	1825000	0	π– 50 Kb
	Pl01	5710001	5760000	-0.12	XP-CLR		Pl01	1780001	1830000	0	Fst-50Kb		Pl01	11768423	11777230	0.7	Fst-gene by gene		Pl01	1780001	1830000	0	π– 50 Kb
	Pl01	5715001	5765000	-0.12	XP-CLR		Pl01	1785001	1835000	0	Fst-50Kb		Pl01	11805159	11805628	0.38	Fst-gene by gene		Pl01	1785001	1835000	0	π– 50 Kb
	Pl01	5720001	5770000	-0.12	XP-CLR		Pl01	1790001	1840000	0	Fst-50Kb		Pl01	11808826	11809473	0	Fst-gene by gene		Pl01	1790001	1840000	0	π– 50 Kb
	Pl01	5725001	5775000	-0.12	XP-CLR		Pl01	1795001	1845000	0	Fst-50Kb		Pl01	11813890	11818279	0.7	Fst-gene by gene		Pl01	1795001	1845000	0	π– 50 Kb
	Pl01	5730001	5780000	-0.12	XP-CLR		Pl01	1800001	1850000	0	Fst-50Kb		Pl01	11829062	11831059	0.64	Fst-gene by gene		Pl01	1800001	1850000	0	π– 50 Kb
	Pl01	5735001	5785000	-0.12	XP-CLR		Pl01	1805001	1855000	0	Fst-50Kb		Pl01	11856350	11859826	0.09	Fst-gene by gene		Pl01	1805001	1855000	0	π– 50 Kb
	Pl01	5740001	5790000	-0.12	XP-CLR		Pl01	1810001	1860000	0	Fst-50Kb		Pl01	11860457	11864070	0.5	Fst-gene by gene		Pl01	1810001	1860000	0	π– 50 Kb
	Pl01	5745001	5795000	-0.12	XP-CLR		Pl01	1815001	1865000	0	Fst-50Kb		Pl01	11867106	11869282	0.5	Fst-gene by gene		Pl01	1815001	1865000	0	π– 50 Kb
	Pl01	5750001	5800000	-0.12	XP-CLR		Pl01	1820001	1870000	0	Fst-50Kb		Pl01	11881793	11884488	0.49	Fst-gene by gene		Pl01	1820001	1870000	0	π– 50 Kb
	Pl01	5755001	5805000	-0.12	XP-CLR		Pl01	1825001	1875000	0	Fst-50Kb		Pl01	11914660	11918045	0.43	Fst-gene by gene		Pl01	1825001	1875000	0	π– 50 Kb
	Pl01	5760001	5810000	-0.12	XP-CLR		Pl01	1830001	1880000	0	Fst-50Kb		Pl01	11938006	11938935	0	Fst-gene by gene		Pl01	1830001	1880000	0	π– 50 Kb
	Pl01	5765001	5815000	-0.12	XP-CLR		Pl01	1835001	1885000	0	Fst-50Kb		Pl01	11939265	11939781	0	Fst-gene by gene		Pl01	1835001	1885000	0	π– 50 Kb
	Pl01	5770001	5820000	-0.12	XP-CLR		Pl01	1840001	1890000	0	Fst-50Kb		Pl01	11971282	11973956	0.35	Fst-gene by gene		Pl01	1840001	1890000	0	π– 50 Kb
	Pl01	5775001	5825000	-0.12	XP-CLR		Pl01	1845001	1895000	0	Fst-50Kb		Pl01	12004732	12006965	0.57	Fst-gene by gene		Pl01	1845001	1895000	0	π– 50 Kb
	Pl01	5780001	5830000	-0.12	XP-CLR		Pl01	1850001	1900000	0	Fst-50Kb		Pl01	12033217	12034299	0.5	Fst-gene by gene		Pl01	1850001	1900000	0	π– 50 Kb
	Pl01	5785001	5835000	-0.12	XP-CLR		Pl01	1855001	1905000	0	Fst-50Kb		Pl01	12048060	12069247	0.77	Fst-gene by gene		Pl01	1855001	1905000	0	π– 50 Kb
	Pl01	5790001	5840000	-0.12	XP-CLR		Pl01	1860001	1910000	0	Fst-50Kb		Pl01	12099628	12121530	0.51	Fst-gene by gene		Pl01	1860001	1910000	0	π– 50 Kb
	Pl01	5795001	5845000	-0.12	XP-CLR		Pl01	1865001	1915000	0	Fst-50Kb		Pl01	12152524	12153036	-0.04	Fst-gene by gene		Pl01	1865001	1915000	0	π– 50 Kb
	Pl01	5800001	5850000	-0.12	XP-CLR		Pl01	1870001	1920000	0	Fst-50Kb		Pl01	12165224	12172329	0.02	Fst-gene by gene		Pl01	1870001	1920000	0	π– 50 Kb
	Pl01	5805001	5855000	-0.12	XP-CLR		Pl01	1875001	1925000	0	Fst-50Kb		Pl01	12199997	12207618	-0.04	Fst-gene by gene		Pl01	1875001	1925000	0	π– 50 Kb
	Pl01	5810001	5860000	-0.12	XP-CLR		Pl01	1880001	1930000	0	Fst-50Kb		Pl01	12264724	12266948	0.41	Fst-gene by gene		Pl01	1880001	1930000	0	π– 50 Kb
	Pl01	5815001	5865000	-0.12	XP-CLR		Pl01	1885001	1935000	0	Fst-50Kb		Pl01	12312624	12333549	0.04	Fst-gene by gene		Pl01	1885001	1935000	0	π– 50 Kb
	Pl01	5820001	5870000	-0.12	XP-CLR		Pl01	1890001	1940000	0	Fst-50Kb		Pl01	12336462	12337631	0.09	Fst-gene by gene		Pl01	1890001	1940000	0	π– 50 Kb
	Pl01	5825001	5875000	-0.12	XP-CLR		Pl01	1895001	1945000	0	Fst-50Kb		Pl01	12352582	12353822	0.23	Fst-gene by gene		Pl01	1895001	1945000	0	π– 50 Kb
	Pl01	5830001	5880000	-0.12	XP-CLR		Pl01	1900001	1950000	0	Fst-50Kb		Pl01	12356563	12357072	0.01	Fst-gene by gene		Pl01	1900001	1950000	0	π– 50 Kb
	Pl01	5835001	5885000	-0.12	XP-CLR		Pl01	1905001	1955000	0	Fst-50Kb		Pl01	12364796	12368749	0.25	Fst-gene by gene		Pl01	1905001	1955000	0	π– 50 Kb
	Pl01	5840001	5890000	-0.12	XP-CLR		Pl01	1910001	1960000	0	Fst-50Kb		Pl01	12369688	12379906	0.03	Fst-gene by gene		Pl01	1910001	1960000	0	π– 50 Kb
	Pl01	5845001	5895000	-0.12	XP-CLR		Pl01	1915001	1965000	0	Fst-50Kb		Pl01	12417859	12428502	0.18	Fst-gene by gene		Pl01	1915001	1965000	0	π– 50 Kb
	Pl01	5850001	5900000	-0.12	XP-CLR		Pl01	1920001	1970000	0	Fst-50Kb		Pl01	12433686	12434554	0	Fst-gene by gene		Pl01	1920001	1970000	0	π– 50 Kb
	Pl01	5855001	5905000	-0.12	XP-CLR		Pl01	1925001	1975000	0	Fst-50Kb		Pl01	12434476	12435470	0.21	Fst-gene by gene		Pl01	1925001	1975000	0	π– 50 Kb
	Pl01	5860001	5910000	-0.12	XP-CLR		Pl01	1930001	1980000	0	Fst-50Kb		Pl01	12494058	12495818	0	Fst-gene by gene		Pl01	1930001	1980000	0	π– 50 Kb
	Pl01	5865001	5915000	-0.12	XP-CLR		Pl01	1935001	1985000	0	Fst-50Kb		Pl01	12573401	12578094	0.34	Fst-gene by gene		Pl01	1935001	1985000	0	π– 50 Kb
	Pl01	5870001	5920000	-0.12	XP-CLR		Pl01	1940001	1990000	0	Fst-50Kb		Pl01	12602395	12605087	0.56	Fst-gene by gene		Pl01	1940001	1990000	0	π– 50 Kb
	Pl01	5875001	5925000	-0.12	XP-CLR		Pl01	1945001	1995000	0	Fst-50Kb		Pl01	12669782	12677355	0.57	Fst-gene by gene		Pl01	1945001	1995000	0	π– 50 Kb
	Pl01	5880001	5930000	-0.12	XP-CLR		Pl01	1950001	2000000	0	Fst-50Kb		Pl01	12764020	12764664	-0.12	Fst-gene by gene		Pl01	1950001	2000000	0	π– 50 Kb
	Pl01	5885001	5935000	-0.12	XP-CLR		Pl01	1955001	2005000	0	Fst-50Kb		Pl01	12773640	12774303	0.03	Fst-gene by gene		Pl01	1955001	2005000	0	π– 50 Kb
	Pl01	5890001	5940000	-0.12	XP-CLR		Pl01	1960001	2010000	0	Fst-50Kb		Pl01	12788773	12790666	0.5	Fst-gene by gene		Pl01	1960001	2010000	0	π– 50 Kb
	Pl01	5895001	5945000	-0.12	XP-CLR		Pl01	1965001	2015000	0	Fst-50Kb		Pl01	12830995	12831653	0.39	Fst-gene by gene		Pl01	1965001	2015000	0	π– 50 Kb
	Pl01	5900001	5950000	-0.12	XP-CLR		Pl01	1970001	2020000	0	Fst-50Kb		Pl01	12832541	12833319	0.65	Fst-gene by gene		Pl01	1970001	2020000	0	π– 50 Kb
	Pl01	5905001	5955000	-0.12	XP-CLR		Pl01	1975001	2025000	0	Fst-50Kb		Pl01	12835792	12837415	0.54	Fst-gene by gene		Pl01	1975001	2025000	0	π– 50 Kb
	Pl01	5910001	5960000	-0.12	XP-CLR		Pl01	1980001	2030000	0	Fst-50Kb		Pl01	12864335	12866140	0.53	Fst-gene by gene		Pl01	1980001	2030000	0	π– 50 Kb
	Pl01	5915001	5965000	-0.12	XP-CLR		Pl01	1985001	2035000	0	Fst-50Kb		Pl01	12873304	12875398	0.43	Fst-gene by gene		Pl01	1985001	2035000	0	π– 50 Kb
	Pl01	5920001	5970000	-0.12	XP-CLR		Pl01	1990001	2040000	0	Fst-50Kb		Pl01	12883977	12891935	0.36	Fst-gene by gene		Pl01	1990001	2040000	0	π– 50 Kb
	Pl01	5925001	5975000	-0.12	XP-CLR		Pl01	1995001	2045000	0	Fst-50Kb		Pl01	12896031	12898019	0.58	Fst-gene by gene		Pl01	1995001	2045000	0	π– 50 Kb
	Pl01	5930001	5980000	-0.12	XP-CLR		Pl01	2000001	2050000	0	Fst-50Kb		Pl01	12921471	12933219	0.68	Fst-gene by gene		Pl01	2000001	2050000	0	π– 50 Kb
	Pl01	5935001	5985000	-0.12	XP-CLR		Pl01	2005001	2055000	0	Fst-50Kb		Pl01	12956896	12958091	0.55	Fst-gene by gene		Pl01	2005001	2055000	0	π– 50 Kb
	Pl01	5940001	5990000	-0.12	XP-CLR		Pl01	2010001	2060000	0	Fst-50Kb		Pl01	12968044	12972034	0.61	Fst-gene by gene		Pl01	2010001	2060000	0	π– 50 Kb
	Pl01	5945001	5995000	-0.12	XP-CLR		Pl01	2015001	2065000	0	Fst-50Kb		Pl01	12994487	12994834	0.46	Fst-gene by gene		Pl01	2015001	2065000	0	π– 50 Kb
	Pl01	5950001	6000000	-0.12	XP-CLR		Pl01	2020001	2070000	0	Fst-50Kb		Pl01	13072051	13073634	0.6	Fst-gene by gene		Pl01	2020001	2070000	0	π– 50 Kb
	Pl01	5955001	6005000	-0.12	XP-CLR		Pl01	2025001	2075000	0	Fst-50Kb		Pl01	13157086	13163035	0.66	Fst-gene by gene		Pl01	2025001	2075000	0	π– 50 Kb
	Pl01	5960001	6010000	-0.12	XP-CLR		Pl01	2030001	2080000	0	Fst-50Kb		Pl01	13307741	13312715	0.62	Fst-gene by gene		Pl01	2030001	2080000	0	π– 50 Kb
	Pl01	5965001	6015000	-0.12	XP-CLR		Pl01	2035001	2085000	0	Fst-50Kb		Pl01	13436569	13438736	0.52	Fst-gene by gene		Pl01	2035001	2085000	0	π– 50 Kb
	Pl01	5970001	6020000	-0.12	XP-CLR		Pl01	2040001	2090000	0	Fst-50Kb		Pl01	13439269	13440035	0.44	Fst-gene by gene		Pl01	2040001	2090000	0	π– 50 Kb
	Pl01	5975001	6025000	-0.12	XP-CLR		Pl01	2045001	2095000	0	Fst-50Kb		Pl01	13584083	13585753	0.43	Fst-gene by gene		Pl01	2045001	2095000	0	π– 50 Kb
	Pl01	5980001	6030000	-0.12	XP-CLR		Pl01	2050001	2100000	0	Fst-50Kb		Pl01	13701925	13703370	0.38	Fst-gene by gene		Pl01	2050001	2100000	0	π– 50 Kb
	Pl01	5985001	6035000	-0.12	XP-CLR		Pl01	2055001	2105000	0	Fst-50Kb		Pl01	13709518	13713888	0.59	Fst-gene by gene		Pl01	2055001	2105000	0	π– 50 Kb
	Pl01	5990001	6040000	-0.12	XP-CLR		Pl01	2060001	2110000	0	Fst-50Kb		Pl01	13715025	13716405	0.56	Fst-gene by gene		Pl01	2060001	2110000	0	π– 50 Kb
	Pl01	5995001	6045000	-0.12	XP-CLR		Pl01	2065001	2115000	0	Fst-50Kb		Pl01	13919503	13926485	0	Fst-gene by gene		Pl01	2065001	2115000	0	π– 50 Kb
	Pl01	6000001	6050000	-0.12	XP-CLR		Pl01	2070001	2120000	0	Fst-50Kb		Pl01	14273433	14275553	0.51	Fst-gene by gene		Pl01	2070001	2120000	0	π– 50 Kb
	Pl01	6005001	6055000	-0.12	XP-CLR		Pl01	2075001	2125000	0	Fst-50Kb		Pl01	14275332	14275642	0.62	Fst-gene by gene		Pl01	2075001	2125000	0	π– 50 Kb
	Pl01	6010001	6060000	-0.12	XP-CLR		Pl01	2080001	2130000	0	Fst-50Kb		Pl01	14448132	14452489	0.46	Fst-gene by gene		Pl01	2080001	2130000	0	π– 50 Kb
	Pl01	6015001	6065000	-0.12	XP-CLR		Pl01	2085001	2135000	0	Fst-50Kb		Pl01	14462798	14465746	0.49	Fst-gene by gene		Pl01	2085001	2135000	0	π– 50 Kb
	Pl01	6020001	6070000	-0.12	XP-CLR		Pl01	2090001	2140000	0	Fst-50Kb		Pl01	14551699	14552988	0.42	Fst-gene by gene		Pl01	2090001	2140000	0	π– 50 Kb
	Pl01	6025001	6075000	-0.12	XP-CLR		Pl01	2095001	2145000	0	Fst-50Kb		Pl01	14665599	14666851	0.49	Fst-gene by gene		Pl01	2095001	2145000	0	π– 50 Kb
	Pl01	6030001	6080000	-0.12	XP-CLR		Pl01	2100001	2150000	0	Fst-50Kb		Pl01	14723181	14723390	0	Fst-gene by gene		Pl01	2100001	2150000	0	π– 50 Kb
	Pl01	6035001	6085000	-0.12	XP-CLR		Pl01	2105001	2155000	0	Fst-50Kb		Pl01	14769562	14771961	0.41	Fst-gene by gene		Pl01	2105001	2155000	0	π– 50 Kb
	Pl01	6040001	6090000	-0.12	XP-CLR		Pl01	2110001	2160000	0	Fst-50Kb		Pl01	14772627	14772836	0	Fst-gene by gene		Pl01	2110001	2160000	0	π– 50 Kb
	Pl01	6045001	6095000	-0.12	XP-CLR		Pl01	2115001	2165000	0	Fst-50Kb		Pl01	14814500	14814709	0	Fst-gene by gene		Pl01	2115001	2165000	0	π– 50 Kb
	Pl01	6050001	6100000	-0.12	XP-CLR		Pl01	2120001	2170000	0	Fst-50Kb		Pl01	14889210	14889737	0.43	Fst-gene by gene		Pl01	2120001	2170000	0	π– 50 Kb
	Pl01	6055001	6105000	-0.12	XP-CLR		Pl01	2125001	2175000	0	Fst-50Kb		Pl01	14937691	14939130	0	Fst-gene by gene		Pl01	2125001	2175000	0	π– 50 Kb
	Pl01	6060001	6110000	-0.12	XP-CLR		Pl01	2130001	2180000	0	Fst-50Kb		Pl01	15004844	15008978	0.25	Fst-gene by gene		Pl01	2130001	2180000	0	π– 50 Kb
	Pl01	6065001	6115000	-0.12	XP-CLR		Pl01	2135001	2185000	0	Fst-50Kb		Pl01	15057452	15060199	0.23	Fst-gene by gene		Pl01	2135001	2185000	0	π– 50 Kb
	Pl01	6070001	6120000	-0.12	XP-CLR		Pl01	2140001	2190000	0	Fst-50Kb		Pl01	15094037	15094711	0.23	Fst-gene by gene		Pl01	2140001	2190000	0	π– 50 Kb
	Pl01	6075001	6125000	-0.12	XP-CLR		Pl01	2145001	2195000	0	Fst-50Kb		Pl01	15119430	15122094	0.24	Fst-gene by gene		Pl01	2145001	2195000	0	π– 50 Kb
	Pl01	6080001	6130000	-0.12	XP-CLR		Pl01	2150001	2200000	0	Fst-50Kb		Pl01	15123180	15124091	0.52	Fst-gene by gene		Pl01	2150001	2200000	0	π– 50 Kb
	Pl01	6085001	6135000	-0.12	XP-CLR		Pl01	2155001	2205000	0	Fst-50Kb		Pl01	15163753	15164029	0.43	Fst-gene by gene		Pl01	2155001	2205000	0	π– 50 Kb
	Pl01	6090001	6140000	-0.12	XP-CLR		Pl01	2160001	2210000	0	Fst-50Kb		Pl01	15191436	15191964	0.18	Fst-gene by gene		Pl01	2160001	2210000	0	π– 50 Kb
	Pl01	6095001	6145000	-0.12	XP-CLR		Pl01	2165001	2215000	0	Fst-50Kb		Pl01	15233380	15246874	0.41	Fst-gene by gene		Pl01	2165001	2215000	0	π– 50 Kb
	Pl01	6100001	6150000	-0.12	XP-CLR		Pl01	2170001	2220000	0	Fst-50Kb		Pl01	15299353	15302714	0.41	Fst-gene by gene		Pl01	2170001	2220000	0	π– 50 Kb
	Pl01	6105001	6155000	-0.12	XP-CLR		Pl01	2175001	2225000	0	Fst-50Kb		Pl01	15331273	15335144	0.39	Fst-gene by gene		Pl01	2175001	2225000	0	π– 50 Kb
	Pl01	6110001	6160000	-0.12	XP-CLR		Pl01	2180001	2230000	0	Fst-50Kb		Pl01	15447735	15450402	0.37	Fst-gene by gene		Pl01	2180001	2230000	0	π– 50 Kb
	Pl01	6115001	6165000	-0.12	XP-CLR		Pl01	2185001	2235000	0	Fst-50Kb		Pl01	15493966	15499657	0.36	Fst-gene by gene		Pl01	2185001	2235000	0	π– 50 Kb
	Pl01	6120001	6170000	-0.12	XP-CLR		Pl01	2190001	2240000	0	Fst-50Kb		Pl01	15500802	15502199	0.2	Fst-gene by gene		Pl01	2190001	2240000	0	π– 50 Kb
	Pl01	6125001	6175000	-0.12	XP-CLR		Pl01	2195001	2245000	0	Fst-50Kb		Pl01	15565014	15569581	0.41	Fst-gene by gene		Pl01	2195001	2245000	0	π– 50 Kb
	Pl01	6130001	6180000	-0.12	XP-CLR		Pl01	2200001	2250000	0	Fst-50Kb		Pl01	15822588	15824078	0	Fst-gene by gene		Pl01	2200001	2250000	0	π– 50 Kb
	Pl01	6135001	6185000	-0.12	XP-CLR		Pl01	2205001	2255000	0	Fst-50Kb		Pl01	15827691	15830156	0.46	Fst-gene by gene		Pl01	2205001	2255000	0	π– 50 Kb
	Pl01	6140001	6190000	-0.12	XP-CLR		Pl01	2210001	2260000	0	Fst-50Kb		Pl01	15873679	15876334	0.44	Fst-gene by gene		Pl01	2210001	2260000	0	π– 50 Kb
	Pl01	6145001	6195000	-0.12	XP-CLR		Pl01	2215001	2265000	0	Fst-50Kb		Pl01	15888418	15890753	0	Fst-gene by gene		Pl01	2215001	2265000	0	π– 50 Kb
	Pl01	6150001	6200000	-0.12	XP-CLR		Pl01	2220001	2270000	0	Fst-50Kb		Pl01	15946451	15946552	0	Fst-gene by gene		Pl01	2220001	2270000	0	π– 50 Kb
	Pl01	6155001	6205000	-0.12	XP-CLR		Pl01	2225001	2275000	0	Fst-50Kb		Pl01	15983293	15984495	0.16	Fst-gene by gene		Pl01	2225001	2275000	0	π– 50 Kb
	Pl01	6160001	6210000	-0.12	XP-CLR		Pl01	2230001	2280000	0	Fst-50Kb		Pl01	16129413	16129935	0.01	Fst-gene by gene		Pl01	2230001	2280000	0	π– 50 Kb
	Pl01	6165001	6215000	-0.12	XP-CLR		Pl01	2235001	2285000	0	Fst-50Kb		Pl01	16131420	16132021	0.43	Fst-gene by gene		Pl01	2235001	2285000	0	π– 50 Kb
	Pl01	6170001	6220000	-0.12	XP-CLR		Pl01	2240001	2290000	0	Fst-50Kb		Pl01	16249401	16251972	0.46	Fst-gene by gene		Pl01	2240001	2290000	0	π– 50 Kb
	Pl01	6175001	6225000	-0.12	XP-CLR		Pl01	2245001	2295000	0	Fst-50Kb		Pl01	16252634	16256324	0.4	Fst-gene by gene		Pl01	2245001	2295000	0	π– 50 Kb
	Pl01	6180001	6230000	-0.12	XP-CLR		Pl01	2250001	2300000	0	Fst-50Kb		Pl01	16286764	16293253	0.43	Fst-gene by gene		Pl01	2250001	2300000	0	π– 50 Kb
	Pl01	6185001	6235000	-0.12	XP-CLR		Pl01	2255001	2305000	0	Fst-50Kb		Pl01	16291722	16308589	0.39	Fst-gene by gene		Pl01	2255001	2305000	0	π– 50 Kb
	Pl01	6190001	6240000	-0.12	XP-CLR		Pl01	2260001	2310000	0	Fst-50Kb		Pl01	16311682	16312854	0	Fst-gene by gene		Pl01	2260001	2310000	0	π– 50 Kb
	Pl01	6195001	6245000	-0.12	XP-CLR		Pl01	2265001	2315000	0	Fst-50Kb		Pl01	16313542	16315124	0.43	Fst-gene by gene		Pl01	2265001	2315000	0	π– 50 Kb
	Pl01	6200001	6250000	-0.12	XP-CLR		Pl01	2270001	2320000	0	Fst-50Kb		Pl01	16359489	16365093	0.02	Fst-gene by gene		Pl01	2270001	2320000	0	π– 50 Kb
	Pl01	6205001	6255000	-0.12	XP-CLR		Pl01	2275001	2325000	0	Fst-50Kb		Pl01	16366881	16367791	0.11	Fst-gene by gene		Pl01	2275001	2325000	0	π– 50 Kb
	Pl01	6210001	6260000	-0.12	XP-CLR		Pl01	2280001	2330000	0	Fst-50Kb		Pl01	16391253	16395204	0.23	Fst-gene by gene		Pl01	2280001	2330000	0	π– 50 Kb
	Pl01	6215001	6265000	-0.12	XP-CLR		Pl01	2285001	2335000	0	Fst-50Kb		Pl01	16502434	16511016	0.08	Fst-gene by gene		Pl01	2285001	2335000	0	π– 50 Kb
	Pl01	6220001	6270000	-0.12	XP-CLR		Pl01	2290001	2340000	0	Fst-50Kb		Pl01	16518202	16520274	0.25	Fst-gene by gene		Pl01	2290001	2340000	0	π– 50 Kb
	Pl01	6225001	6275000	-0.12	XP-CLR		Pl01	2295001	2345000	0	Fst-50Kb		Pl01	16603849	16606078	-0.01	Fst-gene by gene		Pl01	2295001	2345000	0	π– 50 Kb
	Pl01	6230001	6280000	-0.12	XP-CLR		Pl01	2300001	2350000	0	Fst-50Kb		Pl01	16735055	16737618	0.09	Fst-gene by gene		Pl01	2300001	2350000	0	π– 50 Kb
	Pl01	6235001	6285000	-0.12	XP-CLR		Pl01	2305001	2355000	0	Fst-50Kb		Pl01	16754902	16761120	0.02	Fst-gene by gene		Pl01	2305001	2355000	0	π– 50 Kb
	Pl01	6240001	6290000	-0.12	XP-CLR		Pl01	2310001	2360000	0	Fst-50Kb		Pl01	16818709	16846267	0.06	Fst-gene by gene		Pl01	2310001	2360000	0	π– 50 Kb
	Pl01	6245001	6295000	-0.12	XP-CLR		Pl01	2315001	2365000	0	Fst-50Kb		Pl01	16923182	16926882	0.17	Fst-gene by gene		Pl01	2315001	2365000	0	π– 50 Kb
	Pl01	6250001	6300000	-0.12	XP-CLR		Pl01	2320001	2370000	0	Fst-50Kb		Pl01	16933469	16933988	0	Fst-gene by gene		Pl01	2320001	2370000	0	π– 50 Kb
	Pl01	6255001	6305000	-0.12	XP-CLR		Pl01	2325001	2375000	0	Fst-50Kb		Pl01	17026517	17041741	0.07	Fst-gene by gene		Pl01	2325001	2375000	0	π– 50 Kb
	Pl01	6260001	6310000	-0.12	XP-CLR		Pl01	2330001	2380000	0	Fst-50Kb		Pl01	17102958	17116979	0.03	Fst-gene by gene		Pl01	2330001	2380000	0	π– 50 Kb
	Pl01	6265001	6315000	-0.12	XP-CLR		Pl01	2335001	2385000	0	Fst-50Kb		Pl01	17130004	17132145	0.12	Fst-gene by gene		Pl01	2335001	2385000	0	π– 50 Kb
	Pl01	6270001	6320000	-0.12	XP-CLR		Pl01	2340001	2390000	0	Fst-50Kb		Pl01	17190119	17197598	0	Fst-gene by gene		Pl01	2340001	2390000	0	π– 50 Kb
	Pl01	6275001	6325000	-0.12	XP-CLR		Pl01	2345001	2395000	0	Fst-50Kb		Pl01	17206096	17218700	0.07	Fst-gene by gene		Pl01	2345001	2395000	0	π– 50 Kb
	Pl01	6280001	6330000	-0.12	XP-CLR		Pl01	2350001	2400000	0	Fst-50Kb		Pl01	17289230	17294533	0	Fst-gene by gene		Pl01	2350001	2400000	0	π– 50 Kb
	Pl01	6285001	6335000	-0.12	XP-CLR		Pl01	2355001	2405000	0	Fst-50Kb		Pl01	17384311	17385615	0	Fst-gene by gene		Pl01	2355001	2405000	0	π– 50 Kb
	Pl01	6290001	6340000	-0.12	XP-CLR		Pl01	2360001	2410000	0	Fst-50Kb		Pl01	17456647	17458231	0.3	Fst-gene by gene		Pl01	2360001	2410000	0	π– 50 Kb
	Pl01	6295001	6345000	-0.12	XP-CLR		Pl01	2365001	2415000	0	Fst-50Kb		Pl01	17524549	17528076	0.28	Fst-gene by gene		Pl01	2365001	2415000	0	π– 50 Kb
	Pl01	6300001	6350000	-0.12	XP-CLR		Pl01	2370001	2420000	0	Fst-50Kb		Pl01	17561856	17574467	0.11	Fst-gene by gene		Pl01	2370001	2420000	0	π– 50 Kb
	Pl01	6305001	6355000	-0.12	XP-CLR		Pl01	2375001	2425000	0	Fst-50Kb		Pl01	17589502	17592251	-0.26	Fst-gene by gene		Pl01	2375001	2425000	0	π– 50 Kb
	Pl01	6310001	6360000	-0.12	XP-CLR		Pl01	2380001	2430000	0	Fst-50Kb		Pl01	17592759	17597090	0.08	Fst-gene by gene		Pl01	2380001	2430000	0	π– 50 Kb
	Pl01	6315001	6365000	-0.12	XP-CLR		Pl01	2385001	2435000	0	Fst-50Kb		Pl01	18958121	18960109	0	Fst-gene by gene		Pl01	2385001	2435000	0	π– 50 Kb
	Pl01	6320001	6370000	-0.12	XP-CLR		Pl01	2390001	2440000	0	Fst-50Kb		Pl01	20042106	20044265	0	Fst-gene by gene		Pl01	2390001	2440000	0	π– 50 Kb
	Pl01	6325001	6375000	-0.12	XP-CLR		Pl01	2395001	2445000	0	Fst-50Kb		Pl01	22179687	22182307	0.17	Fst-gene by gene		Pl01	2395001	2445000	0	π– 50 Kb
	Pl01	6330001	6380000	-0.12	XP-CLR		Pl01	2400001	2450000	0	Fst-50Kb		Pl01	22182428	22182629	0.07	Fst-gene by gene		Pl01	2400001	2450000	0	π– 50 Kb
	Pl01	6335001	6385000	-0.12	XP-CLR		Pl01	2405001	2455000	0	Fst-50Kb		Pl01	22561433	22563791	-0.21	Fst-gene by gene		Pl01	2405001	2455000	0	π– 50 Kb
	Pl01	6340001	6390000	-0.12	XP-CLR		Pl01	2410001	2460000	0	Fst-50Kb		Pl01	23196932	23199124	0.12	Fst-gene by gene		Pl01	2410001	2460000	0	π– 50 Kb
	Pl01	6345001	6395000	-0.12	XP-CLR		Pl01	2415001	2465000	0	Fst-50Kb		Pl01	23306995	23310299	0.72	Fst-gene by gene		Pl01	2415001	2465000	0	π– 50 Kb
	Pl01	6350001	6400000	-0.12	XP-CLR		Pl01	2420001	2470000	0	Fst-50Kb		Pl01	23404126	23405715	0.47	Fst-gene by gene		Pl01	2420001	2470000	0	π– 50 Kb
	Pl01	6355001	6405000	-0.12	XP-CLR		Pl01	2425001	2475000	0	Fst-50Kb		Pl01	23470996	23473470	0	Fst-gene by gene		Pl01	2425001	2475000	0	π– 50 Kb
	Pl01	6360001	6410000	-0.12	XP-CLR		Pl01	2430001	2480000	0	Fst-50Kb		Pl01	23474262	23483157	0	Fst-gene by gene		Pl01	2430001	2480000	0	π– 50 Kb
	Pl01	6365001	6415000	-0.12	XP-CLR		Pl01	2435001	2485000	0	Fst-50Kb		Pl01	24638213	24640652	0.12	Fst-gene by gene		Pl01	2435001	2485000	0	π– 50 Kb
	Pl01	6370001	6420000	-0.12	XP-CLR		Pl01	2440001	2490000	0	Fst-50Kb		Pl01	24647415	24649249	0.2	Fst-gene by gene		Pl01	2440001	2490000	0	π– 50 Kb
	Pl01	6375001	6425000	-0.12	XP-CLR		Pl01	2445001	2495000	0	Fst-50Kb		Pl01	24653368	24662245	0.16	Fst-gene by gene		Pl01	2445001	2495000	0	π– 50 Kb
	Pl01	6380001	6430000	-0.12	XP-CLR		Pl01	2450001	2500000	0	Fst-50Kb		Pl01	25091538	25094783	0	Fst-gene by gene		Pl01	2450001	2500000	0	π– 50 Kb
	Pl01	6385001	6435000	-0.12	XP-CLR		Pl01	2455001	2505000	0	Fst-50Kb		Pl01	25237844	25238449	0	Fst-gene by gene		Pl01	2455001	2505000	0	π– 50 Kb
	Pl01	6390001	6440000	-0.12	XP-CLR		Pl01	2460001	2510000	0	Fst-50Kb		Pl01	25384668	25386122	0.14	Fst-gene by gene		Pl01	2460001	2510000	0	π– 50 Kb
	Pl01	6395001	6445000	-0.12	XP-CLR		Pl01	2465001	2515000	0	Fst-50Kb		Pl01	26071431	26073052	0.01	Fst-gene by gene		Pl01	2465001	2515000	0	π– 50 Kb
	Pl01	6405001	6455000	-0.12	XP-CLR		Pl01	2470001	2520000	0	Fst-50Kb		Pl01	26432757	26436480	0.04	Fst-gene by gene		Pl01	2470001	2520000	0	π– 50 Kb
	Pl01	6410001	6460000	-0.12	XP-CLR		Pl01	2475001	2525000	0	Fst-50Kb		Pl01	26500584	26501151	0	Fst-gene by gene		Pl01	2475001	2525000	0	π– 50 Kb
	Pl01	6415001	6465000	-0.12	XP-CLR		Pl01	2480001	2530000	0	Fst-50Kb		Pl01	26625409	26628137	0.21	Fst-gene by gene		Pl01	2480001	2530000	0	π– 50 Kb
	Pl01	6420001	6470000	-0.12	XP-CLR		Pl01	2485001	2535000	0	Fst-50Kb		Pl01	26685004	26696383	0.12	Fst-gene by gene		Pl01	2485001	2535000	0	π– 50 Kb
	Pl01	6425001	6475000	-0.12	XP-CLR		Pl01	2490001	2540000	0	Fst-50Kb		Pl01	26830945	26834916	0.12	Fst-gene by gene		Pl01	2490001	2540000	0	π– 50 Kb
	Pl01	6430001	6480000	-0.12	XP-CLR		Pl01	2495001	2545000	0	Fst-50Kb		Pl01	26845426	26846547	0.08	Fst-gene by gene		Pl01	2495001	2545000	0	π– 50 Kb
	Pl01	6435001	6485000	-0.12	XP-CLR		Pl01	2500001	2550000	0	Fst-50Kb		Pl01	26858059	26863863	0.17	Fst-gene by gene		Pl01	2500001	2550000	0	π– 50 Kb
	Pl01	6440001	6490000	-0.12	XP-CLR		Pl01	2505001	2555000	0	Fst-50Kb		Pl01	26910508	26910874	0.65	Fst-gene by gene		Pl01	2505001	2555000	0	π– 50 Kb
	Pl01	6445001	6495000	-0.12	XP-CLR		Pl01	2510001	2560000	0	Fst-50Kb		Pl01	26925104	26927142	0.28	Fst-gene by gene		Pl01	2510001	2560000	0	π– 50 Kb
	Pl01	6450001	6500000	-0.12	XP-CLR		Pl01	2515001	2565000	0	Fst-50Kb		Pl01	26988439	26990834	0	Fst-gene by gene		Pl01	2515001	2565000	0	π– 50 Kb
	Pl01	6455001	6505000	-0.12	XP-CLR		Pl01	2520001	2570000	0	Fst-50Kb		Pl01	26996702	26998167	0.48	Fst-gene by gene		Pl01	2520001	2570000	0	π– 50 Kb
	Pl01	6460001	6510000	-0.12	XP-CLR		Pl01	2525001	2575000	0	Fst-50Kb		Pl01	27012080	27016957	0.71	Fst-gene by gene		Pl01	2525001	2575000	0	π– 50 Kb
	Pl01	6465001	6515000	-0.12	XP-CLR		Pl01	2530001	2580000	0	Fst-50Kb		Pl01	27044907	27048322	0.56	Fst-gene by gene		Pl01	2530001	2580000	0	π– 50 Kb
	Pl01	6470001	6520000	-0.12	XP-CLR		Pl01	2535001	2585000	0	Fst-50Kb		Pl01	27057526	27059466	0.6	Fst-gene by gene		Pl01	2535001	2585000	0	π– 50 Kb
	Pl01	6475001	6525000	-0.12	XP-CLR		Pl01	2540001	2590000	0	Fst-50Kb		Pl01	27061856	27066351	0.59	Fst-gene by gene		Pl01	2540001	2590000	0	π– 50 Kb
	Pl01	6480001	6530000	-0.12	XP-CLR		Pl01	2545001	2595000	0	Fst-50Kb		Pl01	27128164	27134268	0.64	Fst-gene by gene		Pl01	2545001	2595000	0	π– 50 Kb
	Pl01	6485001	6535000	-0.12	XP-CLR		Pl01	2550001	2600000	0	Fst-50Kb		Pl01	27158037	27160382	0.69	Fst-gene by gene		Pl01	2550001	2600000	0	π– 50 Kb
	Pl01	6490001	6540000	-0.12	XP-CLR		Pl01	2555001	2605000	0	Fst-50Kb		Pl01	27171038	27173946	0.61	Fst-gene by gene		Pl01	2555001	2605000	0	π– 50 Kb
	Pl01	6495001	6545000	-0.12	XP-CLR		Pl01	2560001	2610000	0	Fst-50Kb		Pl01	27261008	27264550	0.56	Fst-gene by gene		Pl01	2560001	2610000	0	π– 50 Kb
	Pl01	6500001	6550000	-0.12	XP-CLR		Pl01	2565001	2615000	0	Fst-50Kb		Pl01	27339971	27341960	0.67	Fst-gene by gene		Pl01	2565001	2615000	0	π– 50 Kb
	Pl01	6505001	6555000	-0.12	XP-CLR		Pl01	2570001	2620000	0	Fst-50Kb		Pl01	27348925	27353076	0.54	Fst-gene by gene		Pl01	2570001	2620000	0	π– 50 Kb
	Pl01	6510001	6560000	-0.12	XP-CLR		Pl01	2575001	2625000	0	Fst-50Kb		Pl01	27355846	27357925	0.6	Fst-gene by gene		Pl01	2575001	2625000	0	π– 50 Kb
	Pl01	6515001	6565000	-0.12	XP-CLR		Pl01	2580001	2630000	0	Fst-50Kb		Pl01	27418859	27419032	-0.07	Fst-gene by gene		Pl01	2580001	2630000	0	π– 50 Kb
	Pl01	6520001	6570000	-0.12	XP-CLR		Pl01	2585001	2635000	0	Fst-50Kb		Pl01	27560868	27561899	0.6	Fst-gene by gene		Pl01	2585001	2635000	0	π– 50 Kb
	Pl01	6525001	6575000	-0.12	XP-CLR		Pl01	2590001	2640000	0	Fst-50Kb		Pl01	27685648	27686771	0.49	Fst-gene by gene		Pl01	2590001	2640000	0	π– 50 Kb
	Pl01	6530001	6580000	-0.12	XP-CLR		Pl01	2595001	2645000	0	Fst-50Kb		Pl01	27696497	27698525	0.65	Fst-gene by gene		Pl01	2595001	2645000	0	π– 50 Kb
	Pl01	6535001	6585000	-0.12	XP-CLR		Pl01	2600001	2650000	0	Fst-50Kb		Pl01	27720971	27723605	0.43	Fst-gene by gene		Pl01	2600001	2650000	0	π– 50 Kb
	Pl01	6540001	6590000	-0.12	XP-CLR		Pl01	2605001	2655000	0	Fst-50Kb		Pl01	27726286	27727122	0	Fst-gene by gene		Pl01	2605001	2655000	0	π– 50 Kb
	Pl01	6545001	6595000	-0.12	XP-CLR		Pl01	2610001	2660000	0	Fst-50Kb		Pl01	27735753	27746018	0.53	Fst-gene by gene		Pl01	2610001	2660000	0	π– 50 Kb
	Pl01	6550001	6600000	-0.12	XP-CLR		Pl01	2615001	2665000	0	Fst-50Kb		Pl01	27755581	27758726	0.34	Fst-gene by gene		Pl01	2615001	2665000	0	π– 50 Kb
	Pl01	6555001	6605000	-0.12	XP-CLR		Pl01	2620001	2670000	0	Fst-50Kb		Pl01	27760376	27762600	0.37	Fst-gene by gene		Pl01	2620001	2670000	0	π– 50 Kb
	Pl01	6560001	6610000	-0.12	XP-CLR		Pl01	2625001	2675000	0	Fst-50Kb		Pl01	27790984	27792884	0.21	Fst-gene by gene		Pl01	2625001	2675000	0	π– 50 Kb
	Pl01	6565001	6615000	-0.12	XP-CLR		Pl01	2630001	2680000	0	Fst-50Kb		Pl01	27805480	27808900	0.53	Fst-gene by gene		Pl01	2630001	2680000	0	π– 50 Kb
	Pl01	6570001	6620000	-0.12	XP-CLR		Pl01	2635001	2685000	0	Fst-50Kb		Pl01	27852048	27854604	0.38	Fst-gene by gene		Pl01	2635001	2685000	0	π– 50 Kb
	Pl01	6575001	6625000	-0.12	XP-CLR		Pl01	2640001	2690000	0	Fst-50Kb		Pl01	27916854	27918970	0.05	Fst-gene by gene		Pl01	2640001	2690000	0	π– 50 Kb
	Pl01	6580001	6630000	-0.12	XP-CLR		Pl01	2645001	2695000	0	Fst-50Kb		Pl01	27945061	27948328	0.24	Fst-gene by gene		Pl01	2645001	2695000	0	π– 50 Kb
	Pl01	6585001	6635000	-0.12	XP-CLR		Pl01	2650001	2700000	0	Fst-50Kb		Pl01	28063610	28067769	0.5	Fst-gene by gene		Pl01	2650001	2700000	0	π– 50 Kb
	Pl01	6590001	6640000	-0.12	XP-CLR		Pl01	2655001	2705000	0	Fst-50Kb		Pl01	28096947	28106396	0.35	Fst-gene by gene		Pl01	2655001	2705000	0	π– 50 Kb
	Pl01	6595001	6645000	-0.12	XP-CLR		Pl01	2660001	2710000	0	Fst-50Kb		Pl01	28134623	28138420	0.18	Fst-gene by gene		Pl01	2660001	2710000	0	π– 50 Kb
	Pl01	6600001	6650000	-0.12	XP-CLR		Pl01	2665001	2715000	0	Fst-50Kb		Pl01	28161531	28164636	0.53	Fst-gene by gene		Pl01	2665001	2715000	0	π– 50 Kb
	Pl01	6605001	6655000	-0.12	XP-CLR		Pl01	2670001	2720000	0	Fst-50Kb		Pl01	28190842	28192533	0.4	Fst-gene by gene		Pl01	2670001	2720000	0	π– 50 Kb
	Pl01	6610001	6660000	-0.12	XP-CLR		Pl01	2675001	2725000	0	Fst-50Kb		Pl01	28218712	28219590	0.01	Fst-gene by gene		Pl01	2675001	2725000	0	π– 50 Kb
	Pl01	6615001	6665000	-0.12	XP-CLR		Pl01	2680001	2730000	0	Fst-50Kb		Pl01	28242393	28248797	0.17	Fst-gene by gene		Pl01	2680001	2730000	0	π– 50 Kb
	Pl01	6620001	6670000	-0.12	XP-CLR		Pl01	2685001	2735000	0	Fst-50Kb		Pl01	28249893	28254666	0.25	Fst-gene by gene		Pl01	2685001	2735000	0	π– 50 Kb
	Pl01	6625001	6675000	-0.12	XP-CLR		Pl01	2690001	2740000	0	Fst-50Kb		Pl01	28310276	28311844	0.21	Fst-gene by gene		Pl01	2690001	2740000	0	π– 50 Kb
	Pl01	6630001	6680000	-0.12	XP-CLR		Pl01	2695001	2745000	0	Fst-50Kb		Pl01	28315880	28316347	0.1	Fst-gene by gene		Pl01	2695001	2745000	0	π– 50 Kb
	Pl01	6635001	6685000	-0.12	XP-CLR		Pl01	2700001	2750000	0	Fst-50Kb		Pl01	28316440	28316974	0.36	Fst-gene by gene		Pl01	2700001	2750000	0	π– 50 Kb
	Pl01	6640001	6690000	-0.12	XP-CLR		Pl01	2705001	2755000	0	Fst-50Kb		Pl01	28348609	28348842	0	Fst-gene by gene		Pl01	2705001	2755000	0	π– 50 Kb
	Pl01	6645001	6695000	-0.12	XP-CLR		Pl01	2710001	2760000	0	Fst-50Kb		Pl01	28359099	28359422	-0.08	Fst-gene by gene		Pl01	2710001	2760000	0	π– 50 Kb
	Pl01	6650001	6700000	-0.12	XP-CLR		Pl01	2715001	2765000	0	Fst-50Kb		Pl01	28389701	28394859	0.39	Fst-gene by gene		Pl01	2715001	2765000	0	π– 50 Kb
	Pl01	6655001	6705000	-0.12	XP-CLR		Pl01	2720001	2770000	0	Fst-50Kb		Pl01	28414122	28415625	0.28	Fst-gene by gene		Pl01	2720001	2770000	0	π– 50 Kb
	Pl01	6660001	6710000	-0.12	XP-CLR		Pl01	2725001	2775000	0	Fst-50Kb		Pl01	28467556	28493154	0.49	Fst-gene by gene		Pl01	2725001	2775000	0	π– 50 Kb
	Pl01	6665001	6715000	-0.12	XP-CLR		Pl01	2730001	2780000	0	Fst-50Kb		Pl01	28495583	28502168	0.48	Fst-gene by gene		Pl01	2730001	2780000	0	π– 50 Kb
	Pl01	6670001	6720000	-0.12	XP-CLR		Pl01	2735001	2785000	0	Fst-50Kb		Pl01	28566640	28571466	0.47	Fst-gene by gene		Pl01	2735001	2785000	0	π– 50 Kb
	Pl01	6675001	6725000	-0.12	XP-CLR		Pl01	2740001	2790000	0	Fst-50Kb		Pl01	28574446	28576464	0.36	Fst-gene by gene		Pl01	2740001	2790000	0	π– 50 Kb
	Pl01	6680001	6730000	-0.12	XP-CLR		Pl01	2745001	2795000	0	Fst-50Kb		Pl01	28587759	28595897	0.3	Fst-gene by gene		Pl01	2745001	2795000	0	π– 50 Kb
	Pl01	6685001	6735000	-0.12	XP-CLR		Pl01	2750001	2800000	0	Fst-50Kb		Pl01	28616286	28622292	0.26	Fst-gene by gene		Pl01	2750001	2800000	0	π– 50 Kb
	Pl01	6690001	6740000	-0.12	XP-CLR		Pl01	2755001	2805000	0	Fst-50Kb		Pl01	28661430	28662502	0.14	Fst-gene by gene		Pl01	2755001	2805000	0	π– 50 Kb
	Pl01	6695001	6745000	-0.12	XP-CLR		Pl01	2760001	2810000	0	Fst-50Kb		Pl01	28743499	28752201	0.5	Fst-gene by gene		Pl01	2760001	2810000	0	π– 50 Kb
	Pl01	6700001	6750000	-0.12	XP-CLR		Pl01	2765001	2815000	0	Fst-50Kb		Pl01	28754681	28762782	0.37	Fst-gene by gene		Pl01	2765001	2815000	0	π– 50 Kb
	Pl01	6705001	6755000	-0.12	XP-CLR		Pl01	2770001	2820000	0	Fst-50Kb		Pl01	28791368	28796602	0.32	Fst-gene by gene		Pl01	2770001	2820000	0	π– 50 Kb
	Pl01	6710001	6760000	-0.12	XP-CLR		Pl01	2775001	2825000	0	Fst-50Kb		Pl01	28798185	28802727	0.07	Fst-gene by gene		Pl01	2775001	2825000	0	π– 50 Kb
	Pl01	6715001	6765000	-0.12	XP-CLR		Pl01	2780001	2830000	0	Fst-50Kb		Pl01	28826411	28829494	0.21	Fst-gene by gene		Pl01	2780001	2830000	0	π– 50 Kb
	Pl01	6720001	6770000	-0.12	XP-CLR		Pl01	2785001	2835000	0	Fst-50Kb		Pl01	28850458	28851935	-0.07	Fst-gene by gene		Pl01	2785001	2835000	0	π– 50 Kb
	Pl01	6725001	6775000	-0.12	XP-CLR		Pl01	2790001	2840000	0	Fst-50Kb		Pl01	28879530	28881394	0.44	Fst-gene by gene		Pl01	2790001	2840000	0	π– 50 Kb
	Pl01	6730001	6780000	-0.12	XP-CLR		Pl01	2795001	2845000	0	Fst-50Kb		Pl01	28892635	28893170	0.16	Fst-gene by gene		Pl01	2795001	2845000	0	π– 50 Kb
	Pl01	6735001	6785000	-0.12	XP-CLR		Pl01	2800001	2850000	0	Fst-50Kb		Pl01	28906697	28910800	0.41	Fst-gene by gene		Pl01	2800001	2850000	0	π– 50 Kb
	Pl01	6740001	6790000	-0.12	XP-CLR		Pl01	2805001	2855000	0	Fst-50Kb		Pl01	28942031	28953810	0.3	Fst-gene by gene		Pl01	2805001	2855000	0	π– 50 Kb
	Pl01	6745001	6795000	-0.12	XP-CLR		Pl01	2810001	2860000	0	Fst-50Kb		Pl01	28962306	28969447	0.04	Fst-gene by gene		Pl01	2810001	2860000	0	π– 50 Kb
	Pl01	6750001	6800000	-0.12	XP-CLR		Pl01	2815001	2865000	0	Fst-50Kb		Pl01	28971622	28974365	0.05	Fst-gene by gene		Pl01	2815001	2865000	0	π– 50 Kb
	Pl01	6755001	6805000	-0.12	XP-CLR		Pl01	2820001	2870000	0	Fst-50Kb		Pl01	29000564	29002697	0.56	Fst-gene by gene		Pl01	2820001	2870000	0	π– 50 Kb
	Pl01	6760001	6810000	-0.12	XP-CLR		Pl01	2825001	2875000	0	Fst-50Kb		Pl01	29038377	29112516	0.23	Fst-gene by gene		Pl01	2825001	2875000	0	π– 50 Kb
	Pl01	6765001	6815000	-0.12	XP-CLR		Pl01	2830001	2880000	0	Fst-50Kb		Pl01	29115726	29116209	0.43	Fst-gene by gene		Pl01	2830001	2880000	0	π– 50 Kb
	Pl01	6770001	6820000	-0.12	XP-CLR		Pl01	2835001	2885000	0	Fst-50Kb		Pl01	29121781	29127271	0.46	Fst-gene by gene		Pl01	2835001	2885000	0	π– 50 Kb
	Pl01	6775001	6825000	-0.12	XP-CLR		Pl01	2840001	2890000	0	Fst-50Kb		Pl01	29150572	29153125	0.05	Fst-gene by gene		Pl01	2840001	2890000	0	π– 50 Kb
	Pl01	6780001	6830000	-0.12	XP-CLR		Pl01	2845001	2895000	0	Fst-50Kb		Pl01	29172318	29174749	0	Fst-gene by gene		Pl01	2845001	2895000	0	π– 50 Kb
	Pl01	6790001	6840000	-0.12	XP-CLR		Pl01	2850001	2900000	0	Fst-50Kb		Pl01	29201177	29202188	0	Fst-gene by gene		Pl01	2850001	2900000	0	π– 50 Kb
	Pl01	6795001	6845000	-0.12	XP-CLR		Pl01	2855001	2905000	0	Fst-50Kb		Pl01	29223843	29226514	0.4	Fst-gene by gene		Pl01	2855001	2905000	0	π– 50 Kb
	Pl01	6800001	6850000	-0.12	XP-CLR		Pl01	2860001	2910000	0	Fst-50Kb		Pl01	29239918	29245716	0.12	Fst-gene by gene		Pl01	2860001	2910000	0	π– 50 Kb
	Pl01	6805001	6855000	-0.12	XP-CLR		Pl01	2865001	2915000	0	Fst-50Kb		Pl01	29246088	29248513	0.5	Fst-gene by gene		Pl01	2865001	2915000	0	π– 50 Kb
	Pl01	6810001	6860000	-0.12	XP-CLR		Pl01	2870001	2920000	0	Fst-50Kb		Pl01	29312688	29316587	0.46	Fst-gene by gene		Pl01	2870001	2920000	0	π– 50 Kb
	Pl01	6815001	6865000	-0.12	XP-CLR		Pl01	2875001	2925000	0	Fst-50Kb		Pl01	29332858	29350249	0.36	Fst-gene by gene		Pl01	2875001	2925000	0	π– 50 Kb
	Pl01	6820001	6870000	-0.12	XP-CLR		Pl01	2880001	2930000	0	Fst-50Kb		Pl01	29379760	29391920	0.31	Fst-gene by gene		Pl01	2880001	2930000	0	π– 50 Kb
	Pl01	6825001	6875000	-0.12	XP-CLR		Pl01	2885001	2935000	0	Fst-50Kb		Pl01	29399890	29400762	0.28	Fst-gene by gene		Pl01	2885001	2935000	0	π– 50 Kb
	Pl01	6830001	6880000	-0.12	XP-CLR		Pl01	2890001	2940000	0	Fst-50Kb		Pl01	29431158	29432301	0	Fst-gene by gene		Pl01	2890001	2940000	0	π– 50 Kb
	Pl01	6835001	6885000	-0.12	XP-CLR		Pl01	2895001	2945000	0	Fst-50Kb		Pl01	29488094	29489310	0.36	Fst-gene by gene		Pl01	2895001	2945000	0	π– 50 Kb
	Pl01	6840001	6890000	-0.12	XP-CLR		Pl01	2900001	2950000	0	Fst-50Kb		Pl01	29540418	29543593	0.04	Fst-gene by gene		Pl01	2900001	2950000	0	π– 50 Kb
	Pl01	6845001	6895000	-0.12	XP-CLR		Pl01	2905001	2955000	0	Fst-50Kb		Pl01	29607604	29609630	0.12	Fst-gene by gene		Pl01	2905001	2955000	0	π– 50 Kb
	Pl01	6850001	6900000	-0.12	XP-CLR		Pl01	2910001	2960000	0	Fst-50Kb		Pl01	29652796	29655047	0.54	Fst-gene by gene		Pl01	2910001	2960000	0	π– 50 Kb
	Pl01	6855001	6905000	-0.12	XP-CLR		Pl01	2915001	2965000	0	Fst-50Kb		Pl01	29687581	29689788	0	Fst-gene by gene		Pl01	2915001	2965000	0	π– 50 Kb
	Pl01	6860001	6910000	-0.12	XP-CLR		Pl01	2920001	2970000	0	Fst-50Kb		Pl01	29739101	29741935	0.58	Fst-gene by gene		Pl01	2920001	2970000	0	π– 50 Kb
	Pl01	6865001	6915000	-0.12	XP-CLR		Pl01	2925001	2975000	0	Fst-50Kb		Pl01	29841322	29845171	0.33	Fst-gene by gene		Pl01	2925001	2975000	0	π– 50 Kb
	Pl01	6870001	6920000	-0.12	XP-CLR		Pl01	2930001	2980000	0	Fst-50Kb		Pl01	29862150	29865945	0.49	Fst-gene by gene		Pl01	2930001	2980000	0	π– 50 Kb
	Pl01	6875001	6925000	-0.12	XP-CLR		Pl01	2935001	2985000	0	Fst-50Kb		Pl01	29883745	29886479	0.65	Fst-gene by gene		Pl01	2935001	2985000	0	π– 50 Kb
	Pl01	6880001	6930000	-0.12	XP-CLR		Pl01	2940001	2990000	0	Fst-50Kb		Pl01	29905296	29905771	0	Fst-gene by gene		Pl01	2940001	2990000	0	π– 50 Kb
	Pl01	6885001	6935000	-0.12	XP-CLR		Pl01	2945001	2995000	0	Fst-50Kb		Pl01	29920267	29928963	0.88	Fst-gene by gene		Pl01	2945001	2995000	0	π– 50 Kb
	Pl01	6890001	6940000	-0.12	XP-CLR		Pl01	2950001	3000000	0	Fst-50Kb		Pl01	29964124	29967498	0.78	Fst-gene by gene		Pl01	2950001	3000000	0	π– 50 Kb
	Pl01	6895001	6945000	-0.12	XP-CLR		Pl01	2955001	3005000	0	Fst-50Kb		Pl01	29967810	29971984	0.5	Fst-gene by gene		Pl01	2955001	3005000	0	π– 50 Kb
	Pl01	6900001	6950000	-0.12	XP-CLR		Pl01	2960001	3010000	0	Fst-50Kb		Pl01	29990207	29992126	0.72	Fst-gene by gene		Pl01	2960001	3010000	0	π– 50 Kb
	Pl01	6905001	6955000	-0.12	XP-CLR		Pl01	2965001	3015000	0	Fst-50Kb		Pl01	30011675	30014753	0.75	Fst-gene by gene		Pl01	2965001	3015000	0	π– 50 Kb
	Pl01	6910001	6960000	-0.12	XP-CLR		Pl01	2970001	3020000	0	Fst-50Kb		Pl01	30027080	30032052	0.67	Fst-gene by gene		Pl01	2970001	3020000	0	π– 50 Kb
	Pl01	6915001	6965000	-0.12	XP-CLR		Pl01	2975001	3025000	0	Fst-50Kb		Pl01	30044792	30049432	0.63	Fst-gene by gene		Pl01	2975001	3025000	0	π– 50 Kb
	Pl01	6920001	6970000	-0.12	XP-CLR		Pl01	2980001	3030000	0	Fst-50Kb		Pl01	30063568	30067040	0.64	Fst-gene by gene		Pl01	2980001	3030000	0	π– 50 Kb
	Pl01	6925001	6975000	-0.12	XP-CLR		Pl01	2985001	3035000	0	Fst-50Kb		Pl01	30081375	30085196	0.6	Fst-gene by gene		Pl01	2985001	3035000	0	π– 50 Kb
	Pl01	6930001	6980000	-0.12	XP-CLR		Pl01	2990001	3040000	0	Fst-50Kb		Pl01	30131871	30134077	0.79	Fst-gene by gene		Pl01	2990001	3040000	0	π– 50 Kb
	Pl01	6935001	6985000	-0.12	XP-CLR		Pl01	2995001	3045000	0	Fst-50Kb		Pl01	30221746	30225269	1	Fst-gene by gene		Pl01	2995001	3045000	0	π– 50 Kb
	Pl01	6940001	6990000	-0.12	XP-CLR		Pl01	3000001	3050000	0	Fst-50Kb		Pl01	30225985	30227698	0	Fst-gene by gene		Pl01	3000001	3050000	0	π– 50 Kb
	Pl01	6945001	6995000	-0.12	XP-CLR		Pl01	3005001	3055000	0	Fst-50Kb		Pl01	30261742	30262183	0.44	Fst-gene by gene		Pl01	3005001	3055000	0	π– 50 Kb
	Pl01	6950001	7000000	-0.12	XP-CLR		Pl01	3010001	3060000	0	Fst-50Kb		Pl01	30303390	30304621	0	Fst-gene by gene		Pl01	3010001	3060000	0	π– 50 Kb
	Pl01	6955001	7005000	-0.12	XP-CLR		Pl01	3015001	3065000	0	Fst-50Kb		Pl01	30306265	30306531	0.4	Fst-gene by gene		Pl01	3015001	3065000	0	π– 50 Kb
	Pl01	6960001	7010000	-0.12	XP-CLR		Pl01	3020001	3070000	0	Fst-50Kb		Pl01	30315828	30318287	0.68	Fst-gene by gene		Pl01	3020001	3070000	0	π– 50 Kb
	Pl01	6965001	7015000	-0.12	XP-CLR		Pl01	3025001	3075000	0	Fst-50Kb		Pl01	30356044	30358281	0	Fst-gene by gene		Pl01	3025001	3075000	0	π– 50 Kb
	Pl01	6970001	7020000	-0.12	XP-CLR		Pl01	3030001	3080000	0	Fst-50Kb		Pl01	30357413	30363433	0.75	Fst-gene by gene		Pl01	3030001	3080000	0	π– 50 Kb
	Pl01	6975001	7025000	-0.12	XP-CLR		Pl01	3035001	3085000	0	Fst-50Kb		Pl01	30388395	30393626	0.69	Fst-gene by gene		Pl01	3035001	3085000	0	π– 50 Kb
	Pl01	6980001	7030000	-0.12	XP-CLR		Pl01	3040001	3090000	0	Fst-50Kb		Pl01	30402559	30405007	0.74	Fst-gene by gene		Pl01	3040001	3090000	0	π– 50 Kb
	Pl01	6985001	7035000	-0.12	XP-CLR		Pl01	3045001	3095000	0	Fst-50Kb		Pl01	30409827	30415737	0.8	Fst-gene by gene		Pl01	3045001	3095000	0	π– 50 Kb
	Pl01	6990001	7040000	-0.12	XP-CLR		Pl01	3050001	3100000	0	Fst-50Kb		Pl01	30416519	30418977	0.61	Fst-gene by gene		Pl01	3050001	3100000	0	π– 50 Kb
	Pl01	6995001	7045000	-0.12	XP-CLR		Pl01	3055001	3105000	0	Fst-50Kb		Pl01	30439462	30442958	0.57	Fst-gene by gene		Pl01	3055001	3105000	0	π– 50 Kb
	Pl01	7000001	7050000	-0.12	XP-CLR		Pl01	3060001	3110000	0	Fst-50Kb		Pl01	30521756	30524452	0	Fst-gene by gene		Pl01	3060001	3110000	0	π– 50 Kb
	Pl01	7005001	7055000	-0.12	XP-CLR		Pl01	3065001	3115000	0	Fst-50Kb		Pl01	30527832	30556499	0.65	Fst-gene by gene		Pl01	3065001	3115000	0	π– 50 Kb
	Pl01	7010001	7060000	-0.12	XP-CLR		Pl01	3070001	3120000	0	Fst-50Kb		Pl01	30545417	30547421	0	Fst-gene by gene		Pl01	3070001	3120000	0	π– 50 Kb
	Pl01	7015001	7065000	-0.12	XP-CLR		Pl01	3075001	3125000	0	Fst-50Kb		Pl01	30626175	30628082	0.73	Fst-gene by gene		Pl01	3075001	3125000	0	π– 50 Kb
	Pl01	7020001	7070000	-0.12	XP-CLR		Pl01	3080001	3130000	0	Fst-50Kb		Pl01	30631435	30634893	0.82	Fst-gene by gene		Pl01	3080001	3130000	0	π– 50 Kb
	Pl01	7025001	7075000	-0.12	XP-CLR		Pl01	3085001	3135000	0	Fst-50Kb		Pl01	30636539	30641821	0.73	Fst-gene by gene		Pl01	3085001	3135000	0	π– 50 Kb
	Pl01	7030001	7080000	-0.12	XP-CLR		Pl01	3090001	3140000	0	Fst-50Kb		Pl01	30642705	30644267	0.69	Fst-gene by gene		Pl01	3090001	3140000	0	π– 50 Kb
	Pl01	7035001	7085000	-0.12	XP-CLR		Pl01	3095001	3145000	0	Fst-50Kb		Pl01	30655991	30657470	0.73	Fst-gene by gene		Pl01	3095001	3145000	0	π– 50 Kb
	Pl01	7045001	7095000	-0.12	XP-CLR		Pl01	3100001	3150000	0	Fst-50Kb		Pl01	30691751	30693796	0.48	Fst-gene by gene		Pl01	3100001	3150000	0	π– 50 Kb
	Pl01	7050001	7100000	-0.12	XP-CLR		Pl01	3105001	3155000	0	Fst-50Kb		Pl01	30691770	30694822	0.82	Fst-gene by gene		Pl01	3105001	3155000	0	π– 50 Kb
	Pl01	7055001	7105000	-0.12	XP-CLR		Pl01	3110001	3160000	0	Fst-50Kb		Pl01	30694030	30694380	0	Fst-gene by gene		Pl01	3110001	3160000	0	π– 50 Kb
	Pl01	7060001	7110000	-0.12	XP-CLR		Pl01	3115001	3165000	0	Fst-50Kb		Pl01	30741378	30746414	0.57	Fst-gene by gene		Pl01	3115001	3165000	0	π– 50 Kb
	Pl01	7065001	7115000	-0.12	XP-CLR		Pl01	3120001	3170000	0	Fst-50Kb		Pl01	30755134	30758385	0.57	Fst-gene by gene		Pl01	3120001	3170000	0	π– 50 Kb
	Pl01	7070001	7120000	-0.12	XP-CLR		Pl01	3125001	3175000	0	Fst-50Kb		Pl01	30798115	30804755	0.51	Fst-gene by gene		Pl01	3125001	3175000	0	π– 50 Kb
	Pl01	7075001	7125000	-0.12	XP-CLR		Pl01	3130001	3180000	0	Fst-50Kb		Pl01	30838487	30838663	0.74	Fst-gene by gene		Pl01	3130001	3180000	0	π– 50 Kb
	Pl01	7080001	7130000	-0.12	XP-CLR		Pl01	3135001	3185000	0	Fst-50Kb		Pl01	30895607	30895741	0	Fst-gene by gene		Pl01	3135001	3185000	0	π– 50 Kb
	Pl01	7085001	7135000	-0.12	XP-CLR		Pl01	3140001	3190000	0	Fst-50Kb		Pl01	30936529	30937745	0.94	Fst-gene by gene		Pl01	3140001	3190000	0	π– 50 Kb
	Pl01	7090001	7140000	-0.12	XP-CLR		Pl01	3145001	3195000	0	Fst-50Kb		Pl01	30952528	30954904	0.7	Fst-gene by gene		Pl01	3145001	3195000	0	π– 50 Kb
	Pl01	7095001	7145000	-0.12	XP-CLR		Pl01	3150001	3200000	0	Fst-50Kb		Pl01	30960905	30965562	0.71	Fst-gene by gene		Pl01	3150001	3200000	0	π– 50 Kb
[truncated: 102,503 more rows]

## Sheet: Figure 3a
Sample	Deletion alleles	Gene Pool
G25955	9595	DOM_AI
[truncated: 60 more rows]

## Sheet: Figure 3b
Taxonomy	G25229	G25230	G25231	G25232	G25970	G26256	G26358	G26360	G26517	G26518	G26680	G26741	G26742	G25254	G25293	G25514	G25811	G25815D	G25400	G26315	G26323	G26444	G26529	G26717	G27419	G27422	G27423	G27424	G27429	G27435	G27445	G27455	G25172	G25540	G25897	G25898	G25900	G25910	G25955	G25981	G25987	G26184	G26659	G26661	G26703	G26709	G25914	G25915	G25916
[truncated: 1,653 more rows]
[truncated: 12 more columns]

[truncated: 11 more sheets: SupplementaryFigures 1, 2, 12, SupplementaryFigure 3, SupplementaryFigure 4, SupplementaryFigures5-6, SupplementaryFigure7, SupplementaryFigure8, SupplementaryFigure9, SupplementaryFigure10, SupplementaryFigure11, SupplementaryFigure13, Supplementary Figure 14]
