# Supplementary material for: Selection signatures and population dynamics of transposable elements in lima bean
Source: Commun Biol. 2023 Aug 2;6:803. doi: 10.1038/s42003-023-05144-y (PMC10397206; doi:10.1038/s42003-023-05144-y)
Supplement: Supplementary file 11 — Supplementary Data 8 [file 42003_2023_5144_MOESM11_ESM.zip › SupportingData_Figure1c.nwk]

(((RT_Hydra3-1_BelPao_NA:0.67605,(RT_Cer10-1_RLG_NA:0.82398,(RT_Cer7_BelPao_NA:0.68441,(RT_Tas_retrovirus_RETRO:0.59391,RT_Mabel_BelPao_NA:0.38779):0.09009[0.297]):0.14405[0.856]):0.12298[0.810]):0.19650[0.920],((RT_Bel_BelPao#BelPao_NA:0.64352,(RT_Moose_BelPao_NA:0.57799,((RT_Nabel_BelPao_NA:0.43722,RT_Max_BelPao_NA:0.50788):0.19577[0.986],(RT_Tribel_BelPao_NA:0.58143,RT_Roo_retrovirus_NA:0.55588):0.09310[0.885]):0.10559[0.833]):0.08670[0.803]):0.30324[0.999],(RT_Spirobel_BelPao_NA:0.67783,((RT_Kobel_BelPao_NA:0.45165,(RT_Sinbad_RLG_NA:0.00055,RT_Saci-6_BelPao#BelPao_NA:0.16061):0.51284[1.000]):0.30137[0.999],((RT_Tamy_BelPao_NA:0.44276,(RT_Ninja_BelPao_NA:0.49493,RT_Cubel_BelPao_NA:0.48197):0.21477[0.958]):0.18550[0.982],(RT_Zebel_BelPao_NA:0.80778,(RT_Purbel_BelPao_NA:0.45555,(RT_Suzu_BelPao_NA:0.22609,RT_Gabel_BelPao_NA:0.10582):0.93364[1.000]):0.40326[0.996]):0.07566[0.320]):0.10892[0.578]):0.20748[0.986]):0.06837[0.159]):0.20336[0.842]):0.478665[1.000],(((RT_CoDi5.5_RLC_CODI-B:0.21030,(RT_CoDi5.4_RLC_CODI-B:0.34676,(RT_CoDi5.6_RLC_CODI-B:0.33804,(RT_CoDi5.1_RLC_CODI-B:0.22525,(RT_CoDi5.3_RLC_CODI-B:0.05135,RT_CoDi5.2_RLC_CODI-B:0.06257):0.27692[1.000]):0.24879[0.999]):0.10756[0.875]):0.10015[0.888]):0.77721[1.000],((RT_CoDi2.4_RLC_CODI-A:0.49097,(RT_CoDi7.1_RLC_CODI-A:0.62024,(RT_CoDi3.1_RLC_CODI-A:0.38177,(RT_CoDi4.1_RLC_CODI-A:0.24112,(RT_CoDi4.5_RLC_CODI-A:0.52780,(RT_CoDi4.4_RLC_CODI-A:0.33961,RT_CoDi4.3_RLC_CODI-A:0.26107):0.10708[0.065]):0.07864[0.348]):0.21745[0.986]):0.20707[0.950]):0.20617[0.936]):0.71929[1.000],((((RT_CoDi6.6_RLC_CODI-C:0.66705,(RT_CoDi6.7_RLC_CODI-C:0.44320,RT_CoDi6.1_RLC_CODI-C:0.59335):0.43262[0.998]):0.34545[0.988],((RT_CoDi6.5_RLC_CODI-D:0.64942,RT_CoDi6.4_RLC_CODI-D:0.55538):0.40393[0.995],(RT_CoDi6.3_RLC_CODI-D:0.22307,RT_CoDi6.2_RLC_CODI-D:0.36216):0.48683[1.000]):0.13970[0.908]):0.10382[0.872],(((RT_Ty4_RLC_NA:0.80213,((RT_Tkm1_RLC_:0.41832,RT_Tse1_RLC_NA:0.20730):0.08401[0.243],(RT_Ty2_RLC_NA:0.07389,RT_Ty1B_RLC_NA:0.06976):0.17905[0.987]):0.41261[0.995]):0.39145[0.983],(RT_Cico1_RLC_NA:0.45748,(RT_GalEa1_RLC_NA:0.65677,(RT_Olco1_RLC_:0.22822,(RT_Zeco2_RLC_NA:0.07190,RT_Zeco1_RLC_NA:0.02457):0.24197[0.996]):0.34313[0.994]):0.09454[0.000]):0.68976[1.000]):0.09330[0.278],((RT_Tdh2_RLC_NA:0.46729,RT_pCal_RLC_NA:0.65405):0.55032[1.000],((Bianca.Ty1-RT__REXdb_ID2363_RLC_BIANCA:0.00054,Bianca.Ty1-RT__REXdb_ID2361_RLC_BIANCA:0.00377):0.16626[0.981],((RT_Bianca_RLC_Bianca:0.12680,RT_Beyla_RLC_Bianca:0.12161):0.19660[0.999],(RT_Romani_RLC_Bianca:0.18273,(Bianca.Ty1-RT__REXdb_ID2360_RLC_BIANCA:0.00605,(Bianca.Ty1-RT__REXdb_ID2364_RLC_BIANCA:0.03727,Bianca.Ty1-RT__REXdb_ID2362_RLC_BIANCA:0.02531):0.00661[0.186]):0.13037[0.998]):0.08333[0.312]):0.09530[0.900]):0.47588[1.000]):0.12913[0.340]):0.10379[0.670]):0.11786[0.950],(RT_Tricopia_RLC_NA:0.66535,((RT_Hydra1-2_RLC_HYDRA:0.31538,RT_Hydra1-1_RLC_HYDRA:0.39423):0.37046[1.000],((((RT_pCretro6_RLC_pCRETRO:0.47497,RT_pCretro3_RLC_pCRETRO:0.53832):0.23314[0.977],(RT_Xanthias_RLC_1731:0.47098,RT_1731_RLC_1731:0.42424):0.22528[0.982]):0.11380[0.687],((RT_Mtanga_RLC_NA:0.55691,RT_Humnum_RLC_NA:0.58010):0.09995[0.153],(RT_Yokozuna_RLC_COPIA:0.60170,(RT_Koco_RLC_COPIA:0.09407,RT_Copia_RLC_COPIA:0.13279):0.53752[1.000]):0.21141[0.931]):0.06722[0.400]):0.04507[0.612],(((Osser.Ty1-RT__REXdb_ID3862_RLC_OSSER:0.00055,RT_Osser_RLC_NA:0.04800):0.52472[1.000],(RT_PyRE1G1_RLC_NA:0.85463,((Osser.Ty1-RT__REXdb_ID3864_RLC_OSSER:0.00460,Osser.Ty1-RT__REXdb_ID3863_RLC_OSSER:0.01048):0.24861[0.999],(Osser.Ty1-RT__REXdb_ID3861_RLC_OSSER:0.00054,Osser.Ty1-RT__REXdb_ID3860_RLC_OSSER:0.01010):0.34655[1.000]):0.19247[0.957]):0.11925[0.055]):0.26661[0.992],((((((TAR.Ty1-RT__REXdb_ID4618_RLC_TAR:0.31577,RT_Fourf_RLC_TORK:0.30650):0.02871[0.561],((TAR.Ty1-RT__REXdb_ID4620_RLC_TAR:0.00409,TAR.Ty1-RT__REXdb_ID4619_RLC_TAR:0.00710):0.15633[0.997],(TAR.Ty1-RT__REXdb_ID4617_RLC_TAR:0.00054,TAR.Ty1-RT__REXdb_ID4616_RLC_TAR:0.01111):0.23069[1.000]):0.10571[0.968]):0.08279[0.950],(PL_Pl09-28164170_28164937:0.01947,(PL_Pl07-14411451_14412198:0.07018,(PL_Pl03-19668245_19668729:0.05911,((PL_Pl09-24288967_24289430:0.05323,PL_Pl04-12974720_12975409:0.24252):0.00198[0.462],(((PL_Pl04-41638419_41639187:0.07524,(PL_Pl08-48365101_48365785:0.11604,((PL_Pl05-17118868_17119440:0.06255,PV_Chr08-12324834_12325580:0.08519):0.00053[0.159],(PL_Pl02-39713812_39714340:0.13327,PV_Chr08-14317476_14318241:0.06382):0.01870[0.868]):0.00364[0.366]):0.00429[0.727]):0.00367[0.756],(PV_Chr03-28852125_28852637:0.03757,(((PV_Chr11-23366401_23366920:0.19539,PL_Pl02-39373198_39373964:0.04766):0.00855[0.782],((PV_Chr07-36437847_36438572:0.07014,PL_Pl01-8844972_8845654:0.04505):0.00878[0.784],(PL_Pl10-18959998_18960567:0.05580,(PL_Pl09-16743245_16743977:0.12031,(PV_Chr08-7892025_7892735:0.06263,(PL_Pl01-27802511_27803153:0.15515,PL_Pl10-21340209_21340975:0.07513):0.01732[0.712]):0.01678[0.910]):0.00343[0.722]):0.00055[0.931]):0.00413[0.470]):0.00054[0.427],(PV_Chr01-39268561_39269319:0.09695,(PL_Pl03-36866484_36867177:0.08311,(((PV_Chr05-5982964_5983473:0.07260,PV_Chr09-21768687_21769412:0.15742):0.02568[0.882],((PV_Chr03-8384644_8385239:0.17312,PV_Chr09-2564763_2565493:0.08222):0.01647[0.820],(PL_Pl03-19761279_19761976:0.08302,PL_Pl05-25947504_25948043:0.13438):0.01158[0.295]):0.00440[0.755]):0.00453[0.763],(PL_Pl09-24530324_24531053:0.11325,((PV_Chr08-46296731_46297469:0.15256,PV_Chr03-28240582_28241337:0.10281):0.01349[0.684],((PL_Pl02-11188572_11189320:0.19223,PL_Pl11-39108348_39109114:0.07754):0.05607[0.968],(PL_Pl10-45414953_45415605:0.18983,PL_Pl02-8423806_8424539:0.10806):0.01957[0.240]):0.01282[0.841]):0.00785[0.741]):0.01282[0.619]):0.00304[0.757]):0.00408[0.751]):0.00399[0.775]):0.00070[1.000]):0.00338[1.000]):0.00055[0.233],((PL_Pl01-11617523_11618284:0.02776,((PL_Pl07-29702719_29703479:0.08697,PV_Chr03-28563442_28564129:0.08366):0.00810[0.749],(PV_Chr10-29840565_29841186:0.12306,(PV_Chr03-34388966_34389733:0.07452,PV_Chr03-28951566_28952305:0.10751):0.00968[0.710]):0.00958[0.300]):0.00441[0.767]):0.00390[0.690],(PL_Pl01-10573886_10574623:0.04362,((PL_Pl07-34693106_34693875:0.09505,PL_Pl08-3494895_3495628:0.03177):0.00833[0.825],((PV_Chr02-33338776_33339543:0.01623,(PL_Pl04-8876549_8877310:0.05492,(PV_Chr07-41217454_41218210:0.06192,PL_Pl03-21578743_21579444:0.04134):0.01934[0.909]):0.01512[0.893]):0.01145[0.505],(((PV_Chr02-4037430_4038197:0.02164,(PL_Pl06-16697409_16698145:0.03966,PV_Chr09-9344957_9345448:0.03651):0.01333[0.446]):0.00545[0.857],(PV_Chr08-7831087_7831855:0.02758,(PV_Chr08-6181889_6182656:0.00055,(PV_Chr03-48318012_48318788:0.03171,PV_Chr02-41371941_41372612:0.00452):0.00055[0.987]):0.00054[0.913]):0.00760[0.865]):0.00054[0.986],((PV_Chr10-8270940_8271481:0.04432,(PV_Chr01-5408842_5409609:0.03067,(PV_Chr01-3763575_3764096:0.03134,(PV_Chr03-46724842_46725636:0.00936,PV_Chr01-49707136_49707822:0.01142):0.00391[0.172]):0.00071[0.280]):0.00056[0.031]):0.00055[1.000],((PV_Chr03-31800187_31800906:0.02088,PV_Chr07-39708368_39709050:0.00053):0.00054[0.857],((PV_Chr01-8884717_8885484:0.02747,(PV_Chr07-8214041_8214808:0.01169,PV_Chr11-40843743_40844487:0.07276):0.00736[0.851]):0.00460[0.755],((PV_Chr08-45473949_45474715:0.00054,(PV_Chr09-36281968_36282690:0.03151,PV_Chr02-21483680_21484447:0.00054):0.00384[0.440]):0.00385[0.822],(PV_Chr05-33802857_33803624:0.01172,(PV_Chr03-10106001_10106767:0.01983,PV_Chr05-3009295_3010034:0.01246):0.00385[0.770]):0.00054[0.000]):0.00387[0.882]):0.00055[0.730]):0.00055[0.000]):0.00386[0.869]):0.00054[0.895]):0.00389[0.792]):0.00054[0.049]):0.00055[0.940]):0.00388[0.852]):0.00055[0.562]):0.00299[1.000]):0.00082[0.911]):0.01652[0.877]):0.23572[1.000]):0.22704[1.000],(((Angela.Ty1-RT__REXdb_ID1821_RLC_ANGELA-TORK:0.00630,Angela.Ty1-RT__REXdb_ID1820_RLC_ANGELA-TORK:0.01721):0.20638[0.999],(Angela.Ty1-RT__REXdb_ID1824_RLC_ANGELA-TORK:0.24132,(Angela.Ty1-RT__REXdb_ID1823_RLC_ANGELA-TORK:0.03945,Angela.Ty1-RT__REXdb_ID1822_RLC_ANGELA-TORK:0.01069):0.15400[0.999]):0.12287[0.973]):0.25533[1.000],((PV_Chr09-26543331_26544119:0.01490,PV_Chr08-45276443_45277183:0.06034):0.19734[0.999],((RT_Sto-4_RLC_TORK:0.26899,(PV_Chr04-37824269_37824842:0.02187,((PV_Chr07-39142909_39143673:0.02646,PV_Chr03-9997748_9998317:0.02736):0.00053[0.210],(PV_Chr06-18436379_18437152:0.02303,(((PV_Chr09-32378427_32379200:0.03065,(PL_Pl01-7577024_7577734:0.06332,(PV_Chr08-47289141_47289869:0.02924,PV_Chr02-13015045_13015789:0.04819):0.00054[0.764]):0.00373[0.805]):0.00054[0.634],((PV_Chr08-12796418_12796996:0.00982,PV_Chr04-11313512_11314284:0.01216):0.00703[0.799],(PV_Chr06-9165217_9165990:0.04250,(PV_Chr03-40478905_40479670:0.02321,PV_Chr01-38726652_38727403:0.02434):0.00054[0.200]):0.00374[0.821]):0.00054[0.558]):0.00055[0.000],(((PV_Chr10-3722951_3723730:0.02665,PV_Chr03-13090416_13091189:0.01124):0.00055[0.620],(PV_Chr11-32734631_32735404:0.02690,(PV_Chr07-37291074_37291847:0.01885,(PL_Pl03-10967001_10967774:0.02636,(PL_Pl02-42255346_42256119:0.03445,PV_Chr11-39572397_39573129:0.01909):0.00368[0.749]):0.00054[1.000]):0.00330[0.918]):0.00054[0.248]):0.00372[0.911],(PV_Chr01-31072705_31073241:0.05467,((PV_Chr05-32211774_32212598:0.02554,PL_Pl01-4390287_4391060:0.01718):0.00560[0.746],(PL_Pl08-4948507_4949280:0.01895,(PL_Pl03-39155575_39156348:0.01895,((PL_Pl03-29020111_29020884:0.03034,(PL_Pl10-42968318_42969091:0.02672,PL_Pl06-7589345_7590037:0.01151):0.00364[0.739]):0.00054[0.056],((PL_Pl09-3531177_3531881:0.01689,PL_Pl04-6690606_6691378:0.02666):0.00054[0.864],(PL_Pl06-7148611_7149369:0.00383,(PL_Pl07-32500462_32501235:0.01895,PL_Pl09-10229596_10230369:0.00753):0.00729[0.858]):0.00054[0.649]):0.00375[0.933]):0.00054[0.000]):0.00370[0.781]):0.00381[0.791]):0.00294[0.086]):0.00074[1.000]):0.00054[0.397]):0.00055[0.509]):0.00054[0.870]):0.00581[0.748]):0.20531[1.000]):0.07433[0.875],((Ikeros.Ty1-RT__REXdb_ID2694_RLC_IKEROS-TORK:0.03469,(Ikeros.Ty1-RT__REXdb_ID2698_RLC_IKEROS-TORK:0.00379,(Ikeros.Ty1-RT__REXdb_ID2696_RLC_IKEROS-TORK:0.00055,(Ikeros.Ty1-RT__REXdb_ID2697_RLC_IKEROS-TORK:0.0,Ikeros.Ty1-RT__REXdb_ID2695_RLC_IKEROS-TORK:0.0):0.00055):0.00052[0.000]):0.00833[0.789]):0.11631[0.999],(PV_Chr02-12863691_12864226:0.46234,((((PV_Chr02-14741664_14742152:0.09122,PV_Chr11-10624182_10624646:0.04263):0.00873[0.734],(PL_Pl07-29467671_29468444:0.08158,(PL_Pl06-1334048_1334536:0.12816,(PL_Pl07-31998019_31998790:0.12348,PL_Pl11-41230749_41231515:0.08166):0.00441[0.423]):0.00517[0.752]):0.00191[0.696]):0.00420[0.442],((PV_Chr08-46937830_46938602:0.03133,PV_Chr08-46856832_46857607:0.05998):0.04044[0.987],((PL_Pl10-40144991_40145762:0.03052,PL_Pl03-21558722_21559495:0.05026):0.00845[0.456],(((PV_Chr10-18352911_18353426:0.12556,PL_Pl10-45881529_45882302:0.03131):0.01500[0.819],(PL_Pl07-33492983_33493755:0.01925,(PV_Chr08-46186290_46187063:0.02685,PV_Chr08-18233369_18234142:0.01153):0.01142[0.898]):0.00054[0.369]):0.00053[0.792],(PL_Pl08-42306988_42307760:0.02314,(PV_Chr01-38409358_38409963:0.01949,((PV_Chr05-10156569_10157342:0.04275,PV_Chr09-26739707_26740480:0.01931):0.00055[1.000],(PL_Pl11-35638407_35639180:0.05042,PV_Chr03-29079070_29079843:0.03563):0.01135[0.687]):0.00079[0.972]):0.00251[0.998]):0.00054[0.227]):0.00055[0.911]):0.01125[0.933]):0.00054[0.999]):0.06398[0.997],((((PV_Chr06-19709571_19710342:0.11613,PV_Chr09-23554248_23555011:0.19370):0.01903[0.627],(PL_Pl01-9411165_9411937:0.12853,(PV_Chr07-34293030_34293613:0.18208,PL_Pl07-12932602_12933375:0.11283):0.03330[0.234]):0.04163[0.949]):0.00668[0.006],(PL_Pl08-17471952_17472617:0.25445,((PL_Pl08-44032000_44032748:0.11937,PL_Pl09-29847643_29848102:0.09531):0.03210[0.874],(PV_Chr05-4526847_4527622:0.21454,PL_Pl05-4295905_4296676:0.08379):0.15684[1.000]):0.01582[0.585]):0.00054[0.641]):0.02567[0.939],(((PL_Pl02-12580011_12580631:0.07317,PL_Pl08-38252759_38253530:0.04841):0.01340[0.857],(PV_Chr07-46122714_46123307:0.12205,(PV_Chr08-16721255_16721644:0.08713,(PL_Pl06-1123835_1124281:0.07568,PL_Pl02-15911499_15912146:0.08860):0.01330[0.758]):0.02368[0.835]):0.01861[0.908]):0.00541[0.729],(((PL_Pl03-25548769_25549482:0.11345,PL_Pl03-16270732_16271242:0.08974):0.01484[0.127],(PL_Pl05-9208247_9209020:0.13959,(PL_Pl03-36766983_36767506:0.15545,PV_Chr03-29246231_29246944:0.11493):0.01278[0.194]):0.02232[0.909]):0.01056[0.843],((PV_Chr06-15543669_15544430:0.12972,((PL_Pl06-15820073_15820838:0.15823,PL_Pl03-11810639_11811370:0.07743):0.00732[0.653],(PV_Chr09-25094783_25095551:0.10375,(PL_Pl03-22988563_22989319:0.09010,PL_Pl03-23003132_23003897:0.04426):0.04259[0.983]):0.01031[0.546]):0.01078[0.373]):0.00904[0.565],(((PL_Pl01-30507644_30508391:0.14293,PL_Pl11-15805491_15806264:0.03072):0.00443[0.733],((PL_Pl09-27430764_27431282:0.08368,PL_Pl04-34273592_34274365:0.05566):0.00732[0.712],(PL_Pl07-30514725_30515362:0.07359,PL_Pl10-6541370_6542139:0.09079):0.00957[0.307]):0.01170[0.863]):0.00774[0.873],(((PL_Pl09-11105735_11106508:0.02324,PL_Pl08-8205372_8206145:0.00772):0.00377[0.775],(((PL_Pl10-8328830_8329558:0.05188,(PL_Pl01-32375715_32376459:0.02810,PL_Pl01-15509327_15510097:0.04394):0.00377[0.743]):0.00054[0.985],((PL_Pl08-15607893_15608666:0.01533,PL_Pl08-53390434_53391207:0.02716):0.00054[0.848],(PL_Pl02-34263977_34264750:0.03097,PL_Pl11-4301985_4302662:0.02017):0.00744[0.845]):0.00054[0.373]):0.00369[0.844],((PL_Pl01-16184041_16184814:0.06833,(PL_Pl04-21464404_21465177:0.03339,(PL_Pl08-31124280_31124999:0.05186,(PL_Pl02-50959331_50959948:0.02697,PL_Pl02-50919192_50919952:0.03451):0.04578[0.972]):0.01624[0.595]):0.00546[0.889]):0.00055[0.934],((PL_Pl06-18853220_18853993:0.01937,(PL_Pl07-38159582_38160355:0.02729,PL_Pl03-5560591_5561364:0.01905):0.00054[0.869]):0.00381[0.345],(PL_Pl08-40823222_40823994:0.07423,((PL_Pl06-20116397_20117162:0.02320,((PL_Pl08-46681653_46682428:0.03577,PL_Pl01-41363909_41364684:0.02361):0.00377[0.729],(PL_Pl06-21753995_21754719:0.01267,PL_Pl07-34155607_34156373:0.01586):0.00392[0.772]):0.03132[0.999]):0.00055[0.429],((PL_Pl01-6743384_6744157:0.03498,(PL_Pl08-17392499_17393236:0.04070,PL_Pl11-7994782_7995477:0.08441):0.02753[0.965]):0.00396[0.736],(PL_Pl01-32639949_32640709:0.01166,(PL_Pl08-16562499_16563272:0.05470,(PL_Pl07-43902260_43903032:0.03921,(PL_Pl11-43180445_43181214:0.05579,(PL_Pl10-46747369_46748139:0.03894,PL_Pl05-29570344_29571054:0.01166):0.01154[0.898]):0.00055[0.400]):0.00722[0.796]):0.00055[0.881]):0.00382[0.816]):0.00054[0.000]):0.00053[0.934]):0.00765[0.895]):0.00055[0.909]):0.00054[0.831]):0.00379[0.790]):0.00377[0.805],((PV_Chr08-58689700_58690125:0.05510,PV_Chr04-34488255_34488773:0.02162):0.01363[0.648],(PV_Chr10-3968241_3968978:0.05369,(PV_Chr05-13258671_13259192:0.02716,((((PV_Chr06-1449926_1450699:0.04238,PV_Chr03-18319674_18320318:0.01885):0.00054[0.294],(PV_Chr01-30968653_30969408:0.01615,(PV_Chr01-38673892_38674653:0.04686,(PV_Chr10-4477736_4478453:0.07631,(PV_Chr04-7020182_7020956:0.05263,(PV_Chr07-18465838_18466539:0.05474,PV_Chr05-8421098_8421871:0.03156):0.00686[0.760]):0.00776[0.562]):0.00433[0.548]):0.00054[0.163]):0.00370[0.476]):0.00054[0.755],((PV_Chr09-12267125_12267898:0.05886,(PV_Chr10-36623973_36624741:0.06311,PV_Chr02-38202841_38203614:0.01924):0.00786[0.713]):0.00055[0.500],((PL_Pl06-4577827_4578464:0.15832,PV_Chr01-7169116_7169892:0.01768):0.00980[0.870],(PV_Chr04-25600885_25601656:0.07831,(PV_Chr07-39364485_39365237:0.05745,PL_Pl03-3558902_3559675:0.02393):0.01850[0.782]):0.00054[0.525]):0.00381[0.840]):0.00054[0.936]):0.00365[0.847],((PV_Chr05-35343006_35343779:0.01911,(PV_Chr10-19606137_19606862:0.03733,PV_Chr08-46795031_46795670:0.01425):0.00502[0.781]):0.00054[0.853],(((PV_Chr06-5328008_5328781:0.03498,PV_Chr06-14561667_14562440:0.03536):0.00054[0.179],(PV_Chr07-34387072_34387760:0.04964,PV_Chr04-24657447_24658094:0.02724):0.00055[0.912]):0.00384[0.737],((PL_Pl11-6283670_6284404:0.01542,(PL_Pl03-4075477_4076250:0.02321,((PV_Chr02-46546266_46547078:0.00903,PV_Chr10-29811383_29811982:0.03527):0.00448[0.762],(PV_Chr01-19111561_19112334:0.09703,PV_Chr09-980123_980815:0.06036):0.00053[0.779]):0.00054[0.880]):0.00389[0.217]):0.00054[0.471],(((PV_Chr06-13839071_13839844:0.08012,PV_Chr03-46167959_46168468:0.00609):0.00054[0.974],(PV_Chr07-34480387_34481091:0.02220,PV_Chr07-9253115_9253888:0.05870):0.00398[0.749]):0.00382[0.881],((PV_Chr08-51198074_51198846:0.03139,PV_Chr04-13754990_13755763:0.01942):0.00055[0.623],((PV_Chr10-25624192_25624939:0.03663,PV_Chr03-6371737_6372245:0.02449):0.00669[0.743],(PV_Chr06-22692776_22693375:0.01016,((PV_Chr11-41902477_41903250:0.03389,PV_Chr04-40529399_40529878:0.01316):0.01328[0.866],(PV_Chr08-51481598_51482368:0.01004,(PL_Pl09-27834960_27835654:0.09727,(PL_Pl01-43318159_43318857:0.06899,PV_Chr05-24030484_24031258:0.08165):0.00488[0.692]):0.01078[0.863]):0.00515[0.759]):0.00067[1.000]):0.00055[0.000]):0.00259[1.000]):0.00054[0.000]):0.00380[0.836]):0.00055[0.287]):0.00055[0.000]):0.00054[0.666]):0.00263[1.000]):0.00070[0.615]):0.00055[0.459]):0.00752[0.890]):0.00054[0.743]):0.00809[0.905]):0.00050[1.000]):0.00243[0.900]):0.00053[0.606]):0.04953[0.994]):0.01593[0.729]):0.06754[0.953]):0.05189[0.895]):0.07724[0.781]):0.13164[0.986]):0.14688[0.969]):0.12304[0.976],((RT_Tnt-1_RLC_TORK:0.18358,((PV_Chr05-24380775_24381499:0.32958,PL_Pl10-51760280_51761001:0.33376):0.20086[0.971],(RT_V12_RLC_TORK:0.14533,(PL_Pl03-25815130_25815705:0.48735,(((PL_Pl04-9861614_9862362:0.10489,(PL_Pl07-28532014_28532744:0.20365,(PV_Chr06-9385779_9386552:0.20795,(PV_Chr07-42446175_42446696:0.10804,PL_Pl07-37139066_37139787:0.12020):0.11255[0.993]):0.03176[0.553]):0.00828[0.774]):0.00580[0.740],((PL_Pl08-47024422_47025171:0.06788,PL_Pl04-27294655_27295404:0.08695):0.00684[0.755],((PV_Chr04-38177903_38178574:0.08391,(PL_Pl07-12078108_12078771:0.13716,PV_Chr02-5772692_5773329:0.07371):0.01963[0.110]):0.00912[0.848],((PL_Pl01-46812613_46813361:0.04951,PV_Chr07-5835285_5835848:0.12898):0.02464[0.931],(PL_Pl05-24346509_24347100:0.14533,(PL_Pl01-12902528_12903274:0.06662,(PL_Pl02-34328515_34329117:0.11930,PV_Chr02-31238965_31239722:0.09591):0.01598[0.856]):0.00355[0.412]):0.00419[0.449]):0.00404[0.597]):0.00747[0.556]):0.01491[0.766]):0.22502[1.000],(RT_Batata_RLC_TORK:0.13773,(RT_Tto1_RLC_TORK:0.12216,((RT_RTvr2_RLC_TORK:0.07047,((PV_Chr10-3570154_3570763:0.57430,PL_Pl07-32359428_32360076:0.29477):0.04869[0.488],(PV_Chr02-31133120_31133823:0.09026,PL_Pl02-33738414_33739123:0.13892):0.25700[1.000]):0.03721[0.835]):0.04145[0.926],(((PV_Chr05-30986464_30987211:0.03151,(PV_Chr01-14764629_14765399:0.01333,(PV_Chr06-7741923_7742636:0.01615,PV_Chr08-6471648_6472397:0.00055):0.00055[0.361]):0.00390[0.754]):0.01164[0.918],(PL_Pl02-29672551_29673307:0.11787,((PL_Pl07-35883825_35884573:0.06383,PL_Pl04-41216224_41216972:0.05626):0.00807[0.795],(PL_Pl03-24341830_24342574:0.09382,(PL_Pl08-8893255_8894004:0.05349,(PL_Pl03-24379781_24380533:0.06703,PL_Pl04-9036568_9037103:0.06467):0.00879[0.849]):0.00408[0.756]):0.00394[0.724]):0.00762[0.713]):0.00054[0.265]):0.00054[0.993],(PV_Chr05-8981725_8982471:0.08910,((PL_Pl08-19632400_19633147:0.09698,PV_Chr03-28414700_28415391:0.05369):0.01031[0.382],(PV_Chr07-7132539_7133274:0.06622,(((((PL_Pl11-39056796_39057545:0.03227,PL_Pl08-4341122_4341869:0.03194):0.01144[0.545],((PV_Chr07-11159695_11160444:0.06042,PV_Chr01-21464541_21465272:0.02761):0.02066[0.934],(PV_Chr04-12969750_12970498:0.07797,(PL_Pl10-23018808_23019553:0.11201,PL_Pl06-943576_944044:0.04522):0.00720[0.027]):0.00051[0.916]):0.01110[0.875]):0.00054[0.936],((PV_Chr08-21349852_21350600:0.05177,PL_Pl10-3660111_3660860:0.01172):0.00054[0.000],(PL_Pl04-10733532_10734278:0.04026,(PL_Pl04-8353103_8353853:0.03673,(PV_scaffold_44-16833_17581:0.07772,(PL_Pl08-43960545_43961301:0.04935,(PL_Pl03-22305658_22306407:0.07123,PV_Chr07-40214247_40214996:0.09050):0.00954[0.863]):0.00791[0.523]):0.00776[0.355]):0.00388[0.751]):0.00793[0.863]):0.00386[0.790]):0.00054[0.204],(PL_Pl11-27399414_27400163:0.00799,((PL_Pl08-18555156_18555904:0.04852,(PL_Pl03-19810376_19811121:0.01968,PL_Pl08-46675059_46675807:0.02416):0.00761[0.887]):0.00055[0.929],(PV_Chr07-24352681_24353428:0.06008,((PV_Chr11-40878080_40878789:0.07361,(PL_tig00001882-1561955_1562702:0.11120,PL_Pl07-40581595_40582338:0.04437):0.00410[0.192]):0.00852[0.863],(PL_Pl03-31732529_31733122:0.01487,((PL_Pl09-10974172_10974921:0.03146,PL_Pl02-20333524_20334045:0.04024):0.00054[1.000],(((PL_Pl10-42398614_42399362:0.02783,PV_Chr01-16995303_16996049:0.04040):0.00380[0.755],(PL_Pl03-6559286_6560037:0.02367,PL_Pl06-232445_233194:0.01582):0.00378[0.754]):0.00055[0.010],((PL_Pl01-29780172_29780921:0.02010,(PL_Pl05-31249012_31249761:0.04074,(PL_Pl05-33207173_33207922:0.02365,PL_Pl10-5501498_5502247:0.01180):0.00386[0.762]):0.00381[0.850]):0.00054[0.982],(((PL_Pl04-20236525_20237235:0.04233,PL_Pl05-25428747_25429496:0.07235):0.00963[0.810],(PL_Pl02-37318623_37319372:0.02767,(PL_Pl06-16997610_16998359:0.01944,PL_Pl01-40549757_40550460:0.05623):0.00456[0.420]):0.00054[0.180]):0.00385[0.743],((PL_Pl08-40546372_40547121:0.01955,(PL_Pl05-5525282_5526030:0.05616,(PL_Pl08-36782995_36783741:0.02774,PV_Chr04-27043471_27044166:0.03746):0.00437[0.552]):0.00215[0.728]):0.00592[0.788],((PL_Pl05-26969439_26970117:0.02670,PL_Pl07-13321885_13322633:0.03145):0.00055[0.914],(PL_Pl07-6512225_6512974:0.00785,((PV_Chr10-25614239_25614988:0.04020,PL_Pl10-48263106_48263855:0.00795):0.00375[0.696],(PL_Pl01-10537243_10537993:0.07387,(PL_Pl05-28555766_28556515:0.01984,PL_Pl05-30972575_30973324:0.06418):0.00385[0.370]):0.00392[0.765]):0.00389[0.801]):0.00055[0.127]):0.00054[0.000]):0.00389[0.810]):0.00053[0.640]):0.00054[0.000]):0.00055[0.000]):0.00390[0.787]):0.00380[0.834]):0.00054[0.975]):0.00054[0.633]):0.00055[0.000]):0.00055[0.383]):0.00054[0.914],((PL_Pl08-28084674_28085440:0.00055,(PL_Pl11-4295146_4295895:0.0,PL_Pl10-47246047_47246796:0.0,PL_Pl08-53717392_53718141:0.0,PL_Pl01-8274760_8275509:0.0):0.00055):0.00379[0.838],((PL_Pl11-43584883_43585632:0.00389,PL_Pl04-2179138_2179887:0.00777):0.00053[0.000],((PL_Pl01-8601483_8602232:0.00055,(PV_Chr10-16451796_16452545:0.04757,PL_Pl10-2880241_2880990:0.04057):0.01160[0.905]):0.00387[0.838],((PL_Pl03-22061800_22062549:0.00055,(PL_Pl03-22043510_22044253:0.04965,(PL_Pl03-22066704_22067453:0.0,PL_Pl03-22038607_22039356:0.0):0.00055):0.00384[0.837]):0.00388[0.857],(PL_Pl01-8281625_8282374:0.00386,((PL_Pl11-11131982_11132731:0.0,PL_Pl11-9001150_9001899:0.0,PL_Pl10-52213253_52214002:0.0,PL_Pl09-39653945_39654694:0.0,PL_Pl09-35951356_35952105:0.0,PL_Pl09-35835020_35835769:0.0,PL_Pl08-43923040_43923789:0.0,PL_Pl07-46831656_46832405:0.0,PL_Pl07-31389547_31390296:0.0,PL_Pl07-30040291_30041040:0.0,PL_Pl07-10057408_10058157:0.0,PL_Pl05-670300_671049:0.0,PL_Pl03-25488186_25488935:0.0,PL_Pl03-17481442_17482191:0.0,PL_Pl03-15768924_15769673:0.0,PL_Pl03-11637220_11637969:0.0,PL_Pl03-7263220_7263969:0.0,PL_Pl02-39118856_39119605:0.0,PL_Pl01-37265212_37265961:0.0):0.00055,(PL_Pl05-28896464_28897213:0.00390,((PL_Pl06-26135799_26136548:0.00389,(PL_Pl11-47597248_47597998:0.00055,(PL_Pl11-32610902_32611651:0.0,PL_Pl09-8024166_8024915:0.0,PL_Pl06-35047660_35048409:0.0,PL_Pl06-34495525_34496274:0.0,PL_Pl01-36312177_36312926:0.0):0.00055):0.00388[0.865]):0.00055[0.000],((PL_Pl06-27715966_27716715:0.01560,PL_Pl07-8762489_8763238:0.00377):0.00055[1.000],(PL_Pl03-28391504_28392199:0.00055,((PL_Pl11-39251802_39252467:0.00446,PL_Pl05-2470207_2470956:0.01150):0.00054[0.880],((PL_Pl11-34945901_34946650:0.00388,PL_Pl08-42018205_42018954:0.01167):0.00055[0.000],((PL_Pl04-36431926_36432674:0.00055,(PL_Pl03-5572172_5572921:0.0,PL_Pl02-34687912_34688661:0.0,PL_Pl01-4018171_4018920:0.0):0.00055):0.00055[0.660],(PL_Pl08-44405948_44406696:0.00391,((PL_Pl07-42562225_42562914:0.00055,PL_Pl06-4562147_4562896:0.04356):0.00055[0.727],(PL_Pl08-6232664_6233413:0.00387,PL_Pl01-36252227_36252976:0.01167):0.00387[0.383]):0.00054[0.738]):0.00055[0.635]):0.00055[0.635]):0.00055[0.635]):0.00055[0.000]):0.00055[0.000]):0.00055[0.635]):0.00055[0.000]):0.00055[0.000]):0.00055[0.000]):0.00055[0.083]):0.00055[0.142]):0.00053[0.000]):0.00054[0.970]):0.00378[0.849]):0.00055[0.181]):0.00689[0.787]):0.00054[0.886]):0.00367[0.882]):0.04444[0.897]):0.14084[0.999]):0.05226[0.882]):0.06768[0.880]):0.02660[0.663]):0.02492[0.627]):0.07220[0.958]):0.01265[0.129]):0.14463[0.997],(((Tork.Ty1-RT__REXdb_ID4820_RLC_TORK:0.00728,Tork.Ty1-RT__REXdb_ID4819_RLC_TORK:0.01188):0.21788[1.000],(PV_Chr11-42812143_42812708:0.03796,((PL_Pl02-42069822_42070513:0.15607,PV_Chr11-26709644_26710374:0.10694):0.00422[0.712],(((PV_Chr03-12812347_12813129:0.08027,((PV_Chr04-11250877_11251655:0.03302,PV_Chr11-12755152_12755812:0.13400):0.00694[0.745],(PV_Chr11-7729839_7730335:0.07906,PL_Pl01-38363483_38364265:0.04748):0.00814[0.754]):0.00486[0.436]):0.00054[0.568],((PL_Pl02-41251087_41251869:0.01922,PL_Pl11-41190973_41191755:0.05113):0.00809[0.861],((PL_Pl04-3964338_3965024:0.02598,(PL_Pl08-11038737_11039490:0.02822,PL_Pl10-3230802_3231584:0.04326):0.00371[0.744]):0.00740[0.899],((PL_Pl05-6642472_6643254:0.05095,(PL_Pl05-32058337_32059119:0.01566,PL_Pl03-40573770_40574552:0.02332):0.00377[0.761]):0.00055[0.789],((PL_Pl05-27294768_27295526:0.03626,(PL_Pl01-38189927_38190709:0.03594,PL_Pl03-7577455_7578236:0.05282):0.00108[1.000]):0.00189[1.000],((PL_Pl10-51505060_51505842:0.02740,PL_Pl03-16051256_16052038:0.05305):0.00357[0.741],(PL_Pl08-48086833_48087570:0.10992,(PL_Pl06-6014597_6015376:0.05494,PV_Chr05-35036948_35037491:0.08640):0.00768[0.178]):0.00859[0.793]):0.00380[0.774]):0.00055[0.000]):0.00054[0.971]):0.00365[0.764]):0.01120[0.930]):0.00370[0.848],(((PL_Pl07-41291734_41292512:0.10520,PV_Chr02-28437340_28438050:0.07377):0.01953[0.909],((PV_Chr04-33392632_33393405:0.03904,(PV_Chr04-27824422_27825203:0.03594,PV_Chr11-18135165_18135947:0.04278):0.00722[0.603]):0.00874[0.806],((PV_Chr04-34818599_34819373:0.08314,(PV_Chr04-11167262_11168013:0.04392,PV_Chr01-31918120_31918632:0.03850):0.01624[0.893]):0.01142[0.869],((PV_Chr04-6999568_7000350:0.06928,PV_Chr06-17181163_17181863:0.04075):0.00482[0.758],(PV_Chr05-9901491_9902198:0.04420,PV_Chr02-10965719_10966258:0.05456):0.01636[0.704]):0.00445[0.769]):0.00443[0.773]):0.00054[0.903]):0.00055[0.935],(((PV_Chr07-36677093_36677829:0.06775,(PV_Chr07-21074730_21075483:0.04321,PV_Chr07-34534270_34534764:0.04909):0.00574[0.083]):0.00402[0.760],(PV_Chr07-49610526_49610990:0.10957,(PV_Chr10-6460890_6461672:0.01160,(PV_Chr10-32487121_32487903:0.05197,PV_Chr11-37057260_37058018:0.03608):0.00318[0.725]):0.00306[0.622]):0.00077[0.950]):0.00374[0.398],((PV_Chr02-27556075_27556848:0.01160,(PV_Chr05-15976005_15976756:0.03918,PV_Chr02-37705117_37705806:0.02150):0.00627[0.750]):0.00379[0.795],((PV_Chr11-43466992_43467751:0.02384,PV_Chr04-21406550_21407332:0.00769):0.00772[0.889],((PV_Chr03-8216154_8216936:0.03104,(PV_Chr11-10499608_10500372:0.02338,PV_Chr11-40077974_40078756:0.01158):0.00382[0.327]):0.00054[0.712],((PV_Chr01-6322325_6323107:0.02337,((PV_Chr08-28090069_28090841:0.02640,PV_Chr02-39061065_39061661:0.02500):0.00055[0.499],(PV_Chr07-34717635_34718201:0.04711,PV_Chr11-9026363_9026956:0.01837):0.01193[0.665]):0.00054[0.801]):0.00054[0.000],(((PV_Chr06-4990926_4991709:0.02727,(PV_Chr08-34397029_34397808:0.03524,PV_Chr09-24512791_24513572:0.02722):0.00054[0.916]):0.00767[0.893],(PV_Chr09-9024051_9024884:0.02103,(PV_Chr04-27775792_27776574:0.05094,PV_Chr01-23581551_23582128:0.01476):0.00115[0.708]):0.00055[0.598]):0.00055[0.000],((((PV_Chr11-47512329_47512964:0.01916,PV_Chr07-32332097_32332879:0.00506):0.01025[0.887],(PV_Chr11-47002944_47003726:0.01542,PV_Chr05-4308479_4309078:0.00054):0.00375[0.836]):0.00054[0.980],(PV_Chr01-39752788_39753279:0.05969,(PL_Pl06-18526407_18527165:0.05996,(PV_Chr09-2849825_2850576:0.05359,PV_Chr06-196345_196863:0.03723):0.00580[0.248]):0.00125[0.703]):0.00252[1.000]):0.00053[0.000],((PV_Chr11-12995171_12995953:0.00767,PV_Chr02-31684581_31685362:0.01939):0.00380[0.782],((PV_Chr01-40987911_40988401:0.03982,(PV_Chr05-6728894_6729676:0.00756,PV_Chr07-34817239_34817724:0.01957):0.00054[0.000]):0.00755[0.827],(PV_Chr03-11203993_11204721:0.01676,(PV_Chr05-2607282_2607956:0.01366,(PV_Chr10-35497793_35498269:0.03024,PV_Chr01-15662743_15663273:0.02767):0.00055[0.180]):0.00564[0.738]):0.00370[0.748]):0.00054[0.000]):0.00054[0.000]):0.00055[0.000]):0.00054[0.000]):0.00054[0.000]):0.00054[0.004]):0.00386[0.835]):0.00054[0.730]):0.00369[0.802]):0.00371[0.813]):0.00055[0.923]):0.00806[0.397]):0.12030[0.996]):0.10260[0.984],((Tork.Ty1-RT__REXdb_ID4823_RLC_TORK:0.01844,(Tork.Ty1-RT__REXdb_ID4822_RLC_TORK:0.03531,Tork.Ty1-RT__REXdb_ID4821_RLC_TORK:0.03045):0.00053[0.085]):0.33228[1.000],(RT_Tork4_RLC_TORK:0.23877,(((PL_Pl08-47227262_47227867:0.25584,PL_Pl03-20522269_20523040:0.21953):0.29634[0.999],(PV_Chr03-44912565_44913171:0.34313,(PL_Pl06-5517492_5518081:0.35546,((PL_Pl05-29892155_29892785:0.30107,PL_Pl05-26189963_26190643:0.20407):0.04432[0.777],(PL_Pl10-7780627_7781378:0.16329,PL_Pl06-18590507_18590976:0.16168):0.03302[0.800]):0.04202[0.782]):0.03253[0.683]):0.32578[0.999]):0.08123[0.668],(PL_Pl04-23878977_23879564:0.02609,((PV_Chr06-7125602_7126096:0.06044,(PV_Chr01-26640648_26641370:0.08303,PL_Pl08-43653001_43653705:0.04307):0.00402[0.728]):0.00055[0.224],((PL_Pl10-2408282_2409028:0.08262,PV_Chr03-13866227_13866940:0.06602):0.00841[0.777],((PL_Pl02-13415330_13416082:0.07979,(PL_Pl05-11256704_11257219:0.04657,(PV_Chr07-33006521_33007273:0.04015,PL_Pl05-7861824_7862576:0.03982):0.00581[0.762]):0.00588[0.769]):0.00427[0.794],(((PV_Chr11-33491214_33491963:0.07006,PV_Chr03-13208069_13208821:0.02362):0.01164[0.906],((PV_Chr01-14970501_14971253:0.06583,PV_Chr11-28522827_28523579:0.02751):0.00055[0.948],(PV_Chr03-8962362_8963114:0.01970,(PV_Chr10-9623910_9624661:0.02780,PV_Chr03-41105169_41105921:0.03598):0.00358[0.762]):0.00055[0.194]):0.00054[0.749]):0.00386[0.813],((((PV_Chr05-10457648_10458397:0.04749,(PV_Chr08-22872114_22872764:0.02684,(PV_Chr11-41311672_41312425:0.03134,PV_Chr11-40058738_40059421:0.02751):0.00623[0.787]):0.00580[0.321]):0.00054[0.819],(PV_Chr11-34936302_34936850:0.03595,((PV_Chr04-7092973_7093623:0.01786,(PV_Chr08-45374256_45375008:0.00387,PV_Chr11-36976539_36977249:0.00055):0.00387[0.839]):0.00054[0.248],(PV_Chr07-9081831_9082556:0.01597,(PV_Chr11-10351242_10351844:0.02571,PV_Chr11-5189686_5190167:0.00605):0.00055[0.323]):0.00054[0.849]):0.00307[1.000]):0.00078[1.000]):0.00055[0.004],((PV_Chr02-35979252_35979932:0.03662,(PV_Chr10-16757642_16758387:0.03643,(PV_Chr04-33761577_33762326:0.02790,(PV_Chr03-14668492_14669244:0.05791,PV_scaffold_159-3546_4297:0.03198):0.00771[0.823]):0.00387[0.753]):0.00387[0.687]):0.00054[0.884],((PV_Chr08-43903170_43903922:0.05563,(PV_Chr03-9187025_9187774:0.07270,PV_Chr11-40856954_40857621:0.03652):0.00872[0.628]):0.00054[0.898],(PV_Chr07-36977276_36978017:0.02374,(PV_Chr05-20454085_20454837:0.03922,(PV_Chr06-2914616_2915367:0.06380,PV_Chr08-52495469_52496221:0.02608):0.00511[0.296]):0.00055[0.819]):0.00388[0.778]):0.00054[0.725]):0.00054[0.000]):0.00384[0.899],(PV_Chr09-30871245_30871958:0.00779,((PV_Chr07-13847819_13848560:0.03581,PV_Chr11-41066710_41067462:0.02343):0.00380[0.756],((PV_Chr08-41169435_41170142:0.01165,(PV_Chr04-12564554_12565298:0.01197,(PV_Chr09-28663410_28664162:0.00778,PV_Chr10-4277393_4278145:0.02407):0.00381[0.782]):0.00054[0.000]):0.00385[0.861],(PV_Chr10-5007218_5007970:0.03525,((PL_Pl10-15567948_15568700:0.03946,PL_Pl02-43108799_43109547:0.03186):0.01169[0.873],(PL_Pl10-47535488_47536240:0.01169,((PL_Pl08-14761000_14761749:0.00789,PL_Pl01-33657525_33658277:0.03911):0.00388[0.400],((PL_Pl06-15089069_15089821:0.00772,(PL_Pl08-44900010_44900762:0.00771,((PL_Pl08-36373540_36374275:0.01188,PL_Pl07-32518164_32518916:0.00783):0.00377[0.785],(PL_Pl04-47837566_47838318:0.00385,(PL_tig00000038-13816_14560:0.01236,PL_Pl01-35278419_35279169:0.03155):0.00391[0.748]):0.00385[0.786]):0.00054[0.073]):0.00055[0.000]):0.00381[0.892],((PL_Pl05-9950182_9950934:0.01951,PL_Pl06-1032395_1033147:0.01558):0.00054[0.888],((PL_Pl09-12173962_12174714:0.01547,PL_Pl10-42841963_42842715:0.00387):0.00055[0.000],(PL_Pl08-43626055_43626807:0.01960,((PL_Pl07-33976644_33977396:0.00766,(PL_Pl11-37660357_37661109:0.00054,PL_Pl09-39503567_39504319:0.00747):0.00372[0.934]):0.00051[0.739],((PL_Pl09-4329172_4329924:0.01164,PL_Pl07-43090556_43091308:0.00386):0.00055[0.341],((PL_Pl08-43572968_43573720:0.01166,(PL_Pl03-37708780_37709532:0.00773,PL_Pl09-10492342_10493094:0.01544):0.00055[0.899]):0.00055[0.000],((PL_Pl08-7960617_7961369:0.00384,PL_Pl01-36644686_36645438:0.00386):0.00055[0.291],(((PL_Pl11-38101815_38102312:0.02441,PL_Pl10-3808727_3809479:0.00720):0.00059[0.282],((PL_Pl10-43873515_43874105:0.01056,(PL_Pl02-4778293_4779045:0.00774,PL_Pl09-14402146_14402895:0.00055):0.00256[1.000]):0.00065[0.000],(PL_Pl03-12013740_12014467:0.02971,(PV_Chr01-26711916_26712503:0.03215,PV_Chr08-44419015_44419596:0.01621):0.01284[0.864]):0.01514[0.767]):0.00067[1.000]):0.00054[0.695],((PL_Pl03-38688038_38688790:0.00055,(PL_Pl04-7801207_7801959:0.00054,PL_Pl03-16474163_16474915:0.01576):0.00386[0.853]):0.00055[0.000],(PL_Pl11-35430510_35431262:0.0,PL_Pl10-45308076_45308828:0.0,PL_Pl07-31759513_31760265:0.0,PL_Pl06-6720185_6720937:0.0,PL_Pl04-44870783_44871535:0.0,PL_Pl04-29757645_29758397:0.0,PL_Pl04-13694173_13694925:0.0):0.00055):0.00055[0.000]):0.00055[0.000]):0.00055[0.000]):0.00055[0.000]):0.00055[0.774]):0.00385[0.460]):0.00055[0.736]):0.00053[0.000]):0.00054[1.000]):0.00382[0.744]):0.00054[0.341]):0.01141[0.910]):0.00055[0.871]):0.00392[0.826]):0.00055[0.047]):0.00054[0.010]):0.00054[0.092]):0.00055[0.258]):0.00390[0.818]):0.00054[0.655]):0.00054[0.917]):0.00537[0.732]):0.19987[1.000]):0.01965[0.267]):0.04601[0.320]):0.03496[0.010]):0.14918[0.994]):0.13707[0.991]):0.10759[0.969],((((Lyco.Ty1-RT__REXdb_ID2630_RLC_Lyco:0.00849,Lyco.Ty1-RT__REXdb_ID2626_RLC_Lyco:0.01421):0.39803[1.000],(Lyco.Ty1-RT__REXdb_ID2628_RLC_Lyco:0.00743,(Lyco.Ty1-RT__REXdb_ID2629_RLC_Lyco:0.00765,Lyco.Ty1-RT__REXdb_ID2627_RLC_Lyco:0.00376):0.00054[0.627]):0.31740[1.000]):0.17229[0.999],((Bryco.Ty1-RT__REXdb_ID2624_RLC_Bryco:0.02300,Bryco.Ty1-RT__REXdb_ID2620_RLC_Bryco:0.02292):0.08231[0.980],(Bryco.Ty1-RT__REXdb_ID2623_RLC_Bryco:0.01888,(Bryco.Ty1-RT__REXdb_ID2622_RLC_Bryco:0.04060,Bryco.Ty1-RT__REXdb_ID2621_RLC_Bryco:0.01833):0.00265[0.276]):0.09577[0.986]):0.33263[1.000]):0.04933[0.842],(((Alesia.Ty1-RT__REXdb_ID1791_RLC_ALE-RETROFIT:0.34583,(RT_Vitico1-2_RLC_RETROFIT:0.33292,(Alesia.Ty1-RT__REXdb_ID1793_RLC_ALE-RETROFIT:0.00336,(Alesia.Ty1-RT__REXdb_ID1790_RLC_ALE-RETROFIT:0.01549,(Alesia.Ty1-RT__REXdb_ID1792_RLC_ALE-RETROFIT:0.01165,Alesia.Ty1-RT__REXdb_ID1789_RLC_ALE-RETROFIT:0.00385):0.00055[0.000]):0.00051[1.000]):0.15338[0.990]):0.08768[0.895]):0.18352[0.993],(((RT_Koala_RLC_RETROFIT:0.17971,(RT_Hopscotch_RLC_NA:0.27921,(RT_Retrofit_RLC_RETROFIT:0.12110,(PV_Chr05-36858404_36859147:0.03103,(PV_Chr11-2203000_2203740:0.02017,(PL_Pl03-35132158_35132880:0.04937,(PV_Chr08-12910326_12910994:0.01564,PV_Chr02-48247457_48248149:0.02491):0.01107[0.888]):0.00477[0.755]):0.00055[0.572]):0.41063[1.000]):0.06067[0.794]):0.07308[0.887]):0.19366[0.995],((ALE.Ty1-RT__REXdb_ID5_RLC_ALE-RETROFIT:0.26476,((PV_Chr04-17523112_17523837:0.04928,(PV_Chr09-6881311_6882078:0.04829,PL_Pl02-39058196_39058801:0.05095):0.00637[0.736]):0.22626[0.999],((PL_Pl10-43906293_43907060:0.00178,PL_Pl08-8911243_8912010:0.01299):0.18094[1.000],(ALE.Ty1-RT__REXdb_ID4_RLC_ALE-RETROFIT:0.00771,(ALE.Ty1-RT__REXdb_ID1_RLC_ALE-RETROFIT:0.06464,(ALE.Ty1-RT__REXdb_ID3_RLC_ALE-RETROFIT:0.0,ALE.Ty1-RT__REXdb_ID2_RLC_ALE-RETROFIT:0.0):0.00352):0.00379[0.772]):0.08610[0.984]):0.09945[0.540]):0.33213[1.000]):0.09025[0.522],((PV_Chr01-36783924_36784664:0.04014,(PV_Chr03-10076412_10077062:0.11711,(PL_Pl03-9080327_9081019:0.09300,((PV_Chr05-25073401_25074169:0.02208,PV_Chr07-38453830_38454593:0.03552):0.00690[0.799],((((PL_Pl10-22080582_22081319:0.05881,PL_Pl11-35471626_35472366:0.03827):0.00592[0.766],(PL_Pl10-21929465_21930199:0.03690,PV_Chr03-32139235_32140002:0.06566):0.00464[0.748]):0.00230[0.000],(PL_Pl05-4426231_4426947:0.08208,((PL_Pl07-32263247_32263987:0.02361,(PL_Pl10-43871073_43871814:0.03220,PL_Pl08-9288738_9289502:0.13036):0.00340[0.727]):0.00054[0.588],(PL_Pl08-41352147_41352893:0.07175,(PL_Pl01-33807683_33808393:0.07377,(PL_Pl08-5990756_5991478:0.06603,(PL_Pl01-28538528_28539267:0.04321,PL_Pl08-5973765_5974503:0.06137):0.00823[0.316]):0.00854[0.731]):0.00417[0.393]):0.00393[0.778]):0.00364[0.871]):0.00055[0.281]):0.00053[0.685],((PL_Pl07-11942523_11943290:0.01141,PL_Pl04-38409406_38410173:0.02681):0.00374[0.742],((PL_Pl09-27049044_27049784:0.05991,PL_Pl09-17284690_17285429:0.03942):0.01137[0.869],(((PL_Pl11-13664619_13665350:0.05200,PL_Pl09-25766850_25767592:0.10140):0.00055[0.971],((PL_Pl01-34509817_34510581:0.02237,PL_Pl02-4025402_4026142:0.02731):0.00439[0.744],(PL_Pl11-9134370_9135131:0.02979,PL_Pl01-10071046_10071784:0.03477):0.00443[0.758]):0.00321[0.720]):0.00363[0.399],(PL_Pl03-5821674_5822441:0.04021,((PL_Pl06-623915_624682:0.02561,((PL_Pl01-7017809_7018550:0.04222,PL_Pl09-6894085_6894826:0.02730):0.00053[0.550],(PL_Pl02-11935948_11936542:0.03901,(PL_Pl01-35967109_35967848:0.03270,PL_Pl01-3106029_3106769:0.01577):0.00107[0.998]):0.00272[1.000]):0.02354[0.980]):0.00125[0.748],(((PL_Pl11-37339351_37340113:0.02565,PL_Pl04-13389829_13390584:0.04343):0.00964[0.350],(PL_Pl06-18103452_18104166:0.00813,(PL_Pl09-14444281_14445048:0.02701,(PL_Pl07-15125174_15125938:0.04147,PL_Pl03-9992943_9993710:0.10227):0.00712[0.841]):0.00054[0.936]):0.00054[1.000]):0.00327[0.922],((PL_Pl10-46499655_46500422:0.00755,(PL_Pl04-44197961_44198728:0.01133,PL_Pl08-42965608_42966348:0.00770):0.00363[0.772]):0.00055[0.000],(PL_Pl05-24756715_24757455:0.01974,(PL_Pl11-46712723_46713463:0.01544,((PL_Pl11-33600114_33600854:0.01605,PL_Pl07-35840037_35840744:0.06106):0.00055[0.382],(PL_Pl03-38930876_38931616:0.01120,PL_Pl01-33987616_33988356:0.01918):0.00060[0.766]):0.00055[0.022]):0.00054[0.220]):0.00054[0.988]):0.00055[0.463]):0.00054[0.347]):0.00055[0.343]):0.00324[0.917]):0.00055[1.000]):0.00055[0.124]):0.00053[0.000]):0.00500[0.797]):0.00482[0.210]):0.00477[0.747]):0.00054[0.156]):0.42202[1.000],(PL_Pl03-6819172_6819734:0.72682,((PL_Pl10-22292772_22293506:0.14684,((PV_Chr05-32944151_32944753:0.01603,PV_Chr10-33402660_33403427:0.00652):0.01334[0.869],(PL_Pl02-11717791_11718558:0.00765,(PL_Pl03-43932997_43933764:0.01140,PL_Pl04-2719956_2720711:0.01909):0.00367[0.786]):0.00764[0.349]):0.00681[0.698]):0.24343[1.000],(PV_Chr08-8870588_8871051:0.46563,(((((PV_Chr05-7993406_7994158:0.05588,PV_Chr05-3681774_3682526:0.00055):0.01863[0.876],(PV_Chr11-12463754_12464464:0.06484,(PL_Pl04-35931769_35932427:0.12740,PL_Pl01-33540681_33541412:0.12030):0.01321[0.410]):0.01124[0.747]):0.15641[0.999],(PL_Pl11-39817468_39817969:0.16862,((PV_Chr02-23042076_23042840:0.09222,(PV_Chr09-21076969_21077661:0.12565,PL_Pl03-17377812_17378549:0.04909):0.01986[0.606]):0.08702[0.996],((PL_Pl02-30387918_30388671:0.17104,(PV_Chr09-13362221_13362961:0.14736,PV_Chr08-30726295_30727044:0.10893):0.05822[0.957]):0.01946[0.840],(PV_Chr10-2665977_2666432:0.05644,(PV_Chr02-2418512_2419057:0.01626,(PV_Chr02-29692168_29692905:0.07838,PV_Chr04-8890603_8891338:0.06104):0.01006[0.828]):0.02364[0.874]):0.11563[0.998]):0.01188[0.410]):0.02095[0.827]):0.10519[0.980]):0.09798[0.981],((PV_Chr06-12223367_12224099:0.22718,((PL_Pl07-11017023_11017764:0.13349,PL_Pl05-28927574_28928284:0.03220):0.07530[0.994],((PV_Chr03-38078916_38079649:0.07449,PV_Chr11-10092301_10092756:0.02010):0.01758[0.847],(PV_Chr04-41373773_41374510:0.07728,(PV_Chr05-9913765_9914517:0.03203,PV_Chr03-9837468_9838229:0.05266):0.00053[0.151]):0.00416[0.688]):0.09347[0.992]):0.05824[0.940]):0.04035[0.591],(PL_Pl03-38701014_38701754:0.11073,((PL_Pl02-39950634_39951398:0.03400,(PL_Pl07-18216578_18217342:0.02598,PL_Pl01-29093121_29093880:0.08426):0.00313[0.042]):0.02856[0.960],((PV_Chr08-7033901_7034410:0.06295,(PV_Chr11-7034941_7035648:0.02388,(PV_Chr10-35020269_35021033:0.01441,PV_Chr02-317463_318227:0.03346):0.00454[0.746]):0.03539[0.966]):0.00054[0.013],((PV_Chr03-3250646_3251380:0.02397,PV_Chr05-20799057_20799725:0.00864):0.00055[0.889],(PV_Chr10-7809990_7810754:0.01882,PV_Chr02-43173008_43173533:0.00055):0.00053[0.857]):0.00846[0.862]):0.01436[0.830]):0.05768[0.940]):0.15429[1.000]):0.10345[0.989]):0.04697[0.756],((((PV_Chr11-48234474_48235214:0.00536,PV_Chr09-13938610_13939348:0.02100):0.07816[0.982],(PV_Chr08-5477289_5478020:0.03490,(PV_Chr11-44561179_44561919:0.04672,PL_Pl04-29510627_29511184:0.14839):0.00411[0.727]):0.15422[1.000]):0.06821[0.928],(((PL_Pl11-9848358_9848844:0.13480,PV_Chr10-6548356_6548868:0.02691):0.07751[0.963],((PV_Chr02-37445290_37446036:0.06581,PL_Pl08-53419821_53420466:0.10696):0.03161[0.870],(PV_Chr08-41547190_41547954:0.00054,(PV_Chr04-4359325_4359942:0.00460,PV_Chr03-46939008_46939772:0.03724):0.00053[0.518]):0.02433[0.926]):0.08586[0.990]):0.07895[0.979],(((PV_Chr07-23612795_23613543:0.09293,PL_Pl05-8118087_8118836:0.11986):0.03643[0.906],(PV_Chr11-40706426_40707192:0.07029,PV_Chr09-35015627_35016368:0.13895):0.12865[0.999]):0.03138[0.857],(PL_Pl07-34086326_34087074:0.09759,(PV_Chr01-7573561_7574310:0.02615,(PV_Chr06-1036970_1037719:0.02886,PV_Chr02-14847762_14848510:0.06689):0.01059[0.755]):0.04074[0.934]):0.09203[0.998]):0.04063[0.916]):0.12458[0.997]):0.04488[0.826],((PV_Chr04-34674513_34675148:0.04001,((PV_Chr10-37311736_37312477:0.06222,PL_Pl04-24122527_24123153:0.06401):0.01185[0.369],(PV_Chr04-39223921_39224619:0.06513,PL_Pl03-20322748_20323488:0.06120):0.03084[0.951]):0.00635[0.742]):0.11854[0.999],((PV_Chr02-28278808_28279506:0.11291,(PL_Pl09-26880298_26881035:0.04726,((PL_Pl07-5315435_5316175:0.03095,PL_Pl01-41578371_41579072:0.04515):0.00365[0.756],(PV_Chr07-33698673_33699413:0.09138,PV_Chr02-35657872_35658612:0.04665):0.00826[0.854]):0.00840[0.774]):0.06562[0.972]):0.11007[0.996],((PL_Pl04-44094443_44095183:0.02803,(PV_Chr11-37020502_37021242:0.05094,PV_Chr08-51546198_51546940:0.02718):0.01112[0.816]):0.12096[0.997],((PV_Chr03-34923128_34923630:0.09820,(PV_Chr07-12251860_12252627:0.02179,PV_Chr02-4075770_4076523:0.02265):0.03656[0.848]):0.04570[0.911],((PV_Chr05-29263983_29264724:0.08074,((PV_Chr08-39462593_39463333:0.05864,PL_Pl07-32160099_32160839:0.04666):0.07318[0.999],(PV_Chr05-29934668_29935407:0.01920,PV_Chr05-29690813_29691544:0.02034):0.00990[0.855]):0.00639[0.725]):0.05338[0.989],((PV_Chr05-7040242_7041006:0.06833,(PV_scaffold_28-11667_12431:0.02302,PV_Chr10-7005563_7006255:0.02944):0.00494[0.732]):0.04098[0.993],(PV_Chr11-11999542_11999988:0.07888,((PL_Pl05-31547997_31548724:0.03661,PL_Pl05-25227537_25228277:0.06885):0.01450[0.855],(PV_Chr08-41159026_41159760:0.07200,(PV_Chr08-13817524_13818261:0.04979,PV_Chr05-18989709_18990401:0.05920):0.02525[0.953]):0.05564[0.997]):0.01756[0.910]):0.03002[0.959]):0.05794[0.988]):0.03353[0.860]):0.06405[0.964]):0.03417[0.122]):0.06723[0.946]):0.05507[0.852]):0.04288[0.494]):0.06216[0.842]):0.04385[0.052]):0.10916[0.927]):0.04527[0.174]):0.06389[0.797]):0.11356[0.935]):0.15924[0.996],(((PV_Chr07-42101684_42102296:0.08620,(PL_Pl04-3225398_3226141:0.00053,(PL_Pl10-6054902_6055651:0.00055,((PV_Chr11-2185401_2185880:0.03618,PL_Pl05-1959135_1959872:0.00055):0.02686[0.970],((PL_Pl02-38654492_38655235:0.00385,(PL_Pl03-10915024_10915766:0.01573,PL_Pl04-40963611_40964354:0.01038):0.00517[0.772]):0.00055[0.063],((PL_Pl08-11069841_11070584:0.00387,PL_Pl01-28747286_28748029:0.00778):0.00055[0.320],(PL_Pl09-8097930_8098673:0.01172,(PL_Pl10-3644160_3644903:0.00349,PL_Pl09-40851223_40851938:0.02486):0.00055[0.987]):0.00054[0.117]):0.00055[0.000]):0.00054[0.533]):0.00064[1.000]):0.00300[1.000]):0.01998[0.790]):0.39964[1.000],(((PL_Pl10-45115177_45115732:0.26532,PL_Pl08-4988308_4989077:0.02282):0.00662[0.756],((PL_Pl07-9794308_9795078:0.02293,PL_Pl03-39846007_39846777:0.02459):0.00054[0.848],(PV_Chr03-50125121_50125792:0.01943,(PL_Pl01-10318480_10319169:0.00055,(PV_Chr07-47279181_47279951:0.01146,((PL_Pl03-44877665_44878435:0.00379,(PL_Pl03-34800705_34801361:0.00055,(PL_Pl05-1574179_1574953:0.00055,PL_Pl09-36382965_36383734:0.00055):0.00055[0.636]):0.00055[0.505]):0.00055[0.636],(PL_Pl11-6400105_6400875:0.0,PL_Pl11-837597_838367:0.0,PL_Pl08-4722597_4723367:0.0,PL_Pl07-40769251_40770021:0.0,PL_Pl07-31270955_31271725:0.0,PL_Pl07-14632724_14633494:0.0,PL_Pl06-17997503_17998273:0.0,PL_Pl04-5721157_5721927:0.0,PL_Pl03-43741191_43741961:0.0,PL_Pl03-36719028_36719798:0.0,PL_Pl03-6814730_6815500:0.0):0.00055):0.00055[0.000]):0.00055[0.000]):0.00055[0.769]):0.00383[0.839]):0.00199[0.636]):0.11943[0.986],(PL_Pl08-15258340_15258763:0.36348,(PV_Chr10-5141286_5142056:0.02326,((PV_Chr03-29589253_29590023:0.01968,(PV_Chr08-41963924_41964694:0.00055,PV_Chr08-30778659_30779429:0.00796):0.00050[0.000]):0.00388[0.830],(PV_Chr02-10996899_10997498:0.03073,(PV_Chr01-15115893_15116384:0.09974,(PV_Chr08-30471658_30472402:0.04452,((PV_Chr07-18126719_18127185:0.22854,PL_Pl11-43236792_43237276:0.11893):0.00055[0.912],(PL_Pl08-5910130_5910630:0.12300,((PL_Pl01-36373258_36374028:0.03946,(PL_Pl06-2700110_2700879:0.04357,(PL_Pl04-671574_672344:0.02099,(PL_Pl08-43599181_43599951:0.02608,PL_Pl03-6022668_6023438:0.02092):0.00736[0.514]):0.02222[0.961]):0.00054[0.898]):0.00794[0.919],(PV_Chr07-10211455_10212156:0.09062,((PV_Chr05-19790001_19790770:0.03680,(PV_Chr08-30177125_30177894:0.09039,((PL_Pl07-13465652_13466242:0.03088,(PL_Pl03-3290028_3290798:0.03551,(PL_Pl01-16301645_16302332:0.08704,PL_Pl08-32647561_32648331:0.04033):0.00885[0.029]):0.00054[0.612]):0.00717[0.826],((PL_Pl06-20792109_20792848:0.00807,PL_Pl02-50293122_50293892:0.00381):0.00055[0.908],(PL_Pl03-27009024_27009794:0.01154,(PL_Pl07-30026230_30027000:0.00383,(PL_Pl01-16835253_16836023:0.01957,PL_Pl07-18211756_18212526:0.00768):0.00055[0.449]):0.00055[0.041]):0.00733[0.815]):0.00776[0.637]):0.00809[0.858]):0.01148[0.895]):0.00054[0.127],((PV_Chr08-49464795_49465552:0.04850,PV_Chr02-35442368_35443138:0.02851):0.00327[0.731],((PV_Chr03-38725839_38726599:0.03804,PV_Chr07-38786279_38786910:0.01616):0.00279[0.732],(PV_Chr03-35851108_35851683:0.01589,(PV_Chr10-30860799_30861374:0.00055,(PV_Chr03-4927411_4927926:0.00055,(PV_Chr02-42245183_42245953:0.01553,((PV_Chr09-2320761_2321522:0.03111,(PV_Chr10-30885488_30886006:0.01741,PV_Chr08-42595743_42596513:0.02297):0.00055[0.890]):0.00054[0.857],((PV_Chr10-10942655_10943425:0.01161,PV_Chr01-20576957_20577718:0.01167):0.00055[0.000],(PV_Chr01-15107070_15107843:0.00055,(PV_Chr01-26891940_26892710:0.0,PV_Chr01-21566507_21567277:0.0):0.00055):0.00055[0.000]):0.00055[0.620]):0.00053[0.149]):0.00055[0.785]):0.00054[0.431]):0.00797[0.855]):0.00055[0.918]):0.00054[0.030]):0.01746[0.959]):0.01550[0.955]):0.00054[0.532]):0.00654[0.753]):0.00697[0.766]):0.00602[0.764]):0.00740[0.820]):0.00054[0.006]):0.00054[0.826]):0.00055[0.772]):0.20310[0.999]):0.06909[0.096]):0.20989[0.997]):0.07458[0.384],(RT_Melmoth_RLC_RETROFIT:0.51352,((((PL_Pl02-40301382_40302116:0.00780,PL_Pl01-16281012_16281746:0.00800):0.15213[0.998],(PV_Chr02-13837290_13837921:0.03034,((PV_Chr02-20862542_20863259:0.05726,PL_Pl03-5726307_5727008:0.04835):0.00439[0.745],((PV_Chr03-49423114_49423796:0.02404,PV_Chr09-36589422_36590130:0.03633):0.00469[0.761],(PV_Chr02-45107942_45108520:0.01033,(PV_Chr06-15268153_15268860:0.00054,PL_Pl11-38575789_38576316:0.13172):0.00072[0.884]):0.00349[1.000]):0.00309[0.734]):0.00598[0.407]):0.24857[0.999]):0.13622[0.981],(PV_Chr01-11275132_11275653:0.01710,(PV_Chr08-39039260_39039730:0.00654,(PV_Chr03-46853647_46854165:0.00586,(PV_Chr02-42821087_42821836:0.01194,(PV_Chr05-9847591_9848340:0.00055,((PV_Chr11-12622863_12623612:0.00774,PV_Chr05-28637476_28638147:0.02333):0.00055[0.941],(PV_Chr03-36883109_36883792:0.02228,((PV_Chr08-56138594_56139118:0.00588,PV_Chr01-45145172_45145708:0.00572):0.00568[0.791],(PV_Chr09-2304201_2304769:0.00547,(PV_Chr08-4832896_4833645:0.00225,PV_Chr06-26908848_26909420:0.01092):0.00068[0.000]):0.00055[0.000]):0.00055[0.999]):0.00053[0.000]):0.00055[0.000]):0.00055[0.890]):0.00054[0.148]):0.00054[0.860]):0.00054[0.458]):0.43939[1.000]):0.06775[0.332],(((PL_Pl08-14507407_14508144:0.14707,((PV_Chr04-32475390_32476133:0.03568,PV_Chr01-33914763_33915446:0.03262):0.07618[0.993],(PV_Chr04-6933778_6934521:0.04561,(PV_Chr08-52033694_52034432:0.07684,(PV_Chr01-45794995_45795633:0.02423,PV_Chr01-35401496_35402239:0.00393):0.00050[1.000]):0.00275[0.650]):0.06650[0.993]):0.06717[0.967]):0.03660[0.898],(((PV_Chr08-44081281_44081829:0.01452,PV_Chr05-7443002_7443712:0.02296):0.09942[0.989],((PV_Chr11-48434111_48434848:0.02051,PV_Chr06-1386805_1387495:0.00055):0.06534[0.980],(PV_Chr07-6827979_6828719:0.02706,(PV_Chr11-12411686_12412426:0.02238,(PV_Chr05-3466823_3467431:0.00991,PV_Chr03-34723469_34724209:0.00054):0.00566[0.781]):0.00729[0.225]):0.04837[0.956]):0.14728[1.000]):0.10642[0.994],(((PV_Chr09-16474238_16474900:0.08954,PV_Chr02-28230310_28231047:0.01507):0.09925[1.000],(PV_Chr04-40558814_40559539:0.02420,(PV_Chr08-31443023_31443754:0.04099,PV_Chr02-29751470_29752148:0.02974):0.00486[0.733]):0.14005[0.999]):0.02176[0.863],((PL_Pl08-8515039_8515776:0.12926,PL_Pl01-32838860_32839596:0.17646):0.02186[0.389],((PL_Pl11-37045246_37045680:0.17496,((PV_Chr05-35431697_35432428:0.06664,PV_Chr04-8276727_8277459:0.04211):0.01241[0.881],(PV_Chr07-38362608_38363345:0.01206,PV_Chr01-41201244_41201981:0.02462):0.00420[0.757]):0.00742[0.732]):0.06968[0.977],((PV_Chr07-35914697_35915200:0.06280,((PV_Chr02-31230060_31230797:0.03962,PV_Chr01-3852459_3853196:0.04313):0.02550[0.950],(PV_Chr08-4860746_4861483:0.00054,PV_Chr03-7087732_7088454:0.02894):0.01646[0.932]):0.01929[0.847]):0.05544[0.947],(PV_Chr10-4263793_4264557:0.02133,(PV_Chr08-18863606_18864370:0.03565,((PV_Chr04-5472137_5472901:0.04301,(PV_Chr09-25942851_25943468:0.04999,(PV_Chr04-25631788_25632413:0.08874,PV_Chr10-33355085_33355848:0.06286):0.01349[0.774]):0.00966[0.857]):0.00359[0.744],(PV_Chr01-5052108_5052809:0.03443,((PV_Chr05-36521963_36522732:0.01913,(PV_Chr09-21679887_21680650:0.01733,PV_Chr01-49754350_49754955:0.02556):0.00565[0.777]):0.00054[0.000],(PV_Chr02-25741439_25741932:0.01243,(PV_Chr07-46863802_46864473:0.01340,PV_Chr11-47739631_47740395:0.01863):0.00390[0.865]):0.00055[0.510]):0.00758[0.921]):0.00055[0.000]):0.00661[0.820]):0.01425[0.364]):0.17422[1.000]):0.05937[0.928]):0.06007[0.953]):0.01245[0.830]):0.02636[0.850]):0.03601[0.773]):0.20084[1.000],((((PV_Chr10-35776430_35777119:0.12429,PV_Chr01-17000545_17001267:0.03315):0.11523[0.996],(PV_Chr11-35960715_35961446:0.19875,(PV_Chr08-56992416_56993164:0.05633,PV_Chr07-35987904_35988637:0.04852):0.09477[0.993]):0.07423[0.979]):0.08495[0.984],((PL_Pl07-34646646_34647375:0.07696,(PV_Chr03-43072801_43073538:0.07559,PL_Pl10-5565549_5566268:0.04354):0.00498[0.679]):0.13566[1.000],((PV_Chr11-13208055_13208564:0.04041,(PV_Chr07-38336399_38337136:0.03256,(PL_Pl02-34153130_34153655:0.10688,(PL_Pl03-40819_41541:0.03441,PL_Pl02-14524441_14525178:0.02655):0.00455[0.230]):0.00742[0.770]):0.00182[0.729]):0.13961[0.995],((PL_Pl03-10259660_10260423:0.19655,(PV_Chr11-12763474_12764212:0.04126,PV_Chr09-25634067_25634804:0.02012):0.12200[0.997]):0.04939[0.826],((PV_Chr08-6089356_6090093:0.05467,PV_Chr02-11004944_11005681:0.03743):0.07243[0.980],((PV_Chr10-36256872_36257609:0.01962,PV_Chr09-17785631_17786368:0.05035):0.04710[0.970],(PL_Pl02-9121709_9122446:0.05887,(PL_Pl11-6619917_6620654:0.06553,(PV_Chr11-34590628_34591281:0.00589,PV_Chr04-40461275_40462014:0.00846):0.02584[0.929]):0.01372[0.606]):0.01961[0.451]):0.12166[0.997]):0.10872[0.989]):0.13253[0.998]):0.06266[0.784]):0.03570[0.570]):0.11139[0.984],(PV_Chr10-17158729_17159455:0.60737,((PV_Chr08-21447069_21447792:0.08984,PV_Chr05-29304754_29305398:0.09683):0.00104[0.511],((PV_Chr02-25464166_25464910:0.04156,(PV_Chr10-8960400_8961140:0.06918,(PL_Pl04-12560013_12560663:0.06125,(PV_Chr03-9751659_9752402:0.06571,PV_Chr09-357358_358089:0.06226):0.00886[0.715]):0.00054[0.830]):0.00788[0.888]):0.00393[0.743],((PL_Pl01-31088535_31089276:0.06041,(PV_Chr02-27691282_27691794:0.06333,PL_Pl07-15338186_15338923:0.11407):0.01234[0.809]):0.01632[0.914],((PV_Chr02-12264479_12265221:0.09895,(PV_Chr11-43409244_43409958:0.07566,PL_Pl03-17017589_17018332:0.08310):0.00443[0.737]):0.00397[0.730],(PL_Pl04-33851104_33851847:0.04538,((PV_Chr10-10452349_10453083:0.09654,PL_Pl11-27553982_27554722:0.07774):0.00058[0.731],(((PV_Chr03-15869420_15870148:0.07237,(PV_Chr04-21569016_21569567:0.05052,PL_Pl09-4614827_4615572:0.08119):0.00848[0.730]):0.00562[0.741],((PL_Pl02-16851481_16852219:0.10064,(PL_Pl07-11552068_11552801:0.08626,PL_Pl09-7075336_7076079:0.02940):0.00951[0.632]):0.00958[0.864],((PV_Chr09-3931210_3931952:0.06818,PV_Chr05-5280740_5281482:0.07724):0.00329[0.723],(PL_Pl09-16460737_16461480:0.04933,(PV_Chr08-43944533_43945264:0.04889,(PL_Pl05-26915164_26915908:0.04493,PV_Chr04-21472578_21473090:0.07971):0.00571[0.736]):0.00577[0.694]):0.00055[0.806]):0.00055[0.908]):0.00410[0.743]):0.00054[0.907],(((((PV_Chr07-37552111_37552677:0.01598,(PL_Pl08-13943314_13944042:0.01174,PV_Chr05-16001525_16002253:0.05709):0.00414[0.747]):0.00400[0.780],(PV_Chr10-12471364_12472107:0.03598,(PV_Chr02-22996415_22997151:0.06298,PL_Pl06-1193767_1194510:0.03189):0.01628[0.924]):0.00054[0.876]):0.00399[0.681],((PV_scaffold_16-76323_77058:0.03012,(PV_Chr05-10919445_10920122:0.05236,PL_Pl11-8963544_8964179:0.03681):0.00878[0.808]):0.00055[0.270],((PV_Chr11-12821886_12822625:0.03208,(PV_Chr06-14601526_14602269:0.04529,PL_Pl02-11072959_11073702:0.05689):0.00374[0.755]):0.00392[0.793],((PV_Chr11-43877719_43878462:0.03616,PL_Pl03-28226710_28227360:0.03719):0.00054[0.776],(PL_Pl02-10240634_10241377:0.04787,(PV_Chr09-3409573_3410285:0.03849,PV_Chr11-40154089_40154832:0.01569):0.00054[0.370]):0.00432[0.409]):0.00391[0.819]):0.00393[0.781]):0.00381[0.903]):0.00053[0.233],(PV_Chr09-5288623_5289364:0.04929,((PV_Chr10-23720248_23720990:0.04896,(PV_Chr05-32332877_32333593:0.10153,PL_Pl06-26750158_26750889:0.04507):0.03213[0.963]):0.00348[0.250],(PL_Pl07-13353761_13354501:0.04820,(PL_Pl06-15968388_15969131:0.01969,((PL_Pl05-6620417_6621154:0.03809,PL_Pl06-21562537_21563280:0.01155):0.01338[0.881],(PL_Pl09-7612653_7613396:0.02373,((PL_Pl05-26823369_26824112:0.01180,(PL_Pl11-13843318_13844061:0.01985,(PL_Pl08-6152260_6152805:0.03401,PL_Pl01-1777306_1778049:0.02329):0.00055[0.790]):0.00053[0.916]):0.00055[0.000],(PV_Chr02-6786269_6786721:0.04843,(PL_Pl10-45057117_45057860:0.02396,(PL_Pl04-6836333_6837076:0.03162,(PL_Pl09-31153150_31153893:0.05223,(PV_Chr08-11919302_11920045:0.05457,PV_Chr06-12030880_12031624:0.03637):0.00055[0.915]):0.00396[0.696]):0.00389[0.759]):0.00140[0.165]):0.00635[0.733]):0.00054[0.408]):0.00396[0.816]):0.00054[0.294]):0.00055[0.036]):0.00433[0.783]):0.00054[0.348]):0.00055[0.106]):0.00054[1.000],(((PL_Pl09-13034027_13034746:0.08239,(PL_Pl09-7362687_7363430:0.00798,PL_Pl07-25411918_25412661:0.00801):0.00789[0.895]):0.00055[0.658],((PV_Chr04-32885466_32886209:0.01576,PV_Chr05-28563791_28564535:0.01587):0.00055[0.287],(PV_Chr08-49266517_49267260:0.02376,(PV_Chr08-26615504_26616232:0.03557,(PL_Pl03-32257620_32258363:0.04333,(PL_Pl03-2880978_2881721:0.03219,(PV_Chr03-27666426_27667169:0.05926,PL_Pl11-11551228_11551785:0.05516):0.01609[0.730]):0.00801[0.161]):0.00967[0.690]):0.00055[0.826]):0.00394[0.804]):0.00779[0.893]):0.00391[0.386],((PL_Pl01-36193411_36194154:0.01624,PL_Pl04-46257021_46257762:0.01620):0.00368[0.768],(((PL_Pl04-40562198_40562941:0.03188,PL_Pl10-44379501_44380228:0.00419):0.00054[0.908],(PL_Pl01-44192457_44193200:0.03634,((PL_Pl07-42524870_42525554:0.05792,PV_Chr10-33191760_33192503:0.01188):0.01181[0.302],(PV_Chr02-26116477_26117221:0.01581,((PV_Chr01-49787340_49788083:0.03711,PV_Chr08-11818029_11818754:0.02020):0.00054[0.118],(PV_Chr04-7680266_7681009:0.03979,PV_Chr08-42819630_42820373:0.01904):0.00510[0.716]):0.00390[0.825]):0.00054[1.000]):0.00785[0.900]):0.00389[0.765]):0.00393[0.886],(((PL_Pl04-37771191_37771934:0.00795,PL_Pl07-11902050_11902793:0.05673):0.00786[0.882],(PL_Pl01-34278262_34279005:0.00433,(PV_Chr09-5375985_5376729:0.05703,(PL_Pl11-712932_713675:0.04045,PV_Chr03-8266951_8267693:0.02828):0.00377[0.424]):0.00054[0.654]):0.00391[0.145]):0.00054[0.323],((PL_Pl10-9604606_9605349:0.03218,PL_Pl11-10397697_10398440:0.02007):0.00783[0.871],((PL_Pl11-41088233_41088992:0.02582,PL_Pl10-46884039_46884782:0.01182):0.00055[0.027],((PL_Pl03-1242724_1243464:0.03119,PL_Pl06-15887131_15887874:0.01577):0.00055[0.871],(PL_Pl05-30955663_30956406:0.04020,(PL_Pl03-40915717_40916460:0.05228,(PV_Chr03-11491309_11492052:0.04445,PL_Pl03-20610679_20611422:0.03278):0.00426[0.517]):0.00355[0.793]):0.00055[0.704]):0.00394[0.921]):0.00054[0.445]):0.00054[0.286]):0.00055[0.000]):0.00423[0.845]):0.00055[1.000]):0.00400[0.770]):0.00399[0.310]):0.00777[0.874]):0.00433[0.285]):0.00388[0.763]):0.00052[0.520]):0.00398[0.835]):0.00365[0.734]):0.20439[0.988]):0.08348[0.867]):0.06119[0.804]):0.07980[0.940]):0.04166[0.324]):0.09643[0.938]):0.11178[0.959]):0.07585[0.668]):0.15643[0.992],(((Gymco-II.Ty1-RT__REXdb_ID2655_RLC_Gymco:0.07456,Gymco-II.Ty1-RT__REXdb_ID2653_RLC_Gymco:0.05233):0.25496[1.000],(Gymco-II.Ty1-RT__REXdb_ID2654_RLC_Gymco:0.05373,(Gymco-II.Ty1-RT__REXdb_ID2652_RLC_Gymco:0.09755,Gymco-II.Ty1-RT__REXdb_ID2651_RLC_Gymco:0.07230):0.00967[0.141]):0.14865[0.992]):0.26218[1.000],(((Gymco-III.Ty1-RT__REXdb_ID2648_RLC_Gymco:0.10167,(Gymco-III.Ty1-RT__REXdb_ID2649_RLC_Gymco:0.09603,Gymco-III.Ty1-RT__REXdb_ID2637_RLC_Gymco:0.05247):0.00756[0.045]):0.35727[1.000],(((Gymco-I.Ty1-RT__REXdb_ID2641_RLC_Gymco:0.07160,Gymco-I.Ty1-RT__REXdb_ID2640_RLC_Gymco:0.08073):0.25653[0.999],(Gymco-I.Ty1-RT__REXdb_ID2642_RLC_Gymco:0.17261,(Gymco-I.Ty1-RT__REXdb_ID2639_RLC_Gymco:0.02501,Gymco-I.Ty1-RT__REXdb_ID2638_RLC_Gymco:0.02639):0.11082[0.997]):0.22990[0.999]):0.10877[0.723],(Gymco-IV.Ty1-RT__REXdb_ID3414_RLC_Gymco:0.00999,(Gymco-IV.Ty1-RT__REXdb_ID3410_RLC_Gymco:0.02348,(Gymco-IV.Ty1-RT__REXdb_ID3387_RLC_Gymco:0.08539,(Gymco-IV.Ty1-RT__REXdb_ID3417_RLC_Gymco:0.13058,Gymco-IV.Ty1-RT__REXdb_ID3421_RLC_Gymco:0.06742):0.00830[0.356]):0.00437[0.481]):0.00535[0.726]):0.28113[1.000]):0.08616[0.792]):0.06607[0.098],((((RT_Vitico1-1_RLC_ORYCO:0.47399,(Ivana.Ty1-RT__REXdb_ID3012_RLC_IVANA-ORYCO:0.01387,Ivana.Ty1-RT__REXdb_ID3011_RLC_IVANA-ORYCO:0.03004):0.23751[1.000]):0.06859[0.776],(RT_Oryco1-1_RLC_ORYCO:0.24526,((RT_Poco_RLC_ORYCO:0.11933,PL_Pl09-29835335_29835883:0.53921):0.08527[0.901],((PL_Pl01-38509492_38510148:0.31565,(PL_Pl06-12366613_12367314:0.07631,PL_Pl05-7698514_7699244:0.12756):0.14003[0.998]):0.05107[0.901],((PV_Chr01-46546439_46547170:0.32012,PL_Pl08-5811370_5811962:0.41253):0.02591[0.378],(((PL_Pl01-14070223_14070968:0.01602,PL_Pl08-55173367_55174113:0.07342):0.00054[0.115],(PV_Chr09-2492583_2493329:0.05185,(PV_Chr08-50094142_50094872:0.05903,PV_Chr11-40789133_40789795:0.00054):0.00488[0.559]):0.00389[0.770]):0.16966[1.000],(PV_Chr10-4226402_4227142:0.03092,(PV_Chr01-34500030_34500770:0.02496,(PV_Chr05-16352381_16353121:0.00399,(PV_Chr10-35031408_35032145:0.03240,PV_Chr04-5845688_5846428:0.01215):0.00398[0.778]):0.00054[0.674]):0.00157[0.593]):0.05444[0.941]):0.06144[0.951]):0.05066[0.865]):0.06521[0.917]):0.15991[0.998]):0.07034[0.756]):0.04783[0.792],(((PV_Chr02-30020595_30021212:0.05968,(PL_Pl07-34424285_34425013:0.06791,PL_tig00000038-20000_20769:0.05736):0.00164[0.666]):0.23353[1.000],((((PL_Pl08-10580197_10580967:0.01004,(PV_Chr11-39784761_39785417:0.01171,(PL_Pl10-46863668_46864438:0.0,PL_Pl03-37939186_37939956:0.0):0.00055):0.00151[0.764]):0.08575[0.997],((PL_Pl08-43635043_43635810:0.01946,PL_Pl09-8457614_8458384:0.00055):0.00522[0.792],(PL_Pl08-41757202_41757971:0.00386,(PV_Chr06-17771036_17771813:0.01580,PV_Chr04-12828213_12828983:0.00384):0.00773[0.889]):0.00254[0.665]):0.18865[1.000]):0.04717[0.916],(((PL_Pl01-128464_129234:0.00055,(PL_Pl09-31633824_31634594:0.0,PL_Pl08-4523987_4524757:0.0):0.00357):0.22893[1.000],((PV_Chr11-14198707_14199426:0.09039,PL_Pl01-5226957_5227725:0.06345):0.23251[1.000],((PL_Pl09-32380503_32381255:0.42836,(PL_Pl09-38353041_38353811:0.08500,PL_Pl05-24666586_24667132:0.19878):0.04004[0.773]):0.07275[0.950],(PV_Chr07-40884992_40885726:0.27946,(Ivana.Ty1-RT__REXdb_ID3010_RLC_IVANA-ORYCO:0.00055,Ivana.Ty1-RT__REXdb_ID3008_RLC_IVANA-ORYCO:0.01123):0.11042[0.994]):0.05499[0.497]):0.04476[0.550]):0.06088[0.767]):0.05277[0.772],((PL_Pl02-42702625_42703180:0.11200,((PL_Pl01-46074774_46075547:0.09722,PV_Chr05-6006837_6007607:0.04950):0.01280[0.731],(PV_Chr11-9214979_9215748:0.07282,PL_Pl06-16936505_16937272:0.09065):0.00739[0.427]):0.00652[0.577]):0.14361[0.999],(PV_Chr06-14911464_14911932:0.09304,((PL_Pl11-38964568_38965334:0.09605,PL_Pl08-39852669_39853436:0.07204):0.01036[0.802],((PV_Chr05-8488131_8488901:0.03010,PL_Pl03-6646065_6646835:0.01702):0.01334[0.899],(PV_Chr04-36621142_36621913:0.03684,(PV_Chr11-28619036_28619806:0.04496,(PV_Chr03-14998166_14998937:0.09052,PV_Chr09-37243308_37244076:0.05340):0.01395[0.417]):0.00766[0.559]):0.01499[0.896]):0.00722[0.023]):0.01199[0.781]):0.11795[0.993]):0.02831[0.625]):0.04600[0.819]):0.03903[0.353],(((PV_Chr10-36734456_36735232:0.01964,PL_Pl03-21317447_21318208:0.06796):0.15997[0.998],((PL_Pl07-10752564_10753331:0.00780,PL_Pl01-43061922_43062686:0.00753):0.05989[0.991],(PV_Chr01-5254143_5254861:0.11084,((PL_Pl03-18054861_18055622:0.06014,PL_Pl11-4777484_4778229:0.08168):0.00421[0.085],((PV_Chr07-7661216_7661983:0.03975,PV_Chr05-3226898_3227664:0.01544):0.00418[0.770],(PV_Chr09-29026595_29027362:0.01163,(PV_Chr02-44872080_44872580:0.00583,PV_Chr02-40415087_40415859:0.00055):0.00715[0.993]):0.01156[0.929]):0.00568[0.778]):0.00055[0.512]):0.01627[0.835]):0.11648[0.992]):0.19840[1.000],(((PL_Pl04-37484043_37484813:0.02895,PL_Pl06-9011_9784:0.03042):0.00693[0.119],(PV_Chr01-40484912_40485682:0.04354,(PL_Pl07-40051093_40051863:0.03485,(PL_Pl10-1849404_1850174:0.00759,(PL_Pl03-3860766_3861536:0.01142,PL_Pl02-8454587_8455357:0.03064):0.00055[0.125]):0.01150[0.930]):0.00606[0.774]):0.00485[0.628]):0.17724[1.000],((PL_Pl10-48302698_48303465:0.01202,(PV_Chr07-732368_733135:0.00789,(PV_Chr06-22377473_22378240:0.03142,PL_Pl01-8117483_8118250:0.00055):0.00371[0.751]):0.00755[0.384]):0.13552[0.999],(((Ivana.Ty1-RT__REXdb_ID3009_RLC_IVANA-ORYCO:0.06095,(PL_Pl07-28996953_28997716:0.09149,(PV_Chr01-38809667_38810436:0.09377,PL_Pl05-24376781_24377522:0.10157):0.00999[0.776]):0.04345[0.968]):0.04907[0.927],(PV_Chr11-42132538_42133305:0.14795,((PV_Chr04-5598095_5598861:0.02397,PL_Pl10-47961943_47962710:0.02012):0.16679[0.999],(PL_Pl02-46447666_46448134:0.01241,(PV_Chr07-45767621_45768061:0.05664,(PV_Chr11-47667694_47668389:0.10295,PV_Chr07-31107922_31108686:0.06659):0.01257[0.599]):0.00642[0.754]):0.11525[0.998]):0.10482[0.980]):0.06393[0.882]):0.02818[0.188],((PV_Chr01-3278899_3279666:0.03123,PL_Pl01-41622156_41622923:0.00413):0.11960[1.000],((PL_Pl11-34215345_34216115:0.06978,(PV_Chr07-43420181_43420836:0.04720,PL_Pl05-28944354_28945125:0.05084):0.01010[0.820]):0.02846[0.897],((PL_Pl10-10996876_10997641:0.04206,(PL_Pl10-6300640_6301409:0.05186,PL_Pl01-42676462_42677232:0.01941):0.00054[0.145]):0.01233[0.871],(PL_Pl11-41592976_41593745:0.14630,((PV_Chr05-4301806_4302583:0.05462,PV_Chr07-14690993_14691511:0.03648):0.01800[0.880],(PL_Pl07-33396976_33397744:0.10038,(PV_Chr06-1802498_1803267:0.09090,PV_Chr01-10269069_10269839:0.08319):0.01802[0.815]):0.00910[0.859]):0.00421[0.035]):0.00372[0.734]):0.07728[0.995]):0.12120[1.000]):0.03382[0.888]):0.01561[0.366]):0.01705[0.577]):0.10292[0.993]):0.03384[0.080]):0.08252[0.970]):0.15285[1.000],(((RT_Araco_RLC_ORYCO:0.10417,(PV_Chr03-6551437_6551958:0.42905,PL_Pl06-35214970_35215709:0.17270):0.26427[0.998]):0.09592[0.938],((PL_Pl10-10471909_10472606:0.24002,(PV_Chr01-9965795_9966540:0.14962,PL_Pl10-46058702_46059414:0.17236):0.03207[0.877]):0.13060[0.996],((PL_Pl03-18739753_18740494:0.09894,((PV_Chr06-7254629_7255334:0.10470,PL_Pl11-46235790_46236523:0.06330):0.01647[0.846],((PL_Pl02-17055250_17055936:0.06353,(PV_Chr03-32815937_32816661:0.10643,PL_Pl11-35580584_35581325:0.05185):0.00962[0.389]):0.00088[0.680],(PV_Chr08-45951050_45951697:0.04992,(((PV_Chr04-6252556_6253209:0.09730,((PL_Pl03-23761317_23761863:0.07868,PV_Chr01-42793599_42794339:0.12618):0.02413[0.928],(PV_Chr01-6117661_6118398:0.04548,PV_Chr08-19625907_19626585:0.08315):0.01096[0.621]):0.00527[0.748]):0.00426[0.790],(PV_Chr03-27228315_27229054:0.09612,((PV_Chr02-10628649_10629385:0.18145,PV_Chr05-8685331_8685949:0.08741):0.03921[0.831],(PV_Chr11-35636001_35636687:0.05581,(PV_Chr11-35134314_35135009:0.04189,PV_Chr11-34561885_34562601:0.05427):0.00309[0.731]):0.03990[0.986]):0.00735[0.756]):0.01533[0.784]):0.00736[0.831],(((PV_Chr02-6870053_6870791:0.03324,PV_Chr10-18219469_18220161:0.07969):0.00393[0.731],(PV_Chr10-12025302_12026042:0.02894,PV_Chr03-24160697_24161437:0.02079):0.00780[0.853]):0.00055[0.333],(PV_Chr01-17480100_17480839:0.02872,((PV_Chr10-41068839_41069543:0.02873,PV_Chr11-12494671_12495228:0.01645):0.00560[0.759],(PV_Chr11-39822182_39822751:0.03652,(PV_Chr10-15035474_15035965:0.01238,((PV_Chr01-21160919_21161539:0.11928,PV_Chr10-4332467_4332997:0.04705):0.01128[0.822],(PV_Chr11-9080079_9080645:0.00537,(PL_Pl06-24878135_24878584:0.21875,PL_Pl11-29036129_29036692:0.10144):0.03045[0.805]):0.00423[0.734]):0.00677[0.856]):0.00055[0.500]):0.00055[0.862]):0.00454[0.854]):0.00055[0.122]):0.00397[0.796]):0.00212[0.976]):0.00190[1.000]):0.00055[0.613]):0.00054[0.795]):0.00461[0.136],(((PL_Pl10-4402005_4402745:0.05604,PL_Pl07-15093070_15093802:0.03319):0.00775[0.061],((PL_Pl02-4114399_4115139:0.01825,PL_Pl05-385335_386075:0.01849):0.00450[0.110],(PL_Pl10-29841845_29842444:0.02503,(PL_Pl05-771663_772322:0.05723,PV_Chr11-14445547_14446283:0.13508):0.00053[0.895]):0.00842[0.770]):0.00920[0.779]):0.00053[0.733],((PL_Pl08-47543692_47544368:0.05515,(PL_Pl11-33758846_33759499:0.04160,(PL_Pl08-51716687_51717392:0.05993,(PL_Pl08-6758543_6759196:0.05186,PL_Pl09-16894395_16895132:0.02799):0.00838[0.358]):0.00509[0.436]):0.00405[0.751]):0.00403[0.733],(PL_Pl07-34083934_34084675:0.05459,((PL_Pl04-7983877_7984617:0.03332,(PL_Pl06-21096642_21097379:0.03780,(PL_Pl05-7285148_7285888:0.02530,PL_Pl02-34159183_34159923:0.02927):0.00820[0.849]):0.00402[0.729]):0.00796[0.874],(PL_Pl06-5689423_5690163:0.03920,(PL_Pl08-49749406_49750146:0.00812,(((PL_Pl06-1228328_1229068:0.01226,PL_Pl09-33626238_33626978:0.01635):0.00054[0.427],(PL_Pl10-3315164_3315899:0.02895,PL_Pl08-10716368_10717108:0.00813):0.00055[0.580]):0.00055[0.000],((PL_Pl10-51632948_51633688:0.00406,PL_Pl01-39123318_39124058:0.00815):0.00054[0.452],(PL_Pl06-6131020_6131760:0.02068,(((PL_Pl11-3932115_3932855:0.01634,PL_Pl11-45959887_45960627:0.01654):0.00054[0.167],(PL_Pl06-16501748_16502487:0.09977,PL_Pl09-26268520_26269259:0.02897):0.00053[0.892]):0.00407[0.917],(PL_Pl10-2140469_2141209:0.00055,((PL_Pl01-34218489_34219229:0.01631,PL_Pl09-38972730_38973470:0.01230):0.00055[0.534],(PL_Pl10-4044424_4045164:0.00812,(PL_Pl03-2107049_2107789:0.00813,PL_Pl08-9500897_9501637:0.01221):0.00409[0.779]):0.00055[0.008]):0.00055[0.000]):0.00055[0.000]):0.00055[0.000]):0.00055[0.000]):0.00053[0.000]):0.00055[1.000]):0.00397[0.871]):0.00055[0.109]):0.00054[0.225]):0.00435[0.828]):0.00443[0.805]):0.00812[0.823]):0.10538[0.992]):0.15113[0.998]):0.06962[0.951],(RT_Oryco1-2_RLC_ORYCO:0.68032,((((PV_Chr11-45167990_45168469:0.00055,PL_Pl07-6767376_6768116:0.00376):0.00073[0.184],(PL_Pl05-4136887_4137627:0.00392,PL_Pl02-38997416_38998156:0.00392):0.00341[0.302]):0.26477[1.000],(((PL_Pl08-54719622_54720365:0.00514,PL_Pl02-3212367_3212894:0.03533):0.18705[1.000],(PL_Pl03-29550506_29551196:0.01732,(PL_Pl06-28095611_28096354:0.00055,PL_Pl10-5582005_5582749:0.03269):0.00055[0.976]):0.16785[0.999]):0.10222[0.858],(PV_Chr05-10571535_10572279:0.09071,(PL_Pl03-17473863_17474335:0.10268,(PV_Chr08-9610891_9611487:0.03623,(PV_scaffold_17-58001_58573:0.00517,(PL_Pl10-40584404_40585146:0.03905,((PV_Chr10-33811743_33812486:0.03558,PL_Pl08-20445913_20446617:0.06296):0.00338[0.744],(PV_Chr08-22358985_22359569:0.03650,(PV_Chr01-15201700_15202434:0.04340,PV_Chr05-32340861_32341568:0.05752):0.00401[0.740]):0.00054[0.130]):0.00384[0.833]):0.00054[0.940]):0.00766[0.744]):0.02086[0.785]):0.01267[0.666]):0.26044[1.000]):0.13037[0.961]):0.15908[0.993],(PV_Chr11-41503032_41503551:0.07925,((PV_Chr04-24402622_24403365:0.05528,(PV_Chr04-40833927_40834655:0.07785,PL_Pl02-4305089_4305685:0.13890):0.02346[0.618]):0.00414[0.134],((PV_Chr03-27258867_27259597:0.06285,(PV_Chr01-33838415_33839171:0.05437,PV_Chr03-27524224_27524892:0.06427):0.01171[0.092]):0.01128[0.807],((PL_Pl03-16827635_16828378:0.04419,(PL_Pl07-12659945_12660687:0.04944,(PV_Chr06-30824797_30825538:0.05631,(PV_Chr05-6886965_6887443:0.06305,PL_Pl10-47293780_47294487:0.06886):0.00707[0.714]):0.00752[0.828]):0.00390[0.750]):0.00371[0.708],(((PV_Chr04-30644044_30644596:0.11042,PL_Pl09-33341748_33342418:0.08012):0.01298[0.785],(PV_Chr10-6707111_6707827:0.07012,(PV_Chr09-29333394_29334137:0.05064,PV_Chr09-5859511_5860255:0.11493):0.01550[0.657]):0.00408[0.328]):0.00399[0.741],((PV_Chr10-15561224_15561908:0.10948,PV_Chr03-27110003_27110746:0.07963):0.01642[0.741],(((PL_Pl02-37027913_37028620:0.05347,(PV_Chr08-12589359_12590100:0.08308,PL_Pl11-23470061_23470777:0.04783):0.00757[0.268]):0.00570[0.739],((PL_Pl07-33919464_33920207:0.08219,(PV_Chr04-36572362_36573105:0.05807,PL_Pl03-17264600_17265367:0.06328):0.00985[0.825]):0.00054[0.572],(PV_Chr10-112530_113274:0.04853,(PV_Chr03-18490755_18491403:0.05141,(PV_Chr02-21821789_21822482:0.08065,PL_Pl02-40274476_40275220:0.06093):0.01572[0.870]):0.00805[0.808]):0.00055[0.559]):0.02808[0.988]):0.00326[0.774],(((PV_Chr08-27061846_27062532:0.06191,(PV_Chr04-36550204_36550915:0.07257,PL_Pl05-21094770_21095525:0.08311):0.00453[0.680]):0.00905[0.873],((PV_Chr01-33118331_33119071:0.06191,(PL_Pl04-37583283_37584078:0.06622,PL_Pl05-26975045_26975788:0.07075):0.01810[0.702]):0.00054[0.491],(PV_Chr09-28475538_28476285:0.06116,(PL_Pl02-49188555_49189048:0.09428,PL_Pl02-33432344_33433086:0.04459):0.00054[0.165]):0.01146[0.874]):0.00055[0.908]):0.00377[0.744],(((PV_Chr05-13072559_13073299:0.08007,PV_Chr07-7206153_7206895:0.05108):0.00561[0.732],(PL_Pl03-11003539_11004280:0.05093,(PL_Pl08-15741509_15742219:0.08201,(PV_Chr05-12006804_12007469:0.10596,(PV_Chr10-24950369_24950783:0.13644,PV_Chr01-5325908_5326619:0.04222):0.00586[0.753]):0.00343[0.724]):0.00749[0.870]):0.00368[0.752]):0.00359[0.776],((PL_Pl06-14736056_14736798:0.10756,(PV_Chr06-1114441_1115183:0.05566,(PL_tig00001909B-825548_826291:0.05196,PV_Chr01-5221138_5221841:0.08212):0.00269[0.105]):0.00455[0.730]):0.00341[0.793],((PV_Chr01-26445454_26446196:0.09576,(PL_Pl01-41052948_41053685:0.06926,(PL_Pl07-33912342_33913089:0.08368,PL_Pl08-39873898_39874641:0.05971):0.00766[0.202]):0.00939[0.782]):0.00055[0.910],(((PV_Chr01-8778445_8779134:0.05347,PV_Chr03-28276700_28277533:0.09225):0.00617[0.727],(PV_Chr07-36449316_36450060:0.03775,(PV_Chr07-42764441_42765208:0.05203,(PV_Chr03-29365432_29365908:0.03551,PV_scaffold_38-4364_5155:0.06059):0.00578[0.019]):0.00054[0.278]):0.00972[0.533]):0.01220[0.817],(PV_Chr04-36524665_36525173:0.06424,(PV_Chr05-6680348_6681091:0.07444,((PV_Chr02-27414382_27415125:0.03395,PV_Chr01-18687520_18688256:0.09217):0.00455[0.222],(PV_Chr01-17690025_17690767:0.09160,(PL_Pl02-41016649_41017386:0.07362,PV_Chr01-49819843_49820586:0.05729):0.00769[0.830]):0.00685[0.262]):0.00389[0.746]):0.00357[0.420]):0.00058[0.806]):0.00054[0.348]):0.00391[0.855]):0.00055[0.987]):0.00370[0.830]):0.00053[0.902]):0.00054[1.000]):0.00363[0.907]):0.00055[0.050]):0.00053[0.922]):0.00652[0.845]):0.00055[0.599]):0.18088[1.000]):0.06499[0.192]):0.07668[0.910]):0.04674[0.701]):0.07389[0.950]):0.08812[0.934],((RT_ToRTL1_RLC_SIRE:0.23066,(RT_TSI-9_RLC_SIRE:0.31981,((PL_Pl07-36829813_36830549:0.40789,PL_Pl01-10207825_10208548:0.27302):0.18336[0.990],(PV_Chr05-4917125_4917719:0.32854,(PV_Chr08-33460067_33460821:0.25899,(PL_Pl05-25705796_25706348:0.35293,PL_Pl09-27935722_27936227:0.17543):0.06625[0.348]):0.05875[0.843]):0.07149[0.706]):0.06585[0.873]):0.05583[0.304]):0.07678[0.542],(((RT_Endovir1-1_RLC_SIRE:0.25540,(RT_SIRE1-4_RLC_SIRE:0.00054,RT_Opie-2_RLC_SIRE:0.01666):0.19149[1.000]):0.12756[0.966],(SIRE.Ty1-RT__REXdb_ID3880_RLC_SIRE:0.01316,(SIRE.Ty1-RT__REXdb_ID3881_RLC_SIRE:0.00390,(SIRE.Ty1-RT__REXdb_ID3882_RLC_SIRE:0.00055,(SIRE.Ty1-RT__REXdb_ID3879_RLC_SIRE:0.00387,SIRE.Ty1-RT__REXdb_ID3883_RLC_SIRE:0.01566):0.00055[0.000]):0.00054[0.736]):0.00640[0.780]):0.22677[1.000]):0.12110[0.915],(((PV_Chr02-12665901_12666668:0.22725,PL_Pl11-36477948_36478700:0.15155):0.02066[0.830],((PV_Chr10-18835397_18836065:0.16284,PL_Pl11-39336540_39337279:0.11066):0.01964[0.437],((PL_Pl04-37815674_37816440:0.19630,PL_Pl11-35879194_35879853:0.12016):0.01055[0.513],(PV_Chr07-21997061_21997828:0.12305,(PL_Pl06-17590786_17591549:0.07770,(PL_Pl08-17844624_17845359:0.08865,((PV_Chr01-7424538_7425293:0.09321,(PL_Pl10-21097250_21098001:0.07188,(PL_Pl06-6560544_6561236:0.10323,PL_Pl06-17866080_17866847:0.07253):0.01788[0.772]):0.00552[0.784]):0.00054[0.098],(((PV_Chr04-33004326_33005030:0.08700,(PL_Pl10-12856033_12856796:0.08177,(PL_Pl08-39340218_39340783:0.08121,PL_Pl10-20967124_20967888:0.09014):0.00503[0.718]):0.00918[0.842]):0.00208[0.725],((PL_Pl06-5200556_5201251:0.06040,(PV_Chr08-46322365_46323081:0.11704,PV_Chr10-16934586_16935338:0.10633):0.01182[0.720]):0.01354[0.252],(PV_Chr05-9073622_9074386:0.07235,(PL_Pl05-3818558_3819106:0.03465,(PV_Chr07-19006183_19006917:0.10356,(PV_Chr02-10125018_10125658:0.15750,PV_Chr08-19748732_19749415:0.10239):0.04024[0.936]):0.00490[0.816]):0.00056[0.356]):0.00839[0.888]):0.00054[0.567]):0.00123[0.845],((PL_Pl11-36082938_36083706:0.01398,PL_Pl11-35953397_35954122:0.02981):0.08020[1.000],(PV_Chr10-33199751_33200440:0.09160,((PV_Chr06-5863086_5863723:0.07561,PV_Chr01-18879049_18879817:0.14631):0.01413[0.838],(PL_Pl07-22073760_22074501:0.09669,(((PL_Pl04-12412437_12413063:0.03130,PL_Pl04-11995161_11995787:0.05441):0.05929[0.993],(PL_Pl04-37945934_37946563:0.00055,PL_Pl04-37945439_37945933:0.03290):0.14051[1.000]):0.00598[0.395],(((PL_Pl09-19910771_19911530:0.05033,((PL_Pl07-33070033_33070769:0.05195,(PL_Pl04-27953278_27954043:0.04844,(PL_Pl02-31017568_31018287:0.05638,PL_tig00001998A-51721_52218:0.05625):0.00511[0.726]):0.00322[0.767]):0.00431[0.748],((((PL_Pl02-31975348_31976055:0.02391,PL_Pl05-24004527_24005098:0.05593):0.00485[0.741],(PL_Pl08-41461162_41461929:0.06858,PL_Pl08-31997844_31998611:0.06074):0.00379[0.723]):0.00694[0.666],((PL_Pl08-3096701_3097433:0.04242,PL_Pl01-25721590_25722228:0.08778):0.01049[0.832],(PL_Pl10-19113620_19114383:0.06934,PL_Pl06-16809446_16810209:0.08378):0.01477[0.848]):0.01087[0.871]):0.02272[0.959],((PL_Pl08-29171862_29172611:0.07061,(PL_Pl10-44456307_44457074:0.00387,(PL_Pl02-35989153_35989917:0.02340,(PL_Pl09-23859942_23860478:0.07032,PL_Pl10-19407859_19408626:0.00054):0.00711[0.421]):0.00373[0.804]):0.01690[0.948]):0.00813[0.850],((PL_Pl10-23806171_23806938:0.02084,(PL_Pl08-6575146_6575912:0.02414,PL_Pl10-12933959_12934726:0.03283):0.01181[0.894]):0.00746[0.848],((PL_Pl08-33462904_33463671:0.03570,(PL_Pl03-12749461_12750192:0.04011,PL_Pl04-15297941_15298489:0.04504):0.00379[0.214]):0.00054[0.873],(PL_Pl04-21336009_21336775:0.02789,(((PL_Pl05-7581945_7582712:0.00399,PL_Pl01-16569945_16570712:0.01651):0.00054[0.530],(PL_Pl05-28805096_28805863:0.03814,PL_Pl07-7460224_7460992:0.02337):0.00175[0.746]):0.00388[0.808],((PL_Pl05-17896830_17897582:0.03366,(PL_Pl02-35043061_35043828:0.02352,(PL_Pl07-9904683_9905378:0.01151,PL_Pl08-26923115_26923760:0.02375):0.00054[0.669]):0.00780[0.911]):0.00055[0.244],(PL_Pl10-6990807_6991517:0.01973,(PL_Pl05-18545131_18545898:0.00664,(PL_Pl09-23691812_23692579:0.01963,PL_Pl08-34522266_34523033:0.01993):0.00659[0.799]):0.00621[0.789]):0.00054[0.077]):0.00390[0.802]):0.00388[0.829]):0.00055[0.325]):0.00779[0.884]):0.00506[0.747]):0.00763[0.871]):0.01321[0.872]):0.00378[0.758]):0.01812[0.939],((PV_Chr02-25052234_25052905:0.04894,PV_Chr08-27729112_27729537:0.04113):0.00642[0.640],(PV_Chr11-37911746_37912483:0.06645,(((PV_Chr05-10761219_10761971:0.06704,PV_Chr07-29107507_29108223:0.03937):0.01218[0.822],(PV_Chr04-12905503_12906242:0.07479,PV_Chr09-2517567_2518282:0.06194):0.00933[0.823]):0.00055[0.252],(PV_Chr06-2149062_2149592:0.09807,(PV_Chr07-29368185_29368937:0.05458,(PV_Chr07-29925962_29926702:0.05576,(PV_Chr08-10928318_10929067:0.04684,(PV_Chr08-17391433_17392184:0.05145,((PV_Chr04-22859926_22860687:0.07424,PV_Chr08-20772784_20773536:0.02106):0.00355[0.757],(((PV_Chr02-9662100_9662852:0.05515,(PV_Chr08-20709855_20710387:0.03360,(PV_Chr08-47784179_47784925:0.03250,(PV_Chr10-17188482_17189219:0.06595,PV_Chr02-10924464_10925216:0.02090):0.00576[0.727]):0.00106[0.678]):0.00402[0.214]):0.00687[0.399],((((PV_Chr02-9416049_9416780:0.04559,PV_Chr03-19732033_19732800:0.02834):0.00386[0.732],(PV_Chr05-24255122_24255556:0.11912,PV_Chr04-30932527_30933235:0.06402):0.00054[1.000]):0.00054[0.917],(PV_Chr10-8385722_8386471:0.04544,((PV_Chr08-10775079_10775844:0.04445,PV_Chr01-17073712_17074479:0.02783):0.00051[0.665],(PV_Chr02-25903508_25904218:0.04063,(PV_Chr04-34136357_34137121:0.01400,(PV_Chr01-35578188_35578916:0.03048,PV_Chr04-27913237_27913761:0.01287):0.00827[0.750]):0.00443[0.727]):0.01382[0.938]):0.00379[0.837]):0.00054[0.187]):0.00378[0.909],(((PV_Chr03-24672628_24673380:0.04058,PV_Chr03-25130467_25131235:0.04881):0.00488[0.741],(PV_Chr05-8534062_8534827:0.02835,(PV_Chr02-16802497_16803248:0.01761,PV_Chr01-32966095_32966847:0.02867):0.00746[0.781]):0.00054[0.926]):0.00055[0.000],(((PV_Chr11-10779854_10780601:0.02089,PV_Chr08-25748312_25749079:0.05188):0.00412[0.364],(PV_Chr04-13713676_13714428:0.04511,(PV_Chr07-28054194_28054945:0.02483,((PV_Chr11-27071393_27072137:0.02294,PV_Chr10-14279935_14280686:0.03295):0.00148[0.735],(PV_Chr08-16165040_16165791:0.04552,PV_Chr02-21011760_21012512:0.04514):0.00793[0.835]):0.00406[0.764]):0.00400[0.773]):0.00055[0.770]):0.00384[0.874],((PV_Chr11-12361358_12362099:0.02994,PV_Chr08-26797714_26798465:0.05360):0.00054[0.764],((PV_Chr05-34197142_34197894:0.03720,PV_Chr10-29364486_29365238:0.02858):0.00402[0.755],((PV_Chr11-32088751_32089503:0.05360,PV_Chr07-40653353_40654105:0.02035):0.00385[0.749],(PV_Chr03-15154832_15155590:0.04106,(PV_Chr01-30709941_30710693:0.04449,PV_Chr08-20697887_20698632:0.02882):0.00819[0.848]):0.00055[0.742]):0.00417[0.853]):0.00054[0.071]):0.00054[0.593]):0.00054[0.493]):0.00055[0.740]):0.00053[0.792]):0.00385[0.823],((PV_Chr11-39838726_39839478:0.01602,(PV_Chr10-19486695_19487447:0.01234,PV_Chr08-44973110_44973850:0.00415):0.00100[0.675]):0.00714[0.768],((PV_Chr08-26390572_26391309:0.01268,PV_Chr05-8369487_8370240:0.03296):0.00055[0.665],((PV_Chr08-26464251_26464988:0.04700,(PV_Chr11-11469980_11470732:0.02367,(PV_Chr03-8731371_8732090:0.01765,PV_Chr01-29854068_29854820:0.01947):0.00807[0.651]):0.00433[0.868]):0.00055[1.000],((PV_Chr11-43179685_43180437:0.02447,(PV_Chr11-40836029_40836781:0.05356,PV_Chr03-25826090_25826842:0.03292):0.00055[0.466]):0.00402[0.810],(PV_Chr02-32585624_32586193:0.01683,((PV_Chr05-33445326_33446077:0.00431,PV_Chr04-18977378_18978130:0.04108):0.00807[0.437],(((PV_Chr05-26463139_26463693:0.01626,(PV_Chr05-29948644_29949165:0.02929,(PV_Chr08-14689950_14690702:0.03693,PV_Chr01-37868112_37868858:0.03292):0.00091[0.933]):0.00254[0.243]):0.00057[1.000],((PV_Chr07-33342855_33343607:0.02453,(PV_Chr05-29771868_29772611:0.05880,PV_Chr04-10139018_10139770:0.01516):0.00473[0.851]):0.00055[0.993],(PV_Chr11-32526406_32527158:0.02434,(PV_Chr07-35139046_35139813:0.01805,(PV_Chr10-6338186_6338851:0.01286,PV_Chr07-38734811_38735564:0.03284):0.00055[0.260]):0.00463[0.879]):0.00053[0.711]):0.00383[0.889]):0.00054[0.558],(((PV_Chr11-45663892_45664703:0.01552,PV_Chr10-28678913_28679646:0.02030):0.00474[0.767],(PV_Chr03-14021615_14022268:0.02374,(PV_Chr10-28549981_28550715:0.03087,(PV_Chr07-20346666_20347396:0.11452,PV_Chr10-26596262_26596849:0.00556):0.01963[0.368]):0.00445[0.744]):0.00054[0.856]):0.00054[0.797],(PV_Chr04-41130816_41131511:0.03078,(PV_Chr05-5911676_5912159:0.02688,((PV_Chr03-5457117_5457587:0.01275,(PV_Chr10-36311755_36312327:0.01635,(PV_Chr03-24559467_24559988:0.01204,(PV_Chr08-33800359_33801126:0.00789,PL_Pl04-23036704_23037456:0.02451):0.00056[0.933]):0.00215[0.028]):0.00055[0.000]):0.00054[0.003],(PV_Chr11-30301744_30302496:0.01208,(PV_Chr05-13893480_13894232:0.00055,(((PV_Chr05-23923454_23924208:0.01223,(PV_Chr07-13308158_13308784:0.00055,PV_Chr04-28808285_28809037:0.00403):0.00401[0.858]):0.00053[0.185],((PV_Chr05-14677923_14678573:0.00465,PV_Chr07-18196642_18197394:0.01076):0.00535[0.788],(PV_Chr01-22644707_22645380:0.01885,(PV_Chr11-31510866_31511618:0.02446,PL_Pl04-25468749_25469501:0.01215):0.00057[1.000]):0.00344[0.996]):0.00055[0.000]):0.00055[0.000],((PV_Chr08-13232669_13233421:0.00343,PV_Chr10-22620414_22620890:0.00658):0.00062[1.000],((PV_Chr08-42223838_42224589:0.04526,PL_Pl11-6467286_6468038:0.00055):0.00806[0.856],(PL_Pl02-15228726_15229478:0.02430,((PL_Pl08-13800437_13801189:0.0,PL_Pl08-13792059_13792811:0.0):0.00403,(PL_Pl05-26314512_26315264:0.00055,(PL_Pl03-29230346_29231098:0.00401,(PL_Pl11-44398448_44399200:0.00401,(PL_tig00000553-318862_319614:0.00401,((PL_Pl10-18967877_18968640:0.00806,(PL_Pl10-27663569_27664321:0.00805,PL_Pl01-20960240_20960992:0.01615):0.00054[0.000]):0.00402[0.724],(PL_Pl09-31116759_31117523:0.01622,(PL_tig00001885-332894_333631:0.01690,((PL_Pl11-31451202_31451966:0.00396,PL_Pl10-20032900_20033664:0.00394):0.00392[0.834],(PL_Pl03-27403906_27404670:0.01189,(PL_Pl08-32361709_32362473:0.00392,(PL_Pl04-12992307_12993071:0.00395,(PL_Pl06-19333507_19334271:0.01991,((PL_Pl08-29282734_29283498:0.0,PL_Pl07-10817061_10817825:0.0):0.00055,(PL_Pl05-13527632_13528396:0.00397,((PL_Pl09-26621392_26622156:0.00394,(PL_Pl09-20817656_20818420:0.01195,(PL_Pl01-25966274_25967038:0.00323,PL_tig00001888-78160_78853:0.00880):0.00067[1.000]):0.00054[1.000]):0.00055[0.000],((PL_Pl11-23670798_23671428:0.01019,PL_Pl10-23938586_23939350:0.00397):0.00394[0.795],((PL_Pl11-26648480_26649244:0.00055,PL_Pl01-31607504_31608268:0.00394):0.00395[0.868],(PL_Pl10-1459352_1460116:0.00793,(PL_Pl06-22555203_22555967:0.00053,(PL_Pl10-42513900_42514667:0.00394,(PL_Pl10-10427904_10428671:0.00055,(((PL_Pl10-12212217_12212969:0.00055,PL_Pl02-25215716_25216468:0.00402):0.00055[0.000],(PL_Pl09-13291382_13292134:0.00405,PL_Pl05-14036494_14037246:0.00804):0.00055[0.832]):0.00055[0.989],(PL_tig00000553-123732_124484:0.0,PL_Pl06-30902427_30903179:0.0,PL_Pl03-19065952_19066704:0.0,PL_Pl02-39566516_39567268:0.0):0.00055):0.00053[0.928]):0.00055[0.555]):0.00329[0.894]):0.00432[0.845]):0.00054[0.068]):0.00055[0.186]):0.00055[0.000]):0.00055[0.016]):0.00055[0.000]):0.00055[0.000]):0.00055[0.000]):0.00055[0.026]):0.00054[0.045]):0.00054[0.451]):0.00277[0.050]):0.00155[0.998]):0.00054[0.496]):0.00054[0.334]):0.00055[0.000]):0.00055[0.000]):0.00055[0.478]):0.00055[0.478]):0.00053[0.005]):0.00053[0.000]):0.00432[0.841]):0.00055[0.000]):0.00055[0.478]):0.00054[0.000]):0.00055[0.789]):0.00295[0.310]):0.00075[0.944]):0.00379[0.805]):0.00376[0.865]):0.00055[0.990]):0.00367[0.756]):0.00374[0.781]):0.00054[0.154]):0.00374[0.804]):0.00758[0.901]):0.00375[0.750]):0.00756[0.882]):0.01048[0.861]):0.00828[0.850]):0.00844[0.867]):0.00233[0.710]):0.00380[0.703]):0.01705[0.941]):0.00053[0.896]):0.01167[0.834]):0.02605[0.961]):0.02453[0.974],(PV_Chr05-18549504_18550197:0.08669,(PV_Chr03-22070052_22070794:0.05028,(((PV_Chr11-34796577_34797023:0.10635,PV_Chr02-12419288_12420024:0.01976):0.01736[0.881],((PV_Chr03-18742080_18742817:0.05680,PV_Chr05-15211124_15211892:0.04468):0.00055[0.998],(PV_Chr01-9104400_9105130:0.07374,PV_Chr08-43885464_43886203:0.04507):0.00868[0.246]):0.00476[0.842]):0.00286[0.775],(PV_Chr02-23577683_23578417:0.07825,((PV_Chr02-8643298_8643999:0.07419,PV_Chr03-24863397_24864119:0.04898):0.00520[0.751],((PV_Chr02-21633196_21633937:0.06355,PV_Chr01-26780521_26781287:0.06993):0.00352[0.747],(PV_Chr04-35461805_35462566:0.07450,((PV_Chr07-29193388_29194128:0.05308,(PV_Chr10-32380735_32381502:0.03972,((PV_Chr06-14555399_14556165:0.01176,(PV_Chr11-40734574_40735307:0.04097,(PV_Chr06-715794_716515:0.03567,PV_Chr05-14988435_14989199:0.03117):0.00840[0.728]):0.00055[0.703]):0.00346[0.768],((PV_Chr11-26482705_26483478:0.07634,PV_Chr02-10278064_10278831:0.01850):0.00463[0.759],(PV_Chr08-21161576_21162307:0.00895,(PV_Chr03-22357315_22358082:0.02359,(PV_Chr03-28072963_28073730:0.02373,(PV_Chr02-17212726_17213487:0.02756,((PV_Chr08-44602998_44603764:0.01228,PV_Chr08-32894262_32894986:0.02834):0.00574[0.767],(PV_Chr04-16544410_16545123:0.02522,(PV_Chr11-12608211_12608978:0.02763,PV_Chr04-27437626_27438393:0.01575):0.00054[0.533]):0.01547[0.944]):0.00451[0.444]):0.00054[0.888]):0.00055[0.000]):0.00853[1.000]):0.00079[0.999]):0.00450[0.359]):0.00054[0.935]):0.00785[0.760]):0.00673[0.620],(PV_Chr01-34606360_34607127:0.02023,(((PV_Chr11-34686807_34687547:0.03868,(PV_Chr04-38250848_38251615:0.04917,PV_Chr09-4891956_4892429:0.03925):0.00678[0.745]):0.00448[0.462],((((PV_Chr05-34643599_34644339:0.01982,(PV_Chr10-21853951_21854710:0.01415,PV_Chr04-10538971_10539711:0.01613):0.00890[0.407]):0.00054[0.923],((PV_Chr11-39042042_39042803:0.03598,PV_Chr08-28625447_28626214:0.01957):0.00394[0.764],(PV_Chr04-17904680_17905447:0.01949,PV_Chr05-10509379_10510119:0.02881):0.00055[0.953]):0.00053[0.886]):0.00375[0.917],((PV_Chr05-23477211_23477978:0.01170,PV_Chr11-38837935_38838702:0.01565):0.00054[0.926],(PV_Chr08-24471289_24472056:0.01166,((PV_Chr08-16755153_16755615:0.04130,PV_Chr04-33636332_33637018:0.02736):0.00901[0.730],(PV_Chr02-22882330_22882926:0.03609,(PV_Chr07-30682849_30683457:0.03560,(PV_Chr02-21397762_21398529:0.01981,(PV_Chr06-1704410_1705177:0.01485,PV_Chr05-20596279_20597064:0.02057):0.00489[0.769]):0.00070[0.919]):0.00073[0.000]):0.00181[0.532]):0.00056[1.000]):0.00053[0.053]):0.00054[0.965]):0.00053[0.694],((PV_Chr05-22132053_22132820:0.02422,PV_Chr02-15063071_15063838:0.02328):0.00456[0.332],(((PV_Chr11-39341645_39342391:0.05021,PL_Pl08-8129911_8130663:0.02039):0.00806[0.864],(PV_Chr01-22782360_22782934:0.05424,(PV_Chr08-11754315_11755082:0.01170,(PV_Chr07-32881885_32882646:0.03191,(PV_Chr10-10900475_10901242:0.02739,PV_Chr06-4708194_4708838:0.01245):0.00055[0.261]):0.00051[0.371]):0.00055[0.263]):0.00481[0.791]):0.00383[0.752],((PV_Chr05-6803697_6804464:0.01587,(PV_Chr10-15950680_15951291:0.03952,(PV_Chr08-35840263_35841027:0.02127,PV_Chr04-27728175_27728864:0.01137):0.00517[0.741]):0.00190[0.975]):0.00054[0.563],((PV_Chr11-8930986_8931713:0.01571,PV_Chr01-22930811_22931307:0.00055):0.00068[1.000],(PV_Chr07-12233263_12234003:0.01585,(((PV_Chr10-14426602_14427279:0.02257,PV_Chr03-22088965_22089732:0.01556):0.00383[0.753],(PV_Chr10-30379715_30380479:0.02332,(PV_Chr04-18891604_18892260:0.05232,PV_Chr02-30167032_30167799:0.02734):0.00055[0.508]):0.00054[0.404]):0.00055[0.963],((PV_Chr05-30230287_30231048:0.01221,PV_Chr07-37264188_37264954:0.05555):0.00785[0.354],(((PV_Chr04-12216719_12217486:0.02076,PV_Chr04-32653569_32654336:0.01167):0.00053[0.271],(PV_Chr03-24179505_24180272:0.01181,(PV_Chr04-25427678_25428238:0.01608,PV_Chr02-16738198_16738965:0.01151):0.00055[0.908]):0.00054[0.000]):0.00054[0.897],(PV_Chr09-34011854_34012487:0.05828,(PV_Chr07-15494094_15494675:0.01575,(PV_Chr07-8636781_8637239:0.01283,((PV_Chr07-11050716_11051483:0.00391,PV_Chr03-7289179_7289946:0.01557):0.00386[0.779],((PV_Chr07-19908432_19909199:0.01905,PV_Chr06-20495968_20496579:0.00948):0.00050[1.000],((PV_Chr07-31614463_31615230:0.01167,(PV_Chr07-25948195_25948962:0.01165,(PV_Chr05-168719_169183:0.06607,PV_Chr03-24135990_24136730:0.00055):0.00427[0.909]):0.00054[0.476]):0.00372[0.842],((PV_Chr06-9412914_9413681:0.01042,PV_Chr07-27083112_27083879:0.00054):0.00523[0.834],(PV_Chr01-33731449_33732216:0.00780,(PV_Chr10-26873038_26873805:0.01960,PV_Chr08-28348382_28349149:0.00387):0.00387[0.773]):0.00054[0.027]):0.00054[0.969]):0.00054[0.432]):0.00374[0.694]):0.00077[0.408]):0.00982[0.616]):0.00054[0.003]):0.00054[0.371]):0.00054[0.761]):0.00357[0.906]):0.00053[0.807]):0.00054[0.429]):0.00054[0.429]):0.00373[0.438]):0.00299[0.714]):0.00054[1.000]):0.01346[0.927]):0.00781[0.853],(((PL_Pl06-7295456_7296208:0.03242,PL_Pl11-23852569_23853336:0.02372):0.00416[0.734],(PL_Pl04-733427_734179:0.03277,(PL_Pl03-17526814_17527581:0.02647,(PL_Pl05-11792228_11792995:0.03080,PL_Pl11-13622257_13623024:0.03243):0.00385[0.444]):0.00409[0.745]):0.01582[0.928]):0.01939[0.905],(((PL_Pl10-40630379_40631146:0.00261,PL_Pl10-44199302_44200000:0.00829):0.00128[1.000],(PL_Pl02-13898943_13899710:0.00782,(PL_Pl11-40827236_40828003:0.01169,(PL_Pl04-33708850_33709617:0.00819,(PL_Pl04-42613840_42614607:0.00789,PL_Pl08-11744050_11744817:0.00787):0.00294[1.000]):0.00074[0.987]):0.00054[0.999]):0.00055[0.833]):0.00055[0.910],((PL_Pl06-4637705_4638472:0.02392,PL_Pl11-42660952_42661719:0.00789):0.00392[0.377],(PL_Pl09-25089001_25089732:0.00423,((PL_Pl11-39183218_39183985:0.00780,(PL_Pl07-31230563_31231330:0.01577,PL_Pl11-15652970_15653737:0.01171):0.00055[0.028]):0.00055[1.000],((PL_Pl09-23492245_23492746:0.01968,(PL_Pl11-39432452_39433174:0.01307,((PL_Pl11-28546397_28547164:0.00392,(PL_Pl05-30934790_30935557:0.00786,(PL_Pl03-5401778_5402545:0.0,PL_Pl02-26862125_26862892:0.0,PL_Pl01-3845946_3846713:0.0):0.00055):0.00055[0.000]):0.00055[0.000],((PL_Pl03-5393520_5394286:0.00055,((PL_Pl01-13107006_13107773:0.00391,PL_Pl09-26053985_26054752:0.00392):0.00055[0.874],(PL_Pl08-27129961_27130728:0.01582,PL_Pl10-38234044_38234808:0.00388):0.00055[0.748]):0.00055[0.000]):0.00055[0.000],(PL_Pl08-31081414_31082181:0.01576,(PL_Pl04-32857126_32857803:0.01385,(PL_Pl02-9552992_9553759:0.00781,(PL_tig00001998A-1105117_1105884:0.00055,((PL_Pl01-11009866_11010633:0.00783,PL_Pl11-14148759_14149526:0.00391):0.00055[0.278],(PL_Pl02-25879015_25879782:0.00395,(PL_Pl04-5287158_5287925:0.00778,(PL_Pl04-32294800_32295567:0.00055,(PL_Pl05-10481087_10481854:0.01554,PL_Pl10-7945667_7946434:0.00055):0.00054[0.874]):0.00055[0.258]):0.00390[0.848]):0.00055[0.070]):0.00055[0.000]):0.00054[0.061]):0.00316[1.000]):0.00066[0.993]):0.00054[0.999]):0.00055[0.211]):0.00053[1.000]):0.00262[0.539]):0.00074[0.077],(((PL_Pl05-12770317_12771084:0.00055,PL_Pl01-9482940_9483707:0.00389):0.00055[0.981],(PL_Pl05-26234909_26235652:0.00055,(PL_Pl11-42260702_42261469:0.00392,PL_Pl08-45904574_45905341:0.00055):0.00291[1.000]):0.00097[1.000]):0.00390[0.433],(PL_Pl11-44078140_44078907:0.00389,(PL_Pl08-30928633_30929400:0.01172,(PL_Pl04-40848971_40849738:0.00389,(PL_Pl07-10088920_10089687:0.00390,((PL_Pl11-41119791_41120558:0.00282,(PL_Pl09-28975129_28975865:0.00055,PL_Pl01-22447941_22448680:0.00410):0.00409[0.840]):0.00106[1.000],(PL_Pl11-16831578_16832345:0.00392,(PL_Pl11-35341413_35342180:0.00780,(PL_Pl05-10179383_10180149:0.00392,(PL_Pl03-5161020_5161787:0.00055,((PL_Pl02-17860583_17861350:0.00055,PL_Pl07-20410020_20410787:0.00756):0.00054[0.798],(PL_tig00000221-67207_67974:0.00391,(PL_Pl03-16461831_16462598:0.00390,((PL_Pl07-10805625_10806392:0.00314,PL_Pl02-21998083_21998634:0.01624):0.00075[1.000],((PL_tig00001994-7909_8676:0.0,PL_Pl11-19756221_19756988:0.0,PL_Pl10-27344810_27345577:0.0,PL_Pl10-13264218_13264985:0.0,PL_Pl10-11188285_11189052:0.0,PL_Pl09-27194352_27195119:0.0,PL_Pl06-10159906_10160673:0.0,PL_Pl04-13618824_13619591:0.0,PL_Pl02-24428050_24428817:0.0):0.00055,(PL_Pl09-11513709_11514476:0.00390,(PL_Pl01-14040357_14041124:0.00390,(PL_Pl08-16056059_16056826:0.00387,((PL_Pl03-5374026_5374792:0.00055,(PL_Pl11-25186757_25187523:0.02308,PL_Pl08-17168357_17169123:0.02283):0.00221[0.745]):0.00055[0.000],(((PL_Pl02-23657928_23658695:0.00160,PL_Pl07-25832290_25832953:0.00906):0.00229[0.998],(PL_Pl09-19831942_19832709:0.00376,PL_Pl08-25688996_25689763:0.00782):0.00055[1.000]):0.00054[0.000],(PL_Pl10-13424154_13424921:0.00389,((PL_Pl07-21388243_21389010:0.00055,(PL_Pl03-12448272_12449039:0.00390,(PL_Pl02-28457537_28458304:0.00781,((PL_tig00002012-25325_26092:0.00055,PL_Pl08-13014739_13015506:0.00055):0.00055[0.000],(PL_tig00001998A-532261_533028:0.01174,(PL_Pl06-2063940_2064671:0.00415,PL_Pl02-8500442_8501209:0.00760):0.00054[0.655]):0.00054[0.768]):0.00389[0.833]):0.00055[0.020]):0.00055[0.000]):0.00055[0.000],(PL_Pl06-24648521_24649288:0.00390,(PL_Pl10-23552600_23553367:0.00780,((PL_Pl10-11880763_11881515:0.00364,(PL_Pl11-16526232_16526999:0.00055,(PL_tig00001998A-763553_764320:0.01179,PL_Pl04-11666076_11666843:0.00783):0.00054[0.000]):0.00374[0.925]):0.00053[0.993],((PL_Pl11-13872466_13873233:0.00055,PL_Pl10-29487368_29487979:0.00483):0.00331[0.781],((PL_tig00000221-93444_94211:0.00390,(PL_Pl07-21618702_21619469:0.00783,PL_Pl11-15303754_15304521:0.00386):0.00053[0.000]):0.00054[0.000],(PL_tig00002038-678589_679356:0.0,PL_Pl10-44345925_44346692:0.0,PL_Pl09-27929726_27930493:0.0,PL_Pl07-16599685_16600452:0.0,PL_Pl04-28908245_28909012:0.0,PL_Pl04-20218463_20219230:0.0,PL_Pl04-9052501_9053268:0.0,PL_Pl03-21668107_21668874:0.0,PL_Pl03-6964036_6964803:0.0,PL_Pl01-28184107_28184874:0.0,PL_Pl01-22545266_22546033:0.0,PL_Pl01-20365647_20366414:0.0):0.00055):0.00054[0.964]):0.00375[0.879]):0.00054[0.758]):0.00055[0.000]):0.00054[0.442]):0.00055[0.469]):0.00055[0.000]):0.00055[0.469]):0.00055[0.469]):0.00055[0.000]):0.00055[0.000]):0.00055[0.000]):0.00055[0.000]):0.00055[0.000]):0.00055[0.000]):0.00055[0.000]):0.00055[0.000]):0.00055[0.000]):0.00055[0.000]):0.00055[0.197]):0.00055[0.000]):0.00055[0.000]):0.00055[0.000]):0.00055[0.302]):0.00055[0.024]):0.00055[0.406]):0.00051[0.840]):0.00373[0.570]):0.00226[1.000]):0.00127[1.000]):0.00055[1.000]):0.00218[0.726]):0.01246[0.832]):0.02066[0.955]):0.01110[0.867]):0.00477[0.737]):0.00054[0.893]):0.00054[0.859]):0.01533[0.856]):0.01177[0.865]):0.01973[0.934]):0.01867[0.894]):0.02905[0.950]):0.00745[0.817]):0.00958[0.691]):0.01631[0.902]):0.00339[0.743]):0.00763[0.834]):0.01053[0.770]):0.05890[1.000]):0.00907[0.871]):0.00430[0.760]):0.03870[0.968]):0.01543[0.845]):0.00081[0.335]):0.06754[0.989]):0.04404[0.825],((PV_Chr05-34240099_34240568:0.17726,PV_Chr04-24345179_24345823:0.11660):0.08598[0.974],((((PV_Chr04-32946100_32946762:0.14712,PL_Pl04-10075111_10075877:0.15111):0.01797[0.320],(PV_Chr08-40454152_40454695:0.19636,PV_Chr04-11085577_11086133:0.15760):0.00054[0.322]):0.02689[0.872],((PV_Chr05-6336325_6337056:0.23907,(PL_Pl07-35639806_35640493:0.21799,PL_Pl08-37999528_38000285:0.13926):0.05375[0.929]):0.01280[0.137],(PV_Chr05-6297671_6298170:0.28995,(PL_Pl11-32534365_32535092:0.37076,(PV_Chr04-12979201_12979855:0.09139,PL_Pl04-9801574_9802340:0.10300):0.12483[0.994]):0.04751[0.771]):0.03377[0.841]):0.04907[0.947]):0.01777[0.852],((PL_Pl04-39131064_39131797:0.11398,PL_Pl10-9715974_9716742:0.13273):0.02277[0.911],((PV_Chr08-48185276_48186021:0.13310,PL_Pl08-31146552_31147058:0.10035):0.05580[0.974],(PV_Chr11-8794754_8795458:0.21378,((PV_Chr06-10702521_10703288:0.12169,(PV_Chr07-36369536_36370277:0.10465,PV_Chr02-13656379_13657135:0.08359):0.01362[0.856]):0.00605[0.623],(PV_Chr08-12420747_12421432:0.22946,((PV_Chr01-10023415_10024095:0.16613,(PV_Chr08-40440355_40441099:0.07823,PV_Chr08-40238752_40239502:0.13564):0.02458[0.923]):0.01197[0.857],((PL_Pl10-33525567_33526332:0.13714,(PV_Chr04-10609454_10610189:0.07881,PL_Pl06-31910886_31911627:0.10654):0.01199[0.246]):0.00649[0.549],((PL_Pl09-19337620_19338387:0.11375,PL_Pl08-19498399_19499129:0.09237):0.00448[0.741],((PV_Chr04-13088144_13088901:0.11872,(PV_Chr04-9741835_9742557:0.08665,(PV_Chr03-30292449_30293171:0.09548,((PV_Chr05-7088503_7089227:0.07531,(PV_Chr01-19431447_19432199:0.03220,PV_Chr02-16688071_16688682:0.10397):0.01087[0.346]):0.00509[0.500],((PV_Chr08-22176511_22177279:0.11217,PV_Chr10-16874993_16875730:0.07942):0.00959[0.827],(PV_Chr05-12966952_12967719:0.09867,(PV_Chr10-25538890_25539645:0.13443,(PV_Chr10-30292847_30293328:0.13817,PV_Chr08-25545273_25545908:0.11453):0.01423[0.398]):0.01322[0.778]):0.00640[0.801]):0.00389[0.569]):0.00054[0.585]):0.04103[0.955]):0.00261[0.726]):0.01191[0.868],(((PV_Chr10-20989553_20990059:0.06274,PL_Pl04-36195784_36196524:0.05001):0.01490[0.764],(PV_Chr04-42198433_42199129:0.15743,(PL_Pl03-17246822_17247563:0.09722,PL_Pl05-27445986_27446729:0.13031):0.01695[0.829]):0.00453[0.748]):0.00424[0.764],((PL_Pl07-29153632_29154290:0.11882,(PL_Pl09-27867249_27868002:0.11147,PL_Pl01-28673045_28673773:0.07233):0.00840[0.382]):0.01164[0.617],(PV_Chr11-42992626_42993370:0.10928,((PL_Pl10-16514388_16515155:0.06764,(PL_Pl10-18147204_18147833:0.06879,(((PL_Pl10-29162779_29163520:0.07809,PL_Pl11-34534857_34535618:0.11191):0.00448[0.732],(PL_Pl09-18214700_18215467:0.04873,PL_Pl04-10456278_10457009:0.08011):0.01178[0.883]):0.01146[0.904],(PL_Pl10-17949050_17949817:0.06413,(PL_Pl01-12808050_12808817:0.07353,(PL_Pl01-8937344_8938078:0.08471,(PL_Pl06-15940534_15941051:0.09683,PL_Pl08-20911475_20912242:0.05452):0.00506[0.225]):0.00323[0.743]):0.00054[0.351]):0.00718[0.852]):0.00054[0.582]):0.00410[0.509]):0.00388[0.794],(((PL_Pl08-18401519_18402224:0.13761,PL_Pl05-10866899_10867614:0.09043):0.01356[0.822],((PL_Pl02-18162709_18163451:0.04956,PV_Chr04-10008171_10008821:0.11803):0.00755[0.817],(PL_Pl04-39021056_39021823:0.10113,(PL_Pl06-6404415_6405137:0.06478,((PL_Pl05-20570060_20570827:0.08492,PL_Pl10-30292640_30293369:0.08097):0.00655[0.000],(PV_Chr04-34913357_34914122:0.11349,(PL_Pl06-15569289_15569957:0.08479,PL_Pl06-2442462_2443214:0.08652):0.00528[0.341]):0.00417[0.393]):0.00662[0.818]):0.00384[0.750]):0.00740[0.553]):0.00055[0.284]):0.00372[0.816],(PV_Chr11-33965218_33965979:0.18147,(((PV_Chr03-12498037_12498802:0.08099,PV_Chr07-34413663_34414126:0.08043):0.00979[0.764],((PV_Chr10-22796963_22797692:0.13800,PV_Chr10-19359022_19359762:0.05996):0.02018[0.901],(PV_Chr10-12490628_12491350:0.11450,(PV_Chr11-36623991_36624649:0.05991,PV_Chr01-32784086_32784826:0.07576):0.00491[0.257]):0.00715[0.740]):0.00054[0.032]):0.04394[1.000],(((PV_Chr06-10152575_10153308:0.13879,(PV_Chr04-9087125_9087724:0.12152,PV_scaffold_28-30760_31498:0.04837):0.03364[0.876]):0.03699[0.954],((PL_Pl10-18446433_18447200:0.05422,(PL_Pl05-9901394_9902121:0.08387,PV_Chr01-23935479_23936225:0.12776):0.01396[0.239]):0.01310[0.803],(PL_Pl10-22719428_22720155:0.08371,(PL_Pl06-4479955_4480689:0.10691,((PL_Pl03-16550204_16550937:0.11667,PL_Pl04-34986924_34987688:0.07748):0.02112[0.832],(((PL_Pl10-31455086_31455834:0.07529,PL_Pl10-29870475_29871177:0.07107):0.01820[0.913],(PL_Pl04-38367665_38368426:0.08214,PL_Pl01-16019704_16020471:0.06480):0.00880[0.589]):0.00053[0.309],((PL_Pl04-13785737_13786503:0.08723,((PL_Pl10-11636444_11637126:0.10557,(PL_Pl01-30484369_30485074:0.14932,(PL_Pl10-25988254_25989022:0.05209,(PL_Pl10-27030770_27031447:0.04203,PL_Pl10-26255328_26256096:0.04405):0.00492[0.751]):0.04215[0.976]):0.01267[0.401]):0.00253[0.679],((PL_Pl10-43454423_43455190:0.08656,(PL_Pl08-17484857_17485597:0.07520,PL_Pl10-12939555_12940163:0.03139):0.01137[0.818]):0.01655[0.897],((PL_Pl09-19070491_19071258:0.05497,PL_Pl01-30290533_30291299:0.05777):0.00414[0.477],(PL_Pl06-1303126_1303853:0.08745,PL_Pl06-2300418_2301148:0.08174):0.00261[0.712]):0.01450[0.928]):0.00054[0.923]):0.00768[0.636]):0.00766[0.841],(((PL_Pl05-4664619_4665385:0.08015,PV_Chr11-12134405_12135166:0.11275):0.00618[0.733],((PV_Chr08-22191846_22192599:0.08753,PV_Chr04-13772372_13773094:0.03658):0.00425[0.105],(PV_Chr10-34304860_34305627:0.11506,(PV_Chr05-9374528_9375292:0.08328,PV_Chr08-40483926_40484678:0.08783):0.00109[0.526]):0.01517[0.882]):0.00434[0.704]):0.01207[0.866],(PV_Chr05-19432538_19433300:0.06916,(PV_Chr04-27260566_27261158:0.05774,((PV_Chr02-24038779_24039503:0.08387,PV_Chr02-19254672_19255439:0.04406):0.01406[0.863],((PV_Chr05-6414434_6414999:0.07345,PV_Chr04-14464008_14464472:0.11438):0.01177[0.805],((PV_Chr11-38975920_38976444:0.06647,((PL_Pl03-21420523_21421029:0.12032,(PV_Chr08-33729472_33730230:0.05056,(PV_Chr11-28303364_28304087:0.07926,PV_Chr07-27662830_27663477:0.09368):0.01434[0.268]):0.00485[0.732]):0.00387[0.733],(PV_Chr08-48692978_48693738:0.07453,((PV_Chr01-36486259_36487028:0.12255,PV_Chr07-23226694_23227427:0.04951):0.00879[0.765],(PL_Pl02-16792080_16792832:0.11061,(PL_Pl05-16644278_16645045:0.04731,PL_Pl05-16422346_16423166:0.09233):0.02916[0.937]):0.02951[0.940]):0.00372[0.749]):0.00055[0.008]):0.01752[0.781]):0.00593[0.747],((PV_Chr07-27579762_27580493:0.07359,PV_Chr06-10017278_10018044:0.07672):0.00463[0.716],((PV_Chr10-24112747_24113499:0.09214,PV_Chr07-32443110_32443838:0.07311):0.01238[0.542],(PV_Chr07-20550818_20551522:0.02990,((PV_Chr05-26343385_26344086:0.09925,(PV_Chr11-29364615_29365383:0.06323,PV_Chr07-34871633_34872400:0.05906):0.00400[0.740]):0.00054[0.637],((PV_Chr07-23545301_23546058:0.08227,((PL_Pl11-27578798_27579565:0.03562,(PL_Pl06-13252777_13253544:0.02913,(PL_Pl09-20214746_20215501:0.05973,(PL_Pl04-39300038_39300496:0.05749,(PL_Pl04-32129428_32130036:0.03706,(PL_tig00001878-160708_161211:0.05092,(PL_Pl05-25577830_25578597:0.06038,(PL_Pl06-13991143_13991900:0.06650,PL_Pl10-36865389_36866054:0.07720):0.01430[0.862]):0.00098[0.904]):0.00075[0.000]):0.00107[0.371]):0.00067[1.000]):0.00379[0.740]):0.00054[0.163]):0.01288[0.871],(PL_Pl09-21831058_21831822:0.04177,((PL_Pl04-23346839_23347603:0.03543,PL_Pl04-18799330_18799997:0.07673):0.00112[0.742],((PL_Pl01-14932564_14933277:0.06168,(PL_Pl10-39035352_39036005:0.07099,(PL_Pl10-18886986_18887714:0.04795,PL_Pl02-15577754_15578523:0.05232):0.00679[0.768]):0.00596[0.248]):0.01322[0.901],(PL_Pl05-24588417_24589098:0.04928,(PL_Pl02-30804419_30805184:0.04365,(PL_Pl10-37735310_37736071:0.02719,PL_Pl02-18451151_18451909:0.04840):0.00373[0.667]):0.00054[0.895]):0.00774[0.817]):0.00765[0.826]):0.01096[0.863]):0.01974[0.878]):0.06670[0.999]):0.00053[0.000],(((PV_Chr10-12828139_12828901:0.06843,PV_Chr08-27590128_27590864:0.08303):0.00053[0.972],((PV_Chr03-18220237_18220992:0.08418,PV_Chr11-35518734_35519464:0.05568):0.01683[0.744],(PV_Chr11-19563922_19564689:0.04723,(PV_Chr10-24042760_24043441:0.07045,(PV_Chr07-29044501_29045268:0.07440,PV_Chr03-25212441_25213206:0.04567):0.00542[0.441]):0.01343[0.898]):0.00055[0.963]):0.00298[0.640]):0.00372[0.740],((PV_scaffold_229-2024_2783:0.06759,PV_Chr03-29118779_29119545:0.06652):0.00444[0.415],((PV_Chr03-29411602_29412209:0.07565,PV_Chr11-18853743_18854267:0.03480):0.00579[0.517],(((PV_Chr04-33865008_33865773:0.04526,PV_Chr04-33815383_33816148:0.05099):0.03830[0.986],(PV_Chr04-26481238_26481988:0.06870,PV_Chr11-37334980_37335537:0.06732):0.01160[0.852]):0.00302[0.766],(PV_Chr05-12727953_12728719:0.07670,(PV_Chr08-26423447_26424204:0.08215,(PV_Chr10-15174562_15175322:0.06512,((PV_Chr08-47479211_47479978:0.05533,(PV_Chr11-13709255_13710007:0.06114,(PV_Chr02-13166033_13166779:0.04240,PV_Chr04-23578696_23579406:0.09111):0.00367[0.725]):0.00412[0.749]):0.00388[0.716],((PV_Chr03-27505729_27506484:0.03408,PV_Chr06-8718670_8719422:0.04053):0.00895[0.859],((PV_Chr03-24061859_24062518:0.08387,(PV_Chr01-32185463_32186221:0.05118,PV_Chr08-19993197_19993673:0.06687):0.00571[0.422]):0.01673[0.889],(PV_Chr05-12680352_12681119:0.05114,(PV_Chr08-25535635_25536390:0.05993,(PV_Chr07-13059843_13060595:0.07085,(PV_Chr02-21271210_21271962:0.07391,PV_Chr11-41707551_41708302:0.01648):0.00953[0.864]):0.00805[0.875]):0.00440[0.728]):0.01147[0.899]):0.00051[0.827]):0.00051[0.932]):0.00053[0.886]):0.02834[0.956]):0.00927[0.809]):0.00470[0.743]):0.00377[0.805]):0.00054[0.180]):0.02245[0.985]):0.04242[0.997]):0.00352[0.754]):0.00373[0.760]):0.01056[0.892]):0.00169[0.703]):0.01406[0.916]):0.01936[0.868]):0.01018[0.358]):0.00332[0.683]):0.01731[0.907]):0.03011[0.967]):0.02358[0.960]):0.00053[0.593]):0.00419[0.723]):0.00809[0.765]):0.00665[0.711]):0.01424[0.894]):0.02035[0.901]):0.01965[0.934],(PL_Pl11-13726291_13727018:0.09804,(((PL_Pl11-34415505_34415988:0.07942,PL_Pl03-12028347_12029076:0.09488):0.01117[0.003],(PL_Pl10-23775085_23775566:0.01245,(PL_tig00001941-9817_10298:0.0,PL_Pl10-24921818_24922299:0.0,PL_Pl10-24887050_24887531:0.0):0.00714):0.05914[0.995]):0.00846[0.768],(PL_Pl06-17872350_17873045:0.08314,((PL_Pl06-4409016_4409779:0.05277,(PL_Pl11-25416478_25417205:0.09279,PL_tig00054638-531500_532276:0.08235):0.01238[0.862]):0.00405[0.743],(((PL_Pl08-14490899_14491538:0.10152,PL_Pl01-13864435_13865126:0.09353):0.02120[0.771],(PL_Pl07-28331317_28332086:0.04411,((PL_Pl01-36799435_36800000:0.07777,(PV_Chr09-28872830_28873351:0.11287,PV_Chr11-30845587_30846231:0.04881):0.01136[0.823]):0.00718[0.814],((PL_Pl10-30493645_30494361:0.05112,PL_Pl02-20229086_20229605:0.22899):0.00462[0.723],(PL_Pl09-20615280_20616042:0.04793,(PL_Pl08-39693915_39694681:0.07466,((PL_Pl11-35325972_35326699:0.05218,PL_Pl06-5955985_5956710:0.06822):0.00985[0.788],(PL_Pl08-19779829_19780413:0.06337,(PL_Pl04-36460394_36461128:0.05955,((((PL_Pl08-13681640_13682408:0.04197,PL_Pl05-23391461_23392192:0.09814):0.01016[0.808],(PL_Pl07-17076014_17076781:0.05640,PL_Pl08-13705185_13705934:0.06416):0.00252[0.022]):0.00214[0.666],(PL_Pl01-25263703_25264464:0.04822,(PL_Pl06-12353205_12353972:0.06494,(PL_Pl06-13482647_13483123:0.03897,PL_Pl10-11669419_11670090:0.04617):0.02866[0.863]):0.00053[0.915]):0.00055[0.856]):0.00054[0.752],((PL_Pl04-14001381_14002148:0.02291,PL_Pl01-14148301_14149067:0.06003):0.00859[0.849],((PL_Pl11-23682643_23683410:0.05163,PL_Pl08-15163796_15164528:0.03886):0.00054[0.864],((PL_Pl04-27216121_27216885:0.07412,(PL_Pl09-16057585_16058352:0.04326,PL_Pl04-35547534_35548265:0.02980):0.00352[0.732]):0.00055[0.924],(PL_Pl11-16053667_16054433:0.03604,(PL_Pl11-16616232_16616994:0.03998,PL_Pl07-15469009_15469776:0.04001):0.00054[1.000]):0.00313[0.922]):0.02749[0.998]):0.00385[0.789]):0.00054[0.281]):0.00054[0.773]):0.00054[0.006]):0.00516[0.839]):0.01120[0.877]):0.00306[0.756]):0.00054[0.738]):0.02332[0.981]):0.00725[0.754]):0.00069[0.906]):0.00738[0.804],(((PL_Pl09-28294977_28295705:0.05005,PL_Pl03-10578549_10579187:0.07323):0.00372[0.737],(PL_Pl10-21911593_21912321:0.04624,PL_Pl05-10286527_10287294:0.05866):0.00818[0.837]):0.00768[0.889],(PL_Pl07-17004400_17004985:0.05904,(((PL_Pl11-10873132_10873787:0.03763,(PL_Pl07-16900532_16901124:0.06258,PL_Pl02-17474230_17474772:0.05565):0.01668[0.873]):0.01196[0.773],((PL_Pl09-18793135_18793611:0.03977,PL_Pl05-24529385_24530017:0.04136):0.02168[0.839],(PL_Pl09-23968073_23968733:0.09332,PL_Pl02-19734618_19735136:0.07728):0.00748[0.263]):0.00265[0.765]):0.00055[0.980],((PL_Pl09-26488187_26488915:0.06788,(PL_Pl09-26142251_26143018:0.05901,PL_Pl07-6358385_6359113:0.03876):0.00851[0.730]):0.01222[0.904],(PL_Pl04-40094285_40095052:0.03910,((PL_Pl05-13790043_13790522:0.06266,PL_Pl01-26981312_26982044:0.02564):0.01228[0.343],((PL_Pl08-18497352_18498038:0.07186,(PL_Pl09-19199477_19200243:0.05587,(PL_Pl11-31313617_31314383:0.04773,PL_Pl01-15807498_15808145:0.06505):0.00054[0.992]):0.00366[0.803]):0.00779[0.859],(PL_Pl10-43436987_43437697:0.12184,(((PV_Chr11-28024732_28025495:0.09219,PV_Chr05-18299140_18299869:0.08491):0.00494[0.435],(((PV_Chr03-29185953_29186720:0.04443,PV_Chr05-34233790_34234288:0.09308):0.00770[0.749],((PV_Chr07-32491936_32492678:0.07660,PV_Chr07-37124427_37125193:0.07550):0.00727[0.661],(PV_Chr01-21656172_21656918:0.05609,(PV_Chr10-31244043_31244784:0.02859,PV_Chr03-29758355_29758849:0.07950):0.00781[0.619]):0.00507[0.770]):0.00315[0.751]):0.00386[0.781],((PV_Chr07-14040153_14040887:0.07295,(PV_Chr06-4301955_4302395:0.25955,PV_Chr08-42371309_42372071:0.04719):0.02479[0.752]):0.00643[0.382],((PV_Chr04-6315879_6316643:0.06919,PV_Chr02-23476354_23477121:0.06462):0.00801[0.083],(PV_Chr11-34343205_34343936:0.08372,PV_Chr04-6357155_6357918:0.06490):0.01294[0.836]):0.00055[0.937]):0.00446[0.866]):0.00053[0.904]):0.01154[0.918],(((PV_Chr11-38704055_38704764:0.04597,PV_Chr05-15114308_15115075:0.05180):0.00267[0.739],(PV_Chr11-32375132_32375899:0.05175,PV_Chr11-28225982_28226562:0.05991):0.00996[0.860]):0.00450[0.764],((PV_Chr06-15027388_15028165:0.09711,(PV_Chr02-14211476_14212228:0.06069,(PV_Chr04-37365039_37365805:0.06197,PV_Chr05-11455927_11456694:0.00873):0.01423[0.876]):0.00305[0.735]):0.00055[0.000],((PV_Chr07-26472263_26472977:0.05073,PV_Chr04-12389697_12390426:0.05417):0.00581[0.726],(PV_Chr05-16316488_16317253:0.03676,(PV_Chr11-13550660_13551418:0.03911,((PV_Chr08-15600923_15601690:0.06521,(PV_Chr08-21596160_21596822:0.04710,PV_Chr10-31516943_31517710:0.06536):0.00478[0.750]):0.00305[0.735],((PV_Chr05-24297272_24298039:0.03488,PV_Chr08-22182360_22182960:0.03632):0.00475[0.752],((PV_Chr04-39219272_39220039:0.06818,(PV_Chr11-15765580_15766347:0.04672,(PV_Chr11-33522789_33523532:0.06422,(PV_Chr04-12888653_12889420:0.03488,PV_Chr06-5289924_5290619:0.05586):0.00403[0.914]):0.00055[1.000]):0.00374[0.767]):0.00054[0.248],(PV_Chr01-20289432_20290172:0.03310,((PV_Chr04-37027164_37027827:0.03993,(PV_Chr04-34384611_34385227:0.06663,PV_Chr09-5478728_5479495:0.07034):0.00817[0.781]):0.00530[0.109],((PV_Chr03-28028207_28028974:0.05587,(PV_Chr06-9669094_9669860:0.02360,(PV_Chr02-19762906_19763671:0.05971,PV_Chr04-16806210_16806665:0.03643):0.00511[0.736]):0.00135[0.863]):0.00479[0.656],(PV_Chr08-29929190_29929957:0.04816,((PV_Chr04-35340314_35341060:0.05932,PV_Chr07-33029874_33030641:0.03483):0.00519[0.752],((PV_Chr11-18317138_18317902:0.02742,PV_Chr08-28041910_28042664:0.04463):0.00054[0.838],((PV_Chr01-28494409_28495173:0.02568,PV_Chr07-29128370_29129137:0.06514):0.00626[0.760],(PV_Chr08-30953454_30954207:0.04589,((PV_Chr08-29600181_29600642:0.05608,(PV_Chr02-24160274_24161041:0.02781,PV_Chr07-12109317_12110079:0.04351):0.00355[0.702]):0.00055[1.000],((PV_Chr08-33756257_33757018:0.06203,(PV_Chr09-4044479_4045246:0.04747,PV_Chr08-27567228_27567995:0.01256):0.00368[0.724]):0.00387[0.771],(PV_Chr07-21838082_21838849:0.03135,(((PV_Chr05-23088599_23089366:0.02314,PV_Chr04-17182927_17183682:0.02345):0.01261[0.910],((PV_Chr09-1282539_1283306:0.02406,(PV_Chr11-18908696_18909461:0.02768,PV_Chr07-20013369_20014091:0.03419):0.00902[0.875]):0.00055[0.851],((PV_Chr07-26233728_26234495:0.04021,PV_Chr02-20379019_20379786:0.04436):0.00371[0.753],(PV_Chr10-29858267_29859032:0.01197,PV_Chr01-23262324_23263091:0.04089):0.00381[0.758]):0.00786[0.885]):0.00398[0.874]):0.00054[0.000],((PV_Chr11-48847380_48848017:0.03404,((PV_Chr08-20760924_20761493:0.01649,PV_Chr08-22927095_22927863:0.04228):0.00586[0.705],((PV_Chr04-17354901_17355574:0.02319,PV_Chr10-25564121_25564594:0.02438):0.03392[0.924],(PV_Chr08-39914227_39914833:0.05777,PV_Chr10-10887041_10887532:0.03840):0.02573[0.775]):0.00326[0.750]):0.00396[0.759]):0.00388[0.782],(PV_Chr02-19860790_19861557:0.03591,(PV_Chr11-15547326_15548093:0.03227,(PV_Chr01-34148945_34149712:0.03568,((PV_Chr10-5630965_5631676:0.03914,(PV_Chr02-12124537_12125301:0.03848,PV_Chr10-13673697_13674464:0.03283):0.00385[0.209]):0.00433[0.777],(PV_Chr05-12899548_12900000:0.02007,((PV_Chr02-25509910_25510476:0.08758,((PV_Chr07-29211439_29212182:0.02185,PV_Chr11-19927063_19927783:0.04933):0.00688[0.812],(PV_Chr03-22621411_22622139:0.02114,(PV_Chr08-17269842_17270609:0.05916,PV_Chr03-25989738_25990466:0.03327):0.00546[0.726]):0.00433[0.758]):0.00315[0.997]):0.00074[1.000],((((PV_Chr01-16360199_16360955:0.03296,PV_Chr07-27995843_27996610:0.04780):0.00053[0.849],(PV_Chr05-10437261_10437966:0.03482,PV_Chr01-24947345_24948112:0.02582):0.00961[0.846]):0.00387[0.421],(PV_Chr11-18768144_18768827:0.03656,((PV_Chr05-28057023_28057790:0.03007,(PV_Chr05-16463071_16463838:0.02830,((PV_Chr07-32686951_32687718:0.05208,PV_Chr11-38274195_38274959:0.04382):0.00343[0.725],(PV_Chr02-23734106_23734870:0.06851,PV_Chr08-40963379_40964144:0.05714):0.01178[0.879]):0.00054[0.997]):0.00389[0.410]):0.00055[0.835],(PV_Chr04-37319323_37320051:0.03431,((PV_Chr06-4460246_4461019:0.05409,PV_Chr02-21234885_21235630:0.07388):0.00674[0.795],(PV_Chr04-36387351_36388082:0.06071,(PV_Chr03-21499013_21499778:0.04018,(PV_Chr05-24869627_24870227:0.02540,PV_Chr07-18841593_18842357:0.04244):0.00566[0.750]):0.00258[0.994]):0.00111[1.000]):0.00390[0.787]):0.00055[0.797]):0.00055[0.491]):0.00054[0.460]):0.00391[0.827],(PV_Chr08-16244847_16245614:0.01971,((PV_Chr01-8709934_8710660:0.06453,(PV_Chr01-20368180_20368685:0.05066,PV_Chr09-3374379_3375146:0.03105):0.02593[0.919]):0.00054[0.905],((PV_Chr09-4876754_4877521:0.01976,PV_Chr06-6330029_6330796:0.03605):0.00385[0.729],((PV_Chr01-16582516_16583280:0.04063,(PV_Chr08-39056333_39057076:0.07122,(PV_Chr10-15730857_15731423:0.08421,(PV_Chr05-32174186_32174951:0.02372,(PV_Chr07-28006362_28006973:0.03160,(PV_Chr11-23122081_23122638:0.02714,PV_Chr01-17164942_17165709:0.02673):0.00055[0.906]):0.00055[0.453]):0.00569[0.775]):0.00485[0.741]):0.00993[0.862]):0.00053[0.917],(((PV_Chr03-21644528_21645269:0.03460,PV_Chr04-6404417_6405184:0.04879):0.01468[0.685],((PV_Chr04-35334264_35334954:0.07677,PV_Chr04-13041670_13042437:0.02696):0.00054[0.510],((PV_Chr03-24367625_24368233:0.05075,PV_Chr08-22282050_22282676:0.02580):0.00529[0.762],(PV_Chr11-17913517_17914281:0.06089,(PV_Chr08-39967121_39967875:0.02941,PV_Chr10-5251012_5251548:0.05234):0.00410[0.413]):0.00824[0.835]):0.00055[0.168]):0.00397[0.861]):0.00054[1.000],((PV_Chr10-12122638_12123405:0.03897,(PV_Chr11-17672151_17672603:0.07358,(PV_Chr02-23415868_23416624:0.03377,PV_Chr08-23492256_23493023:0.02706):0.00767[0.321]):0.00053[0.303]):0.00440[0.823],((PV_Chr10-20783283_20783825:0.02788,(PV_Chr07-14500654_14501421:0.02761,(PV_Chr01-28259787_28260552:0.03185,(PV_Chr03-31282647_31283409:0.02102,(PV_Chr11-28829547_28830314:0.04080,PV_Chr08-22073922_22074692:0.05589):0.00406[0.127]):0.01062[0.887]):0.00396[0.761]):0.00252[1.000]):0.00146[1.000],((PV_Chr05-30024886_30025652:0.03525,PV_Chr11-15594243_15594983:0.02075):0.00425[0.785],(PV_Chr06-14072401_14073168:0.04837,(((PV_Chr08-44824728_44825456:0.03369,PV_Chr03-12698994_12699757:0.03249):0.01336[0.867],(PV_Chr11-34658939_34659679:0.06116,(PV_Chr03-19111033_19111518:0.13895,PV_Chr02-13021291_13021845:0.05304):0.02323[0.197]):0.00054[0.826]):0.00723[0.812],((PV_Chr04-35312012_35312778:0.04304,PV_Chr02-13070094_13070840:0.04110):0.00055[0.797],(PV_Chr01-16184809_16185576:0.05641,((PV_Chr10-11721926_11722684:0.06491,(PV_Chr10-17981176_17981664:0.03233,PV_Chr06-8534749_8535516:0.07332):0.00055[0.373]):0.00492[0.794],((PV_Chr08-23341860_23342458:0.02578,PV_Chr02-24768463_24769100:0.04975):0.00055[0.879],((PV_Chr10-6405246_6405860:0.03496,PV_Chr01-37438475_37439233:0.04018):0.00055[0.966],((PV_Chr02-7987168_7987896:0.02895,PV_Chr01-28694335_28695093:0.06272):0.00421[0.731],((PV_Chr04-33617861_33618466:0.05209,((PV_Chr02-30359557_30360317:0.04070,PV_Chr06-9502697_9503464:0.03216):0.00360[0.745],((PV_Chr03-29164293_29165084:0.05223,(PV_Chr02-28999699_29000466:0.06643,PV_Chr01-21124341_21125107:0.03658):0.00341[0.735]):0.00054[1.000],((PV_Chr08-42736174_42736941:0.02023,PV_Chr02-8125407_8126150:0.05544):0.00505[0.742],(PV_Chr08-16048612_16049362:0.02041,PV_Chr07-34555891_34556616:0.02955):0.00526[0.749]):0.00055[0.837]):0.00054[0.000]):0.00319[1.000]):0.00074[0.013],(PV_Chr07-33422574_33423182:0.04051,(PV_Chr07-14608617_14609108:0.01285,(PV_Chr08-33791758_33792525:0.03186,(((PV_Chr02-10920090_10920856:0.03184,(PV_Chr06-13738499_13739266:0.03981,PV_Chr05-31029227_31029985:0.03979):0.00431[0.729]):0.00054[0.857],((PV_Chr01-35006512_35007183:0.05201,(PV_Chr05-32756486_32757079:0.03151,((PV_Chr06-14975533_14976300:0.02121,PV_Chr01-10206572_10207186:0.03099):0.01048[0.870],(PV_Chr11-13867508_13868008:0.05206,(PV_Chr09-1188944_1189417:0.05574,(PV_Chr04-21679267_21680034:0.01578,PV_Chr01-29881897_29882664:0.03193):0.01704[0.939]):0.00054[0.691]):0.01043[0.871]):0.00054[0.041]):0.00055[0.128]):0.00709[0.839],((PV_Chr04-24553534_24554292:0.04470,(PV_Chr05-30063569_30064300:0.05598,(PV_Chr08-23219553_23220320:0.01693,PV_Chr03-10563764_10564531:0.05118):0.00475[0.869]):0.00054[0.769]):0.00054[0.826],((PV_Chr07-33114708_33115475:0.01158,PV_Chr10-14475526_14476293:0.06275):0.00409[0.757],(PV_Chr07-39663386_39664153:0.03866,PV_Chr11-28231725_28232492:0.00773):0.00422[0.642]):0.00054[0.657]):0.00053[0.000]):0.00055[0.000]):0.00054[0.000],(PV_Chr01-16490555_16491322:0.03956,((PV_Chr02-10510932_10511663:0.05609,PV_Chr08-30722877_30723644:0.02364):0.00054[0.618],((PV_Chr05-10153030_10153797:0.01980,(PV_Chr02-8663878_8664616:0.02925,PV_Chr04-12397745_12398200:0.01095):0.00979[0.771]):0.00387[0.444],(PV_Chr08-24453267_24454034:0.03163,(PV_Chr11-27389816_27390583:0.02901,(PV_Chr10-4822047_4822814:0.03564,(PV_Chr02-21561605_21562369:0.01962,(((PV_Chr07-13443802_13444569:0.02799,(PV_Chr10-9187227_9187994:0.03154,(PV_Chr07-27304436_27305203:0.01568,(PV_Chr11-27529171_27529938:0.03939,(PV_Chr11-18169890_18170561:0.03282,PV_Chr02-12712438_12713205:0.03849):0.00566[0.601]):0.00054[0.833]):0.00389[0.850]):0.00054[0.062]):0.00055[0.375],((PV_Chr01-21017462_21018229:0.02797,(PV_Chr08-42416164_42416908:0.02096,PV_Chr02-17645389_17646154:0.02023):0.00757[0.863]):0.00755[0.865],(PV_Chr06-5641687_5642382:0.01806,(PV_Chr04-6565767_6566471:0.04035,(PV_Chr11-40355885_40356603:0.01726,(PV_Chr01-31907316_31908083:0.02783,PV_Chr06-3127089_3127760:0.02353):0.00099[1.000]):0.00167[0.000]):0.00060[0.187]):0.00057[1.000]):0.00055[0.943]):0.00054[0.000],(PV_Chr08-10518891_10519407:0.03616,((((PV_Chr08-21977219_21977954:0.02137,PV_Chr01-18274195_18274962:0.02356):0.00054[0.839],(PV_Chr01-11837084_11837824:0.03565,PV_Chr04-36010480_36011247:0.01490):0.00477[0.759]):0.00055[0.120],((PV_Chr07-32100818_32101585:0.03162,PV_Chr08-10702587_10703354:0.02371):0.00054[0.891],(PV_Chr01-8434206_8434973:0.01965,(PV_Chr07-29152103_29152849:0.02134,(PV_Chr11-16701860_16702627:0.01534,PV_Chr03-13550873_13551359:0.01888):0.00054[0.891]):0.00393[0.818]):0.00055[0.825]):0.00055[0.000]):0.00055[0.193],((PV_Chr07-27765380_27766143:0.05289,((PV_Chr03-7592962_7593716:0.03226,PV_Chr03-22458838_22459605:0.01478):0.00485[0.771],(PV_Chr04-28020194_28020931:0.02944,PV_Chr07-23995593_23996357:0.02769):0.00053[0.847]):0.00054[0.592]):0.00386[0.463],(((PV_Chr07-16981397_16982059:0.02361,(PV_Chr02-31904356_31905123:0.00785,PV_Chr03-18031309_18032056:0.01207):0.00054[0.072]):0.00391[0.825],((PV_Chr01-32888246_32888803:0.03266,PV_Chr08-41349037_41349804:0.01199):0.01193[0.795],((PV_Chr02-19568929_19569695:0.03266,(PV_Chr07-18751192_18751959:0.02394,PV_Chr06-5092778_5093545:0.01199):0.00391[0.744]):0.00369[0.728],(PV_Chr03-15819843_15820601:0.01970,(PV_Chr10-11369292_11370059:0.01182,(PV_Chr01-18696154_18696919:0.02385,(((PV_Chr11-41523084_41523797:0.01380,(PV_Chr05-9126972_9127739:0.04380,(PV_Chr10-5995729_5996496:0.01182,PV_Chr04-34104102_34104869:0.01176):0.00055[0.336]):0.00756[0.914]):0.00054[0.872],(PV_Chr07-25358576_25359343:0.02368,(PV_Chr02-20719466_20719939:0.04134,((PV_Chr04-17884180_17884851:0.01701,PV_Chr11-40089393_40090115:0.02610):0.00150[0.618],(PV_Chr04-27715829_27716593:0.04355,(PV_Chr08-39858461_39859186:0.11713,PV_Chr10-32236209_32236880:0.01363):0.00722[0.757]):0.00135[0.911]):0.00598[0.201]):0.00077[0.994]):0.00053[0.843]):0.00054[0.164],(((PV_Chr02-35909059_35909591:0.02481,PV_Chr07-12883332_12884123:0.02462):0.00960[0.562],(PV_Chr06-1312922_1313440:0.00055,(PV_Chr01-6188305_6189074:0.02401,(PV_Chr01-26676658_26677425:0.02739,PV_Chr07-25002189_25002956:0.00792):0.00451[0.738]):0.00081[0.996]):0.00289[1.000]):0.00054[0.634],((PV_Chr07-21542512_21543108:0.03146,PV_Chr11-34085776_34086543:0.02741):0.00408[0.766],((PV_Chr11-32555375_32555839:0.06416,PV_Chr03-12037089_12037742:0.03164):0.00054[0.590],(PV_Chr03-11644036_11644632:0.03171,PV_Chr05-19900285_19901052:0.02768):0.00054[0.729]):0.00055[0.916]):0.00391[0.454]):0.00054[0.766]):0.00055[0.000]):0.00054[0.218]):0.00055[0.321]):0.00054[0.000]):0.00055[0.019]):0.00055[0.021]):0.00055[0.950],(((PL_Pl03-21655364_21656131:0.02373,(PL_Pl08-24793611_24794378:0.01978,(PL_Pl04-35560879_35561646:0.02352,(PL_Pl11-30978179_30978730:0.03722,PL_Pl08-36857053_36857820:0.00852):0.01791[0.734]):0.00054[0.874]):0.00055[0.186]):0.00410[0.818],(((PL_Pl09-20277464_20277955:0.04277,PL_Pl09-28092478_28093229:0.01348):0.00728[0.752],((PL_Pl08-33195335_33196077:0.03352,PL_Pl07-28605911_28606600:0.02801):0.00054[0.567],(PL_Pl05-11883751_11884518:0.01281,PL_Pl01-7379360_7380127:0.02313):0.00455[0.768]):0.00391[0.709]):0.00054[0.794],((PL_Pl04-39876101_39876868:0.00787,PL_Pl08-41866931_41867698:0.00785):0.00055[0.260],((PL_Pl04-12287531_12288298:0.01573,PL_Pl06-13871424_13872191:0.00779):0.00392[0.776],((PL_Pl04-31651015_31651782:0.00792,(PL_Pl03-19702031_19702798:0.02367,PL_Pl01-21367800_21368567:0.00055):0.00392[0.378]):0.00054[0.749],((PL_Pl08-42252229_42252996:0.03594,PL_Pl04-23131009_23131776:0.03962):0.00054[0.802],(PL_Pl07-15871681_15872448:0.02355,PL_Pl04-23822530_23823246:0.03012):0.00055[0.950]):0.00393[0.927]):0.00055[0.000]):0.00054[0.000]):0.00054[0.952]):0.00358[0.788]):0.00383[0.765],((PL_tig00054676-28797_29529:0.04716,PL_tig00054677-22398_23165:0.00055):0.02283[0.968],(PL_Pl10-38896697_38897305:0.02559,(PL_Pl10-16720786_16721553:0.00410,(((PL_Pl10-9531267_9532010:0.00415,(PL_Pl01-8050523_8051266:0.02084,PL_Pl01-17862641_17863213:0.01102):0.00054[0.862]):0.00055[1.000],((PL_Pl05-11786597_11787364:0.00055,(PL_Pl04-21862059_21862802:0.00415,(PL_Pl06-7922911_7923654:0.00414,((PL_tig00054647-41610_42352:0.00417,PL_Pl05-17359364_17360107:0.00414):0.00055[0.297],(PL_Pl02-10547_11290:0.00055,(PL_Pl08-40188830_40189573:0.00416,PL_Pl11-24221287_24222030:0.00055):0.00055[0.000]):0.00055[0.000]):0.00055[0.000]):0.00055[0.000]):0.00054[0.986]):0.00389[0.909],((PL_Pl10-12554287_12555054:0.00055,(PL_Pl07-22826857_22827579:0.00505,PL_Pl07-19475742_19476509:0.00761):0.00053[0.900]):0.00055[0.767],((PL_Pl04-14232489_14233232:0.00055,PL_Pl07-11973995_11974762:0.00055):0.00391[0.916],((PL_Pl11-33486846_33487589:0.0,PL_Pl11-33105370_33106113:0.0,PL_Pl07-26841485_26842228:0.0,PL_Pl06-14660966_14661709:0.0,PL_Pl06-1777172_1777915:0.0,PL_Pl04-25439231_25439974:0.0):0.00055,(PL_Pl05-10002693_10003440:0.00055,((PL_Pl07-24017940_24018668:0.00055,(PL_Pl07-24817835_24818578:0.00830,PL_Pl07-15087983_15088726:0.00416):0.00055[0.000]):0.00411[0.918],(PL_Pl04-31526726_31527469:0.00414,(PL_Pl10-27063477_27064220:0.00412,PL_Pl03-36565355_36566104:0.01492):0.00055[0.141]):0.00055[0.434]):0.00055[0.079]):0.00055[0.000]):0.00055[0.924]):0.00055[0.000]):0.00054[0.279]):0.00381[0.882]):0.00388[0.445],((PL_Pl11-31208203_31208970:0.02389,(PL_Pl02-20132594_20133304:0.00503,(PL_Pl05-11730780_11731388:0.01012,(PL_Pl02-20601042_20601572:0.02939,(PL_Pl03-14599359_14599823:0.00698,(PL_tig00001909A-363582_364349:0.01184,PL_tig00000209-612094_612858:0.01181):0.00072[0.881]):0.00137[0.191]):0.00056[0.040]):0.00071[0.000]):0.00060[1.000]):0.00055[0.379],(((PL_Pl11-39156106_39156873:0.01276,PL_Pl08-34245549_34246316:0.01578):0.00054[0.858],(PL_Pl06-4527857_4528624:0.00390,PL_Pl02-29173848_29174615:0.00787):0.00055[0.024]):0.00055[0.000],((((PL_Pl01-18114077_18114844:0.01982,(PL_Pl11-17576427_17577056:0.02628,PL_Pl06-26498074_26498841:0.00608):0.00181[1.000]):0.00054[0.915],(PL_Pl09-20471655_20472422:0.00055,((PL_Pl04-36294612_36295379:0.03150,PL_Pl06-5815356_5816072:0.00948):0.00269[0.775],(PL_Pl07-21233371_21234138:0.00393,(PL_tig00001909B-122105_122872:0.00390,PL_Pl09-29874782_29875549:0.00397):0.00055[0.000]):0.00055[0.000]):0.00055[0.000]):0.00055[0.000]):0.00054[0.000],(((PL_Pl02-7134414_7135181:0.00777,PL_Pl07-34395949_34396716:0.00780):0.00055[0.084],(PL_Pl01-26820829_26821596:0.01184,PL_tig00001964-43939_44706:0.00394):0.00392[0.790]):0.00055[0.350],((PL_Pl05-10468380_10469147:0.01185,PL_Pl01-30767910_30768677:0.01996):0.00055[0.161],(PL_Pl04-25104845_25105612:0.00390,(PL_tig00000234-216846_217613:0.00336,PL_Pl06-17748756_17749364:0.00508):0.00061[0.000]):0.00055[0.000]):0.00055[0.000]):0.00055[0.000]):0.00055[0.000],((PL_Pl07-32442639_32443406:0.01983,(PL_Pl08-38540991_38541748:0.01188,PL_Pl10-43253581_43254348:0.00054):0.00393[0.875]):0.00055[0.379],((PL_Pl04-40341650_40342417:0.00393,(PL_Pl01-15585882_15586649:0.02370,(PL_Pl09-24344418_24345185:0.00055,(PL_Pl05-11811633_11812399:0.01193,PL_Pl01-27897318_27898085:0.01576):0.00054[0.170]):0.00054[0.537]):0.00388[0.847]):0.00054[1.000],(((PL_Pl04-36711369_36712136:0.01183,(PL_Pl11-13209146_13209913:0.01983,(PL_Pl06-833123_833889:0.01611,PL_Pl08-33234407_33235174:0.01200):0.00054[0.137]):0.00394[0.422]):0.00054[0.446],((PL_Pl02-12655423_12656190:0.00382,(PL_Pl01-10246103_10246870:0.00055,(PL_Pl11-35779455_35780222:0.01583,PL_Pl10-24216477_24217244:0.00055):0.00391[0.831]):0.00374[0.918]):0.00054[1.000],(PL_Pl04-39383403_39384170:0.00398,((PL_Pl01-16219654_16220421:0.01186,(PL_Pl11-15918485_15919243:0.03075,(PL_tig00000596-132044_132577:0.01705,(PL_Pl02-20309166_20309894:0.01272,(PL_Pl10-33786282_33787049:0.00391,PL_Pl08-44112208_44112975:0.00055):0.00053[0.000]):0.00253[0.955]):0.00071[0.009]):0.00073[0.923]):0.00055[0.398],((PL_Pl08-28269930_28270697:0.00748,(PL_Pl11-15695310_15695873:0.01628,(PL_tig00001882-1110999_1111630:0.04253,PL_tig00001888-146292_146768:0.00055):0.00054[0.932]):0.00748[0.838]):0.00055[1.000],((PL_tig00000346-53271_54038:0.01979,PL_Pl08-13690195_13690961:0.01186):0.00390[0.774],(PL_Pl04-24492477_24493244:0.00394,(PL_Pl03-18863363_18864130:0.01190,(PL_Pl11-36870261_36871028:0.00801,PL_Pl01-19426727_19427493:0.01590):0.00053[0.000]):0.00391[0.825]):0.00055[0.000]):0.00055[0.000]):0.00055[0.000]):0.00055[0.727]):0.00055[0.000]):0.00055[0.000]):0.00054[0.000],(((PL_Pl05-22900756_22901523:0.01176,(PL_Pl02-30902780_30903547:0.00391,PL_tig00002038-653036_653803:0.00391):0.00055[0.273]):0.00379[0.927],(PL_Pl01-24765245_24766012:0.00322,(PL_Pl02-23679524_23680291:0.00055,(PL_Pl04-25955533_25956300:0.01185,PL_Pl06-12572223_12572990:0.01977):0.00055[0.107]):0.00350[0.927]):0.00103[1.000]):0.00054[0.980],((PL_Pl05-11687042_11687809:0.01980,(PL_tig00000642-39630_40397:0.00393,(PL_Pl08-31182255_31183022:0.02372,(PL_Pl08-38641178_38641945:0.01586,PL_Pl10-38928774_38929541:0.00786):0.00055[0.000]):0.00392[0.834]):0.00051[0.000]):0.00394[0.745],(((PL_Pl08-19477933_19478700:0.00400,PL_Pl11-34067383_34068150:0.01585):0.00054[0.000],(PL_Pl09-30500935_30501702:0.01197,(PL_Pl08-747324_748091:0.00055,(PL_Pl11-12735780_12736547:0.01196,PL_Pl10-32577054_32577821:0.01190):0.00387[0.757]):0.00345[0.918]):0.00055[0.930]):0.00391[0.459],(PL_Pl08-40192791_40193558:0.01188,((PL_Pl10-38839609_38840376:0.00394,PL_Pl01-18386883_18387650:0.01187):0.00055[0.481],((PL_Pl11-33958863_33959630:0.00055,PL_Pl06-13687700_13688467:0.00788):0.00055[0.000],(PL_tig00001882-1782446_1783213:0.0,PL_Pl07-20357050_20357817:0.0,PL_Pl07-16263479_16264246:0.0):0.00055):0.00055[0.994]):0.00053[0.213]):0.00388[0.838]):0.00054[0.477]):0.00055[0.655]):0.00055[0.000]):0.00055[0.000]):0.00055[0.000]):0.00055[0.000]):0.00055[0.000]):0.00055[0.951]):0.00053[0.999]):0.00386[0.808]):0.00800[0.869]):0.00797[0.474]):0.00398[0.750]):0.01155[0.955]):0.00388[0.782]):0.00390[0.763]):0.00310[1.000]):0.00080[0.000]):0.00386[0.831]):0.00053[0.409]):0.00747[0.889]):0.00383[0.393]):0.00054[0.872]):0.00054[0.810]):0.00387[0.757]):0.00054[0.308]):0.00395[0.800]):0.00085[0.997]):0.00291[1.000]):0.00054[0.180]):0.00388[0.800]):0.00393[0.811]):0.00384[0.798]):0.00405[0.799]):0.00406[0.764]):0.00374[0.780]):0.00386[0.778]):0.00055[0.656]):0.00390[0.802]):0.00390[0.798]):0.00054[0.059]):0.00054[0.479]):0.00055[0.000]):0.00054[0.183]):0.00054[0.518]):0.00053[0.388]):0.00397[0.835]):0.00055[0.318]):0.00111[0.284]):0.00255[0.818]):0.00050[1.000]):0.00054[0.126]):0.00055[0.000]):0.00054[0.000]):0.00055[0.200]):0.02015[0.977]):0.00053[0.381]):0.00398[0.863]):0.00054[0.101]):0.00398[0.722]):0.00054[0.008]):0.00055[0.724]):0.00397[0.752]):0.00462[0.793]):0.01083[0.871]):0.00053[0.616]):0.00438[0.761]):0.00398[0.769]):0.00398[0.772]):0.00055[0.837]):0.01216[0.892]):0.00339[0.740]):0.00400[0.797]):0.00407[0.778]):0.01212[0.925]):0.00856[0.862]):0.00409[0.186]):0.01195[0.936]):0.00055[0.248]):0.00403[0.815]):0.00054[0.425]):0.00553[0.780]):0.01113[0.880]):0.00053[0.702]):0.00843[0.893]):0.00359[0.754]):0.00426[0.330]):0.00055[0.875]):0.01233[0.893]):0.00423[0.757]):0.00474[0.753]):0.00423[0.746]):0.00055[0.036]):0.00499[0.724]):0.00466[0.797]):0.01103[0.881]):0.00054[0.831]):0.00833[0.915]):0.00054[0.889]):0.00391[0.183]):0.00054[0.741]):0.01915[0.922]):0.01004[0.799]):0.01007[0.622]):0.00412[0.182]):0.02898[0.939]):0.01588[0.162]):0.07748[0.754]):0.11065[0.974]):0.10587[0.905]):0.45977[1.000]):0.13434[0.988]):0.04531[0.101]):0.07546[0.901]):0.09285[0.949]):0.06000[0.715]):0.05262[0.285]):0.07249[0.226]):0.09920[0.421]):0.07215[0.683]):0.03382[0.091]):0.20489[0.898]):0.45042[0.952]):0.22506[0.847],(((RT_Ulysses_RLG_OSVALDO:0.63510,RT_Circe_chimeric_NA:0.92174):0.20658[0.450],(RT_Tor2_RLG_NA:0.89024,(((Phygy.Ty3-RT__REXdb_ID5435_RLG_Phygy:0.00150,(Phygy.Ty3-RT__REXdb_ID5438_RLG_Phygy:0.01588,(Phygy.Ty3-RT__REXdb_ID5434_RLG_Phygy:0.00055,(Phygy.Ty3-RT__REXdb_ID5436_RLG_Phygy:0.01056,Phygy.Ty3-RT__REXdb_ID5437_RLG_Phygy:0.01586):0.00055[0.901]):0.00055[0.145]):0.01980[0.240]):1.19840[1.000],((RT_CRM_RLG_CRM:0.05505,(RT_Cereba_RLG_CRM:0.23723,(CRM.Ty3-RT__REXdb_ID11325_RLG_CRM:0.01849,(CRM.Ty3-RT__REXdb_ID11328_RLG_CRM:0.01224,(CRM.Ty3-RT__REXdb_ID11327_RLG_CRM:0.0,CRM.Ty3-RT__REXdb_ID11326_RLG_CRM:0.0,CRM.Ty3-RT__REXdb_ID11324_RLG_CRM:0.0):0.00055):0.00054[0.000]):0.01252[0.751]):0.01300[0.677]):0.11264[0.981],(RT_Beetle1_RLG_CRM:0.19458,(((((PV_Chr08-54395350_54395949:0.17964,PL_Pl05-14896024_14896539:0.19386):0.09441[0.972],(PL_Pl05-5536467_5536936:0.23366,(PV_Chr11-34781817_34782464:0.06530,PL_Pl11-38252883_38253467:0.12045):0.09038[0.984]):0.04259[0.893]):0.06160[0.956],((PL_Pl09-29945211_29945882:0.23845,(PL_Pl08-19953221_19953880:0.18280,PL_Pl07-27509520_27510175:0.15090):0.02514[0.507]):0.01081[0.726],((PL_Pl08-38579365_38580039:0.15323,PV_Chr11-25464466_25465133:0.09862):0.00053[0.085],(PV_scaffold_172-4323_4982:0.08622,((PV_Chr05-16619646_16620319:0.13271,PL_Pl04-20451696_20452370:0.10473):0.00451[0.662],(PV_Chr05-8924053_8924718:0.08892,(PV_Chr08-43253040_43253691:0.08263,PL_Pl10-43233000_43233674:0.05966):0.01027[0.283]):0.00054[0.790]):0.01681[0.913]):0.00055[0.546]):0.02279[0.892]):0.02374[0.667]):0.05954[0.947],(PV_Chr04-7255795_7256301:0.44291,((PV_Chr08-28650282_28650944:0.16094,(PV_Chr11-29016904_29017550:0.17211,(PL_Pl02-17389529_17390181:0.29444,PL_Pl09-24933138_24933639:0.18651):0.04917[0.910]):0.01552[0.759]):0.00804[0.752],(PL_Pl05-30702691_30703330:0.15123,((PL_Pl11-20098136_20098758:0.20504,PV_Chr01-20374587_20375223:0.17406):0.02079[0.804],(((PL_Pl08-43229984_43230646:0.14514,(PL_Pl04-11485098_11485721:0.11449,(PV_Chr01-20678563_20679234:0.09233,PL_Pl01-16450182_16450853:0.09600):0.08934[0.995]):0.01547[0.823]):0.00054[0.895],((PL_Pl07-31859964_31860595:0.11731,PV_Chr02-19054346_19054910:0.17321):0.03544[0.889],((PL_Pl05-10941440_10941952:0.16986,PV_Chr02-13204110_13204625:0.08279):0.02910[0.838],((PL_tig00001998A-837320_837988:0.13804,(PV_Chr08-44213640_44214236:0.14269,PL_Pl08-43944121_43944799:0.11307):0.04043[0.938]):0.01729[0.868],((PV_Chr11-42093449_42094113:0.11880,PV_Chr01-39401388_39401993:0.11455):0.02205[0.896],(PL_Pl09-25706751_25707417:0.14607,PV_Chr11-12483165_12483837:0.22148):0.01325[0.809]):0.01192[0.849]):0.00242[0.980]):0.00203[0.882]):0.00055[0.998]):0.00498[0.778],(PL_Pl04-27961217_27961882:0.06267,(PL_tig00001908-100958_101625:0.15337,((PL_Pl10-15517904_15518578:0.08522,(PL_Pl09-26785079_26785701:0.09965,(PL_Pl10-34641245_34641864:0.10287,PL_Pl10-31504860_31505534:0.06807):0.01077[0.355]):0.00055[0.921]):0.00893[0.810],((PL_Pl03-19415394_19416068:0.11731,(PL_Pl05-11268010_11268381:0.16211,PV_Chr08-22840896_22841363:0.13425):0.00055[0.258]):0.02359[0.913],(((PV_Chr05-20322018_20322673:0.11124,PV_Chr11-29037088_29037766:0.08233):0.01278[0.862],((PV_Chr01-11754885_11755496:0.09227,(PL_Pl05-24986326_24986979:0.07566,PV_Chr07-20559644_20560258:0.10998):0.02000[0.776]):0.00271[0.583],((PV_Chr05-20603083_20603718:0.13073,(PV_Chr02-19217623_19218290:0.07873,PL_Pl05-24193755_24194429:0.08324):0.00483[0.315]):0.00788[0.780],(PL_Pl02-18084072_18084744:0.07596,(PV_Chr08-22559921_22560490:0.07923,(PL_Pl07-17720931_17721494:0.15140,PL_Pl06-12492023_12492670:0.09609):0.01424[0.738]):0.00141[0.488]):0.00882[0.803]):0.00099[0.745]):0.00055[1.000]):0.00486[0.705],(((PL_Pl07-13329217_13329878:0.06071,(PV_Chr08-10069085_10069751:0.06729,PL_Pl02-24847959_24848632:0.09838):0.00988[0.789]):0.00832[0.324],(PL_Pl06-2599390_2599893:0.08785,(PL_Pl10-21934291_21934962:0.06457,PV_Chr10-22442212_22442886:0.08759):0.01420[0.423]):0.00218[0.715]):0.00321[0.701],(((PV_Chr05-12117102_12117679:0.16521,PL_Pl06-11099866_11100534:0.08625):0.00674[0.745],(PL_Pl07-18056398_18056958:0.07871,PV_Chr06-11169090_11169765:0.09804):0.00788[0.746]):0.00471[0.732],(PL_Pl04-24481557_24482230:0.08771,((((PV_Chr08-25466656_25467331:0.02713,(PL_Pl06-11795893_11796567:0.05064,(PV_Chr01-16861991_16862665:0.09509,PL_Pl09-25097440_25098113:0.07203):0.00906[0.452]):0.00436[0.745]):0.00888[0.405],(((PL_Pl11-15281302_15281900:0.08181,PL_Pl03-13171187_13171860:0.07011):0.00474[0.738],(PL_Pl02-31697465_31698141:0.07384,(PV_Chr03-14895592_14896259:0.06835,PL_Pl10-14031357_14031974:0.05909):0.02754[0.829]):0.00054[0.955]):0.00450[0.682],(PL_Pl04-39958265_39958879:0.05635,(PL_Pl08-45183076_45183750:0.03664,(PV_Chr01-35268744_35269259:0.03033,(PL_Pl04-21482425_21482928:0.04412,(PV_Chr01-34375478_34376151:0.07805,PL_Pl10-19275227_19275772:0.05598):0.00747[0.744]):0.00078[0.405]):0.00203[1.000]):0.00453[0.784]):0.00055[0.797]):0.00427[0.764]):0.00054[0.583],((PV_Chr11-34180860_34181453:0.03643,(PL_Pl11-27888953_27889624:0.06068,(PL_Pl09-25596162_25596832:0.06702,PL_Pl03-15097630_15098217:0.06705):0.00510[0.733]):0.00815[0.822]):0.00439[0.761],(((PL_Pl10-3474841_3475410:0.02152,PL_Pl10-3369033_3369602:0.00533):0.03253[0.983],(PL_Pl04-21424041_21424715:0.04965,(PL_Pl08-25318557_25319204:0.05073,(PV_Chr02-19965655_19966266:0.18113,((PL_tig00001882-201295_201831:0.07452,PV_Chr07-31756000_31756499:0.04324):0.01524[0.244],(PV_Chr01-32023308_32023778:0.07516,PL_Pl10-11633151_11633648:0.11034):0.00054[0.375]):0.00530[0.510]):0.00754[0.715]):0.00861[0.597]):0.00053[0.437]):0.00053[0.732],(PV_Chr08-18829343_18830017:0.06302,((PV_Chr04-12249114_12249767:0.02834,(PL_Pl05-24318084_24318758:0.05980,PL_Pl10-29897909_29898581:0.01147):0.01097[0.845]):0.00055[0.743],(PL_tig00000094-118151_118820:0.06986,((PV_Chr08-29574302_29574873:0.13073,((PV_Chr08-23967683_23968352:0.01395,PL_Pl10-41982431_41983102:0.06147):0.00899[0.865],(PL_Pl04-39627855_39628507:0.08181,(PL_Pl08-37976946_37977620:0.04248,PV_Chr10-18318878_18319369:0.01195):0.00055[0.993]):0.00461[0.841]):0.00383[0.906]):0.00070[1.000],(((PL_Pl08-35838771_35839448:0.06024,((PL_Pl10-35692580_35693246:0.02321,(PL_Pl11-29509570_29510244:0.07319,(PL_Pl05-19669676_19670320:0.04227,PL_Pl11-15374609_15375283:0.04199):0.00448[0.609]):0.00478[0.787]):0.00421[0.686],((PL_Pl08-27965922_27966596:0.02319,(PL_Pl07-24003687_24004359:0.01793,PL_Pl02-20692133_20692788:0.00588):0.00054[0.294]):0.00053[0.774],(PL_Pl11-29687225_29687899:0.04155,(PL_Pl06-6772220_6772882:0.06887,(PL_Pl08-29483498_29484071:0.04810,((PL_Pl03-13878752_13879261:0.05016,(PL_Pl05-13766723_13767397:0.06483,PL_Pl04-29390770_29391452:0.04224):0.00469[0.732]):0.00486[0.439],((PL_Pl10-33569770_33570444:0.07314,(PL_Pl05-20474769_20475443:0.06417,PL_tig00002038-1508697_1509371:0.03903):0.00341[0.619]):0.00794[0.806],(PL_tig00001882-196289_196963:0.05535,(PL_Pl04-28321807_28322481:0.03072,(PL_Pl10-31449612_31450286:0.05043,PL_Pl08-40275030_40275704:0.02340):0.00432[0.916]):0.00055[1.000]):0.00449[0.790]):0.00054[1.000]):0.00073[0.650]):0.00072[0.023]):0.00288[1.000]):0.00054[0.497]):0.00055[0.063]):0.00055[0.309]):0.01821[0.972],((PL_Pl02-20450521_20451175:0.02820,(PL_Pl08-16512448_16513122:0.01809,PL_Pl04-29182125_29182800:0.07330):0.00535[0.414]):0.00506[0.797],(PL_tig00000209-841845_842517:0.06069,(PL_Pl11-14718931_14719605:0.02719,((PL_Pl06-3576112_3576786:0.02248,PL_Pl08-20873542_20874215:0.01356):0.00054[0.164],(PL_Pl01-40181924_40182598:0.02712,((PL_Pl10-25324840_25325333:0.02398,(PL_Pl02-19078411_19079085:0.01815,((PL_tig00001885-94081_94605:0.01137,PL_Pl11-28977539_28978212:0.00160):0.00286[1.000],(PL_tig00000767-21826_22500:0.00055,(PL_Pl01-15134152_15134826:0.00904,PL_Pl10-33215688_33216362:0.00447):0.00055[0.000]):0.00055[0.239]):0.00055[0.503]):0.00898[0.916]):0.00055[0.000],(PL_Pl11-16319322_16319996:0.01348,((PL_Pl05-22199156_22199767:0.02716,PL_Pl06-5045056_5045730:0.02266):0.00055[0.158],(PL_Pl11-18680505_18681179:0.01120,(PL_Pl01-25405442_25406116:0.01809,(PL_Pl01-13741032_13741706:0.02272,PL_Pl10-28311743_28312366:0.01973):0.00443[0.712]):0.00088[1.000]):0.00360[1.000]):0.00055[0.112]):0.00897[0.933]):0.00447[0.824]):0.00054[0.300]):0.00053[0.697]):0.00447[0.802]):0.00450[0.765]):0.00391[0.779]):0.00525[0.804],((PL_Pl04-12984834_12985507:0.00452,(PL_Pl03-35280172_35280825:0.00934,(PL_tig00002021-1623885_1624559:0.00447,(PL_Pl01-27522785_27523459:0.00444,(PL_Pl04-24310932_24311606:0.00895,(((PV_Chr11-18102729_18103403:0.02709,PL_Pl10-27495743_27496417:0.02240):0.00447[0.248],(PL_tig00002038-1589212_1589757:0.12852,(PL_Pl02-26764869_26765554:0.01200,PL_Pl08-23056227_23056703:0.00054):0.01107[0.810]):0.02030[0.831]):0.00055[0.899],((PL_Pl10-1817666_1818340:0.02705,PL_Pl06-1897218_1897787:0.01037):0.00053[0.941],((PL_Pl01-24284875_24285549:0.0,PL_Pl01-20541559_20542233:0.0):0.00055,(PL_Pl11-36155664_36156338:0.00896,(PL_tig00000209-1169187_1169861:0.01806,((PL_Pl10-15102104_15102778:0.12544,(PV_Chr07-27074256_27074930:0.05554,(PL_Pl07-29484052_29484719:0.05480,(PL_Pl09-21493671_21494178:0.05978,PV_Chr03-14926952_14927625:0.07453):0.00054[0.673]):0.01371[0.927]):0.00495[0.763]):0.00443[0.782],((PL_Pl10-32092187_32092858:0.01809,PL_tig00000209-972481_973155:0.01329):0.00055[0.873],((PL_tig00000209-200090_200764:0.02210,PL_Pl02-27031540_27032214:0.01077):0.00316[0.795],((PL_tig00001882-916418_917092:0.02744,((PL_tig00001909B-736914_737588:0.00891,PL_Pl04-26579421_26580095:0.02258):0.00055[0.944],(((PL_Pl04-24336962_24337636:0.01807,PL_Pl05-24117662_24118336:0.00446):0.00055[0.485],(PL_Pl10-32206966_32207640:0.00444,PL_Pl01-23211085_23211759:0.02289):0.00055[0.192]):0.00055[0.000],((PL_Pl07-21456291_21456953:0.03166,PL_Pl04-30838190_30838861:0.00055):0.00054[0.859],((PL_Pl11-12383364_12384038:0.01343,PL_tig00054638-91392_92066:0.01805):0.00055[0.074],((PL_Pl11-19361868_19362514:0.00903,(PL_Pl06-2971834_2972510:0.01354,PL_Pl04-28773931_28774605:0.00458):0.00055[1.000]):0.00409[0.926],((PL_Pl01-21012459_21013133:0.02249,(PL_Pl01-7897314_7897988:0.00054,(PL_Pl07-19449496_19450173:0.02276,PL_Pl08-41730377_41731050:0.02238):0.00055[1.000]):0.00447[0.836]):0.00055[0.000],(PL_Pl02-28354932_28355607:0.00055,((PL_Pl11-42402361_42403035:0.00895,PL_Pl01-16861221_16861895:0.01797):0.00055[0.264],(PL_Pl06-3355606_3356280:0.01352,PL_Pl04-13975999_13976673:0.00055):0.00055[0.000]):0.00055[0.000]):0.00055[0.000]):0.00447[0.857]):0.00055[0.425]):0.00055[0.000]):0.00055[0.000]):0.00054[0.000]):0.00440[0.760]):0.01358[0.920],(PL_Pl08-20887108_20887779:0.00444,((PL_Pl07-18728561_18729235:0.04122,PL_Pl08-24871300_24871973:0.00055):0.00055[0.803],((PL_tig00002021-1575157_1575831:0.00448,PL_Pl02-19192677_19193351:0.00450):0.00448[0.785],(PL_Pl04-26469750_26470424:0.00448,(PL_Pl08-22329637_22330311:0.00447,(PL_Pl04-34545160_34545834:0.00448,(PL_Pl11-28025941_28026615:0.00442,(PL_Pl10-9094420_9095094:0.00446,(PL_Pl02-24578798_24579472:0.00448,(PL_Pl02-25876134_25876808:0.00446,(PL_tig00000611-24253_24927:0.00896,(PL_Pl08-22122401_22123075:0.00449,(PL_Pl02-21140632_21141306:0.01343,((PL_Pl11-26635796_26636470:0.01793,PL_Pl02-27882668_27883340:0.00899):0.00055[0.885],((PL_Pl04-31551743_31552414:0.00054,PL_Pl02-16018775_16019449:0.00876):0.00438[0.920],((PL_Pl10-27685248_27685922:0.0,PL_Pl04-39748174_39748848:0.0,PL_Pl04-13111564_13112238:0.0,PL_Pl02-24599347_24600000:0.0,PL_Pl02-24106983_24107657:0.0,PL_Pl01-23222147_23222821:0.0):0.00055,((PL_Pl06-14890382_14891056:0.00055,(PL_Pl05-16230032_16230688:0.04546,PL_tig00054681-18978_19655:0.02330):0.00054[0.573]):0.00055[0.920],((PL_Pl10-29049016_29049690:0.00913,PL_Pl08-22900794_22901468:0.00054):0.00448[0.451],(PL_Pl10-12365964_12366638:0.00451,(PL_tig00002021-679669_680343:0.01350,PL_Pl03-16820000_16820673:0.00054):0.00447[0.712]):0.00055[0.697]):0.00441[0.772]):0.00055[0.144]):0.00055[0.575]):0.00055[0.664]):0.00055[0.000]):0.00055[0.000]):0.00055[0.000]):0.00055[0.000]):0.00055[0.139]):0.00055[0.531]):0.00055[0.117]):0.00055[0.040]):0.00055[0.000]):0.00055[0.000]):0.00055[0.575]):0.00054[0.550]):0.00055[0.650]):0.00055[0.000]):0.00055[0.499]):0.00053[0.000]):0.00053[0.925]):0.00054[1.000]):0.00428[0.929]):0.00055[0.403]):0.00055[0.668]):0.00055[0.000]):0.00055[0.627]):0.00055[0.000]):0.00055[0.000]):0.00055[0.169]):0.00055[0.022]):0.00467[0.863],(((PL_Pl11-29313944_29314516:0.05196,((PL_Pl09-27199519_27200190:0.12497,PL_Pl11-16459426_16459874:0.08512):0.00054[0.198],((PL_Pl01-20198163_20198702:0.07639,PL_Pl07-28079268_28079747:0.10336):0.02638[0.890],(PV_Chr06-2779112_2779663:0.04417,(PV_Chr03-19068531_19069205:0.20132,PL_Pl10-14997454_14998129:0.08422):0.02007[0.819]):0.01088[0.080]):0.00737[0.764]):0.00053[0.660]):0.00379[0.680],(PL_Pl04-30043852_30044517:0.07977,((PL_Pl10-37066606_37067249:0.07366,PL_Pl07-27112010_27112642:0.07447):0.02408[0.401],(PL_Pl06-6819036_6819706:0.06471,((PV_Chr05-4771124_4771636:0.13175,PL_Pl02-20196935_20197453:0.06020):0.01115[0.726],(PL_Pl08-19624675_19625322:0.08615,PL_Pl05-14018011_14018685:0.04209):0.02102[0.866]):0.00053[0.755]):0.00665[0.846]):0.00054[0.705]):0.00054[1.000]):0.00477[0.914],((PV_Chr11-22982928_22983602:0.08910,PL_Pl02-12663879_12664538:0.06265):0.02847[0.947],((PV_Chr08-24573317_24573931:0.07553,((PV_Chr11-20340687_20341337:0.08920,PL_Pl08-27376015_27376539:0.05421):0.00055[0.122],(PV_Chr09-5322983_5323624:0.11408,(PV_Chr01-22413629_22414299:0.02708,((PV_Chr10-19025696_19026323:0.02972,PV_Chr05-21162885_21163556:0.03988):0.00958[0.779],(PV_Chr04-15125095_15125651:0.06717,PV_Chr08-30619295_30619966:0.05971):0.00536[0.321]):0.00658[0.784]):0.00483[0.733]):0.02013[0.891]):0.00768[0.791]):0.00054[0.960],(PL_Pl11-16499240_16499824:0.09492,((PL_Pl11-27501501_27502169:0.03228,(PL_Pl04-24466773_24467336:0.01699,PL_Pl04-25578809_25579369:0.03450):0.04722[0.967]):0.02032[0.931],(PV_Chr11-18760960_18761634:0.07054,((PL_Pl08-20990660_20991306:0.04404,(PV_Chr02-24939993_24940649:0.04259,PL_Pl05-26032393_26033066:0.04652):0.00404[0.753]):0.00450[0.785],((PV_Chr02-18956299_18956973:0.09892,PL_Pl10-30261759_30262283:0.04420):0.00709[0.738],((PL_Pl09-20596658_20597314:0.03617,(PV_Chr10-15517180_15517836:0.05992,PV_Chr07-31223362_31223895:0.06826):0.01176[0.840]):0.00679[0.764],(((PV_Chr11-13652048_13652721:0.04605,(PV_Chr02-19622736_19623410:0.05075,(PV_Chr08-28719544_28720218:0.04679,PV_Chr02-21729947_21730621:0.04149):0.00867[0.409]):0.00055[0.864]):0.00451[0.757],((PV_Chr01-26296835_26297498:0.02934,PV_Chr05-24693088_24693761:0.04199):0.00055[0.291],(PV_Chr02-21409158_21409831:0.01824,(PV_Chr01-26538546_26539051:0.04475,PV_Chr02-21048412_21049085:0.02256):0.00054[0.549]):0.00451[0.843]):0.00054[1.000]):0.00443[0.759],((PV_Chr01-31287428_31288102:0.05091,(PV_Chr01-36051827_36052491:0.04255,PL_Pl06-9244868_9245542:0.03181):0.00054[0.040]):0.00445[0.818],(PV_Chr06-7023605_7024273:0.00449,((PV_Chr05-23533686_23534353:0.04601,(PV_Chr05-20315811_20316272:0.03187,(PV_Chr10-32588436_32589109:0.03223,PV_Chr08-25130274_25130948:0.04208):0.00384[0.866]):0.00055[1.000]):0.00055[0.692],(PL_Pl07-15724686_15725360:0.04160,((PV_Chr11-17029495_17030157:0.10684,(PV_Chr09-28537309_28537974:0.05961,(PV_Chr08-47193855_47194502:0.10210,PV_Chr11-20823484_20824130:0.04611):0.00746[0.430]):0.01340[0.774]):0.00343[0.733],((PV_Chr04-24323963_24324635:0.07502,PV_Chr10-20163616_20164289:0.04678):0.00896[0.708],(((PV_Chr01-24698523_24699196:0.05592,PV_Chr09-27952332_27953006:0.06135):0.00352[0.735],((PV_Chr05-25959812_25960486:0.05120,PV_Chr03-17170763_17171263:0.10039):0.01634[0.768],(PV_Chr04-19634263_19634937:0.05094,(PV_Chr10-25379142_25379795:0.05393,PV_Chr10-17950904_17951558:0.03990):0.00325[0.745]):0.00053[0.364]):0.00054[0.140]):0.00054[0.916],(PV_Chr04-18574517_18575187:0.05208,(PV_Chr08-32646442_32647054:0.01830,(((PV_Chr05-22380992_22381623:0.06330,PV_Chr07-12917233_12917859:0.01974):0.00055[1.000],(PV_Chr04-25467069_25467743:0.01806,(PV_Chr01-27826069_27826743:0.01829,PV_Chr05-17989026_17989688:0.03276):0.00433[0.748]):0.00054[0.761]):0.00055[0.852],(PV_Chr04-38320889_38321563:0.02756,((PV_Chr08-29956873_29957547:0.03698,PV_Chr11-14425116_14425790:0.02751):0.00055[0.879],(PV_Chr11-30182092_30182766:0.04603,(PV_Chr08-18803475_18804133:0.03897,(PV_Chr04-25926101_25926760:0.03797,PV_Chr10-14953139_14953812:0.00453):0.00449[0.752]):0.00453[0.779]):0.00055[0.794]):0.00053[0.329]):0.00449[0.814]):0.00053[0.742]):0.00899[0.434]):0.00907[0.873]):0.00054[0.635]):0.00909[0.882]):0.00054[0.570]):0.00054[0.187]):0.00055[0.000]):0.00055[0.196]):0.00054[0.000]):0.01538[0.943]):0.00469[0.745]):0.00502[0.792]):0.00259[0.931]):0.00281[0.948]):0.00707[0.665]):0.00756[0.763]):0.00055[0.947]):0.00973[0.852]):0.00053[0.165]):0.00054[0.609]):0.00054[0.076]):0.00054[0.317]):0.00053[0.197]):0.00054[0.490]):0.00054[0.221]):0.00055[0.000]):0.00055[0.348]):0.00150[0.696],(((PV_Chr10-20494111_20494608:0.08127,(PV_Chr05-26446461_26447135:0.07259,(PV_Chr02-25073344_25074019:0.06465,PV_scaffold_131-5097_5618:0.04692):0.00055[0.062]):0.00518[0.806]):0.00054[0.026],((PV_Chr08-30830693_30831319:0.06520,PV_Chr01-13318874_13319539:0.05587):0.00524[0.751],((PV_Chr01-37560139_37560816:0.00446,PV_Chr01-37451822_37452499:0.00452):0.06536[1.000],(PV_Chr03-14583956_14584627:0.04638,(PV_Chr07-18893855_18894521:0.05642,PV_Chr10-24361318_24361912:0.03530):0.00198[0.745]):0.00479[0.797]):0.00055[0.222]):0.00445[0.810]):0.01678[0.795],(((PV_Chr03-20070037_20070705:0.08228,PV_Chr07-38203990_38204649:0.04685):0.00418[0.723],((PV_Chr05-24417774_24418428:0.04892,(PV_Chr02-24519547_24520185:0.02284,PV_Chr03-26017730_26018377:0.05069):0.00055[0.591]):0.00054[0.398],(PV_Chr02-25479809_25480480:0.03211,((PV_Chr01-17259236_17259898:0.01370,(PV_Chr07-28471844_28472518:0.02281,PV_Chr04-18654874_18655542:0.01393):0.00433[0.757]):0.00053[1.000],((PV_Chr11-19136098_19136768:0.05592,(PV_Chr07-24862620_24863222:0.04220,PV_Chr02-8485464_8486138:0.00902):0.00445[0.775]):0.00053[1.000],(PV_Chr04-19482501_19482969:0.05837,(PV_Chr09-3700990_3701664:0.01352,(PV_Chr04-17852338_17852918:0.02312,(PV_Chr03-13397062_13397736:0.02262,(PV_Chr10-19567850_19568524:0.01803,(PV_Chr11-34154509_34154967:0.03199,PV_Chr03-17992197_17992871:0.04565):0.00055[1.000]):0.00453[0.768]):0.00895[0.846]):0.00054[0.780]):0.00078[1.000]):0.00358[1.000]):0.00897[0.755]):0.00427[0.768]):0.00054[0.994]):0.00526[0.816]):0.01334[0.748],(PV_Chr11-15992886_15993524:0.01368,((PV_Chr01-12169167_12169789:0.07618,(PV_Chr10-25043907_25044554:0.05102,PV_Chr07-24154733_24155408:0.06361):0.00848[0.006]):0.00918[0.750],((PV_Chr10-9797239_9797913:0.01346,(PV_Chr04-19762648_19763273:0.04114,(PV_Chr01-19398791_19399464:0.03668,((PV_Chr11-17743260_17743934:0.00880,PV_Chr08-32110913_32111589:0.02268):0.00054[0.351],(PV_Chr08-20854932_20855396:0.00055,PV_Chr05-24321199_24321874:0.01406):0.01312[0.860]):0.00053[0.910]):0.00903[0.889]):0.00440[0.746]):0.00453[0.806],((PV_Chr09-30201049_30201707:0.02810,(PV_Chr07-20049053_20049715:0.01383,(PL_Pl06-10048110_10048766:0.12897,(PV_Chr04-12685114_12685566:0.01490,PV_Chr03-17486150_17486824:0.00055):0.00928[0.105]):0.00830[0.758]):0.00054[1.000]):0.00421[0.920],(PV_Chr07-25202820_25203482:0.01382,((PV_Chr01-12775396_12776065:0.01828,PV_Chr07-18057821_18058495:0.00448):0.00449[0.778],(PV_Chr02-7491753_7492427:0.01370,(PV_Chr09-4638404_4639078:0.01814,((PV_Chr10-25414543_25415217:0.03168,(PV_Chr07-38849895_38850561:0.01827,PV_Chr06-1440776_1441450:0.00454):0.00448[0.756]):0.00451[0.769],((PV_Chr07-18532536_18533209:0.00910,(PV_Chr07-12952288_12952956:0.02301,(PV_Chr09-4511181_4511765:0.00542,((PL_Pl05-33069255_33069912:0.02371,PV_Chr01-11285832_11286495:0.03298):0.00420[0.741],(PL_Pl10-31466381_31467055:0.00902,((PL_Pl01-20591771_20592445:0.01335,PL_Pl09-14687542_14688216:0.01338):0.00054[0.859],(PL_Pl03-14015446_14016120:0.01359,(PL_tig00001998A-1249922_1250580:0.02319,((PL_tig00001882-312780_313454:0.00890,(PL_Pl05-25109618_25110293:0.01365,(PL_tig00001896-40116_40790:0.00054,(PL_tig00001990-38120_38680:0.02249,PL_Pl10-26917077_26917751:0.00682):0.00669[0.787]):0.00449[0.457]):0.00054[0.918]):0.00439[0.678],((PL_Pl02-26818219_26818893:0.01802,(PL_Pl10-31855248_31855921:0.00443,PL_Pl09-11630998_11631672:0.03257):0.00426[0.927]):0.00054[0.996],(PL_Pl10-28459948_28460622:0.00901,(PL_tig00001909B-1207045_1207713:0.01806,(PL_tig00001946-4671_5347:0.00911,(PL_Pl05-17162663_17163338:0.00055,(PL_Pl05-22856548_22857222:0.00055,(PL_Pl01-16236065_16236739:0.00902,(PL_Pl09-23657165_23657839:0.01358,(PL_Pl10-36013222_36013896:0.02284,(PL_Pl06-4089547_4090221:0.01814,(PL_tig00000715-7805_8479:0.00055,(PL_Pl06-11305051_11305725:0.00452,(PL_Pl05-22775481_22776155:0.00055,(PL_Pl08-26525815_26526430:0.01132,PL_Pl04-25475241_25475915:0.01357):0.00053[0.901]):0.00055[0.278]):0.00055[0.000]):0.00055[0.444]):0.00055[1.000]):0.00459[0.932]):0.00054[0.000]):0.00055[0.000]):0.00055[0.000]):0.00055[0.353]):0.00055[0.000]):0.00055[0.000]):0.00055[0.428]):0.00054[0.000]):0.00055[0.102]):0.00500[0.851]):0.00055[0.081]):0.00055[0.000]):0.00500[0.840]):0.00053[0.053]):0.00499[0.812]):0.00080[1.000]):0.00420[1.000],(PV_Chr07-16490214_16490862:0.03359,((PV_Chr05-21235355_21236029:0.01356,((PL_Pl05-21207729_21208411:0.00055,(((PL_tig00001896-56534_57208:0.00451,PL_Pl06-9307438_9308112:0.00449):0.00055[0.000],(PL_tig00001990-400891_401565:0.0,PL_Pl08-22879749_22880423:0.0,PL_Pl02-25069975_25070649:0.0):0.00055):0.00055[0.000],((PL_Pl05-17258463_17259137:0.00448,(PL_tig00054655-5480_6094:0.00055,PL_tig00054654-5462_6136:0.00055):0.00907[0.953]):0.00055[0.260],(PL_Pl05-17481395_17482069:0.01361,(PL_tig00002052-563424_564098:0.01348,PL_Pl10-34681018_34681575:0.00562):0.00055[0.029]):0.00055[0.145]):0.00055[0.000]):0.00055[0.776]):0.00054[0.054],(PV_Chr11-20303450_20304196:0.05213,((PL_Pl08-18920589_18921263:0.00434,(PL_Pl07-19783214_19783888:0.00903,PL_Pl01-24155846_24156520:0.00055):0.00437[0.916]):0.00054[1.000],((PL_tig00000234-236959_237635:0.00455,PL_Pl05-13227224_13227898:0.00448):0.00055[0.234],((PL_Pl11-30715514_30716188:0.00452,((PL_Pl10-35128369_35129043:0.00450,(PL_Pl05-23880040_23880714:0.00451,(PL_Pl02-25519729_25520403:0.00055,PL_tig00000209-621960_622634:0.00450):0.00451[0.857]):0.00055[0.126]):0.00055[0.000],(PL_tig00001968-5069_5741:0.00455,(PL_Pl10-19561554_19562227:0.00055,((PL_tig00000711-15837_16430:0.00453,PL_Pl08-25466400_25467062:0.00915):0.00055[0.000],((PL_Pl08-25414763_25415437:0.0,PL_Pl05-17278873_17279547:0.0):0.00055,(PL_Pl06-18867621_18868295:0.00450,PL_Pl09-32749376_32750050:0.00455):0.00055[0.000]):0.00055[0.000]):0.00055[0.000]):0.00055[0.000]):0.00055[0.000]):0.00055[0.000]):0.00055[0.000],((((PL_tig00001972-134237_134911:0.00906,PL_tig00002021-635801_636475:0.00452):0.00055[0.871],(PL_Pl07-21356983_21357657:0.00451,(PL_tig00002052-162299_162973:0.01361,PL_Pl01-19490300_19490974:0.00451):0.00055[0.891]):0.00055[0.457]):0.00055[0.000],((PL_Pl04-30382553_30383227:0.00904,PL_Pl02-22802748_22803422:0.00907):0.00055[0.430],(PL_tig00001896-154308_154982:0.00453,(PL_Pl07-27995609_27996283:0.00448,PL_tig00002038-1038969_1039643:0.00451):0.00055[0.070]):0.00055[0.000]):0.00055[0.000]):0.00055[0.000],(PL_Pl02-26067771_26068444:0.00055,(((PL_tig00002012-188584_189257:0.00055,PL_Pl11-14680100_14680774:0.00205):0.00245[1.000],((PL_Pl08-34658312_34658986:0.00450,(PL_Pl06-10306673_10307347:0.00898,PL_Pl05-22935320_22935994:0.00905):0.00448[0.776]):0.00055[0.332],(((PL_Pl07-26673770_26674444:0.00905,PL_Pl11-29772289_29772963:0.00055):0.00451[0.831],(PL_Pl04-30331259_30331933:0.01341,(PL_Pl07-25869362_25870033:0.00905,(PL_Pl05-18851463_18852137:0.01819,PL_tig00000633-52597_53271:0.00452):0.00055[0.000]):0.00054[1.000]):0.00427[0.919]):0.00055[0.000],((PL_Pl04-18487251_18487886:0.00055,(PL_tig00054647-18614_19288:0.01356,(PL_tig00002021-1072280_1072953:0.00450,PL_Pl11-25112307_25112980:0.00054):0.00450[0.412]):0.00053[0.602]):0.00055[0.000],((PL_Pl01-11670979_11671653:0.00655,PL_Pl04-23979991_23980584:0.01016):0.00247[0.038],(PL_Pl04-31003681_31004355:0.00053,(PL_Pl03-13618926_13619576:0.03082,(PL_Pl08-27231372_27231917:0.00461,PL_tig00000577-294032_294424:0.00055):0.00072[0.000]):0.01231[0.620]):0.00429[0.782]):0.00055[0.231]):0.00055[0.000]):0.00055[0.000]):0.00055[0.000]):0.00055[0.000],(PL_tig00002043-4698_5372:0.0,PL_tig00002005-6868_7542:0.0,PL_tig00001882-1164190_1164864:0.0,PL_tig00000581-73368_74042:0.0,PL_tig00000397-11840_12514:0.0,PL_tig00000256-9949_10623:0.0,PL_tig00000209-1073796_1074470:0.0,PL_tig00000209-880905_881579:0.0,PL_tig00000077-4702_5376:0.0,PL_Pl11-29586560_29587234:0.0,PL_Pl11-23144025_23144699:0.0,PL_Pl10-31105870_31106544:0.0,PL_Pl10-30962977_30963651:0.0,PL_Pl10-26872616_26873290:0.0,PL_Pl08-38876645_38877319:0.0,PL_Pl08-29307492_29308166:0.0,PL_Pl08-24189768_24190442:0.0,PL_Pl08-23180551_23181225:0.0,PL_Pl08-21746804_21747478:0.0,PL_Pl07-43396187_43396861:0.0,PL_Pl07-21168542_21169216:0.0,PL_Pl07-20978265_20978939:0.0,PL_Pl07-20405050_20405724:0.0,PL_Pl07-8837999_8838673:0.0,PL_Pl06-14646728_14647402:0.0,PL_Pl06-10399909_10400583:0.0,PL_Pl06-10276432_10277106:0.0,PL_Pl06-10029880_10030554:0.0,PL_Pl06-7636027_7636701:0.0,PL_Pl06-5293965_5294639:0.0,PL_Pl05-24116498_24117172:0.0,PL_Pl05-23411713_23412387:0.0,PL_Pl04-28690791_28691465:0.0,PL_Pl04-26044592_26045266:0.0,PL_Pl04-24860001_24860675:0.0,PL_Pl03-17948143_17948817:0.0,PL_Pl03-15702614_15703288:0.0,PL_Pl03-14341845_14342519:0.0,PL_Pl03-13123103_13123777:0.0,PL_Pl02-27406279_27406953:0.0,PL_Pl02-26126357_26127031:0.0,PL_Pl02-23711753_23712427:0.0,PL_Pl02-22862456_22863130:0.0,PL_Pl01-21042489_21043163:0.0):0.00055):0.00055[0.000]):0.00055[0.000]):0.00055[0.000]):0.00055[0.647]):0.00053[0.000]):0.00055[0.880]):0.00451[0.427]):0.01317[0.925]):0.00055[0.884],((PV_scaffold_64-8513_9182:0.04229,PV_Chr03-20628163_20628837:0.03259):0.00053[0.778],(PV_Chr01-18963123_18963797:0.03201,(PV_Chr10-30610732_30611406:0.00898,((PV_Chr07-16066957_16067592:0.00495,(PV_Chr11-24437737_24438342:0.00502,PV_Chr04-19175552_19176226:0.01289):0.00053[0.000]):0.00053[0.410],((PV_Chr05-16266007_16266681:0.00055,PV_Chr02-5657414_5658089:0.00454):0.00452[0.841],(PV_Chr03-16910796_16911471:0.01364,((PV_Chr07-19692830_19693505:0.00910,(PV_Chr06-2392335_2392988:0.02291,PV_Chr04-31062859_31063496:0.01922):0.00053[1.000]):0.00448[0.819],((PV_Chr04-15620024_15620560:0.02373,(PL_tig00000825-13268_13792:0.03088,(PV_Chr05-22166767_22167440:0.04278,PV_Chr05-19868562_19869041:0.00055):0.00771[0.780]):0.00054[0.553]):0.00055[0.908],((PV_Chr11-15759022_15759594:0.00545,((PV_Chr05-24969827_24970470:0.00935,(PV_Chr11-16424768_16425430:0.01384,PV_Chr04-18538932_18539599:0.00919):0.00452[0.776]):0.00055[0.896],(PV_Chr02-5960884_5961558:0.00055,(PV_Chr05-20925431_20926105:0.02258,PV_Chr07-25768185_25768835:0.00468):0.00055[0.864]):0.00055[0.000]):0.00055[0.000]):0.00452[0.821],((PV_Chr05-24942278_24942814:0.01208,(PV_Chr08-30103066_30103713:0.04310,(PL_tig00000346-216626_217129:0.02370,PV_Chr05-22152915_22153589:0.03138):0.01108[0.758]):0.00468[0.731]):0.00497[0.733],(((PV_Chr01-17129599_17130273:0.02739,(PV_Chr03-22795741_22796415:0.03190,PV_Chr07-20304430_20305105:0.02743):0.00055[0.000]):0.00448[0.826],(PV_Chr08-23382454_23383128:0.00055,((PV_Chr01-8049860_8050534:0.01860,(PV_Chr01-3701989_3702663:0.00882,PV_Chr04-21139366_21140040:0.05603):0.00055[0.884]):0.00054[0.000],(PV_Chr01-20441979_20442653:0.02704,(PV_Chr08-29848069_29848738:0.02281,PV_Chr07-19647157_19647738:0.03725):0.00523[0.742]):0.00054[0.212]):0.00055[0.000]):0.00055[0.368]):0.00450[0.839],(PV_Chr04-20069667_20070184:0.00612,(((PV_Chr05-22870180_22870853:0.03197,PV_Chr07-19498826_19499499:0.02778):0.00054[0.532],(PV_Chr01-15522484_15523158:0.01351,(PV_Chr03-19213000_19213674:0.02251,(PV_Chr07-25293139_25293810:0.20788,PV_Chr10-30896161_30896835:0.02568):0.00055[0.956]):0.00521[0.811]):0.00054[0.081]):0.00054[0.100],(((PL_Pl08-28884648_28885318:0.01530,PL_tig00001990-226855_227313:0.02488):0.00806[0.770],(PL_Pl04-11841397_11842070:0.03689,(PL_Pl04-22865984_22866481:0.00637,(PL_Pl01-21052170_21052622:0.04684,PL_tig00000234-122157_122621:0.00676):0.01342[0.778]):0.00054[0.548]):0.00054[0.082]):0.00888[0.925],(((PL_Pl11-31176231_31176905:0.00812,PL_Pl04-14274967_14275484:0.01887):0.00077[0.951],(PL_Pl02-25601759_25602433:0.02264,((PL_Pl10-36540754_36541428:0.00373,PL_Pl06-3968740_3969358:0.00055):0.00075[1.000],(PL_Pl04-13293689_13294363:0.01799,((PL_Pl04-27634483_27635157:0.01364,PL_Pl02-24135639_24136298:0.02305):0.00054[0.789],(PL_Pl11-30843483_30844154:0.02724,(PL_Pl02-19134542_19135177:0.00055,(PL_Pl05-23716156_23716830:0.00055,(PL_Pl02-19867586_19868260:0.00899,(PL_Pl02-24530216_24530894:0.02260,(PL_Pl06-10349173_10349847:0.01350,(PL_Pl04-10331278_10331952:0.01359,(PL_Pl08-23516192_23516861:0.00455,((PL_Pl11-29670485_29670959:0.01584,PL_tig00001909B-714232_714873:0.01893):0.00054[1.000],(PL_Pl11-15640388_15641062:0.00902,(PL_Pl05-13762920_13763594:0.02740,PL_Pl01-14398176_14398862:0.01453):0.00054[0.917]):0.00054[0.130]):0.00055[0.202]):0.00054[0.192]):0.00489[0.431]):0.00055[0.115]):0.00055[0.292]):0.00055[0.301]):0.00055[0.448]):0.00054[0.000]):0.00053[0.000]):0.00055[0.468]):0.00053[0.000]):0.00054[0.386]):0.00054[0.920]):0.01482[0.947],(PL_Pl04-26907586_26908259:0.04666,((PL_Pl10-23105294_23105968:0.03146,PL_Pl02-22404808_22405469:0.01939):0.00882[0.397],(PV_Chr02-8005584_8006069:0.01305,((PL_Pl11-25397939_25398484:0.01750,PL_Pl02-18363585_18364259:0.01813):0.00891[0.764],((PL_tig00001896-265328_265996:0.02269,PL_Pl06-4795658_4796331:0.00878):0.00053[0.931],(((PL_Pl05-6042072_6042746:0.02271,(PL_Pl04-27657304_27657978:0.02274,(PL_Pl07-20307864_20308502:0.02814,(PL_Pl10-28204434_28205107:0.02298,(PL_Pl06-6919286_6919896:0.01371,PL_Pl03-20317886_20318560:0.01365):0.00444[0.761]):0.00054[0.000]):0.00053[1.000]):0.00412[0.919]):0.00054[0.998],((PL_Pl06-4362940_4363614:0.01363,(PL_Pl01-27863624_27864298:0.02723,PL_Pl02-18977956_18978630:0.01857):0.00055[0.799]):0.00055[0.000],(PL_Pl08-40417407_40418081:0.02735,(PL_Pl04-30013978_30014653:0.03718,(PL_Pl11-39551024_39551698:0.01357,(PL_Pl10-35521031_35521704:0.01356,PL_Pl08-34040000_34040675:0.01367):0.00447[0.777]):0.00078[1.000]):0.00370[1.000]):0.00054[0.804]):0.00055[0.000]):0.00054[0.000],(PL_Pl06-6190063_6190737:0.02722,(PL_Pl04-25242497_25243168:0.01365,((PL_Pl11-31045479_31046150:0.01815,(PL_Pl10-3395818_3396492:0.05551,PL_Pl11-37204010_37204684:0.00448):0.00452[0.358]):0.00054[0.874],((PL_Pl10-30778624_30779295:0.02694,(PL_Pl05-16431612_16432115:0.03585,PL_Pl04-11300722_11301375:0.01021):0.00908[0.771]):0.00055[0.812],((PL_tig00000311-22586_23255:0.05265,PL_tig00000346-227972_228645:0.02304):0.00435[0.744],((PL_Pl05-10366202_10366876:0.01896,PL_Pl02-15767640_15768314:0.00883):0.00054[0.940],(PL_Pl02-19978197_19978868:0.01818,(PL_Pl11-14710320_14710994:0.02270,PL_tig00001882-437449_438122:0.03704):0.00054[0.873]):0.00450[0.837]):0.00055[0.000]):0.00055[0.000]):0.00055[0.000]):0.00054[0.041]):0.00448[0.909]):0.00055[0.191]):0.00055[0.000]):0.00055[0.764]):0.00148[0.971]):0.00253[0.050]):0.00054[1.000]):0.00451[0.769]):0.01485[0.934]):0.00053[0.918]):0.00413[0.848]):0.00065[0.050]):0.00054[0.748]):0.00475[0.842]):0.00055[0.050]):0.00054[0.000]):0.00055[0.000]):0.00054[0.112]):0.00054[0.482]):0.00054[1.000]):0.00455[0.929]):0.00053[0.898]):0.00055[0.399]):0.00055[0.000]):0.00478[0.833]):0.00525[0.701]):0.00055[0.142]):0.00055[0.000]):0.00055[0.216]):0.00055[0.000]):0.00054[0.420]):0.00054[0.000]):0.00507[0.764]):0.00551[0.806]):0.00850[0.775]):0.03583[0.977]):0.00583[0.365]):0.00915[0.773]):0.00790[0.790]):0.00055[0.710]):0.00055[0.652]):0.00577[0.816]):0.00054[0.493]):0.00055[0.720]):0.00576[0.762]):0.00653[0.774]):0.00683[0.479]):0.01905[0.710]):0.00733[0.348]):0.07333[0.959]):0.01330[0.739]):0.11131[0.996],(((PL_Pl07-24966739_24967399:0.07247,(PL_Pl06-2945604_2946278:0.04199,(PL_Pl06-20173461_20174135:0.04686,(PL_Pl10-13297171_13297845:0.08101,PL_Pl03-21189534_21190205:0.05057):0.01549[0.872]):0.00054[0.803]):0.01313[0.888]):0.00521[0.809],((PV_Chr05-38945522_38946019:0.03997,(PV_Chr07-11681234_11681908:0.03903,(PV_Chr11-12721205_12721879:0.04199,PV_Chr09-37094837_37095511:0.03952):0.00433[0.757]):0.00440[0.734]):0.00460[0.736],(PV_Chr07-35038853_35039524:0.09183,((PV_Chr06-2226443_2226952:0.06068,(PV_Chr02-24639210_24639731:0.07028,((PV_Chr08-42032544_42033131:0.08392,(PV_Chr07-34574097_34574705:0.03910,PV_Chr06-12425457_12426066:0.07705):0.04257[0.949]):0.00709[0.725],((PV_Chr04-7476365_7476935:0.09320,(PV_Chr10-18512785_18513369:0.03778,PV_Chr03-12897464_12898051:0.04394):0.01559[0.862]):0.00965[0.538],((PV_Chr05-27719832_27720419:0.04242,PV_Chr01-30169073_30169662:0.04341):0.00055[0.741],(PV_Chr10-9416732_9417235:0.02565,(PV_Chr10-21289099_21289685:0.03197,(PV_scaffold_48-20509_21096:0.05933,((PV_Chr07-35152267_35152854:0.04501,(PV_Chr10-32994828_32995412:0.02033,PV_Chr01-36309525_36310112:0.06117):0.01239[0.828]):0.00054[0.943],(PV_Chr09-30397813_30398313:0.04284,(PV_Chr10-31132882_31133469:0.02599,PV_Chr03-18905473_18905922:0.01990):0.00055[0.688]):0.02361[0.960]):0.00524[0.822]):0.00054[0.183]):0.00515[0.747]):0.00526[0.407]):0.01760[0.889]):0.02090[0.872]):0.04686[0.981]):0.03401[0.945]):0.00055[0.994],((PL_Pl03-11871184_11871858:0.06134,((PL_Pl07-17189210_17189812:0.04907,PV_Chr06-7837592_7838256:0.16620):0.00552[0.765],(PV_Chr05-32252895_32253560:0.12924,(PL_Pl03-16840272_16840741:0.11891,PV_Chr08-18788546_18789205:0.05397):0.01152[0.288]):0.00054[0.427]):0.01037[0.857]):0.00875[0.840],((PV_Chr02-19355566_19356237:0.08188,PL_Pl11-13066997_13067506:0.10819):0.00826[0.702],(PV_Chr05-20011388_20011911:0.07644,(((PL_Pl02-18441532_18442119:0.05441,(PL_Pl11-36048134_36048643:0.04856,PL_Pl11-35913735_35914244:0.05286):0.06818[0.990]):0.00650[0.361],(PV_Chr05-14669923_14670465:0.11842,(PL_Pl09-21416244_21416768:0.04953,(PL_Pl07-31088264_31088788:0.07469,PL_Pl03-18809932_18810456:0.04371):0.00504[0.752]):0.04570[0.958]):0.01789[0.370]):0.00579[0.733],((PL_tig00002038-280031_280549:0.03634,(PL_Pl07-32970189_32970691:0.10882,PL_Pl07-47834010_47834516:0.09082):0.02110[0.800]):0.02065[0.917],(PL_Pl07-40160705_40161289:0.13032,(PL_Pl01-16613083_16613604:0.04057,(((PL_Pl01-11232007_11232512:0.12133,PL_Pl10-12167883_12168407:0.05749):0.00521[0.726],(PL_Pl11-14141360_14141867:0.11116,PL_Pl07-25403346_25403858:0.16634):0.00275[0.723]):0.00054[0.915],((PL_Pl03-28675809_28676294:0.08013,PL_Pl10-35168508_35169025:0.04234):0.01947[0.891],(PL_Pl04-33689904_33690414:0.06413,(PL_Pl09-18508209_18508718:0.09003,PL_Pl04-12871619_12872128:0.06155):0.01676[0.822]):0.00723[0.695]):0.01280[0.832]):0.00668[0.851]):0.00054[0.752]):0.01998[0.938]):0.00650[0.753]):0.01794[0.655]):0.00055[0.829]):0.00054[0.990]):0.00462[0.853]):0.00461[0.845]):0.00054[0.357]):0.00054[1.000]):0.11260[0.997],((PL_Pl11-20409644_20410302:0.07728,(PL_Pl11-17760853_17761362:0.03153,PL_tig00001998A-357423_358098:0.05441):0.00055[0.338]):0.01200[0.911],(PL_tig00001882-449259_449933:0.04638,(PL_Pl10-35230550_35231224:0.06050,(PL_tig00001998A-390544_391217:0.08756,((((PL_Pl11-28708717_28709204:0.06552,PL_Pl10-20917013_20917687:0.04074):0.00540[0.738],(PL_Pl01-15145078_15145752:0.02172,(PL_Pl10-38009054_38009710:0.07872,PL_Pl07-28336218_28336892:0.07165):0.00401[0.300]):0.00559[0.770]):0.00452[0.737],(((PL_Pl02-29282545_29283216:0.05180,(PL_Pl01-12714667_12715335:0.10775,(PL_Pl10-10593428_10593850:0.05354,PL_Pl01-14348528_14349202:0.05186):0.00713[0.728]):0.00419[0.731]):0.00354[0.755],(PL_Pl08-41738899_41739569:0.04110,(((PL_Pl07-26226294_26226962:0.06884,(PL_Pl07-25826212_25826852:0.06666,PL_Pl07-24992715_24993329:0.06363):0.01145[0.851]):0.00463[0.751],(PL_Pl08-26530140_26530814:0.04068,(PL_Pl10-31801203_31801877:0.07721,(PL_Pl11-20547202_20547875:0.07794,PL_Pl07-26219144_26219818:0.05337):0.01092[0.375]):0.00458[0.860]):0.00053[1.000]):0.00769[0.818],((PL_Pl05-24881122_24881650:0.02367,PL_Pl09-19523943_19524618:0.04448):0.00574[0.752],((PL_Pl01-26808558_26809232:0.06912,PL_Pl05-20969102_20969776:0.03659):0.00437[0.757],(PL_Pl07-21284016_21284690:0.06574,((PL_tig00002021-367599_368234:0.09724,PL_tig00001998A-909139_909777:0.05336):0.00531[0.745],(PL_Pl09-26057450_26058115:0.06076,PL_Pl01-24240479_24241141:0.05303):0.01344[0.889]):0.00564[0.689]):0.00342[0.785]):0.00054[0.694]):0.00135[0.786]):0.00444[0.823]):0.00441[0.773]):0.00450[0.740],(PL_Pl01-25641999_25642673:0.07478,(PL_Pl11-30160105_30160781:0.09034,(PL_Pl08-19960198_19960866:0.09479,((((PL_Pl10-23866571_23867159:0.04686,(PV_Chr05-12955212_12955852:0.06770,PV_Chr11-29107505_29108171:0.10740):0.00456[0.832]):0.00055[1.000],((PV_Chr01-23128872_23129544:0.10748,PL_Pl08-20051109_20051776:0.05979):0.00819[0.792],(PV_Chr10-10023188_10023853:0.06046,(PV_Chr05-17418288_17418962:0.05186,(PL_Pl08-20032032_20032658:0.05902,PL_Pl08-19732359_19733033:0.04082):0.01414[0.488]):0.00053[0.902]):0.00442[0.437]):0.00053[0.013]):0.00446[0.799],(PL_Pl10-40598631_40599300:0.05311,(PV_Chr07-28773538_28774161:0.07381,(PV_Chr07-25558686_25559354:0.04821,((PV_Chr01-33081619_33082268:0.06632,(PV_Chr01-27717226_27717900:0.11456,PV_Chr04-33666323_33666997:0.04738):0.01166[0.448]):0.00453[0.720],(PV_Chr10-10442201_10442660:0.07188,((PV_Chr04-16320439_16321113:0.06517,(PV_Chr07-29519521_29520195:0.08580,PV_Chr06-8074163_8074726:0.03924):0.00900[0.831]):0.00385[0.726],(PV_Chr11-42907111_42907771:0.05821,(PV_Chr07-27437361_27438035:0.02279,(PV_Chr03-23496005_23496664:0.05057,(PV_Chr04-27065208_27065822:0.04540,(PV_Chr06-4626260_4626934:0.02930,(PV_Chr02-23420929_23421602:0.04225,(PV_Chr05-11910423_11911096:0.08725,PV_Chr07-12748079_12748752:0.05063):0.00298[0.191]):0.00536[0.407]):0.00252[0.684]):0.00055[0.724]):0.00816[0.806]):0.00442[0.547]):0.00054[0.133]):0.01749[0.904]):0.00054[0.747]):0.01497[0.870]):0.00892[0.322]):0.00466[0.477]):0.00611[0.725]):0.00454[0.801],(PL_Pl08-26985886_26986533:0.06096,((PV_Chr08-32639703_32640377:0.05976,PV_Chr11-32837703_32838376:0.07479):0.00884[0.850],(((PV_Chr01-10395546_10396218:0.07250,PL_Pl02-31192967_31193554:0.14354):0.00202[0.686],(PL_Pl09-33869381_33870053:0.07099,(PL_Pl11-40465650_40466321:0.09446,(PV_Chr08-20239026_20239646:0.05186,(PL_Pl06-13256944_13257447:0.08793,PL_Pl04-34563628_34564301:0.04522):0.00756[0.717]):0.00461[0.754]):0.00444[0.725]):0.00452[0.752]):0.00448[0.745],(((PL_Pl11-34983402_34984051:0.05521,PL_Pl05-12004116_12004782:0.03729):0.00911[0.845],((PL_Pl10-8034876_8035481:0.05020,((PV_Chr10-16517411_16518077:0.12034,PL_Pl08-36700469_36701127:0.16816):0.01844[0.861],(PL_Pl04-35448859_35449531:0.05622,((PL_Pl10-19790066_19790740:0.07900,PL_Pl01-15285331_15286005:0.03121):0.01078[0.681],(PL_Pl05-17904835_17905509:0.08478,PL_Pl10-23162025_23162699:0.07114):0.00448[0.728]):0.00366[0.730]):0.00462[0.770]):0.00452[0.779]):0.00055[0.095],((PL_Pl11-26126381_26126983:0.10011,PL_Pl07-16065553_16066227:0.07085):0.01516[0.825],((PL_Pl10-40079530_40080203:0.10203,(PL_tig00001998B-36562_37236:0.04483,PL_Pl04-34717491_34718093:0.04670):0.01190[0.789]):0.00483[0.141],((PL_Pl11-19419813_19420474:0.06832,(PL_Pl10-11000956_11001630:0.09466,PL_Pl11-16771519_16772193:0.06568):0.00377[0.036]):0.00053[0.949],(((PL_Pl10-12430812_12431486:0.03643,(PL_Pl07-16954506_16955132:0.07608,PL_Pl06-10119857_10120531:0.06059):0.00684[0.749]):0.00645[0.750],(PL_tig00002037-12281_12955:0.00928,(PL_tig00001879-12238_12907:0.00055,(PL_tig00002038-9173_9847:0.0,PL_tig00001878-498923_499597:0.0):0.00055):0.00055[0.802]):0.04126[0.997]):0.00453[0.777],((PL_Pl10-36593897_36594556:0.05167,PL_Pl05-8896720_8897361:0.08270):0.00531[0.759],((PL_Pl09-27321714_27322349:0.03963,PL_Pl02-32622362_32623036:0.03216):0.01340[0.797],((PL_Pl05-23567903_23568304:0.06949,PL_Pl04-19237117_19237788:0.03207):0.01340[0.701],((PL_Pl04-13912544_13913218:0.04008,PL_Pl08-31579578_31580252:0.03262):0.00572[0.740],((PL_Pl08-28039462_28040136:0.04534,((PL_tig00002038-1211054_1211722:0.04135,(PL_tig00001978-55444_56113:0.00055,PL_tig00000353-50575_51244:0.00450):0.00449[0.784]):0.00893[0.737],(PL_Pl04-17368247_17368915:0.01345,(PL_Pl04-21844741_21845250:0.04756,PL_Pl11-42408626_42409300:0.01304):0.00054[0.829]):0.00439[0.865]):0.00053[0.893]):0.00054[1.000],(PL_Pl02-26222315_26222937:0.01490,((PL_Pl08-51735018_51735650:0.03358,(PL_Pl01-18052742_18053416:0.04980,PL_Pl05-22940038_22940706:0.03156):0.00054[0.603]):0.00442[0.812],((PL_tig00001990-292090_292764:0.00889,PL_tig00001990-271761_272435:0.00055):0.02705[0.987],(PL_Pl01-18921218_18921862:0.02731,PL_Pl02-25982752_25983242:0.00601):0.00625[0.766]):0.00444[0.758]):0.00054[0.000]):0.00394[0.995]):0.00905[0.925]):0.00053[0.914]):0.00834[0.891]):0.00055[0.908]):0.00442[0.761]):0.00850[0.888]):0.01468[0.954]):0.00809[0.832]):0.00409[0.333]):0.00054[0.820]):0.00450[0.824],((PV_Chr10-12949595_12950269:0.07962,(PV_Chr07-25375655_25376257:0.05241,(PL_Pl10-24021761_24022363:0.10651,(PL_Pl11-17151569_17152024:0.16920,PL_Pl08-25516594_25517268:0.10242):0.01950[0.581]):0.00593[0.781]):0.00053[0.997]):0.01371[0.934],((PL_Pl08-17828154_17828828:0.05267,(PL_Pl09-21477799_21478476:0.07034,PL_tig00001990-709934_710607:0.04868):0.00483[0.735]):0.00448[0.738],((PL_Pl11-24890569_24891021:0.18157,PL_Pl08-17896061_17896713:0.08744):0.00582[0.715],((PV_Chr04-34565248_34565856:0.06778,(PV_Chr02-8223870_8224348:0.08106,(PL_Pl10-23272596_23273093:0.09752,PL_Pl09-26764320_26764801:0.10184):0.04073[0.809]):0.01840[0.785]):0.00634[0.771],(((PL_Pl07-19462731_19463294:0.18544,PV_Chr07-32933407_32933899:0.06718):0.03063[0.512],(PL_Pl05-14453548_14454150:0.14844,(PV_Chr05-12357722_12358397:0.13294,PL_Pl07-16988344_16989015:0.07377):0.00765[0.495]):0.00968[0.410]):0.00795[0.768],(((PV_Chr02-32193482_32194156:0.06616,PL_Pl10-22888814_22889488:0.07301):0.01084[0.730],((PV_Chr05-32164667_32165333:0.07944,PV_Chr01-10039303_10039932:0.10656):0.01438[0.846],((PV_Chr07-12994197_12994759:0.09464,PV_Chr02-14949924_14950496:0.07558):0.00525[0.722],(PV_Chr06-6538382_6539050:0.05939,(PV_Chr08-13437137_13437805:0.09660,PV_Chr04-33385005_33385679:0.06568):0.01800[0.802]):0.01603[0.779]):0.00464[0.482]):0.00559[0.743]):0.01085[0.777],(((PL_Pl08-44014304_44014977:0.08813,(PL_Pl08-39273785_39274420:0.12282,(PL_Pl10-43529050_43529649:0.08383,PL_Pl02-17352952_17353606:0.03824):0.01076[0.267]):0.00146[0.774]):0.00673[0.774],((PV_Chr03-28384399_28385024:0.12620,PV_Chr02-10637541_10638214:0.11668):0.03468[0.893],((PV_Chr07-34492302_34492967:0.11232,PV_Chr01-17136243_17136830:0.11695):0.02314[0.854],(PV_Chr05-13043649_13044313:0.07399,(PL_Pl04-38096418_38097087:0.07505,PL_Pl10-30810516_30811042:0.03227):0.00704[0.651]):0.01115[0.211]):0.00054[0.781]):0.00787[0.377]):0.00054[0.880],((PV_Chr08-33842285_33842959:0.04963,PV_Chr08-33840633_33841307:0.09979):0.04835[0.981],((PV_Chr04-10792818_10793507:0.25724,PL_Pl01-26783980_26784594:0.13388):0.01139[0.080],((PV_Chr03-31133358_31134032:0.08045,(PL_Pl06-13398115_13398739:0.11973,(PL_Pl10-38580018_38580551:0.07050,(PL_Pl10-40249836_40250514:0.13362,PL_Pl05-7057727_7058370:0.06119):0.01990[0.839]):0.01792[0.426]):0.00582[0.420]):0.00475[0.723],(((PV_Chr01-29178347_29179016:0.08761,PV_Chr04-24691261_24691937:0.08041):0.01382[0.847],(PL_Pl08-34442727_34443308:0.05424,PL_Pl01-13345318_13345984:0.06086):0.00988[0.859]):0.00455[0.688],(((PL_Pl05-13845931_13846430:0.11854,PL_Pl01-16696652_16697266:0.08804):0.00053[0.000],((PL_Pl10-6751804_6752478:0.12588,(PL_Pl02-17037785_17038458:0.08574,(PV_Chr02-17069404_17069911:0.07976,PL_Pl05-9550206_9550749:0.08598):0.01568[0.803]):0.00648[0.746]):0.00461[0.738],((PL_Pl09-21081430_21082102:0.05474,(PL_Pl06-7836521_7836964:0.16573,(PL_Pl08-32152284_32152904:0.11922,PL_Pl11-35865201_35865852:0.07842):0.00457[0.276]):0.00725[0.759]):0.00656[0.712],((PL_Pl08-42371980_42372582:0.09332,PV_Chr10-9253829_9254503:0.09516):0.00594[0.732],(PL_Pl10-24777848_24778522:0.06894,(PL_Pl09-19510138_19510813:0.13721,PL_Pl10-50896334_50897008:0.07102):0.01007[0.790]):0.01288[0.881]):0.00055[0.000]):0.00436[0.711]):0.00890[0.863]):0.01248[0.862],(((PL_Pl03-11156584_11157249:0.10769,PL_Pl03-10437042_10437649:0.10118):0.01078[0.824],((PL_Pl05-25583559_25584233:0.08650,PL_Pl01-12814246_12814920:0.09244):0.01832[0.879],(PV_Chr08-22640948_22641579:0.18313,(PL_Pl05-6563660_6564335:0.11291,PL_Pl03-9315043_9315721:0.06620):0.00980[0.787]):0.00539[0.745]):0.00853[0.822]):0.00482[0.749],(PL_Pl09-19096388_19097062:0.10552,(((PL_tig00002021-883978_884481:0.06574,PL_Pl02-33336145_33336819:0.09435):0.01298[0.632],(PL_Pl04-19298230_19298716:0.10793,PL_Pl03-19596273_19596947:0.12259):0.01701[0.825]):0.00053[0.707],(PL_Pl08-42105926_42106587:0.18564,((PL_Pl02-31374777_31375446:0.15719,(PV_Chr11-14407459_14408150:0.13776,(PV_Chr11-30957471_30958043:0.08192,PL_Pl11-35682148_35682721:0.04624):0.01883[0.875]):0.00967[0.758]):0.01775[0.711],(PV_Chr08-18500309_18500971:0.10226,(PV_Chr03-19087837_19088430:0.13215,(PL_Pl04-39669485_39670144:0.10263,PV_Chr03-9981368_9982032:0.06674):0.00595[0.318]):0.00549[0.727]):0.01182[0.841]):0.00877[0.368]):0.00490[0.770]):0.00423[0.741]):0.01317[0.912]):0.00978[0.881]):0.01207[0.835]):0.00624[0.788]):0.00132[0.092]):0.02112[0.887]):0.00904[0.862]):0.01402[0.789]):0.00555[0.755]):0.00384[0.799]):0.00055[0.707]):0.00055[0.391]):0.00473[0.755]):0.00054[0.027]):0.00055[0.153]):0.01959[0.954]):0.01463[0.943]):0.00054[0.891]):0.00479[0.761]):0.00486[0.610]):0.00478[0.795]):0.00053[0.407]):0.00486[0.795]):0.00486[0.832],((PL_Pl07-14554041_14554709:0.09277,(((PL_tig00002035-524345_525013:0.06437,(PL_tig00001990-378473_379147:0.07931,PL_Pl02-23203100_23203748:0.05809):0.01406[0.789]):0.00501[0.764],(PL_Pl08-38793625_38794266:0.06025,(PL_tig00001909A-106421_107086:0.05757,(((PL_Pl06-7693473_7694102:0.05664,PL_Pl09-20023386_20024054:0.03811):0.00411[0.756],(PL_Pl05-11755707_11756381:0.06460,(PL_Pl06-4710517_4711184:0.02257,PL_Pl05-22947433_22948086:0.04779):0.00054[0.915]):0.00840[0.819]):0.00053[0.956],((PL_Pl10-37701111_37701777:0.07136,PL_Pl09-28936669_28937334:0.03718):0.01294[0.869],((PL_Pl03-13513750_13514424:0.03823,PL_tig00001868-70469_71014:0.04033):0.00746[0.735],(PL_tig00001868-39597_40265:0.02723,(PL_tig00001869-21855_22523:0.00907,PL_tig00001868-17351_18025:0.01358):0.00448[0.763]):0.00444[0.745]):0.00447[0.814]):0.00054[0.003]):0.00055[0.109]):0.00896[0.892]):0.00054[0.882]):0.00448[0.877],(PL_Pl02-31951424_31952092:0.04579,(PV_Chr10-12302449_12303113:0.06133,((PV_Chr04-19380369_19380926:0.07735,(PV_Chr04-16101262_16101927:0.05034,PV_Chr06-6860462_6861136:0.04086):0.00895[0.741]):0.00054[0.409],(PV_Chr07-19704773_19705401:0.06260,((PV_Chr08-46810611_46811186:0.01600,PV_Chr02-12374826_12375500:0.01676):0.00554[0.749],(PV_Chr10-21478139_21478811:0.00055,((PV_Chr09-3869422_3870095:0.02261,(PV_Chr01-20850206_20850841:0.03657,PV_Chr10-22891878_22892510:0.04471):0.00055[0.910]):0.00054[0.760],(PV_Chr06-9454721_9455396:0.00055,(PV_Chr11-24771337_24772011:0.00442,(PV_Chr10-11729345_11730019:0.00442,((PV_Chr02-14935566_14936114:0.02171,PV_Chr07-35302772_35303446:0.02015):0.00665[0.778],((PV_Chr04-34465247_34465732:0.03674,(PV_Chr10-29013212_29013697:0.00055,(PV_Chr06-11149031_11149483:0.01266,(PV_Chr05-24289128_24289598:0.00055,(PV_Chr10-15369514_15370083:0.00055,(PV_Chr05-20672226_20672900:0.02863,PV_Chr04-27798119_27798754:0.01884):0.00054[0.852]):0.00055[0.000]):0.00056[0.000]):0.00056[0.148]):0.00056[0.012]):0.00055[1.000],(PV_Chr06-6297622_6298296:0.00883,((PV_Chr02-16360776_16361441:0.02277,PV_Chr03-15128812_15129486:0.02236):0.00443[0.745],((PV_Chr03-20486495_20486986:0.03016,(PV_Chr03-20943071_20943745:0.01775,(PV_Chr07-14882023_14882660:0.02392,PV_Chr11-37693008_37693682:0.00884):0.00055[0.000]):0.00074[1.000]):0.00366[1.000],(PV_Chr10-27419592_27420266:0.01337,(PV_Chr11-23308278_23308952:0.02215,((PV_Chr07-19072179_19072852:0.00439,(PV_Chr03-27174503_27175176:0.02719,PV_Chr08-36677297_36677971:0.01775):0.00054[0.038]):0.00441[0.832],((PV_Chr05-23963905_23964468:0.01305,(PV_Chr10-11601313_11601798:0.08361,(PV_Chr03-16384770_16385321:0.02889,PV_Chr01-12330729_12331403:0.01646):0.00052[0.732]):0.00054[0.000]):0.00053[0.943],(PV_Chr02-16160810_16161268:0.00708,((PV_Chr04-29288767_29289441:0.01354,PV_Chr04-37810622_37811149:0.04487):0.00450[0.016],(PV_Chr04-25995692_25996364:0.01790,PV_Chr11-18512442_18513116:0.00888):0.00055[0.861]):0.00830[0.000]):0.00077[0.445]):0.00053[0.000]):0.00055[0.446]):0.00055[0.066]):0.00054[0.000]):0.00054[0.000]):0.00055[0.516]):0.00053[0.000]):0.00055[0.250]):0.00055[0.639]):0.00050[0.000]):0.00055[0.000]):0.00055[0.000]):0.00055[0.448]):0.00054[0.411]):0.00054[0.503]):0.01364[0.902]):0.00548[0.751]):0.02275[0.886]):0.00053[0.023]):0.00788[0.814]):0.01113[0.875],(PL_Pl10-23134448_23135116:0.10625,(((PL_tig00002021-1599307_1599978:0.06416,PL_Pl05-14914207_14914881:0.07906):0.02052[0.825],(PL_Pl02-21842682_21843357:0.04211,((PL_Pl06-3331655_3332323:0.02698,(PL_tig00000311-28422_29094:0.00895,(PL_Pl06-8354479_8355147:0.04580,(PL_Pl11-19586295_19586968:0.03721,PL_tig00001998A-1261227_1261899:0.02725):0.00443[0.160]):0.00055[0.137]):0.00053[0.376]):0.00446[0.842],((PL_tig00001909B-368556_369224:0.00449,PL_Pl07-28897891_28898558:0.00453):0.00448[0.765],(PL_Pl07-27690810_27691478:0.00448,((PL_Pl09-26148789_26149457:0.00445,((PL_Pl10-43196951_43197625:0.03765,PL_Pl07-27102801_27103475:0.01789):0.00054[0.971],(PL_Pl04-29008469_29009143:0.00444,(PL_Pl04-16622523_16623191:0.02696,PL_Pl11-26257826_26258487:0.00905):0.00054[0.858]):0.00054[0.420]):0.00444[0.589]):0.00054[0.339],(((PL_Pl08-25259765_25260430:0.00682,PL_Pl02-19624371_19624880:0.02990):0.00698[0.789],(((PL_Pl02-24143463_24144110:0.04107,PL_Pl06-14916686_14917360:0.03591):0.00054[0.803],(PL_Pl10-22544721_22545395:0.03981,PL_Pl11-25608683_25609321:0.01462):0.00566[0.752]):0.00447[0.818],((PL_Pl05-16579317_16579985:0.0,PL_Pl02-30140109_30140777:0.0):0.00054,(PL_tig00000221-744194_744868:0.00871,PL_Pl10-23976620_23977291:0.03204):0.00053[0.896]):0.00053[1.000]):0.00433[0.924]):0.00055[0.115],((PL_Pl08-12596289_12596957:0.01800,(PL_tig00000209-937248_937922:0.04085,(PL_Pl08-24248976_24249644:0.00446,PL_Pl10-34298565_34299239:0.00055):0.00055[0.963]):0.00445[0.803]):0.00055[0.857],(PL_Pl08-37021140_37021814:0.00449,(PL_Pl07-16081004_16081672:0.00447,(PL_Pl06-18837967_18838641:0.00902,(PL_tig00002038-1144322_1144996:0.00446,(PL_Pl01-19079850_19080518:0.00055,((PL_Pl04-34028074_34028742:0.00446,PL_Pl04-27483808_27484476:0.01345):0.00055[0.807],((PL_Pl07-21159385_21159939:0.00055,(PL_tig00001885-324217_324777:0.00567,(PL_Pl08-29020006_29020680:0.00054,PL_Pl07-17330518_17331186:0.00900):0.00237[0.945]):0.00135[0.000]):0.00075[1.000],((PL_Pl01-24606438_24607112:0.00446,(PL_Pl11-19215505_19216179:0.00055,PL_Pl10-11360633_11361307:0.00055):0.00447[0.848]):0.00055[0.000],(PL_Pl11-30911885_30912553:0.00898,((PL_tig00000477-57796_58464:0.0,PL_Pl10-12231780_12232448:0.0,PL_Pl05-15554698_15555366:0.0,PL_Pl04-16371930_16372604:0.0,PL_Pl04-16367894_16368568:0.0,PL_Pl04-13170899_13171567:0.0,PL_Pl01-24191261_24191935:0.0):0.00055,(PL_tig00002052-486249_486922:0.00055,(PL_Pl04-13630490_13631164:0.00055,(PL_Pl07-30058684_30059358:0.00450,((PL_Pl08-38352698_38353373:0.03644,PL_tig00001909B-264816_265490:0.00449):0.00447[0.762],(PL_Pl08-38445193_38445867:0.01807,(((PL_Pl07-21503057_21503722:0.01920,PL_Pl05-27419677_27420345:0.02255):0.00054[0.229],(PL_Pl10-10815130_10815804:0.06042,PL_Pl10-30068389_30069057:0.00898):0.00053[0.089]):0.00447[0.904],((PL_Pl06-3617620_3618294:0.00440,PL_Pl10-37662270_37662773:0.05272):0.00451[0.775],(PL_Pl04-29815738_29816406:0.00899,(PL_Pl11-19797184_19797852:0.00895,(PL_Pl07-23123466_23124140:0.00050,(PL_Pl01-18519163_18519837:0.00055,(PL_Pl01-22681049_22681687:0.05603,(PL_tig00000221-442736_443239:0.06786,(PL_Pl08-41257675_41258343:0.02128,PL_Pl09-26005667_26006335:0.01993):0.00305[0.680]):0.00075[0.936]):0.00442[0.810]):0.00447[0.125]):0.00443[0.916]):0.00054[0.000]):0.00055[0.192]):0.00054[0.000]):0.00055[0.043]):0.00054[0.100]):0.00055[0.493]):0.00055[0.000]):0.00055[0.534]):0.00055[0.000]):0.00055[0.179]):0.00055[0.000]):0.00055[0.534]):0.00055[0.052]):0.00053[0.000]):0.00055[0.254]):0.00054[0.000]):0.00055[0.494]):0.00055[0.000]):0.00055[0.000]):0.00055[0.000]):0.00055[0.534]):0.00054[0.423]):0.00053[0.000]):0.00054[0.216]):0.00906[0.891]):0.00054[0.590]):0.00844[0.763],(((PL_Pl04-14779652_14780326:0.07042,PL_Pl06-1835861_1836529:0.02762):0.00421[0.760],((PL_Pl02-18227403_18228071:0.03401,PL_Pl05-10814274_10814921:0.04786):0.00255[0.744],(PL_Pl04-21063983_21064651:0.04639,(PL_Pl02-12612224_12612868:0.02752,(PL_Pl11-28663405_28664058:0.05858,(((PL_Pl01-25353017_25353691:0.04184,PL_Pl04-14540675_14541205:0.01395):0.00430[0.856],(PL_Pl06-13022028_13022702:0.01902,(PL_tig00000221-262191_262580:0.07446,PL_Pl02-32776995_32777669:0.04135):0.00486[0.367]):0.00855[0.869]):0.00054[1.000],((PL_Pl01-21732599_21733273:0.05088,(PL_Pl11-26702138_26702812:0.02343,PL_Pl10-36826422_36827096:0.05673):0.00393[0.757]):0.00055[1.000],((PL_Pl01-18284144_18284818:0.03671,(PL_Pl01-25982511_25982980:0.02160,(PL_Pl04-33606115_33606729:0.08102,PL_Pl01-15866169_15866843:0.05712):0.00190[0.818]):0.00196[0.994]):0.00055[0.536],((PL_Pl04-34147311_34147985:0.04594,PL_Pl05-28114196_28114870:0.03205):0.00442[0.732],(PL_Pl03-14396530_14397205:0.04665,((PL_Pl05-16266145_16266789:0.00465,PL_Pl10-19902367_19903041:0.02725):0.00055[0.106],((PL_Pl07-19965293_19965967:0.00449,PL_tig00000346-70371_71045:0.01358):0.00055[0.341],(((PL_Pl10-29776907_29777569:0.00451,PL_Pl02-22338566_22339240:0.01825):0.00457[0.801],((PL_tig00001909B-1103197_1103871:0.02128,((PL_Pl04-21093617_21094213:0.01368,PL_Pl11-28921892_28922566:0.01821):0.00055[0.235],(PL_Pl08-21704388_21705062:0.00055,(PL_Pl10-43519289_43519963:0.05560,PL_Pl04-26258135_26258803:0.02881):0.00055[0.999]):0.00055[0.000]):0.00055[0.048]):0.00452[0.822],(PL_tig00054648-8661_9335:0.0,PL_tig00002012-93642_94316:0.0,PL_tig00000581-126914_127588:0.0,PL_tig00000221-482805_483479:0.0,PL_Pl11-36111681_36112355:0.0,PL_Pl10-22438204_22438878:0.0,PL_Pl08-28287008_28287682:0.0,PL_Pl08-23375396_23376070:0.0,PL_Pl08-21619306_21619980:0.0,PL_Pl08-14860440_14861114:0.0,PL_Pl04-22487203_22487877:0.0,PL_Pl04-21124978_21125652:0.0,PL_Pl01-26660274_26660948:0.0):0.00055):0.00055[0.000]):0.00055[0.000],((PL_Pl08-33326767_33327420:0.04147,PL_Pl09-27010528_27011201:0.03220):0.00055[0.903],((PL_Pl05-14349320_14349994:0.03237,PL_Pl01-26521438_26522112:0.00886):0.00055[0.924],((PL_tig00001888-113762_114436:0.00431,(PL_Pl05-16824987_16825556:0.02285,((PL_Pl08-32548017_32548667:0.09309,PL_Pl08-16386422_16387097:0.01379):0.00921[0.382],(PL_Pl06-11945970_11946645:0.03244,(PL_Pl05-16606310_16606954:0.03408,(PL_Pl01-27909847_27910520:0.03658,PL_tig00001878-148094_148696:0.02618):0.00055[0.156]):0.00450[0.844]):0.00054[1.000]):0.00348[0.410]):0.00062[0.000]):0.00053[1.000],((PL_Pl10-11561563_11562237:0.00447,PL_Pl10-4444756_4445430:0.00448):0.00055[0.000],(PL_Pl07-20044967_20045641:0.00451,(PL_tig00001896-204036_204650:0.02290,(PL_Pl04-28378502_28379176:0.04600,((PL_tigPlChl007-46612_47286:0.00894,PL_Pl08-31305988_31306662:0.00896):0.00054[0.920],(PL_tig00002021-1041132_1041806:0.02780,(PL_Pl11-16383396_16384070:0.06015,(PL_Pl08-35905398_35906042:0.04905,PL_Pl07-21267058_21267669:0.04626):0.00053[0.849]):0.00908[0.883]):0.00054[0.506]):0.00055[0.092]):0.00453[0.820]):0.00055[0.306]):0.00054[0.000]):0.00054[0.371]):0.00055[0.000]):0.00055[0.000]):0.00055[0.984]):0.00052[0.000]):0.00055[0.000]):0.00055[0.724]):0.00451[0.812]):0.00053[0.000]):0.00054[0.000]):0.00055[0.000]):0.00054[1.000]):0.00390[0.996]):0.01799[0.928]):0.00053[0.957]):0.00054[0.000]):0.01814[0.958],((PV_Chr07-29539984_29540654:0.03066,PV_Chr01-17599664_17600338:0.01507):0.08267[0.999],(((PL_Pl07-19238162_19238826:0.04635,((PL_Pl07-22085103_22085771:0.03712,PL_Pl11-23447642_23448316:0.04133):0.00447[0.752],(PL_Pl06-12205976_12206634:0.05724,(PL_Pl07-26114854_26115528:0.02698,PL_Pl07-14967444_14968118:0.03192):0.00412[0.987]):0.00051[1.000]):0.00053[0.819]):0.00916[0.900],((PL_Pl01-25767236_25767697:0.04255,(PV_Chr04-22146808_22147483:0.06102,PL_Pl09-21041918_21042558:0.04013):0.00410[0.772]):0.00054[0.843],((PL_Pl06-7759546_7760220:0.05062,(PL_Pl06-9827652_9828119:0.06444,(PV_Chr08-33918668_33919137:0.10564,PL_Pl04-34417583_34418257:0.03191):0.00402[0.716]):0.00054[0.997]):0.00054[0.620],((PL_Pl01-17949919_17950593:0.05017,(PL_tig00001888-14667_15341:0.04152,PL_Pl02-28906927_28907601:0.03662):0.00422[0.728]):0.00450[0.784],(PL_Pl08-19770554_19771138:0.05719,(PL_tig00001882-819010_819683:0.04066,PL_Pl05-11887784_11888455:0.05100):0.00505[0.830]):0.00055[0.902]):0.00054[0.754]):0.00053[0.661]):0.00884[0.860]):0.00465[0.666],((PV_Chr05-12029871_12030543:0.06052,(PV_Chr10-14339355_14340029:0.03742,(PL_Pl09-33928920_33929594:0.05608,PV_Chr04-28047327_28047951:0.04205):0.00938[0.821]):0.00926[0.830]):0.00455[0.413],(PV_Chr10-20081106_20081776:0.03659,((PV_Chr11-31925153_31925827:0.01344,PV_Chr07-31954479_31955153:0.01337):0.00446[0.756],((PV_Chr11-36032656_36033303:0.03303,PV_Chr11-13372109_13372780:0.02236):0.00054[0.863],(PV_Chr04-12081103_12081777:0.05000,(PV_Chr05-28232621_28233292:0.04063,((PV_Chr04-12191102_12191767:0.04146,PV_Chr03-23728776_23729441:0.03583):0.00054[0.847],((PV_Chr08-23615893_23616567:0.01790,(PV_Chr10-24884668_24885338:0.01350,PV_Chr01-31514262_31514936:0.02240):0.00436[0.784]):0.00054[0.743],(PV_Chr02-19712142_19712813:0.02749,(PV_Chr07-28885898_28886529:0.04441,((PV_Chr04-26766736_26767215:0.02006,((PV_Chr10-29281858_29282532:0.03153,PV_Chr02-17538197_17538862:0.02397):0.00433[0.748],((PV_Chr04-23526965_23527627:0.03200,(PV_Chr06-5345712_5346386:0.04644,(PV_Chr10-16982588_16983252:0.02262,PV_Chr05-9538738_9539405:0.02020):0.01258[0.851]):0.00900[0.845]):0.00055[0.000],((PV_Chr05-26253434_26254171:0.01792,(PV_Chr05-28064136_28064809:0.01785,PV_Chr08-16210000_16210674:0.04070):0.00093[0.862]):0.00346[1.000],(PV_Chr04-31523665_31524267:0.04216,(PV_Chr08-39521436_39522081:0.02906,(PV_Chr10-1615592_1616266:0.01785,(PV_Chr03-28528760_28529435:0.03239,(PV_Chr11-20127131_20127805:0.04032,PV_Chr10-17119321_17119992:0.03890):0.00711[0.788]):0.00431[0.738]):0.00448[0.792]):0.00055[0.000]):0.00444[0.817]):0.00055[0.000]):0.00447[0.901]):0.00055[0.841]):0.00053[0.701],(PV_Chr03-22486638_22487312:0.02573,(PV_Chr04-35378287_35378957:0.03625,(((((PV_Chr04-22380376_22381050:0.01811,PV_Chr05-12552735_12553409:0.01801):0.00880[0.862],(PV_scaffold_53-21204_21839:0.02675,PV_Chr02-10477274_10477948:0.01306):0.00053[0.478]):0.00054[0.860],(PV_Chr01-20431369_20432036:0.02736,(PV_Chr07-32054949_32055623:0.02699,(PV_Chr10-2380504_2381178:0.03160,(PV_Chr11-26372338_26372909:0.01535,PV_Chr01-35810305_35810979:0.01310):0.00580[0.743]):0.00440[0.412]):0.00464[0.756]):0.00055[0.552]):0.00055[1.000],(PV_Chr08-30401572_30402245:0.02711,(PV_Chr04-13280118_13280792:0.03678,(PV_Chr11-18546103_18546777:0.01350,(PV_Chr04-32386122_32386796:0.06474,((PV_Chr10-13697755_13698429:0.02263,PV_Chr08-34440668_34441342:0.01354):0.00445[0.770],(PV_Chr04-21767256_21767927:0.02238,(PV_Chr04-11196778_11197452:0.00899,PV_Chr01-16789054_16789734:0.02705):0.00444[0.770]):0.00054[0.000]):0.00055[0.333]):0.00450[0.775]):0.01343[0.622]):0.00053[0.890]):0.00425[0.909]):0.00398[0.342],((PV_Chr01-19358264_19358935:0.02217,PV_Chr07-19568071_19568745:0.02229):0.00055[0.783],(((PV_Chr10-21448573_21449247:0.00889,(PV_Chr08-26808237_26808701:0.00628,PV_Chr01-10692137_10692811:0.00869):0.00055[0.020]):0.01805[0.946],(PL_tig00000553-334740_335411:0.02748,(PL_Pl11-22441798_22442262:0.05936,((PL_Pl08-42371126_42371683:0.02226,(PL_Pl08-22459206_22459677:0.08636,PL_Pl03-14976827_14977297:0.00055):0.00953[0.829]):0.00053[0.998],((PL_tig00001998B-21004_21675:0.0,PL_tig00001990-548385_549056:0.0,PL_tig00001882-443791_444462:0.0,PL_tig00001882-86030_86701:0.0,PL_tig00000221-200001_200645:0.0,PL_Pl10-16329078_16329749:0.0,PL_Pl08-29150793_29151464:0.0,PL_Pl08-27653266_27653937:0.0,PL_Pl08-20357257_20357928:0.0,PL_Pl07-23283613_23284284:0.0,PL_Pl06-3031715_3032386:0.0,PL_Pl05-27937428_27938099:0.0,PL_Pl04-35073306_35073977:0.0,PL_Pl04-29470525_29471196:0.0,PL_Pl04-18268726_18269397:0.0,PL_Pl04-17128998_17129669:0.0,PL_Pl03-13531633_13532304:0.0,PL_Pl02-23482849_23483520:0.0,PL_Pl02-23091856_23092527:0.0,PL_Pl01-26137708_26138379:0.0,PL_Pl01-25045662_25046333:0.0,PL_Pl01-22707893_22708564:0.0,PL_Pl01-21758254_21758925:0.0):0.00055,(PL_Pl04-31803699_31804370:0.00455,((PL_tig00002021-1407647_1408318:0.00449,PL_Pl03-14992412_14993083:0.00447):0.00055[0.287],((PL_Pl10-30769944_30770612:0.01335,PL_Pl04-17522983_17523651:0.00055):0.00055[0.850],((PL_Pl02-23468518_23469189:0.00449,PL_Pl01-18130732_18131403:0.01361):0.00054[0.285],((PL_tig00001909A-3995_4668:0.00055,PL_tig00000282-156408_157079:0.00054):0.00447[0.935],((PL_Pl08-26956616_26957287:0.00433,PL_tig00002038-1050430_1051101:0.01341):0.00054[0.988],((PL_Pl03-14878342_14879013:0.00447,(PL_tig00000020-30201_30875:0.00904,(PL_tig00000020-19499_20173:0.0,PL_Pl01-17694307_17694981:0.0):0.00903):0.00897[0.856]):0.00053[0.969],(((PL_Pl02-19062805_19063476:0.01340,(PL_Pl10-29647163_29647834:0.00055,PL_Pl07-12023684_12024355:0.01813):0.00436[0.916]):0.00053[0.998],((PL_Pl08-15230903_15231574:0.01352,(PL_Pl10-26244753_26245367:0.01003,PL_Pl10-17995209_17995880:0.00451):0.00446[0.798]):0.00055[0.205],((PL_Pl08-21786918_21787589:0.00448,(PL_Pl02-19801158_19801829:0.0,PL_Pl01-18205796_18206467:0.0):0.00055):0.00450[0.847],((PL_Pl11-14804405_14804978:0.02118,PL_Pl02-24866961_24867632:0.01351):0.00055[0.261],(PL_Pl04-13909117_13909788:0.00450,PL_Pl10-30688198_30688869:0.01788):0.00054[0.871]):0.00450[0.859]):0.00055[0.000]):0.00055[0.000]):0.00055[0.000],(((PL_Pl01-15969369_15970043:0.01356,(PL_Pl04-33600763_33601434:0.00055,(PL_Pl04-22854592_22855263:0.01349,PL_Pl04-49577302_49577973:0.01815):0.00055[0.214]):0.00055[0.441]):0.00447[0.840],(PL_Pl04-16719269_16719943:0.02278,(PL_Pl01-14056400_14057071:0.00055,(PL_Pl04-19276701_19277375:0.03227,PL_Pl11-24876246_24876920:0.03181):0.00055[0.930]):0.00053[0.584]):0.00446[0.466]):0.00055[0.694],(((PL_Pl05-25032802_25033473:0.00450,(PL_Pl08-33449679_33450350:0.02267,PL_Pl02-22969178_22969849:0.00055):0.00448[0.837]):0.00054[0.142],(PL_tig00001878-67349_68020:0.01365,(PL_Pl02-17138644_17139314:0.02284,PL_Pl07-22777785_22778455:0.00453):0.00447[0.774]):0.00054[0.224]):0.00055[0.000],((PL_Pl03-17880492_17881166:0.00436,(PL_Pl11-20144288_20144959:0.00054,(PL_tig00054677-8139_8813:0.0,PL_tig00054676-14562_15236:0.0):0.02266):0.00415[0.912]):0.00053[1.000],((PL_Pl05-20508050_20508721:0.01688,PL_Pl04-33465658_33466329:0.01090):0.00383[0.748],(PL_Pl06-5545413_5546084:0.00449,(PL_Pl10-35497072_35497746:0.00884,PL_Pl04-12373068_12373742:0.04576):0.00055[0.916]):0.00449[0.844]):0.00054[0.000]):0.00055[0.000]):0.00055[0.000]):0.00055[0.000]):0.00055[0.000]):0.00055[0.000]):0.00055[0.000]):0.00055[0.000]):0.00055[0.000]):0.00055[0.000]):0.00055[0.634]):0.00054[0.000]):0.00054[0.528]):0.00387[0.949]):0.00051[0.958]):0.01824[0.937]):0.01370[0.922],(PV_Chr08-29210434_29210982:0.04598,((PV_Chr04-27660494_27661165:0.03164,(PV_Chr07-13808574_13809221:0.03203,(PV_Chr10-5930675_5931346:0.04051,(((PV_Chr10-23159716_23160288:0.02711,PV_Chr03-25120926_25121597:0.02260):0.00054[0.969],(PV_Chr01-17116421_17117095:0.01867,PV_Chr01-17115834_17116310:0.01364):0.01267[0.510]):0.00426[0.842],((PV_Chr10-25149663_25150181:0.02291,PV_Chr08-45012475_45013086:0.02061):0.00661[0.764],(PV_Chr01-20316339_20316959:0.01956,(PV_Chr02-8711076_8711740:0.06758,PV_Chr11-41063865_41064500:0.03376):0.00054[0.921]):0.00055[0.947]):0.00055[0.882]):0.00054[0.023]):0.00441[0.835]):0.00054[0.000]):0.00418[0.931],(((PV_Chr08-33552666_33553340:0.01344,(PV_Chr08-9021928_9022599:0.02694,PV_Chr05-25582825_25583496:0.00449):0.00447[0.772]):0.00054[0.007],((PV_Chr11-28951247_28951915:0.02123,(PV_Chr10-28324505_28324987:0.01788,PV_Chr04-32604396_32605070:0.02224):0.00658[0.147]):0.00601[0.736],(PV_Chr08-23771416_23772090:0.02298,(PV_Chr06-4216758_4217425:0.02760,PV_Chr10-19702073_19702747:0.05075):0.00483[0.739]):0.00427[0.719]):0.00054[0.000]):0.00446[0.931],(PV_Chr07-18163964_18164626:0.03220,(PV_Chr07-21922506_21923151:0.06794,(((PV_Chr03-23461137_23461589:0.05921,(PV_Chr10-16077452_16078135:0.04782,PV_Chr08-33172307_33173050:0.01569):0.00084[0.970]):0.00357[1.000],((PV_Chr11-36524666_36525335:0.02252,PV_Chr08-17695114_17695707:0.02086):0.00054[1.000],((PV_Chr03-20226431_20227105:0.03231,PV_Chr08-32098007_32098681:0.01381):0.00054[0.175],(PV_Chr07-26655218_26655884:0.00452,PV_Chr07-26278118_26278781:0.02762):0.01365[0.932]):0.00053[0.000]):0.00054[0.287]):0.00447[0.787],((PV_Chr01-26238514_26239056:0.01757,(PV_Chr08-25281656_25282125:0.01384,PV_Chr03-19758348_19759019:0.01813):0.00055[0.783]):0.00914[0.824],(PV_Chr08-42139870_42140331:0.00055,(PV_Chr10-10499322_10499846:0.01797,(PV_Chr06-8873238_8873904:0.03262,((PV_Chr07-24108343_24108795:0.04053,PV_Chr03-20020752_20021240:0.00055):0.04342[0.960],(PV_Chr01-14248558_14249061:0.01903,((((PV_Chr04-17130002_17130676:0.01388,(PV_Chr11-19170584_19171057:0.02421,PL_Pl03-14354117_14354701:0.00860):0.01605[0.872]):0.00905[0.689],(PV_Chr08-32445534_32446207:0.02786,((PV_Chr10-18754607_18755280:0.00442,PV_Chr03-21545393_21546041:0.02374):0.00055[0.638],(PV_Chr05-19581827_19582485:0.03800,(PV_Chr02-5618006_5618464:0.03651,PV_Chr03-31771997_31772670:0.02752):0.00054[0.490]):0.00452[0.793]):0.00452[0.837]):0.00054[1.000]):0.00435[0.761],(PL_tig00000209-221678_222351:0.00906,(((PL_Pl05-21976264_21976920:0.04703,(PL_Pl04-32622295_32622957:0.01928,PV_Chr08-21394338_21394958:0.00988):0.00954[0.886]):0.00303[0.736],(PV_Chr06-8008630_8009304:0.02272,(PL_tig00000221-330404_331078:0.00883,PL_tig00001964-84659_85330:0.01351):0.00054[0.687]):0.00055[0.000]):0.00054[0.000],((PL_Pl07-20679552_20680223:0.00883,(PL_Pl08-40180782_40181453:0.01361,(PL_Pl10-24560720_24561391:0.00161,PL_Pl02-22750536_22751021:0.04022):0.00287[1.000]):0.00428[0.907]):0.00053[0.998],(((PL_Pl10-10042513_10043169:0.01746,PL_Pl11-2173776_2174396:0.00394):0.00065[0.000],(PL_Pl01-25995651_25996322:0.01811,PL_Pl02-18356126_18356800:0.00899):0.00054[0.000]):0.00450[0.848],(((PV_Chr08-28674264_28674938:0.00877,(PL_Pl11-36036116_36036790:0.01354,PL_Pl10-29945168_29945842:0.00461):0.00437[0.752]):0.00054[0.998],(PL_Pl06-10266814_10267476:0.00451,(PL_Pl08-26823801_26824475:0.01356,(PL_Pl07-25091388_25092062:0.01355,(PL_tig00000346-140508_141182:0.01805,PL_Pl05-22897582_22898253:0.01817):0.00053[0.000]):0.00414[0.928]):0.00054[1.000]):0.00055[0.000]):0.00055[0.000],((PL_Pl07-23708084_23708665:0.01042,(PL_tig00001885-18258_18743:0.03722,PV_Chr01-19332527_19333198:0.00519):0.00356[0.843]):0.00055[0.883],((PL_Pl01-20920544_20921161:0.00990,PL_Pl10-29063134_29063808:0.01779):0.00054[0.973],(PL_Pl10-31258557_31259228:0.00055,(PL_Pl02-19239655_19240326:0.01808,PL_Pl02-19172585_19173256:0.01879):0.00055[0.412]):0.00452[0.933]):0.00054[0.000]):0.00055[0.000]):0.00055[0.000]):0.00054[0.000]):0.00054[0.000]):0.00054[0.407]):0.00905[0.923]):0.00055[0.228],((PV_Chr04-24956360_24957034:0.01817,PV_Chr04-18059628_18060299:0.01822):0.00055[0.102],(((PV_Chr11-27335806_27336378:0.02788,PV_Chr02-9916549_9917222:0.02985):0.01175[0.866],(PV_Chr04-17888464_17889135:0.01362,(PV_Chr08-32816469_32817143:0.00906,PV_Chr04-24150850_24151524:0.00450):0.00425[0.927]):0.00055[0.614]):0.00053[0.745],(((PV_Chr09-3696475_3697149:0.01363,(PV_Chr10-11642448_11643120:0.01797,PV_Chr02-25176129_25176596:0.00631):0.00055[0.295]):0.00434[0.920],(PL_Pl02-21512018_21512689:0.03653,(PV_Chr01-10928635_10929330:0.00605,PV_Chr02-25346996_25347668:0.02247):0.00054[0.087]):0.00427[0.920]):0.00054[1.000],((((PV_Chr11-35420523_35421167:0.06490,PV_Chr10-17742353_17742910:0.02246):0.00625[0.693],(PV_Chr05-21365223_21365713:0.01237,PV_Chr11-26258109_26258783:0.02996):0.00642[0.764]):0.00933[0.840],((PV_Chr07-26567266_26567718:0.07364,PV_Chr06-5899815_5900426:0.02011):0.00055[0.602],(PV_Chr03-23270115_23270786:0.02249,PV_Chr01-17300783_17301304:0.01158):0.00053[0.272]):0.00054[0.000]):0.00452[0.840],(PV_Chr10-25461895_25462464:0.02141,(PV_Chr08-39171449_39172114:0.03271,(((PV_Chr10-34804621_34805295:0.00903,PV_Chr01-22922661_22923332:0.00897):0.00054[0.917],((PV_Chr07-19676645_19677319:0.00907,(PV_Chr11-17540368_17541042:0.01356,PV_Chr05-15534347_15535021:0.00415):0.00054[1.000]):0.00055[0.000],(((PV_Chr05-23946660_23947334:0.00054,PV_Chr10-26855958_26856633:0.03714):0.00435[0.924],(PV_Chr05-6452218_6452835:0.03232,PV_Chr05-11331891_11332565:0.02281):0.00440[0.747]):0.00055[0.080],((PV_Chr08-27011633_27012306:0.00455,PV_Chr08-31968178_31968851:0.00883):0.00055[0.900],(PV_Chr04-18921295_18921954:0.00919,(PV_Chr10-30771108_30771692:0.00523,PV_Chr06-11727136_11727810:0.00385):0.00068[0.008]):0.00054[0.431]):0.00055[0.000]):0.00055[0.000]):0.00055[0.000]):0.00055[0.301],((PV_Chr10-28770463_28771137:0.00905,(PV_Chr01-30144357_30145031:0.02278,(PV_Chr10-13397272_13397816:0.00551,PV_Chr10-19652083_19652757:0.01320):0.00054[0.000]):0.00055[0.712]):0.00054[0.119],((PV_Chr07-17411242_17411712:0.01257,PV_Chr07-28398246_28398920:0.00054):0.00877[0.835],(PV_Chr05-17708676_17709350:0.00448,(PV_Chr09-5780997_5781671:0.00055,((PV_Chr03-18796362_18797036:0.01357,(PV_Chr11-25045053_25045723:0.01353,PV_Chr08-29190284_29190958:0.01352):0.00054[0.908]):0.00055[0.000],(PV_Chr05-22665040_22665714:0.01354,(PV_Chr07-19746623_19747293:0.00055,(PV_Chr04-6620658_6621333:0.02305,(PV_Chr08-32682080_32682754:0.02290,((PV_Chr04-22401478_22402110:0.01418,(PV_Chr07-26096191_26096733:0.01178,PV_Chr08-26992674_26993345:0.01701):0.00561[0.771]):0.00054[0.000],(PV_Chr07-23327457_23328131:0.01349,(((PV_Chr10-30692074_30692628:0.02570,PV_Chr06-708605_709279:0.01344):0.00055[0.000],(PV_Chr11-30397262_30397936:0.04111,PV_Chr11-32992997_32993671:0.00772):0.00128[0.764]):0.00054[0.623],((PV_Chr05-32198329_32199002:0.00915,PV_Chr07-21895746_21896420:0.01366):0.00435[0.774],(PV_Chr02-8421154_8421816:0.01373,(PV_Chr08-26758482_26759155:0.01835,(PV_Chr11-22567909_22568421:0.01740,((PV_Chr01-29318297_29318971:0.02704,PV_Chr08-15203041_15203711:0.02728):0.00055[0.872],(PV_Chr08-18395859_18396533:0.01805,PV_Chr02-20802634_20803308:0.02717):0.00054[0.271]):0.00054[1.000]):0.00447[0.794]):0.00446[0.753]):0.00055[0.902]):0.00446[0.383]):0.00445[0.755]):0.00055[0.480]):0.00588[0.775]):0.00062[0.940]):0.00068[0.011]):0.00187[1.000]):0.00055[0.371]):0.00055[0.000]):0.00055[0.000]):0.00055[0.168]):0.00055[0.000]):0.00054[0.000]):0.00054[0.514]):0.00454[0.796]):0.00450[0.770]):0.00054[0.000]):0.00054[0.000]):0.00055[0.000]):0.00054[0.706]):0.00053[0.882]):0.00454[0.775]):0.00256[0.850]):0.00054[0.089]):0.00057[0.000]):0.00062[0.703]):0.02337[0.975]):0.00097[1.000]):0.00355[1.000]):0.00055[0.788]):0.00053[1.000]):0.00373[0.620]):0.00057[0.181]):0.02743[0.982]):0.00053[0.897]):0.00883[0.887]):0.00055[0.923]):0.00520[0.831]):0.00421[0.746]):0.01445[0.914]):0.00833[0.820]):0.00455[0.883]):0.00054[0.220]):0.00454[0.841]):0.00054[0.417]):0.00055[0.000]):0.01395[0.921]):0.00054[0.827]):0.03648[0.987]):0.00689[0.305]):0.00980[0.700]):0.00232[0.737]):0.00054[0.816]):0.01410[0.918]):0.00488[0.716]):0.00055[0.999]):0.00609[0.803]):0.00055[0.604]):0.00054[0.994]):0.15325[1.000]):0.03956[0.768]):0.07844[0.950]):0.04601[0.821]):0.10236[0.777]):0.28119[0.950],(((RT_Cigr-1_RLG_NA:0.81586,(RT_Tor1_RLG_NA:1.10031,(RT_Mag_RLG_A_CLADE:0.53794,((RT_SPM_RLG_A_CLADE:0.42728,(RT_DRM_RLG_A_CLADE:0.22188,(RT_Hydra2-1_RLG_A_CLADE:0.42028,RT_CFG1_RLG_A_CLADE:0.33539):0.11478[0.901]):0.14760[0.974]):0.10328[0.738],(RT_Gulliver_RLG_B_CLADE:0.50776,(RT_Cer4_RLG_B_CLADE:0.17018,(RT_Cer6_RLG_B_CLADE:0.17064,RT_Cer5_RLG_B_CLADE:0.14188):0.03405[0.493]):0.36148[1.000]):0.15938[0.855]):0.03354[0.385]):0.25085[0.977]):0.04500[0.091]):0.15338[0.897],((RT_Tor4a_retrovirus_NA:0.52843,RT_Skipper_RLG_NA:0.64679):0.18721[0.945],(((RT_PVCV_Caulimovirus_NA:0.34652,(PL_Pl10-45263442_45264317:0.00054,(PL_Pl03-34194502_34195377:0.01976,(PL_Pl11-9801491_9802369:0.03281,(PL_Pl04-39796778_39797658:0.00981,(PL_Pl04-47372440_47373311:0.00055,PL_Pl01-29460130_29461008:0.00646):0.00055[0.065]):0.00977[0.929]):0.00322[0.768]):0.00981[0.819]):0.22847[0.995]):0.60042[1.000],(((RT_TVCV_Pararetrovirus_NA:0.30713,RT_CSVMV_lentivirus_NA:0.42459):0.25601[0.995],((RT_RuFDV_Pararetrovirus_NA:0.32903,(RT_PCSV_Pararetrovirus_NA:0.30356,(RT_BRRV_Pararetrovirus_NA:0.30169,(RT_SbCMV_Pararetrovirus_NA:0.23038,RT_CmYLCV_Pararetrovirus_NA:0.25812):0.05964[0.366]):0.05813[0.505]):0.28294[1.000]):0.05188[0.360],(RT_SVBV_NA:0.39173,(RT_CaMV_Caulimovirus_NA:0.07105,(RT_LLDAV_Pararetrovirus_NA:0.12803,(RT_CERV_NA:0.09220,(RT_EVCV_Pararetrovirus_NA:0.33869,(RT_MiMV_Pararetrovirus_NA:0.14752,RT_FMV_Pararetrovirus_NA:0.08949):0.08861[0.969]):0.02347[0.049]):0.04983[0.842]):0.06985[0.965]):0.18034[0.999]):0.06329[0.864]):0.19427[0.997]):0.10224[0.845],(RT_RTBV_Pararetrovirus_NA:0.62006,(RT_ComYMV_Pararetrovirus_NA:0.25919,(RT_ScBIMV_NA:0.29733,((RT_CLNV_NA:0.14552,(RT_BSMyV_Pararetrovirus_NA:0.12139,(RT_KTSV_Pararetrovirus_NA:0.14711,(RT_BSVAV_Pararetrovirus_NA:0.06342,(RT_BSGFV_Pararetrovirus_NA:0.18013,RT_BSOLV_Pararetrovirus_NA:0.07505):0.02871[0.602]):0.01724[0.742]):0.05241[0.968]):0.03960[0.458]):0.04271[0.961],(RT_BsCVBV_Pararetrovirus_NA:0.27680,(RT_DBV_NA:0.10489,(RT_DrMV_Pararetrovirus_NA:0.24668,(RT_TaBV_NA:0.24048,(RT_CSSV_NA:0.22876,RT_CYMV_Pararetrovirus_NA:0.17540):0.08229[0.965]):0.03660[0.536]):0.03123[0.120]):0.04106[0.622]):0.03941[0.939]):0.02975[0.740]):0.03668[0.068]):0.28916[0.998]):0.19935[0.974]):0.14040[0.646]):0.36774[0.999],(RT_Cer1_RLG_NA:0.57943,(((RT_MuERV-L_retrovirus_NA:0.85883,(RT_DrFV-1_retrovirus_NA:0.55083,(RT_EFV_retrovirus_NA:0.11027,(RT_BFV_retrovirus_NA:0.14303,(RT_FFV_retrovirus_NA:0.17600,(RT_SFV-1_retrovirus_NA:0.03402,RT_HFV_retrovirus_NA:0.07812):0.12588[0.998]):0.08742[0.933]):0.04679[0.557]):0.39650[0.999]):0.22151[0.884]):0.12540[0.144],(RT_SnRV_retrovirus_NA:0.68956,(RT_WdSV_retrovirus_NA:0.46133,((RT_XEN1_retrovirus_NA:0.62080,(RT_ZFERV-2_retrovirus_NA:0.50713,(RT_ZFERV_retrovirus_NA:0.43367,RT_ASSBSV_retrovirus_NA:0.45679):0.19943[0.937]):0.11207[0.476]):0.06728[0.563],(RT_RTVL-Ia_retrovirus_NA:0.61616,(RT_HERV-E_retrovirus_NA:0.43107,(RT_REV_retrovirus_NA:0.23154,(RT_BAEVM_retrovirus_NA:0.14236,((RT_MuLV_retrovirus_NA:0.06644,(RT_RCHO-K1_retrovirus_NA:0.11670,RT_FeLV_retrovirus_NA:0.12281):0.04440[0.799]):0.03796[0.900],(RT_PERV-MSL_retrovirus_NA:0.12918,(RT_MdEV_retrovirus_NA:0.09284,(RT_KoRV_retrovirus_NA:0.02896,RT_GALV_virus_NA:0.04313):0.08170[0.986]):0.04236[0.606]):0.03427[0.112]):0.08080[0.931]):0.14649[0.983]):0.06699[0.347]):0.29291[0.994]):0.12311[0.907]):0.07580[0.193]):0.21262[0.963]):0.17521[0.904]):0.20988[0.974],((RT_BIV_lentivirus_NA:0.39872,((RT_SA-OMVV_lentivirus_NA:0.04945,RT_CAEV_lentivirus_NA:0.07716):0.42567[1.000],((RT_FIV_retrovirus_NA:0.26474,RT_EIAV_lentivirus_NA:0.39567):0.09210[0.813],((RT_SIVMND_retrovirus_NA:0.22661,RT_HIV-1_retrovirus_NA:0.22519):0.04609[0.439],(RT_SIVAGM_retrovirus_NA:0.27188,(RT_SIVMAC_retrovirus_NA:0.06805,RT_HIV-2_retrovirus_NA:0.04027):0.21678[1.000]):0.05351[0.809]):0.15478[0.989]):0.07969[0.786]):0.12916[0.878]):0.40761[1.000],((RT_BLV_retrovirus_NA:0.38431,(RT_HTLV-1_retrovirus_NA:0.18696,(RT_STcLV2PP1664_retrovirus_NA:0.04808,RT_HTLV-2_retrovirus_NA:0.03854):0.07490[0.924]):0.23577[0.990]):0.39360[1.000],((RT_LPDV_retrovirus_NA:0.51825,RT_RSV_retrovirus_NA:0.47024):0.10357[0.845],(RT_PyERV_retrovirus_NA:0.47292,((RT_K-HERV_retrovirus_NA:0.01852,RT_HERV-K10_retrovirus_NA:0.01570):0.25517[0.999],(RT_MMTV_retrovirus_NA:0.30266,(RT_JSRV_retrovirus_NA:0.25155,(RT_SMRV-H_retrovirus_NA:0.28958,(RT_SERV_retrovirus_NA:0.06346,(RT_SRV-1_retrovirus_NA:0.01290,RT_MPMV_retrovirus_NA:0.00446):0.08015[0.980]):0.14466[0.988]):0.08083[0.699]):0.11456[0.808]):0.19054[0.975]):0.12426[0.268]):0.09912[0.894]):0.22239[0.975]):0.17449[0.910]):0.39772[0.994]):0.18375[0.914]):0.07963[0.824]):0.06956[0.847]):0.07130[0.324]):0.06719[0.827],(((RT_Cer3_RLG_NA:0.10510,RT_Cer2_RLG_NA:0.09342):0.58656[1.000],((RT_Ty3-1_RLG_NA:0.39019,(RT_Boudicca_?_NA:0.36427,(RT_Kabuki_RLG_NA:0.44351,RT_CsRN1_?_NA:0.25084):0.08979[0.647]):0.28377[0.999]):0.10275[0.756],(RT_rGmr1_RLG_GMR:0.51581,(Selgy.Ty3-RT__REXdb_ID5620_RLG_Selgy:0.01194,(Selgy.Ty3-RT__REXdb_ID5622_RLG_Selgy:0.00609,(Selgy.Ty3-RT__REXdb_ID5621_RLG_Selgy:0.00055,(Selgy.Ty3-RT__REXdb_ID5623_RLG_TAT#RLG+Selgy:0.00609,Selgy.Ty3-RT__REXdb_ID5624_RLG_Selgy:0.00609):0.00055[0.245]):0.00054[0.876]):0.00055[0.685]):0.36855[1.000]):0.19799[0.972]):0.08171[0.212]):0.04672[0.569],((((RT_Woot_RLG_NA:0.61572,RT_Osvaldo_retrovirus_NA:0.57426):0.12480[0.899],(RT_Micropia_RLG_MICROPIA:0.64772,(RT_Blastopia_RLG_MICROPIA:0.69043,RT_Mdg3_RLG_MICROPIA:0.40219):0.15180[0.854]):0.11298[0.844]):0.08528[0.165],((RT_Mdg1_RLG_NA:0.13244,RT_412_RLG_NA:0.03578):0.66715[1.000],(((RT_Yoyo_retrovirus_NA:0.15638,RT_HMS-Beagle_retrovirus_NA:0.18609):0.09854[0.930],(RT_Nomad_RLG_NA:0.29858,(RT_Burdock_?_NA:0.27133,(RT_Springer_retrovirus_NA:0.14929,RT_Gypsy_RLGvir_NA:0.16035):0.05841[0.648]):0.20908[0.998]):0.09958[0.430]):0.21756[0.992],((RT_Zam_retrovirus_NA:0.25250,RT_Ted_retrovirus_NA:0.20759):0.08480[0.913],((RT_Tv1_retrovirus_NA:0.12341,RT_Idefix_retrovirus_NA:0.09232):0.11170[0.994],(RT_17.6_RLG_NA:0.07470,(RT_Tom_retrovirus_NA:0.06477,RT_297_RLG_NA:0.05674):0.08982[0.992]):0.08580[0.988]):0.07656[0.970]):0.14461[0.964]):0.05558[0.484]):0.14729[0.902]):0.09778[0.812],((RT_Reina_RLG_REINA:0.31249,((RT_Ifg7_RLG_REINA:0.29582,(RT_Gimli_RLG_REINA:0.19706,(PL_Pl02-3344958_3345418:0.35092,(((PV_Chr02-27287429_27288074:0.15984,(PL_Pl08-12673463_12674126:0.12111,PL_Pl02-10935278_10935898:0.04584):0.00742[0.770]):0.00956[0.765],(PV_Chr04-10239838_10240350:0.11883,(PV_Chr07-29240349_29241020:0.15537,PL_Pl07-27959266_27959746:0.11018):0.05422[0.947]):0.00680[0.682]):0.13724[0.999],(((PV_Chr09-21636353_21637015:0.10139,PL_Pl09-16531207_16531866:0.06023):0.18652[0.998],(PL_Pl10-8278076_8278709:0.33964,(PV_Chr02-31926203_31926745:0.31189,PL_Pl01-10311629_10312273:0.26649):0.08023[0.685]):0.06090[0.898]):0.05691[0.865],((PV_Chr10-4243162_4243794:0.10284,((PV_Chr05-32837299_32837971:0.07071,PV_Chr01-37682445_37683119:0.11262):0.00205[0.668],(PL_Pl07-30043774_30044409:0.09697,(PV_Chr10-33015210_33015851:0.06845,PV_Chr01-20590041_20590709:0.06108):0.00957[0.795]):0.00055[0.892]):0.00054[0.920]):0.05357[0.960],((PV_Chr07-51728323_51728997:0.01777,((PV_Chr07-17688307_17688981:0.05175,(PV_Chr02-41067435_41068109:0.02889,PV_Chr04-27138338_27139011:0.04421):0.00827[0.712]):0.00326[0.748],(PV_Chr07-44955222_44955895:0.00898,(PV_Chr02-7161529_7162203:0.03087,(PV_Chr11-19968743_19969417:0.01295,PV_Chr04-19771711_19772384:0.00909):0.00433[0.375]):0.00054[0.837]):0.00439[0.437]):0.00054[0.997]):0.01510[0.538],(((PL_Pl10-43673574_43674242:0.01411,PL_Pl04-34483274_34483947:0.01129):0.01055[0.813],(PL_Pl11-28455955_28456629:0.01345,(PL_Pl08-15031226_15031901:0.03207,PL_tig00001882-659248_659850:0.05849):0.00054[0.979]):0.00053[0.421]):0.01224[0.743],(PV_Chr04-21213445_21213954:0.13446,(PL_Pl08-18323854_18324526:0.10847,(PL_Pl04-30401356_30402011:0.07360,(PV_Chr08-24547579_24548208:0.07318,(PL_Pl05-11125437_11126111:0.07843,PV_Chr02-12607867_12608442:0.19715):0.00804[0.713]):0.01539[0.764]):0.01757[0.851]):0.01127[0.537]):0.01070[0.823]):0.01250[0.794]):0.10623[0.999]):0.06627[0.947]):0.04807[0.401]):0.05672[0.900]):0.08637[0.829]):0.09379[0.968]):0.05464[0.766],(((PL_Pl01-32231101_32231644:0.17549,PL_Pl09-25209918_25210575:0.20635):0.00937[0.407],(PL_Pl04-6431514_6432116:0.18321,((PV_Chr05-10531498_10532107:0.10790,PL_Pl03-18840282_18840945:0.09280):0.01787[0.842],(PL_Pl02-13139905_13140534:0.11478,(PV_Chr09-7890327_7890997:0.08365,PV_Chr07-42466250_42466767:0.10655):0.03073[0.887]):0.02237[0.857]):0.02982[0.889]):0.00615[0.672]):0.39840[1.000],(((PV_Chr09-25058209_25058698:0.55602,((PL_Pl03-35882536_35883210:0.00480,(PL_Pl07-39291556_39292230:0.01787,(PL_Pl06-27865391_27866064:0.00055,(PL_Pl02-9142884_9143546:0.00900,PV_Chr06-4881235_4881768:0.01173):0.00054[0.000]):0.00055[0.265]):0.00405[0.768]):0.20894[1.000],(PL_Pl11-2596128_2596793:0.05114,((PL_Pl02-35423469_35424143:0.02718,PL_Pl02-21169253_21169927:0.00893):0.00054[0.905],((PV_Chr03-19082207_19082881:0.00055,PV_Chr11-19423781_19424455:0.00448):0.00055[0.275],(PL_Pl07-11967724_11968398:0.02260,PV_Chr01-13066382_13067044:0.01371):0.00055[0.105]):0.00054[0.000]):0.00053[0.988]):0.22990[1.000]):0.05632[0.732]):0.05869[0.820],((RT_Gloin_RLG_REINA:0.22237,(PL_Pl03-7649278_7649767:0.28677,PV_Chr07-37400023_37400660:0.35522):0.11792[0.948]):0.06139[0.941],(PV_Chr04-17392988_17393631:0.12551,(((PV_Chr05-19782804_19783478:0.00053,PV_Chr01-21249198_21249872:0.00055):0.01779[0.888],(PL_Pl04-45658915_45659415:0.16697,(PV_Chr07-13888076_13888674:0.05308,PL_Pl08-17597526_17598041:0.15795):0.02425[0.175]):0.01513[0.815]):0.02180[0.830],(PV_Chr01-20993821_20994453:0.14903,((PL_Pl08-7029779_7030425:0.20818,(PV_Chr10-34345839_34346470:0.19147,(PL_Pl01-17566736_17567399:0.08948,(PV_Chr06-14064105_14064776:0.12352,(PL_Pl03-22634347_22635022:0.18332,PV_Chr10-4657170_4657844:0.10637):0.00349[0.431]):0.02398[0.911]):0.00564[0.175]):0.00828[0.388]):0.00054[0.112],((PL_Pl02-7152694_7153364:0.07419,(PV_Chr10-5643446_5644116:0.06754,PV_Chr03-30132380_30133024:0.09727):0.00936[0.127]):0.01131[0.543],(PL_Pl03-18703836_18704510:0.06396,(PV_Chr11-33432966_33433580:0.06690,(PV_Chr06-17354352_17355026:0.02243,PV_Chr01-21664614_21665288:0.01417):0.01106[0.368]):0.02124[0.921]):0.00773[0.363]):0.04625[0.973]):0.03280[0.724]):0.02362[0.582]):0.02027[0.751]):0.21332[0.999]):0.00054[0.275]):0.02942[0.896],((PV_Chr04-6149980_6150654:0.02688,(PL_Pl09-9126895_9127569:0.00055,PL_Pl04-35478557_35479231:0.00898):0.00051[0.934]):0.26057[1.000],((Reina.Ty3-RT__REXdb_ID13117_RLG_REINA:0.00632,(Reina.Ty3-RT__REXdb_ID13119_RLG_REINA:0.03723,(Reina.Ty3-RT__REXdb_ID13118_RLG_REINA:0.05020,(Reina.Ty3-RT__REXdb_ID13120_RLG_REINA:0.05058,Reina.Ty3-RT__REXdb_ID13116_RLG_REINA:0.05091):0.00573[0.726]):0.00702[0.828]):0.00055[0.663]):0.21038[1.000],(((PV_Chr06-2857237_2857913:0.06002,(PV_Chr10-9901676_9902351:0.12053,PV_Chr05-26393023_26393691:0.09316):0.00987[0.787]):0.20609[1.000],((PL_Pl06-27363253_27363727:0.32439,(PV_Chr08-49366335_49366837:0.22062,PL_Pl07-11640106_11640773:0.17147):0.00950[0.243]):0.02197[0.776],((PV_Chr02-42388190_42388755:0.33254,(PL_Pl09-4813036_4813531:0.28475,(PL_Pl08-34273497_34274106:0.21047,(PV_Chr10-4697455_4697968:0.17302,PL_Pl11-13167743_13168363:0.14482):0.04707[0.871]):0.07086[0.898]):0.09686[0.946]):0.02124[0.777],(((PL_Pl06-236377_237051:0.02646,PL_Pl03-6408380_6409054:0.01966):0.01324[0.899],((PL_Pl08-17733515_17734189:0.02746,PL_Pl03-4368548_4369222:0.02783):0.00888[0.843],(PV_Chr05-23864914_23865579:0.12248,(PV_Chr04-21448140_21448814:0.06348,PV_Chr08-13106505_13107179:0.04097):0.01159[0.200]):0.01050[0.862]):0.00447[0.769]):0.00074[0.706],(PV_Chr05-6042580_6043254:0.03183,((PV_Chr10-9220828_9221502:0.02842,PV_Chr11-27943330_27944004:0.02240):0.00054[0.911],(PV_Chr08-19766836_19767510:0.01817,(PV_Chr03-14406270_14406944:0.02262,(PV_Chr04-38979475_38980149:0.00896,PV_Chr02-2428459_2429133:0.02268):0.00055[0.341]):0.00446[0.148]):0.00054[0.657]):0.00053[0.792]):0.01273[0.848]):0.12495[0.999]):0.04720[0.501]):0.05769[0.908]):0.13869[0.999],(((PV_Chr01-48436842_48437516:0.01833,(PL_Pl07-34400358_34401032:0.02673,(PL_Pl01-43309412_43310086:0.03063,PL_Pl07-5429239_5429913:0.02237):0.00054[0.833]):0.00394[0.739]):0.27932[1.000],((PL_Pl03-16740636_16741309:0.16047,(PL_Pl03-23327408_23328082:0.06371,(PV_Chr07-6782729_6783402:0.05098,PV_Chr03-11962651_11963318:0.15828):0.01195[0.777]):0.00525[0.731]):0.19574[0.998],(PV_Chr07-11599100_11599760:0.15738,((PV_Chr05-6238082_6238757:0.05145,(PV_Chr02-14258126_14258755:0.08896,PV_Chr06-17198742_17199370:0.08993):0.00277[0.731]):0.00680[0.559],(PL_Pl05-29199552_29200225:0.05689,(PL_Pl09-17188046_17188721:0.03691,PL_Pl06-12325233_12325904:0.04342):0.00449[0.738]):0.01416[0.910]):0.01550[0.761]):0.25489[1.000]):0.08829[0.288]):0.04519[0.852],((PL_Pl04-46750365_46751030:0.05019,PL_Pl04-40842668_40843342:0.01929):0.19889[1.000],((((PL_Pl05-25118024_25118506:0.40743,PV_Chr04-28450705_28451260:0.14801):0.01856[0.211],((PV_Chr07-36217504_36218115:0.06811,(PV_Chr09-2754058_2754668:0.03929,(PL_Pl05-10510200_10510867:0.16581,PV_Chr02-26731_27282:0.07500):0.00570[0.730]):0.00370[0.317]):0.00723[0.789],(PV_Chr02-14764240_14764915:0.08343,(PV_Chr10-35902553_35903167:0.08751,(PV_Chr03-27224660_27225285:0.06594,PV_Chr03-27181801_27182476:0.03479):0.02139[0.941]):0.00054[0.747]):0.00451[0.826]):0.00253[0.640]):0.06308[0.976],((PL_Pl09-16028164_16028801:0.16201,PV_Chr01-4275385_4275996:0.06139):0.03061[0.901],(((PV_Chr04-7692574_7693236:0.03442,(PL_Pl11-15366955_15367428:0.07015,PL_Pl11-20517320_20517991:0.07154):0.01358[0.654]):0.02074[0.830],(PV_Chr08-48435309_48435912:0.09539,(PV_Chr07-42614699_42615195:0.33490,PV_Chr01-39670881_39671524:0.06000):0.00054[0.767]):0.01157[0.774]):0.04894[0.918],((PV_Chr08-39387141_39387812:0.17636,(PV_Chr05-32923781_32924312:0.08171,PL_Pl05-31116775_31117427:0.11696):0.04483[0.913]):0.00517[0.711],(PV_Chr08-48099026_48099700:0.07049,(PV_Chr08-15735572_15736224:0.07544,PV_Chr04-16493806_16494428:0.03980):0.03341[0.977]):0.01893[0.922]):0.04081[0.956]):0.05157[0.963]):0.02926[0.224]):0.12734[0.991],((((PL_Pl01-30488356_30489012:0.12216,PV_Chr01-8181174_8181832:0.38565):0.01757[0.435],(PL_Pl05-9277743_9278415:0.09165,PL_Pl03-20913345_20914017:0.18942):0.01210[0.327]):0.01376[0.820],(PV_Chr08-4454164_4454838:0.11763,(PL_Pl05-24971939_24972611:0.10000,(PV_Chr04-24927814_24928486:0.07043,(PL_Pl08-40321638_40322179:0.13459,PV_Chr10-9046978_9047639:0.16523):0.02250[0.502]):0.00479[0.453]):0.01213[0.845]):0.01165[0.814]):0.05949[0.974],((PL_Pl07-31615157_31615684:0.11710,(PL_Pl10-6670825_6671332:0.15190,(PV_Chr11-14976077_14976687:0.06092,PV_Chr05-26844804_26845552:0.00620):0.02444[0.477]):0.02029[0.827]):0.02875[0.889],(((PL_Pl07-30289361_30290028:0.16044,PL_Pl03-22417849_22418469:0.12455):0.08808[0.988],(PL_Pl05-8770065_8770693:0.21072,PV_Chr11-14454037_14454705:0.08780):0.04370[0.914]):0.02093[0.208],((PV_Chr04-11331787_11332387:0.15197,(PV_Chr04-29430903_29431540:0.08541,(PV_Chr10-4826848_4827519:0.01083,PV_Chr03-28915116_28915771:0.05489):0.01313[0.868]):0.00845[0.775]):0.03025[0.905],((PL_Pl04-10382991_10383673:0.12812,PL_Pl02-13820514_13821067:0.13228):0.08819[0.969],((PV_Chr01-6698350_6698943:0.16556,(PL_Pl04-36583170_36583840:0.13102,PV_Chr01-10097149_10097774:0.10494):0.01997[0.874]):0.02620[0.912],(((PV_Chr01-42667016_42667689:0.03621,PV_Chr10-9929645_9930319:0.00884):0.00055[0.826],(PV_Chr05-33064141_33064812:0.01797,PV_Chr04-10595600_10596223:0.01774):0.00054[0.760]):0.02702[0.950],(PL_Pl11-7202056_7202736:0.06911,((PV_Chr11-734387_734991:0.10029,PV_Chr01-29738619_29739264:0.01719):0.04611[0.978],(PV_Chr09-3853068_3853522:0.08949,(PV_Chr07-7947690_7948359:0.04829,PV_Chr03-26870036_26870708:0.02219):0.01162[0.791]):0.00768[0.723]):0.01027[0.820]):0.00509[0.772]):0.00644[0.035]):0.03545[0.923]):0.03251[0.913]):0.03276[0.904]):0.05381[0.954]):0.02148[0.835]):0.11849[0.996]):0.09478[0.958]):0.06678[0.798]):0.07240[0.961]):0.04376[0.497]):0.02439[0.594]):0.03563[0.868]):0.06698[0.449]):0.01157[0.661]):0.12849[0.992]):0.09095[0.889],((RT_G-Rhodo_RLG_NA:0.43635,RT_Tse3_RLG_NA:0.39337):0.08392[0.872],((((RT_Maggy_RLG_MAGGY:0.16893,RT_Dane-1_RLG_MAGGY:0.21034):0.15213[0.987],(RT_MGLR3_RLG_NA:0.44526,(RT_Grasshopper_RLG_PIGGY:0.40075,(RT_Real_RLG_PIGGY:0.02698,RT_Pyggy_RLG_NA:0.26559):0.14399[0.988]):0.10150[0.835]):0.08065[0.714]):0.20395[1.000],((RT_TF2_RLG_TF1-2:0.00423,RT_TF1_RLG_TF1-2:0.00054):0.71634[1.000],((RT_Cft-1_RLG_PYRET:0.46344,(RT_Skippy_RLG_PYRET:0.31321,(RT_Pyret_RLG_PYRET:0.33975,RT_Cgret_RLG_PYRET:0.19489):0.05434[0.737]):0.08621[0.893]):0.09456[0.976],((RT_Amn-san_RLG_V_CLADE:0.25411,(RT_Sushi-ichi_RLG_V_CLADE:0.33540,RT_Amn-ni_RLG_V_CLADE:0.14893):0.14137[0.992]):0.12877[0.981],((RT_Amn-ichi_RLG_V_CLADE:0.29572,RT_marY1_RLG_NA:0.45393):0.08663[0.911],(Tcn1.Ty3-RT__REXdb_ID9824_RLG_Tcn1:0.01212,((Tcn1.Ty3-RT__REXdb_ID9826_RLG_Tcn1:0.00610,Tcn1.Ty3-RT__REXdb_ID9828_RLG_Tcn1:0.00610):0.00055[0.187],(Tcn1.Ty3-RT__REXdb_ID9827_RLG_Tcn1:0.0,Tcn1.Ty3-RT__REXdb_ID9825_RLG_Tcn1:0.0):0.00055):0.00054[0.810]):0.15546[0.994]):0.03614[0.173]):0.03339[0.826]):0.04083[0.555]):0.01384[0.135]):0.12708[0.991],(((PV_scaffold_19-69180_69857:0.25111,(PV_scaffold_19-63587_64264:0.14258,(PV_scaffold_337-1067_1744:0.09738,PV_scaffold_19-56907_57584:0.04663):0.10000[0.954]):0.07613[0.945]):0.13085[0.984],(RT_REM1_RLG_NA:0.15131,(Chlamyvir.Ty3-RT__REXdb_ID9783_RLG_Chlamyvir:0.00593,(Chlamyvir.Ty3-RT__REXdb_ID9784_RLG_Chlamyvir:0.0,Chlamyvir.Ty3-RT__REXdb_ID9782_RLG_Chlamyvir:0.0,Chlamyvir.Ty3-RT__REXdb_ID9781_RLG_Chlamyvir:0.0,Chlamyvir.Ty3-RT__REXdb_ID9780_RLG_Chlamyvir:0.0):0.00055):0.13884[0.983]):0.32772[1.000]):0.09854[0.951],(((RT_Tntom1_RLG_GALADRIEL:0.48498,(RT_Monkey_RLG_GALADRIEL:0.24471,RT_Galadriel_RLG_GALADRIEL:0.22544):0.04941[0.618]):0.13565[0.988],((Galadriel.Ty3-RT__REXdb_ID12061_RLG_GALADRIEL:0.00619,Galadriel.Ty3-RT__REXdb_ID12062_RLG_GALADRIEL:0.00055):0.00615[0.859],(Galadriel.Ty3-RT__REXdb_ID12065_RLG_GALADRIEL:0.0,Galadriel.Ty3-RT__REXdb_ID12064_RLG_GALADRIEL:0.0,Galadriel.Ty3-RT__REXdb_ID12063_RLG_GALADRIEL:0.0):0.00055):0.17046[0.997]):0.11574[0.971],((RT_Tma_RLG_DEL:0.08670,RT_Legolas_RLG_DEL:0.15606):0.16941[1.000],(RT_Del_RLG_DEL:0.24968,((RT_Retrosat-2_RLG_DEL:0.14190,(RT_Bagy-1_RLG_DEL:0.24668,((Tekay.Ty3-RT__REXdb_ID12332_RLG_Tekay-DEL:0.04748,Tekay.Ty3-RT__REXdb_ID12331_RLG_Tekay-DEL:0.02837):0.00623[0.730],(Tekay.Ty3-RT__REXdb_ID12334_RLG_Tekay-DEL:0.05545,(Tekay.Ty3-RT__REXdb_ID12333_RLG_Tekay-DEL:0.03925,Tekay.Ty3-RT__REXdb_ID12335_RLG_Tekay-DEL:0.03669):0.01256[0.251]):0.00700[0.765]):0.14463[0.989]):0.07444[0.813]):0.06813[0.952],(RT_Peabody_RLG_DEL:0.14581,((PV_Chr01-6757791_6758455:0.21627,(PL_Pl08-15655014_15655689:0.29254,(PV_Chr03-6589059_6589726:0.18374,PL_Pl03-6685011_6685670:0.14187):0.04462[0.805]):0.01222[0.320]):0.08526[0.987],(((PV_Chr08-16011222_16011896:0.09085,PL_Pl07-12250997_12251618:0.32439):0.00915[0.689],((PL_Pl03-37032349_37032927:0.02687,((PV_Chr11-41387087_41387674:0.01257,PV_Chr04-28925721_28926392:0.38489):0.02562[0.867],(PV_Chr04-40510008_40510664:0.15633,PL_Pl04-40940670_40941349:0.17318):0.01722[0.831]):0.01610[0.879]):0.00055[0.738],(PV_Chr09-9349566_9350240:0.11090,(PV_Chr07-15225236_15225805:0.10860,((((PV_Chr08-43171773_43172447:0.06064,(PV_Chr04-43710410_43711075:0.03218,PV_Chr08-51263213_51263887:0.03613):0.00436[0.764]):0.00449[0.771],(PV_Chr11-5416732_5417105:0.03323,((PV_Chr05-17123074_17123744:0.08115,PL_Pl08-14458929_14459603:0.04163):0.01402[0.630],(PL_Pl07-10081121_10081793:0.05126,PL_Pl09-14527198_14527871:0.01979):0.00747[0.850]):0.00054[0.086]):0.00451[0.807]):0.00439[0.764],(PL_Pl10-46350582_46351256:0.05106,((PV_Chr04-37918587_37919258:0.06119,(PV_Chr04-24568161_24568834:0.02730,PV_Chr04-13994298_13994819:0.09339):0.01006[0.831]):0.00056[0.886],(PV_Chr08-23792113_23792709:0.05853,(PL_Pl07-27744510_27745140:0.13269,(PL_Pl10-10941588_10941971:0.12570,(PL_Pl03-43441531_43442192:0.12813,PL_Pl10-13401876_13402550:0.09127):0.00054[0.441]):0.00552[0.754]):0.00621[0.738]):0.01305[0.411]):0.00725[0.035]):0.00054[0.839]):0.00055[0.696],(((PV_Chr06-15890717_15891391:0.03604,PL_Pl05-8949075_8949749:0.01806):0.00448[0.413],((PL_Pl07-37563707_37564381:0.04159,PV_Chr11-34396830_34397504:0.02512):0.01021[0.572],(PV_Chr07-32859196_32859870:0.03188,(PL_Pl06-32640238_32640912:0.01790,PV_Chr03-30573233_30573907:0.03217):0.00442[0.753]):0.00818[0.793]):0.00055[0.870]):0.00054[0.720],(((PV_Chr04-37856749_37857420:0.03468,PV_Chr04-37750264_37750931:0.03617):0.01596[0.476],(PL_Pl01-17469215_17469889:0.05338,PV_Chr02-22183984_22184658:0.04143):0.00406[0.904]):0.00054[1.000],((((PV_Chr11-12200931_12201604:0.00052,PV_Chr10-31664262_31664936:0.01375):0.00456[0.812],(PV_Chr06-12299455_12299976:0.02271,(PV_Chr03-9458049_9458723:0.04612,(PV_Chr07-6176978_6177445:0.02702,PV_Chr02-48625319_48625993:0.01856):0.01096[0.178]):0.01831[0.821]):0.00055[0.967]):0.00053[0.811],((PV_Chr06-23365430_23366104:0.01341,(PV_Chr02-10851546_10852220:0.00955,((PV_Chr04-34318417_34319067:0.01383,PV_Chr03-31889332_31890006:0.02788):0.00431[0.742],(PV_Chr06-12857630_12858148:0.07217,(PV_Chr08-16412762_16413436:0.03090,PV_Chr04-29478279_29478951:0.03262):0.01758[0.926]):0.00054[0.863]):0.00444[0.785]):0.00377[0.763]):0.00054[0.544],((PV_Chr03-33767532_33768206:0.02233,(PV_Chr04-36536126_36536800:0.03613,PV_Chr11-33718719_33719393:0.00054):0.00443[0.822]):0.00055[0.208],((PV_Chr02-24070639_24071313:0.05434,(PV_Chr05-6224252_6224926:0.06553,PV_Chr03-23971665_23972339:0.03172):0.00852[0.654]):0.00054[0.000],(PV_Chr04-14103763_14104437:0.02695,(PV_Chr05-25867730_25868403:0.02727,PV_Chr01-36351949_36352623:0.02696):0.00452[0.748]):0.00437[0.780]):0.00054[0.650]):0.00055[0.000]):0.00055[0.000]):0.00446[0.912],((((PL_Pl01-8308335_8309009:0.02727,PL_Pl11-36644512_36645186:0.05622):0.00906[0.432],(PL_Pl08-13356826_13357498:0.02281,(PV_Chr05-2436123_2436731:0.12260,PL_Pl11-6120033_6120707:0.03031):0.01600[0.865]):0.00456[0.892]):0.00055[1.000],((PV_Chr08-21325152_21325808:0.12176,(PV_Chr01-39780889_39781563:0.08923,PL_Pl11-13126128_13126792:0.10796):0.02293[0.874]):0.01532[0.860],(PL_Pl03-37993479_37994153:0.02735,(PL_Pl09-18243850_18244524:0.03573,((PL_Pl10-39733993_39734667:0.05233,PL_Pl07-23093424_23094097:0.04299):0.00582[0.744],((PL_Pl07-30710984_30711658:0.07668,PV_Chr05-6530649_6531322:0.08637):0.01640[0.882],(PV_Chr06-11921673_11922350:0.12800,(PL_Pl07-33446632_33447160:0.08180,PL_Pl10-40211801_40212459:0.13672):0.01532[0.375]):0.01270[0.761]):0.00485[0.758]):0.00384[0.776]):0.00054[0.855]):0.00055[0.762]):0.00453[0.428]):0.00450[0.789],((PL_Pl10-46635531_46636205:0.00453,(PV_Chr10-35175745_35176410:0.06471,(PV_Chr10-35165882_35166556:0.05544,PL_Pl02-34541114_34541788:0.09870):0.01383[0.795]):0.00054[0.939]):0.00446[0.536],((PL_Pl02-40476609_40477282:0.00448,PL_Pl08-18512964_18513638:0.06062):0.00441[0.790],((PL_Pl04-2115817_2116491:0.00902,PL_Pl11-5108042_5108716:0.00055):0.00055[0.772],((PL_Pl02-40762720_40763394:0.00446,((PL_Pl03-40137605_40138279:0.02719,(PL_Pl07-9720985_9721660:0.01347,PL_Pl05-35748426_35749100:0.02696):0.00055[0.671]):0.00445[0.232],(PL_Pl04-12276280_12276954:0.05559,(PL_Pl09-29443796_29444468:0.10441,(PL_Pl03-9838554_9839228:0.01472,(PL_Pl04-37692974_37693648:0.01940,PL_Pl01-9153975_9154649:0.04049):0.00419[0.315]):0.01537[0.378]):0.00609[0.744]):0.00432[0.768]):0.00051[0.771]):0.00055[0.000],((PL_Pl09-29487063_29487737:0.01799,(PL_Pl09-3009655_3010329:0.01821,(PL_Pl07-11568882_11569543:0.02980,PL_Pl04-39202244_39202918:0.04563):0.00547[0.777]):0.00440[0.770]):0.00054[0.666],((PL_Pl06-605008_605682:0.0,PL_Pl04-47848763_47849437:0.0):0.00055,((PL_Pl01-28454360_28455034:0.01340,PL_Pl05-33716525_33717199:0.00444):0.00055[0.270],((PV_scaffold_264-1842_2516:0.05535,PV_Chr10-35455881_35456555:0.01832):0.00055[0.826],(PV_Chr08-16127338_16128012:0.10360,PV_Chr11-43237754_43238428:0.05167):0.01279[0.888]):0.00445[0.809]):0.00055[0.000]):0.00055[0.000]):0.00055[0.000]):0.00055[0.000]):0.00054[0.000]):0.00055[1.000]):0.00436[0.920]):0.00055[0.100]):0.00055[0.000]):0.00054[0.563]):0.00054[0.000]):0.00055[0.931]):0.00055[0.793]):0.00428[0.791]):0.00795[0.307]):0.05634[0.993],(((PL_Pl09-22753378_22754017:0.05198,(PL_Pl07-12288806_12289390:0.12502,PL_Pl11-46944896_46945520:0.30015):0.04855[0.120]):0.02696[0.905],((PV_Chr05-8497824_8498509:0.05481,PL_Pl02-18611439_18611843:0.08239):0.00900[0.837],(PL_Pl03-26896038_26896706:0.07620,PV_Chr02-32109653_32110288:0.09567):0.00726[0.748]):0.00368[0.764]):0.00522[0.844],(((PV_Chr11-12873030_12873701:0.05628,(PV_Chr04-39867989_39868663:0.02319,(PV_Chr10-40210570_40211248:0.02574,PV_Chr06-15446186_15446791:0.00506):0.01240[0.870]):0.00932[0.861]):0.00907[0.835],(((PL_Pl10-41417833_41418503:0.12187,PL_Pl07-28464778_28465405:0.20537):0.02585[0.226],(PV_Chr04-36252869_36253501:0.21955,PL_Pl09-21637066_21637714:0.14158):0.02391[0.281]):0.05573[0.953],((PL_Pl08-37305016_37305678:0.32492,(PV_Chr02-12241725_12242165:0.21131,PL_Pl09-28062915_28063498:0.10093):0.02846[0.858]):0.01375[0.747],(PV_Chr03-18917494_18918155:0.24708,(PL_Pl11-12871255_12871877:0.18600,(PL_Pl10-43532313_43532893:0.08753,(PL_tig00000143-33657_34137:0.0,PL_Pl10-43181007_43181487:0.0):0.06687):0.05999[0.960]):0.02920[0.460]):0.06307[0.967]):0.01879[0.816]):0.03673[0.942]):0.00053[0.529],(((PL_Pl05-11952861_11953535:0.01143,PL_Pl11-7971640_7972100:0.09268):0.01150[0.759],(PL_Pl11-39300002_39300664:0.01375,(PL_Pl02-32559583_32560257:0.00908,(PL_Pl05-12737646_12738320:0.01820,((PL_Pl07-26400805_26401479:0.00450,(PL_Pl04-31318577_31319251:0.00902,PL_Pl10-38864961_38865635:0.00449):0.00449[0.801]):0.00055[0.000],(PL_Pl02-19009472_19010146:0.01812,(PL_Pl04-28897631_28898305:0.01356,PL_Pl02-36676497_36677171:0.00449):0.00055[0.000]):0.00448[0.842]):0.00451[0.766]):0.00443[0.778]):0.01369[0.919]):0.00478[0.778]):0.00879[0.844],((PL_Pl04-12959851_12960525:0.01819,((PL_Pl10-42868244_42868918:0.02263,PL_Pl04-13539987_13540619:0.02298):0.00053[0.828],((PL_tig00000209-2600_3073:0.03172,(PL_Pl08-16464561_16465235:0.01358,PL_Pl04-12260019_12260692:0.00457):0.00380[0.983]):0.00071[1.000],(((PL_Pl03-8417905_8418579:0.01813,(PL_Pl01-16119702_16120376:0.02300,PL_Pl03-13247330_13248004:0.02731):0.00453[0.746]):0.00054[0.209],((PL_Pl07-15287434_15288108:0.00903,PL_Pl04-11861843_11862511:0.01848):0.00055[0.117],((PL_Pl02-19547183_19547857:0.00452,PL_Pl05-25641689_25642363:0.01819):0.00054[0.271],((PL_Pl08-33589452_33590126:0.00903,PL_Pl05-12504439_12505113:0.02288):0.00055[0.900],(PL_Pl08-31201679_31202343:0.02398,PL_Pl07-27873854_27874528:0.00918):0.00444[0.750]):0.00055[0.000]):0.00055[0.000]):0.00055[0.000]):0.00055[0.000],((PL_Pl05-24013154_24013828:0.00905,(PL_Pl08-19296587_19297261:0.02294,(PL_Pl03-16866438_16867112:0.01756,PL_Pl07-23526446_23527030:0.01585):0.00054[0.828]):0.00054[0.835]):0.00051[0.000],((PL_Pl06-970713_971387:0.01814,(PL_Pl11-17469734_17470388:0.01368,PL_Pl01-13624914_13625447:0.01200):0.00055[0.024]):0.00453[0.846],((PL_Pl04-39035111_39035785:0.00055,(PL_Pl11-32322357_32323031:0.00909,PL_Pl04-36481658_36482332:0.01366):0.00055[0.522]):0.00053[0.000],((PL_Pl07-16575108_16575695:0.01584,PL_Pl10-31703042_31703716:0.01809):0.00055[0.819],(PL_Pl04-13312277_13312951:0.01359,(PL_Pl03-13129373_13130047:0.01361,(PL_Pl11-14922875_14923549:0.01367,(PL_Pl05-17133571_17134245:0.01822,(PL_Pl02-40323363_40324037:0.02283,PL_tig00000553-98464_99138:0.01359):0.00459[0.749]):0.00448[0.791]):0.00055[0.671]):0.00451[0.260]):0.00054[0.751]):0.00054[0.000]):0.00451[0.853]):0.00055[0.789]):0.00055[0.000]):0.00055[0.000]):0.00452[0.842]):0.00452[0.793]):0.00450[0.765],(PL_Pl09-24493709_24494377:0.02303,(((PL_Pl04-38015327_38016001:0.02753,PL_Pl11-23400634_23401242:0.01379):0.00897[0.865],(((PL_Pl07-15845669_15846343:0.02320,(PL_Pl11-38195048_38195722:0.01372,((PL_Pl10-16607600_16608274:0.01848,PL_Pl11-30727019_30727693:0.03207):0.00055[1.000],((PL_Pl07-25672095_25672769:0.01361,(PL_Pl11-22881803_22882477:0.01360,(PL_Pl08-27986411_27987085:0.02740,PL_Pl11-29977840_29978514:0.00448):0.00452[0.766]):0.00441[0.793]):0.00884[0.850],(PL_Pl06-4096685_4097359:0.00451,(PL_Pl08-30324469_30325143:0.00905,(PL_tig00001909B-429288_429962:0.00450,PL_Pl07-33832692_33833366:0.01813):0.00055[0.055]):0.00055[0.000]):0.00479[0.787]):0.00904[0.463]):0.00423[0.918]):0.00055[0.526]):0.00448[0.439],(PL_Pl05-10527732_10528406:0.01419,((PL_Pl08-20249184_20249858:0.01360,((PL_tig00001998A-1195620_1196294:0.01349,PL_Pl04-32218123_32218590:0.01252):0.00053[0.897],(PL_Pl07-24144734_24145408:0.02769,PL_Pl02-16457517_16458191:0.01845):0.00420[0.785]):0.00450[0.850]):0.00054[0.131],(PL_Pl06-6825632_6826306:0.01359,(PL_Pl11-28892445_28893119:0.01362,((PL_Pl04-14047931_14048605:0.00453,(PL_Pl11-15446435_15447105:0.02752,PL_Pl11-16925314_16925988:0.01825):0.00447[0.743]):0.00055[0.113],((PL_Pl06-10807635_10808309:0.00905,PL_Pl04-23423875_23424549:0.01826):0.00907[0.663],((PL_Pl07-15679110_15679785:0.01375,PL_Pl01-18085176_18085850:0.00054):0.00876[0.869],(PL_Pl07-13406869_13407543:0.00905,((PL_Pl08-15329387_15330061:0.02816,PL_Pl02-36748869_36749543:0.02803):0.00410[0.776],(PL_tig00000577-903_1577:0.02756,(PL_tig00002038-801285_801959:0.00907,PL_Pl11-20428006_20428680:0.01367):0.00422[0.904]):0.00053[0.689]):0.00055[0.132]):0.00888[0.922]):0.00054[0.893]):0.00054[0.741]):0.00054[0.589]):0.00448[0.429]):0.00054[0.903]):0.00055[0.359]):0.00449[0.854]):0.00054[0.760],((((PL_Pl08-34959587_34960261:0.00882,PL_Pl06-13274532_13275206:0.01370):0.00055[0.953],(PL_Pl08-38554745_38555419:0.01372,PL_tig00000221-276284_276958:0.04653):0.00055[0.064]):0.00450[0.931],((PL_Pl08-13951702_13952376:0.02728,(PL_Pl11-19005725_19006399:0.00055,(PL_Pl04-12498611_12499285:0.01362,PL_Pl08-17862734_17863408:0.01358):0.00055[0.515]):0.00054[0.239]):0.00055[1.000],(PL_Pl04-12934597_12935271:0.01375,(PL_Pl08-25573428_25574098:0.03223,(PL_Pl02-41508024_41508698:0.02674,(PL_Pl04-17471402_17471905:0.03812,PL_Pl05-12906333_12906833:0.02244):0.01514[0.767]):0.00599[0.665]):0.00055[0.881]):0.00452[0.393]):0.00431[0.751]):0.00054[1.000],((PL_Pl06-11354555_11355229:0.02288,(PL_Pl11-23943618_23944283:0.00463,PL_Pl05-12573599_12574273:0.00450):0.00452[0.833]):0.00054[0.797],((PL_Pl04-11913441_11914106:0.01372,PL_Pl05-26773667_26774341:0.01814):0.00053[0.327],((PL_Pl04-19068522_19069196:0.01368,(PL_Pl04-30272616_30273290:0.02291,PL_Pl09-22312445_22313119:0.00452):0.00054[0.000]):0.00452[0.812],(((PL_Pl08-35575877_35576551:0.00909,PL_Pl08-26486705_26487379:0.02284):0.00293[0.915],((PL_Pl08-19712581_19713255:0.01354,PL_Pl01-20411299_20411972:0.01826):0.00055[0.000],(PL_Pl11-33952601_33953275:0.00454,(PL_Pl11-16198692_16199366:0.01832,PL_Pl05-15339380_15340054:0.00933):0.00909[0.874]):0.00454[0.794]):0.00220[0.976]):0.00389[0.915],((PL_Pl01-17972051_17972725:0.01365,(PL_Pl08-34536392_34537066:0.00904,PL_Pl04-39186121_39186795:0.00054):0.00452[0.875]):0.00055[0.866],((PL_Pl10-4330653_4331327:0.00450,(PL_Pl02-21758520_21759191:0.01853,(PL_Pl09-22070128_22070802:0.01329,(PL_Pl10-13352241_13352876:0.00453,PL_Pl07-35811147_35811821:0.01818):0.00055[0.881]):0.00450[0.317]):0.00416[0.745]):0.00055[0.449],((PL_Pl07-2553351_2554026:0.03705,PL_Pl02-34082289_34082963:0.00054):0.00452[0.828],(((PL_Pl05-18355506_18356158:0.01916,(PL_Pl11-17540842_17541516:0.00871,PL_Pl01-4598477_4599151:0.02266):0.00505[0.435]):0.00055[0.757],((PL_Pl09-23120892_23121566:0.02732,PL_Pl05-17566646_17567320:0.00456):0.00456[0.449],(PL_Pl03-15260683_15261357:0.00876,(PL_Pl10-24641105_24641779:0.01392,PL_Pl01-22138586_22139260:0.01811):0.00449[0.165]):0.00055[0.920]):0.00055[0.763]):0.00055[0.978],((PL_Pl06-4966126_4966800:0.00055,(PL_Pl07-17139898_17140473:0.03875,(PL_Pl01-16137642_16138316:0.00450,(PL_tig00000209-423518_424192:0.00472,PL_Pl11-33016284_33016958:0.00055):0.00055[0.000]):0.00377[1.000]):0.00074[1.000]):0.00055[0.000],((PL_Pl02-22373103_22373777:0.00451,(PL_Pl05-22527273_22527948:0.02807,PL_tig00002028-250810_251484:0.01370):0.00442[0.757]):0.00055[0.397],((PL_Pl02-21348909_21349382:0.04076,(PL_Pl04-11921148_11921822:0.00310,PL_Pl07-6008437_6009030:0.02761):0.00072[0.066]):0.00073[1.000],(PL_Pl08-19462892_19463566:0.01830,(PL_Pl07-15226960_15227634:0.01820,(PL_Pl09-19723893_19724567:0.01818,PL_Pl02-17028868_17029542:0.01363):0.00055[0.259]):0.00449[0.504]):0.00055[0.512]):0.00055[0.000]):0.00055[0.000]):0.00055[0.901]):0.00051[0.000]):0.00055[0.000]):0.00054[0.000]):0.00054[0.000]):0.00451[0.843]):0.00055[0.000]):0.00055[0.000]):0.00055[0.000]):0.00055[0.000]):0.00054[0.071]):0.00452[0.822],((PL_Pl01-29566546_29567220:0.01819,PL_Pl04-21792709_21793383:0.00906):0.00448[0.787],(PL_Pl11-37211984_37212658:0.01814,((PL_Pl07-22335969_22336643:0.00901,(((PL_Pl01-18444553_18445227:0.01826,PL_Pl09-22991766_22992440:0.00452):0.00423[0.931],(PL_Pl08-22259230_22259904:0.01820,(PL_Pl07-27796557_27797231:0.00454,PL_Pl04-19774739_19775413:0.03220):0.00055[0.061]):0.00050[1.000]):0.00429[0.931],(((PV_Chr02-6384303_6384976:0.05117,PL_Pl05-19574590_19575264:0.02277):0.00484[0.430],(PL_Pl08-29791785_29792459:0.00055,(PL_Pl02-22262554_22263228:0.00905,PL_Pl03-15395033_15395707:0.00450):0.00055[0.868]):0.00055[0.825]):0.00451[0.846],((PL_Pl08-31910519_31911193:0.0,PL_Pl07-22029089_22029763:0.0,PL_Pl02-21657106_21657780:0.0):0.00055,(PL_Pl04-19532587_19533261:0.00452,((PL_Pl08-14690332_14691006:0.00908,((PL_Pl01-18690515_18691189:0.01359,PL_Pl05-28046616_28047290:0.00053):0.00453[0.413],((PL_Pl10-12541798_12542472:0.00055,PL_Pl11-16942459_16943133:0.00055):0.00055[0.608],(PL_Pl10-33008076_33008746:0.00911,PL_Pl10-10738722_10739396:0.00077):0.00376[1.000]):0.00053[0.982]):0.00403[0.943]):0.00050[1.000],(PL_Pl07-18039339_18040013:0.00907,((PL_tig00000234-163006_163641:0.01664,PL_Pl03-9154969_9155643:0.01831):0.00160[0.750],((PL_Pl10-31955630_31956304:0.00387,(PL_Pl11-28878954_28879628:0.00902,PL_Pl04-24790066_24790740:0.00458):0.00070[1.000]):0.00441[0.932],((PL_tig00000740-28068_28742:0.00895,(PL_Pl09-11530302_11530976:0.02278,(PL_Pl08-21503900_21504574:0.04134,(PL_tig00001895-4323_4926:0.04277,PL_Pl06-27212587_27213078:0.05445):0.00480[0.757]):0.00055[0.276]):0.00454[0.365]):0.00055[0.195],((PL_Pl08-29710067_29710741:0.02295,(PL_tig00002021-437017_437691:0.01365,PL_Pl10-37585170_37585844:0.00449):0.00455[0.765]):0.00453[0.788],((PL_Pl04-25344674_25345348:0.01816,(PL_tig00001917-89287_89961:0.00054,PL_Pl04-12305869_12306543:0.01827):0.00449[0.381]):0.00054[0.342],(((PL_Pl04-32362287_32362961:0.01810,(PL_tig00001909B-924209_924882:0.00456,PL_Pl10-21049605_21050279:0.02265):0.00055[0.839]):0.00451[0.102],(PL_Pl01-27036857_27037531:0.00906,(PL_Pl08-22140099_22140773:0.02279,(PL_Pl08-17990174_17990848:0.00919,PL_Pl01-15763382_15764056:0.01365):0.00445[0.768]):0.00054[0.000]):0.00447[0.824]):0.00055[0.955],((PL_Pl09-16784035_16784709:0.00905,(PL_Pl08-42026780_42027454:0.00055,(PL_Pl09-23157970_23158644:0.01364,PL_Pl09-20648958_20649632:0.01354):0.00055[0.938]):0.00055[0.072]):0.00452[0.838],((PL_Pl02-21729202_21729876:0.01360,(PL_Pl04-28271875_28272549:0.01722,PL_Pl04-20797251_20797925:0.01345):0.00581[0.779]):0.00055[0.331],(PL_tig00001990-145378_146052:0.01363,((PL_Pl04-33900542_33901212:0.01633,PL_Pl02-23876989_23877662:0.01264):0.00295[0.733],(PL_Pl05-14428663_14429337:0.00464,(PL_Pl01-19644544_19645179:0.01841,((PL_Pl01-25751856_25752530:0.01833,PL_Pl04-23963078_23963752:0.00451):0.00055[0.248],((PL_tig00054638-37349_38023:0.02302,PL_Pl01-21862151_21862825:0.00904):0.00055[0.357],(PL_Pl04-33006365_33007039:0.01362,(PL_tig00000652-31871_32546:0.00904,PL_Pl01-14560621_14561298:0.00054):0.00453[0.856]):0.00055[0.435]):0.00054[0.000]):0.00055[0.850]):0.00453[0.356]):0.00055[0.383]):0.00055[0.000]):0.00055[0.609]):0.00055[0.660]):0.00055[0.242]):0.00054[0.000]):0.00055[0.000]):0.00055[0.527]):0.00055[0.214]):0.00053[0.000]):0.00055[0.000]):0.00055[0.000]):0.00055[0.000]):0.00055[0.000]):0.00055[0.341]):0.00055[0.542]):0.00055[0.731]):0.00453[0.442],(PL_Pl11-18020810_18021484:0.00454,(PL_Pl10-17327141_17327815:0.00451,(((PL_Pl04-35368493_35369167:0.00053,PL_Pl06-1875396_1876071:0.01360):0.00469[0.776],((PL_Pl05-26539477_26540151:0.02846,PL_Pl03-14851821_14852495:0.01375):0.00884[0.867],(PL_Pl11-22872107_22872781:0.00451,(PL_Pl04-33778606_33779280:0.01357,(PL_tig00001909B-139667_140257:0.02103,(PL_Pl08-20566255_20566929:0.01362,(PL_Pl11-27966693_27967367:0.02736,PL_Pl08-24109712_24110386:0.01352):0.00052[0.273]):0.00053[0.730]):0.00449[0.446]):0.00055[0.793]):0.00055[0.914]):0.00453[0.390]):0.00431[0.780],(PL_Pl10-37152147_37152821:0.00055,((PL_Pl07-21220292_21220966:0.01360,PL_Pl10-38472349_38473023:0.00456):0.00453[0.775],(PL_Pl03-12842908_12843522:0.00055,((PL_tig00002021-165483_166157:0.00905,(PL_Pl09-24982885_24983557:0.00762,PL_Pl02-24473089_24473763:0.01325):0.00182[0.738]):0.00896[0.896],(PL_Pl05-11093210_11093884:0.00451,(PL_Pl04-32011139_32011813:0.02278,((PL_Pl10-32466830_32467483:0.00055,((PL_Pl05-13696142_13696816:0.01819,(PL_Pl08-27915346_27916020:0.01833,(PV_Chr07-20043780_20044454:0.04225,PL_Pl11-21905515_21906189:0.02299):0.00451[0.744]):0.00456[0.377]):0.00055[0.799],((PL_Pl10-32476999_32477673:0.02281,PL_Pl08-30938459_30939124:0.00915):0.00055[0.734],(PL_Pl04-20591837_20592466:0.01836,((PL_Pl07-18820438_18821103:0.01387,(PL_Pl01-27302938_27303573:0.00917,PL_Pl10-14369082_14369756:0.01715):0.00537[0.856]):0.00055[1.000],((PL_Pl10-21207728_21208402:0.02299,PL_Pl10-34812567_34813241:0.01204):0.00159[0.702],(PL_Pl06-7992096_7992770:0.01367,(PL_Pl10-36069358_36070032:0.00906,(PL_Pl10-38243478_38244161:0.00919,(PL_tig00001882-863708_864368:0.00467,(PL_Pl10-26601042_26601716:0.00936,(PL_Pl01-20163177_20163851:0.00055,(PL_Pl10-14906450_14907124:0.02763,PL_Pl07-18699398_18700000:0.01840):0.00450[0.742]):0.00055[0.000]):0.00258[1.000]):0.00193[1.000]):0.00054[0.124]):0.00055[0.563]):0.00055[0.488]):0.00055[0.509]):0.00055[0.199]):0.00459[0.850]):0.00055[0.000]):0.00107[1.000]):0.00354[1.000],(((PL_Pl06-4440495_4441169:0.01351,PL_tig00054642-25011_25685:0.00900):0.00054[1.000],(PL_Pl04-13398734_13399408:0.00900,(PL_Pl04-25459400_25460074:0.01807,(PL_Pl02-22758113_22758787:0.00896,(PL_Pl07-24026926_24027600:0.00055,PL_Pl04-18143528_18144202:0.00446):0.00054[0.237]):0.00896[0.916]):0.00055[0.091]):0.00439[0.917]):0.00447[0.138],(((PL_Pl02-24073789_24074463:0.02272,PL_Pl05-16492437_16493111:0.00455):0.00453[0.375],((PL_Pl05-22367482_22368156:0.00924,PL_Pl10-13030657_13031330:0.01341):0.00450[0.370],(((PL_Pl11-20619220_20619894:0.01355,PL_Pl09-19791403_19792077:0.00450):0.00055[0.713],(PL_Pl11-41907277_41907912:0.02281,(PL_Pl10-16814164_16814838:0.00446,PL_Pl08-23189762_23190436:0.00899):0.00055[0.240]):0.00445[0.818]):0.00451[0.477],((PL_Pl08-24985410_24986084:0.00055,(PL_tig00002012-55344_56018:0.00452,PL_Pl05-21041013_21041687:0.01818):0.00451[0.485]):0.00895[0.920],(PL_Pl08-19797049_19797723:0.00903,((PL_Pl10-32123983_32124657:0.01807,(PL_Pl01-24298675_24299349:0.01353,(PL_Pl11-24797878_24798552:0.00899,PL_Pl11-31026258_31026932:0.02719):0.00055[0.019]):0.00435[0.925]):0.00055[0.894],(PL_Pl05-14061684_14062356:0.00904,((PL_Pl01-23375795_23376469:0.01359,PL_Pl08-32457600_32458274:0.02736):0.00446[0.737],(((PL_tig00001973-2692_3366:0.0,PL_Pl08-43264531_43265205:0.0,PL_Pl05-31682383_31683057:0.0):0.00055,(PL_Pl11-20317722_20318372:0.00948,((PL_Pl08-28462011_28462685:0.01364,PL_Pl05-17629734_17630408:0.01347):0.00465[0.785],(PL_tig00001972-257256_257930:0.00449,(PL_Pl01-21185331_21186005:0.01352,PL_Pl10-19253622_19254296:0.01350):0.00055[0.225]):0.00055[0.000]):0.00451[0.827]):0.00055[0.000]):0.00449[0.915],((PL_Pl10-37116885_37117559:0.00449,((PL_Pl06-11169354_11170028:0.02747,(PL_tig00001917-138781_139455:0.01817,PL_Pl05-18867068_18867742:0.00451):0.00449[0.771]):0.00453[0.774],(PL_Pl10-29495505_29496179:0.02716,(PL_Pl04-33548335_33549009:0.00442,(PL_Pl11-26111639_26112313:0.0,PL_Pl04-33231953_33232627:0.0,PL_Pl02-28067287_28067961:0.0,PL_Pl02-19501364_19502038:0.0):0.00455):0.00452[0.321]):0.00055[0.894]):0.00055[0.000]):0.00446[0.857],((PL_Pl10-28152738_28153412:0.01816,(PL_Pl04-24986491_24987165:0.00055,((PL_Pl10-21533696_21534370:0.00452,PL_Pl03-18256389_18257063:0.00451):0.00454[0.789],(PL_Pl09-23742381_23743055:0.00055,(PL_tig00000553-287224_287898:0.00450,PL_Pl04-24521999_24522673:0.00905):0.00055[0.000]):0.00451[0.833]):0.00055[0.469]):0.00055[0.000]):0.00450[0.839],((PL_Pl09-38986935_38987609:0.0,PL_Pl07-20094941_20095615:0.0):0.00055,((PL_Pl01-15439657_15440331:0.00055,PL_Pl06-6736417_6737091:0.00055):0.00449[0.926],((((PL_tig00001998A-348334_349008:0.00911,(PL_tig00001878-293438_294103:0.02274,PL_Pl10-26208604_26209277:0.01888):0.00053[0.374]):0.00054[0.887],((PL_Pl02-24439926_24440600:0.01359,((PL_Pl01-15754012_15754686:0.02727,PL_Pl10-28432403_28433077:0.01329):0.00051[0.854],(PL_tig00000086-129470_130144:0.01822,PL_Pl01-19135509_19136183:0.00905):0.00451[0.778]):0.00451[0.851]):0.00054[0.368],((PL_tig00002021-1304676_1305350:0.01365,PL_Pl10-17631913_17632587:0.00451):0.00055[0.299],((PL_Pl01-17326115_17326789:0.02287,(PL_Pl10-13801521_13802195:0.01376,PL_Pl08-32192578_32193252:0.01842):0.00441[0.767]):0.00055[0.309],((PL_Pl10-36349622_36350233:0.02029,PL_Pl02-34892940_34893614:0.00379):0.00074[1.000],(PL_Pl05-21336214_21336888:0.00454,(PL_tig00002021-787754_788428:0.00911,PL_Pl10-16245454_16246128:0.01355):0.00054[0.000]):0.00450[0.834]):0.00055[0.000]):0.00055[0.000]):0.00055[0.000]):0.00055[0.667]):0.00053[0.678],(PL_Pl02-19275253_19275927:0.00906,((PL_Pl10-26357836_26358468:0.02469,(PL_Pl04-24536317_24536991:0.00458,(PL_Pl08-20467513_20468187:0.00465,(PL_tig00002021-1608083_1608757:0.00446,PL_Pl08-36454839_36455512:0.00055):0.00263[1.000]):0.00071[0.015]):0.00062[0.000]):0.00058[1.000],((PL_Pl07-20865188_20865862:0.00444,PL_Pl08-31673239_31673913:0.01817):0.00055[0.405],((PL_Pl04-34220957_34221631:0.00920,(PL_Pl04-21284314_21284987:0.00917,PL_Pl10-15380994_15381668:0.02362):0.00453[0.765]):0.00054[0.319],(((PL_Pl01-18926609_18927283:0.00914,PL_Pl04-22799300_22799974:0.00910):0.00055[0.880],(PL_Pl08-38631354_38632028:0.00055,(PL_Pl06-7968244_7968918:0.02282,(PL_Pl01-22157955_22158455:0.00055,(PL_Pl05-12290823_12291341:0.02593,PL_tig00000262-27874_28374:0.01775):0.00055[0.013]):0.00853[0.811]):0.00054[1.000]):0.00054[0.744]):0.00055[0.000],(((PL_Pl07-20210464_20211138:0.00055,(PL_Pl10-28033611_28034285:0.01359,PL_Pl11-21527366_21528040:0.01360):0.00055[0.582]):0.00055[0.000],((PL_Pl06-11054107_11054781:0.02745,PL_Pl10-37621521_37622195:0.00419):0.00055[1.000],(PL_Pl10-18010599_18011273:0.05599,(PL_Pl04-30355601_30356275:0.00916,PL_Pl04-23371485_23372159:0.02755):0.00448[0.757]):0.00461[0.469]):0.00055[0.751]):0.00055[0.000],(((PL_Pl06-5807992_5808627:0.02297,PL_tig00002033-113452_114126:0.00053):0.00448[0.859],(PL_Pl04-18594607_18595278:0.00907,(PL_tig00002050-152170_152844:0.00055,PL_Pl08-30576196_30576870:0.00452):0.00451[0.776]):0.00454[0.798]):0.00055[0.135],((PL_Pl04-32406790_32407464:0.00451,PL_Pl06-8717744_8718418:0.01358):0.00055[0.122],((PL_Pl07-28021770_28022444:0.00452,(PL_Pl07-23567882_23568556:0.00907,(PL_Pl05-12162584_12163258:0.01840,(PL_tig00002021-751161_751835:0.02778,PL_Pl05-18750007_18750681:0.01374):0.00441[0.035]):0.00054[0.757]):0.00452[0.821]):0.00054[0.516],((PL_Pl06-7571274_7571776:0.00627,PL_Pl08-19983480_19984154:0.00386):0.00072[0.000],((PL_Pl05-23594955_23595467:0.00617,PL_Pl01-22731871_22732545:0.00849):0.00070[0.000],(PL_Pl11-16778462_16779136:0.02760,PL_Pl10-49548743_49549417:0.00904):0.00053[0.812]):0.00454[0.876]):0.00055[0.000]):0.00055[0.000]):0.00055[0.000]):0.00055[0.000]):0.00055[0.000]):0.00055[0.000]):0.00055[0.000]):0.00055[0.343]):0.00906[0.878]):0.00450[0.764]):0.01360[0.959],(((PL_Pl05-18392324_18392998:0.02706,PL_Pl05-13940428_13941102:0.00926):0.00448[0.397],(PL_Pl06-8021369_8022043:0.00449,(PL_Pl08-36760018_36760692:0.00897,(PL_Pl03-13525008_13525682:0.00901,PL_Pl01-34716195_34716869:0.00451):0.00448[0.745]):0.00055[0.000]):0.00425[0.925]):0.00054[1.000],(((PL_tig00001908-30333_31007:0.01802,PL_tig00001909B-451668_452210:0.03257):0.00055[0.840],((PL_tig00002021-523741_524400:0.03386,PL_Pl04-12717909_12718583:0.00451):0.01353[0.926],(PL_Pl03-16129758_16130432:0.00451,(PL_Pl01-18327048_18327722:0.00906,(PL_Pl06-7279427_7280101:0.01363,PL_Pl04-26005583_26006257:0.00447):0.00452[0.796]):0.00055[0.409]):0.00055[0.000]):0.00450[0.825]):0.00451[0.842],((PL_tig00001896-65700_66374:0.00877,(PL_Pl11-27526464_27527138:0.01331,PL_Pl10-32413369_32414043:0.00922):0.00450[0.330]):0.00054[0.811],(PL_Pl08-49695814_49696488:0.01350,((PL_Pl09-22642236_22642910:0.01391,PL_Pl08-750401_751075:0.00054):0.00450[0.841],(((PL_Pl06-5135918_5136592:0.02129,PL_tig00000409-81194_81869:0.01365):0.01050[0.842],(PL_Pl01-25296429_25297103:0.00901,PL_Pl02-10750640_10751307:0.01822):0.00055[0.592]):0.00448[0.780],(PL_Pl02-18842232_18842906:0.00446,((PL_Pl08-22709839_22710513:0.00896,PL_tig00054638-351741_352415:0.01352):0.00450[0.768],(PL_tig00002038-304817_305491:0.00901,(PL_Pl06-10740838_10741511:0.00055,((PL_Pl10-28003012_28003686:0.00910,((PL_tig00002038-371789_372463:0.00899,(PL_Pl08-15322867_15323541:0.02736,PL_Pl10-25936128_25936802:0.00905):0.00445[0.761]):0.00055[0.391],(PL_Pl06-11330646_11331320:0.01357,(PL_Pl06-13732920_13733594:0.01354,(PL_Pl10-32928839_32929513:0.02728,(PL_Pl06-5625149_5625823:0.00916,(PL_Pl10-30565957_30566631:0.02467,(PL_Pl11-23665396_23666070:0.0,PL_Pl11-23657797_23658471:0.0):0.00928):0.00601[0.754]):0.01021[0.862]):0.00051[0.847]):0.00447[0.254]):0.00055[0.886]):0.00054[0.093]):0.00448[0.838],(PL_Pl04-23604391_23605065:0.01352,(PL_Pl09-21099319_21099993:0.00450,((((PL_Pl04-20510062_20510736:0.01386,(PL_Pl10-8199567_8200241:0.03697,PL_Pl09-21426007_21426681:0.00452):0.00054[0.408]):0.00055[0.792],((PL_Pl06-13360392_13361066:0.01371,(PL_Pl04-31172091_31172645:0.00563,PL_Pl05-22388312_22388986:0.00450):0.00451[0.785]):0.00054[0.064],(PL_Pl10-16082625_16083299:0.00904,((PL_Pl07-20643564_20644238:0.00907,(PL_Pl08-27211094_27211768:0.01374,PL_Pl05-13797407_13798081:0.00914):0.00435[0.824]):0.00054[1.000],((PL_Pl11-30564141_30564815:0.00904,PL_Pl05-13052400_13053074:0.00452):0.00055[1.000],(PL_Pl05-15096190_15096864:0.00478,PL_Pl11-29082277_29082951:0.00880):0.00456[0.399]):0.00422[0.916]):0.00452[0.836]):0.00054[0.000]):0.00447[0.927]):0.00451[0.136],(PL_Pl11-25667231_25667905:0.00903,(PL_tig00001990-95412_96086:0.01816,(PL_Pl09-25117247_25117921:0.00903,((PL_Pl04-38887499_38888173:0.00902,(PL_Pl06-13082265_13082929:0.02315,PL_Pl11-31292027_31292701:0.01817):0.00440[0.816]):0.00054[0.788],(PL_Pl05-17984458_17985132:0.00453,((PL_Pl07-17040764_17041436:0.02284,PL_Pl10-31891543_31892217:0.00457):0.00450[0.752],((PL_Pl11-27804732_27805283:0.02784,(PL_Pl08-33987320_33987994:0.01826,PL_Pl11-24408969_24409643:0.00055):0.00447[0.332]):0.00453[0.781],(PL_Pl09-20941343_20942017:0.00904,(PL_Pl10-36453976_36454650:0.01818,((PL_Pl08-27477943_27478491:0.01150,PL_Pl08-25270942_25271616:0.00751):0.00155[1.000],((PL_Pl05-22493195_22493869:0.00910,PL_Pl05-10473900_10474574:0.01368):0.00449[0.763],(PL_Pl11-30123387_30124052:0.00921,((PL_Pl08-26368299_26368973:0.00905,PL_Pl04-22107877_22108551:0.02279):0.00454[0.422],(PL_Pl07-15818221_15818895:0.00174,(PL_Pl08-22435701_22436375:0.01807,((PL_tig00002038-847150_847824:0.01813,(PL_Pl01-25892629_25893303:0.00450,(PL_tig00002052-527234_527908:0.01816,(PL_tig00001990-508688_509362:0.00451,PL_Pl01-15929827_15930501:0.00910):0.00450[0.764]):0.00051[0.000]):0.00055[0.362]):0.00450[0.853],(PL_Pl04-31098828_31099502:0.00055,((PL_Pl04-23515115_23515789:0.00455,(PL_tig00000647-13736_14408:0.01377,PL_Pl07-22180628_22181303:0.00453):0.00078[1.000]):0.00378[1.000],((PL_tig00001888-137520_138194:0.00055,(PL_Pl10-22300996_22301670:0.01820,PL_tig00001998B-398398_399072:0.02281):0.00433[0.935]):0.00425[0.935],(PL_Pl04-30171647_30172321:0.00055,(PL_Pl08-27566455_27567129:0.00055,((PL_tig00000221-685121_685795:0.01361,PL_Pl07-15810718_15811392:0.00054):0.00447[0.849],(PL_Pl08-52651160_52651834:0.00445,(PL_Pl04-15239889_15240563:0.00451,(PL_tig00001882-1339139_1339813:0.00452,(PL_Pl03-12934315_12934989:0.00910,(PL_Pl08-43973338_43974012:0.00451,(PL_Pl04-34932895_34933569:0.00450,((PL_Pl04-18737186_18737860:0.00055,(PL_Pl11-26868703_26869377:0.01356,(PL_Pl11-22613565_22614239:0.00875,PL_Pl09-34952441_34953110:0.01732):0.00054[0.477]):0.00055[0.083]):0.00535[0.812],(((PL_Pl05-18040409_18041083:0.00450,PL_Pl06-13267867_13268541:0.00906):0.00055[0.000],(PL_Pl05-23273033_23273707:0.0,PL_Pl05-12839862_12840536:0.0,PL_Pl04-33106818_33107492:0.0,PL_Pl02-25209585_25210259:0.0):0.00055):0.00055[0.000],(PL_Pl03-16255858_16256533:0.00055,((PL_Pl04-21263923_21264597:0.00055,PL_Pl08-27667616_27668290:0.00383):0.00069[1.000],(((PL_Pl10-27055205_27055879:0.00055,PL_Pl07-24374001_24374675:0.00449):0.00450[0.842],(PL_Pl09-16644501_16645169:0.00491,(PL_tig00001909A-277886_278560:0.00449,PL_tig00000596-84061_84735:0.00446):0.00054[0.000]):0.00449[0.848]):0.00054[0.408],((((PL_Pl04-27497183_27497854:0.01358,PL_Pl05-12949066_12949740:0.00054):0.00440[0.925],(PL_Pl05-13461992_13462666:0.00450,(PL_Pl08-22466671_22467345:0.00450,PL_Pl08-33775590_33776264:0.00055):0.00055[0.525]):0.00438[0.925]):0.00055[1.000],((PL_Pl08-27772682_27773344:0.00055,PL_tig00002038-518134_518808:0.00443):0.00450[0.428],((PL_Pl11-21459981_21460655:0.00450,(PL_Pl08-27714573_27715247:0.00449,PL_Pl08-36389390_36390064:0.00446):0.00055[0.000]):0.00055[0.440],((PL_Pl02-17596533_17597207:0.0,PL_Pl02-17589058_17589732:0.0):0.00055,(PL_Pl08-32074719_32075393:0.0,PL_Pl08-28581803_28582477:0.0,PL_Pl08-24744641_24745315:0.0,PL_Pl04-23543966_23544640:0.0,PL_Pl04-17336224_17336898:0.0):0.00055):0.00055[0.000]):0.00054[1.000]):0.00441[0.879]):0.00055[0.733],((PL_Pl05-17060260_17060934:0.00899,PL_Pl10-7552708_7553382:0.00899):0.00055[0.668],((PL_Pl04-16089540_16090214:0.00447,((PL_tig00000221-712998_713672:0.00448,(PL_Pl11-25422874_25423548:0.00449,(PL_Pl10-38770658_38771332:0.00453,PL_Pl10-16183163_16183837:0.00451):0.00450[0.774]):0.00055[0.000]):0.00055[0.000],((PL_tig00000234-108355_109013:0.00464,PL_Pl05-13140906_13141580:0.00424):0.00054[1.000],(PL_tig00002052-42332_43006:0.00902,(PL_Pl10-18069452_18070126:0.0,PL_Pl06-6843033_6843707:0.0):0.00448):0.00055[0.000]):0.00055[0.000]):0.00055[0.000]):0.00055[0.000],(PL_Pl08-29081866_29082540:0.00450,((PL_Pl04-32442370_32443044:0.00055,(PL_Pl10-19327714_19328388:0.00055,PL_tig00000596-106179_106853:0.00449):0.00055[0.000]):0.00055[0.000],(PL_tig00054642-121486_122160:0.0,PL_tig00002038-841238_841912:0.0,PL_tig00002035-491802_492476:0.0,PL_tig00000477-8204_8878:0.0,PL_Pl11-29431929_29432603:0.0,PL_Pl11-14348298_14348972:0.0,PL_Pl10-36088572_36089246:0.0,PL_Pl10-34452316_34452990:0.0,PL_Pl10-30645361_30646035:0.0,PL_Pl10-30633689_30634363:0.0,PL_Pl10-26101852_26102526:0.0,PL_Pl08-33680946_33681620:0.0,PL_Pl08-27540684_27541358:0.0,PL_Pl08-21730335_21731009:0.0,PL_Pl07-29670649_29671323:0.0,PL_Pl07-19483857_19484531:0.0,PL_Pl06-18710031_18710705:0.0,PL_Pl06-11453800_11454474:0.0,PL_Pl06-11231986_11232660:0.0,PL_Pl06-10978544_10979218:0.0,PL_Pl05-15252119_15252793:0.0,PL_Pl05-12755400_12756074:0.0,PL_Pl02-27094892_27095566:0.0,PL_Pl01-19619022_19619696:0.0):0.00055):0.00055[0.000]):0.00055[0.000]):0.00055[0.000]):0.00054[0.000]):0.00055[0.000]):0.00055[0.000]):0.00150[1.000]):0.00304[1.000]):0.00454[0.793]):0.00533[0.795]):0.00055[0.000]):0.00533[0.881]):0.00055[0.157]):0.00055[0.000]):0.00055[0.157]):0.00055[0.223]):0.00055[0.000]):0.00055[0.000]):0.00055[0.489]):0.00055[0.000]):0.00055[0.088]):0.00055[0.000]):0.00055[1.000]):0.00452[0.789]):0.00380[0.905]):0.00054[0.725]):0.00054[0.000]):0.00055[0.148]):0.00055[0.000]):0.00055[0.177]):0.00054[0.463]):0.00055[0.142]):0.00055[0.043]):0.00055[0.490]):0.00050[0.000]):0.00055[0.502]):0.00055[0.289]):0.00055[0.556]):0.00533[0.881],((PL_tig00002012-18758_19432:0.0,PL_Pl11-25057132_25057806:0.0,PL_Pl11-22471222_22471896:0.0,PL_Pl10-16568226_16568900:0.0,PL_Pl07-20892666_20893340:0.0,PL_Pl06-14351887_14352561:0.0,PL_Pl04-29854729_29855403:0.0,PL_Pl04-24794114_24794788:0.0,PL_Pl04-9509940_9510614:0.0,PL_Pl01-32443908_32444582:0.0):0.00055,(PL_tig00001972-72266_72941:0.01364,((((PL_Pl05-13272334_13273008:0.00860,PL_Pl06-8840559_8841233:0.00138):0.00329[0.783],(PL_tig00001998A-951842_952516:0.00897,(PL_Pl01-24618214_24618888:0.00897,(PL_Pl06-9316884_9317558:0.01356,PL_Pl02-37262728_37263393:0.00905):0.00055[0.000]):0.00055[0.000]):0.00054[1.000]):0.00407[0.915],(PL_Pl10-24366249_24366923:0.00902,(PL_Pl07-27427263_27427937:0.01354,(PL_Pl10-16403470_16404144:0.01365,((PL_Pl04-20333456_20334130:0.00450,PL_Pl02-26899117_26899791:0.00055):0.00055[0.000],(PL_Pl09-25131671_25132265:0.01554,PL_tig00002035-417360_418034:0.00879):0.00053[0.913]):0.00054[0.049]):0.00450[0.848]):0.00054[0.000]):0.00436[0.908]):0.00054[1.000],((PL_Pl03-13945483_13946157:0.00055,(PL_Pl04-28429821_28430494:0.00854,PL_Pl10-13970513_13971187:0.00445):0.00054[0.000]):0.00054[0.780],(((PL_Pl08-20090514_20091188:0.04041,(PL_tig00001976-11286_11942:0.03265,PL_Pl11-28394838_28395497:0.03628):0.01136[0.351]):0.00535[0.740],(PL_tig00000581-164459_165133:0.00055,((PL_Pl11-22805256_22805930:0.00903,(PL_Pl08-33628935_33629609:0.01822,PL_tig00001998A-1393870_1394544:0.01354):0.00455[0.733]):0.00054[1.000],((PL_Pl08-33581589_33582263:0.01062,(PV_Chr07-12517243_12517899:0.12707,PV_Chr02-12345781_12346272:0.05270):0.01743[0.510]):0.01888[0.855],((PL_Pl08-26293998_26294676:0.07765,(PL_Pl09-33680190_33680687:0.00597,(PL_Pl05-23064678_23065352:0.00055,(PL_Pl08-23675508_23676182:0.00055,(PL_Pl10-14120109_14120570:0.00632,(PL_tig00001977-3689_4357:0.01228,PL_Pl11-29392321_29392996:0.00550):0.00086[0.000]):0.00475[0.000]):0.00073[0.000]):0.00055[0.000]):0.00569[0.730]):0.00419[0.000],(PL_Pl04-31479480_31480007:0.02249,(PL_tig00000611-66451_66909:0.01272,((PL_Pl01-19896420_19897079:0.01873,(PL_tig00054674-13689_14226:0.03978,PL_Pl07-24203894_24204436:0.00055):0.02207[0.966]):0.00946[0.779],(PV_Chr02-13713905_13714547:0.14595,(PL_Pl08-17697596_17698261:0.02176,(PL_tig00001917-62582_63180:0.02559,(PL_Pl05-21853892_21854452:0.01852,(PL_Pl02-23078637_23079289:0.03331,PL_Pl06-10462786_10463436:0.01628):0.00346[0.114]):0.01030[0.000]):0.00308[0.828]):0.00055[0.000]):0.01385[0.848]):0.00069[0.817]):0.00063[0.001]):0.00929[1.000]):0.00055[0.191]):0.00452[0.434]):0.00365[1.000]):0.00075[0.907]):0.00053[0.041],(PL_Pl11-21387175_21387849:0.01355,(PL_Pl11-17812545_17813219:0.00448,((PL_Pl07-22250187_22250861:0.00450,PL_Pl10-15152391_15153065:0.00873):0.00054[0.882],((PL_Pl11-29534124_29534798:0.00453,PL_Pl07-18754932_18755606:0.00901):0.00449[0.769],(PL_Pl10-25699366_25699998:0.00449,(PL_Pl10-30039937_30040611:0.00899,((PL_Pl10-32321404_32322078:0.00897,(PL_Pl02-20151453_20152127:0.01319,(PL_tig00001909B-36759_37433:0.01321,PL_Pl10-12391653_12392327:0.00938):0.00452[0.440]):0.00055[0.719]):0.00053[0.864],(PL_tig00001882-1132535_1133209:0.00446,((PL_Pl04-23684100_23684774:0.00450,PL_Pl07-16692227_16692901:0.00055):0.00446[0.876],(((PL_Pl10-13232702_13233376:0.00895,PL_tig00002052-119243_119917:0.00458):0.00452[0.421],(PL_Pl09-20121647_20122321:0.00883,(PL_Pl11-17912518_17913192:0.00054,(PL_tig00000221-795598_796272:0.01813,((PL_Pl10-35200696_35201292:0.02098,PL_Pl04-27827996_27828670:0.00890):0.00053[0.925],((PL_Pl07-28189064_28189738:0.04213,PL_Pl11-19854229_19854903:0.00053):0.00449[0.849],(PL_Pl10-37047222_37047896:0.02286,((PL_Pl02-23505696_23506370:0.00906,(PL_tig00001908-511_1179:0.03314,PL_tig00000221-845916_846590:0.00055):0.01357[0.933]):0.00055[0.070],((PL_tig00002023-15245_15919:0.00055,PL_Pl11-30298294_30298969:0.00055):0.01810[0.977],(PL_Pl02-24798323_24798781:0.03558,(PL_Pl11-17411647_17412321:0.02778,PL_Pl08-44282750_44283425:0.00926):0.00436[0.785]):0.00463[0.771]):0.00053[0.875]):0.00053[0.637]):0.00452[0.835]):0.00055[0.465]):0.00055[0.000]):0.00440[0.927]):0.00405[0.927]):0.00054[0.619]):0.00055[0.823],((PL_Pl08-30043579_30044253:0.00441,(PL_Pl07-11892658_11893332:0.00901,(PL_Pl10-19314823_19315497:0.00055,PL_Pl07-17673839_17674512:0.00055):0.00055[0.161]):0.00447[0.923]):0.00055[0.999],((PL_Pl11-28470496_28471161:0.00918,((PL_Pl01-24870982_24871656:0.00055,(PL_Pl01-21004191_21004865:0.00902,PL_Pl04-33430026_33430700:0.01818):0.00055[0.471]):0.00055[0.000],(PL_Pl05-20138318_20138992:0.00447,(PL_Pl08-23485777_23486451:0.00908,(PL_Pl01-24340490_24341164:0.00911,((PL_Pl11-19890099_19890773:0.00436,(PL_Pl10-17115691_17116365:0.01341,PL_tig00001917-198715_199389:0.00470):0.00447[0.394]):0.00054[1.000],(PL_Pl02-25754755_25755429:0.00901,(PL_Pl04-26141083_26141757:0.00930,((PL_Pl11-14982416_14983090:0.00905,PL_Pl11-39538667_39539341:0.00451):0.00055[0.000],(PL_Pl10-18344440_18345114:0.00055,(PL_tig00001990-855324_855998:0.02286,(PL_Pl05-14486158_14486751:0.01545,((PL_Pl08-21027729_21028403:0.02274,PL_tig00002035-112234_112908:0.00906):0.00053[0.031],(PL_Pl02-19911834_19912508:0.00449,(PL_tig00001882-55639_56313:0.00459,(PL_Pl05-21951821_21952417:0.02616,PL_tig00000209-195855_196529:0.02595):0.00621[0.754]):0.00446[0.749]):0.00054[0.000]):0.00451[0.789]):0.00450[0.776]):0.00055[0.808]):0.00055[0.000]):0.00055[0.298]):0.00448[0.839]):0.00055[0.488]):0.00055[0.000]):0.00371[1.000]):0.00073[0.069]):0.00053[1.000]):0.00054[0.000]):0.00449[0.859],((PL_Pl07-19154417_19155092:0.00453,(PL_Pl02-24044535_24045209:0.00446,PL_Pl01-21719403_21720077:0.00447):0.00178[1.000]):0.00269[1.000],((PL_Pl09-22696088_22696762:0.00055,PL_Pl01-19510117_19510791:0.00445):0.00448[0.867],((PL_tig00000647-22727_23401:0.00904,((PL_Pl08-23546114_23546779:0.02328,PL_Pl01-22994500_22995174:0.00454):0.00122[1.000],(PL_tig00002033-264302_264976:0.01821,(PL_Pl11-17396655_17397329:0.01727,PL_Pl10-36437280_36437952:0.00474):0.00569[0.762]):0.00428[0.817]):0.00328[0.958]):0.00055[1.000],(PL_Pl10-13767111_13767782:0.00902,((PL_Pl11-17390165_17390800:0.00902,(PL_tig00001990-154779_155453:0.00456,(PL_Pl11-32888345_32889019:0.00902,(PL_Pl11-18181417_18182091:0.01354,(PL_Pl11-21131127_21131801:0.00455,(PL_Pl06-9695063_9695737:0.00443,((PL_Pl11-27911041_27911715:0.00055,(PL_tig00000209-582867_583541:0.01808,PL_tig00001896-229667_230341:0.00904):0.00055[0.484]):0.00055[0.706],(PL_Pl02-23912150_23912824:0.00055,(PL_Pl06-11504606_11505280:0.00450,PL_Pl11-26754040_26754714:0.00906):0.00055[0.348]):0.00055[0.681]):0.00053[1.000]):0.00431[0.924]):0.00053[0.000]):0.00449[0.833]):0.00053[0.097]):0.00055[0.000]):0.00450[0.848],((PL_Pl09-10580916_10581566:0.00451,PL_Pl07-17858513_17859187:0.00070):0.00379[1.000],((PL_Pl01-14594225_14594899:0.02264,(PL_tig00000221-548725_549399:0.00455,PL_Pl08-29212866_29213540:0.00894):0.00449[0.406]):0.00054[0.841],((PL_tig00054636-23718_24392:0.01390,PL_Pl02-28777738_28778412:0.00905):0.00441[0.796],((PL_Pl10-16793534_16794199:0.01375,PL_Pl09-19837098_19837772:0.00053):0.00440[0.718],((PL_Pl05-21538199_21538873:0.00450,PL_Pl09-23305259_23305876:0.01854):0.00055[0.043],(PL_Pl05-24367058_24367732:0.02256,(PL_Pl02-22292125_22292799:0.00911,(PL_Pl08-36088057_36088731:0.00451,(PL_Pl01-23031930_23032604:0.00451,PL_Pl01-22360123_22360797:0.00055):0.00448[0.844]):0.00054[0.044]):0.00450[0.765]):0.00449[0.775]):0.00054[0.998]):0.00450[0.386]):0.00054[1.000]):0.00055[0.517]):0.00054[0.000]):0.00055[0.000]):0.00054[0.052]):0.00055[0.000]):0.00055[0.000]):0.00055[0.000]):0.00054[0.000]):0.00055[0.000]):0.00055[0.000]):0.00055[0.158]):0.00055[0.000]):0.00055[0.000]):0.00055[0.000]):0.00055[0.000]):0.00055[0.000]):0.00055[0.000]):0.00055[0.000]):0.00055[0.615]):0.00055[0.000]):0.00055[0.000]):0.00055[0.000]):0.00055[0.159]):0.00055[0.000]):0.00055[0.213]):0.00055[0.000]):0.00055[0.000]):0.00054[0.000]):0.00055[0.000]):0.00055[0.000]):0.00055[0.000]):0.00055[0.118]):0.00055[0.032]):0.00055[0.118]):0.00054[0.233]):0.00054[0.000]):0.00055[0.442]):0.00055[0.420]):0.00053[0.000]):0.00055[0.023]):0.00054[0.039]):0.00054[0.038]):0.00055[0.000]):0.00055[0.477]):0.00054[0.000]):0.00054[0.195]):0.00054[0.460]):0.00537[0.373]):0.00054[0.703]):0.00053[1.000]):0.00488[0.926]):0.00055[0.991],(((PL_tig00001909B-28630_29304:0.00904,PL_Pl08-34333828_34334463:0.00055):0.00447[0.829],(PL_Pl04-26952643_26953317:0.0,PL_Pl02-22676003_22676677:0.0):0.00054):0.00450[0.862],((PL_tig00054638-416824_417497:0.00054,(PL_Pl10-16374653_16375327:0.00450,(PL_Pl02-29231040_29231612:0.01114,PV_Chr06-21821851_21822524:0.03665):0.00055[0.996]):0.00448[0.843]):0.00449[0.829],((PL_Pl06-9042036_9042710:0.01812,(((PL_Pl02-19147380_19148054:0.00450,PL_Pl08-27044751_27045425:0.00451):0.00055[0.093],(PL_Pl03-31920462_31921136:0.03659,(PL_Pl01-20182685_20183359:0.00457,(PL_Pl07-22112446_22113120:0.01373,PL_Pl07-18004196_18004870:0.00911):0.00444[0.756]):0.00451[0.338]):0.00055[0.901]):0.00055[0.000],(PL_Pl02-28307910_28308584:0.01361,(PL_Pl07-19340138_19340776:0.01445,(PL_tig00001998A-889225_889899:0.00451,(PL_Pl10-24647108_24647782:0.00909,(PL_Pl08-25492026_25492700:0.00055,PL_Pl05-13563150_13563824:0.00901):0.00449[0.865]):0.00053[0.231]):0.00055[0.089]):0.00449[0.828]):0.00055[0.584]):0.00054[0.000]):0.00449[0.830],(PL_Pl11-26574787_26575461:0.00451,((PL_tig00000596-78577_79251:0.00905,PL_Pl03-12833234_12833908:0.00898):0.00456[0.780],(PL_Pl07-22355356_22356030:0.00905,((PL_Pl02-27539022_27539696:0.00055,PL_Pl02-27418484_27419158:0.00448):0.00447[0.846],((PL_tig00054637-21736_22410:0.0,PL_tig00002059-21476_22150:0.0,PL_tig00002038-43477_44151:0.0,PL_tig00002033-30844_31518:0.0,PL_tig00001943-11895_12569:0.0,PL_tig00001943-4559_5233:0.0,PL_tig00001885-416773_417447:0.0,PL_tig00001882-1696703_1697377:0.0,PL_tig00001851-118874_119548:0.0,PL_tig00000625-16410_17084:0.0,PL_tig00000020-64408_65082:0.0,PL_Pl11-31107359_31108033:0.0,PL_Pl11-27159628_27160302:0.0,PL_Pl11-16288777_16289451:0.0,PL_Pl10-31756958_31757632:0.0,PL_Pl10-27305799_27306473:0.0,PL_Pl10-25615296_25615970:0.0,PL_Pl10-25524887_25525561:0.0,PL_Pl10-22169950_22170624:0.0,PL_Pl10-14484607_14485281:0.0,PL_Pl08-29126991_29127665:0.0,PL_Pl08-16531339_16532013:0.0,PL_Pl07-23102768_23103442:0.0,PL_Pl07-22403318_22403992:0.0,PL_Pl07-21907352_21908026:0.0,PL_Pl07-20132641_20133315:0.0,PL_Pl05-14546976_14547650:0.0,PL_Pl05-14521147_14521821:0.0,PL_Pl04-31413109_31413783:0.0,PL_Pl04-16986250_16986924:0.0,PL_Pl03-12678076_12678750:0.0,PL_Pl02-26051689_26052363:0.0,PL_Pl02-20992009_20992683:0.0,PL_Pl02-17091144_17091818:0.0,PL_Pl02-17083814_17084488:0.0,PL_Pl01-25686037_25686711:0.0,PL_Pl01-20486946_20487620:0.0):0.00055,(PL_Pl02-23029349_23030023:0.00450,(PL_tig00054638-409286_409960:0.00450,(PL_Pl05-19909098_19909772:0.00449,(PL_Pl02-29273469_29274143:0.00055,(PL_Pl04-21160473_21161147:0.00450,((PL_Pl10-19656380_19657045:0.00927,PL_Pl05-38097013_38097687:0.00906):0.00449[0.754],(PL_Pl08-19149761_19150435:0.01370,((PL_Pl05-23581423_23582097:0.00333,PL_Pl04-22392760_22393434:0.00917):0.00117[1.000],((PL_Pl11-21560353_21561027:0.00416,PL_Pl07-16197493_16198167:0.00443):0.00054[1.000],((PL_tig00001882-1222733_1223407:0.00448,(PL_Pl04-26757872_26758546:0.00453,(PL_Pl01-12658193_12658867:0.00450,(PL_Pl10-19080155_19080829:0.0,PL_Pl07-26161265_26161939:0.0):0.00055):0.00055[0.000]):0.00452[0.798]):0.00449[0.803],(PL_Pl10-18640780_18641454:0.00452,(PL_Pl04-22115734_22116408:0.00903,((PL_Pl04-17194537_17195211:0.00055,(PL_Pl08-22873458_22874132:0.01364,PL_Pl04-15866119_15866793:0.00462):0.00441[0.814]):0.00449[0.438],(PL_Pl07-23977308_23977982:0.01361,(((PL_Pl04-32599002_32599676:0.00893,PL_Pl04-16186530_16187204:0.00055):0.00430[0.930],(PL_Pl07-15782807_15783481:0.00449,PL_Pl02-28256163_28256837:0.00055):0.00055[1.000]):0.00428[0.930],(PL_Pl05-20873746_20874420:0.00451,((PL_tig00001990-748792_749465:0.00450,(PL_Pl04-15256015_15256689:0.00451,(PL_tig00001909A-332842_333516:0.00451,PL_Pl04-35406121_35406795:0.00055):0.00449[0.815]):0.00448[0.776]):0.00054[0.709],((PL_Pl11-19399111_19399785:0.00450,(PL_Pl04-18056696_18057370:0.02262,PL_tig00000209-499344_500000:0.01348):0.00054[0.902]):0.00451[0.823],((PL_Pl10-19505137_19505811:0.00449,PL_Pl07-23304849_23305523:0.00055):0.00451[0.853],(PL_tig00002028-46719_47393:0.02280,(PL_Pl11-24684864_24685538:0.01354,((PL_Pl10-38138597_38139271:0.01350,PL_tig00001998A-518441_519115:0.00054):0.00451[0.832],(((PL_Pl08-30330334_30331008:0.00883,PL_Pl06-11361978_11362652:0.00856):0.00051[0.772],(PL_Pl05-18047147_18047821:0.00451,PL_Pl05-14789558_14790232:0.00455):0.00053[0.929]):0.00437[0.919],((PL_tig00001907-857_1531:0.00381,PL_Pl04-23667315_23667905:0.01552):0.00071[1.000],((PL_tig00001885-463609_464283:0.00055,(PL_Pl02-27037612_27038286:0.00906,PL_Pl07-34228369_34229043:0.00902):0.00190[1.000]):0.00259[1.000],((PL_Pl06-13374149_13374822:0.00452,(PL_Pl10-20120690_20121364:0.00902,((PL_Pl10-25799916_25800590:0.01342,(PL_Pl06-13596010_13596684:0.02727,PL_Pl11-20165515_20166189:0.00907):0.00454[0.617]):0.00053[0.878],((PL_Pl04-25843012_25843686:0.01817,(PL_tig00002033-364169_364843:0.00055,PL_Pl02-34479176_34479850:0.01801):0.00446[0.837]):0.00055[0.329],(PL_Pl08-28709789_28710463:0.00055,(PL_Pl11-18824423_18825097:0.01355,(PL_Pl10-19796924_19797598:0.01365,(PL_Pl08-25998688_25999362:0.00055,(PL_Pl09-23428253_23428927:0.01326,PL_Pl04-36627040_36627714:0.01787):0.00054[0.898]):0.00054[1.000]):0.00418[0.918]):0.00055[0.385]):0.00054[0.000]):0.00055[0.000]):0.00054[1.000]):0.00332[0.692]):0.00083[1.000],((PL_tig00001878-144386_145060:0.00892,(PL_Pl10-11066504_11067112:0.02519,(PL_Pl04-22775201_22775875:0.00898,((PL_Pl08-33305540_33306214:0.00055,(PL_Pl08-36741281_36741955:0.00055,(PL_Pl11-25283479_25284153:0.00901,(PL_Pl11-18922417_18923091:0.00450,PL_Pl08-6142303_6142977:0.00450):0.00055[0.000]):0.00449[0.851]):0.00055[0.000]):0.00055[0.000],((PL_Pl05-19422813_19423487:0.01352,PL_tig00000647-42854_43528:0.01806):0.00055[0.218],(PL_Pl10-36414381_36415055:0.01809,(PL_Pl10-11982319_11982993:0.01354,(PL_Pl10-31814076_31814750:0.00902,(PL_Pl11-30678973_30679647:0.00055,PL_Pl10-26497575_26498249:0.00447):0.00901[0.925]):0.00055[1.000]):0.00420[0.921]):0.00055[0.876]):0.00055[0.000]):0.00054[0.000]):0.00340[0.936]):0.00082[0.865]):0.00055[0.961],((PL_Pl09-19771029_19771694:0.03244,PL_Pl02-28500687_28501361:0.02173):0.00541[0.753],((PL_Pl04-25359016_25359690:0.00454,((PL_Pl09-23942505_23943179:0.00449,PL_Pl02-20030257_20030931:0.00450):0.00055[0.000],(PL_Pl02-20000944_20001618:0.00450,PL_Pl11-13297971_13298645:0.00452):0.00055[0.281]):0.00074[1.000]):0.00376[1.000],((PL_Pl08-13337863_13338537:0.0,PL_Pl02-22038197_22038871:0.0):0.00449,(PL_Pl08-19413318_19413992:0.00451,((PL_Pl06-1781883_1782557:0.00437,PL_Pl10-34957537_34958211:0.00890):0.00054[0.870],(PL_Pl05-10983990_10984664:0.00449,((PL_Pl04-26296589_26297263:0.00901,(PL_tig00001876-1733_2405:0.00055,PL_Pl08-25958111_25958746:0.00055):0.00054[0.000]):0.00449[0.867],(PL_Pl07-20609330_20610004:0.00446,((PL_Pl11-20602001_20602674:0.01364,((PL_Pl06-9501801_9502475:0.01352,PL_Pl04-17829069_17829743:0.00901):0.00055[0.835],(PL_Pl11-33575850_33576524:0.01355,PL_Pl07-18977615_18978289:0.00055):0.00055[0.000]):0.00055[0.152]):0.00449[0.845],((PL_Pl10-15109991_15110665:0.00055,(PL_Pl10-25358054_25358728:0.00449,PL_Pl11-25835952_25836626:0.01357):0.00055[0.228]):0.00446[0.914],(PL_tig00000234-2157_2828:0.00055,((PL_Pl08-36610635_36611309:0.00242,(PL_tig00000221-128923_129597:0.00901,(PL_Pl06-5143439_5144113:0.00894,PL_Pl08-22764203_22764877:0.00448):0.00054[0.067]):0.00326[0.921]):0.00328[0.921],(PL_Pl01-25793396_25794070:0.00451,(PL_Pl08-25093844_25094518:0.00450,(PL_Pl04-29491170_29491844:0.00055,((PL_Pl07-23714932_23715606:0.02271,((PL_tig00000209-546196_546870:0.00902,(PL_Pl02-22447934_22448608:0.00899,PL_Pl05-15040922_15041596:0.00055):0.00448[0.851]):0.00055[0.678],((PL_tig00000209-101572_102246:0.00449,PL_Pl01-20377780_20378454:0.00463):0.00054[0.000],(PL_Pl06-28323535_28324209:0.00900,(PL_Pl04-25720059_25720733:0.00055,(PL_Pl01-25253738_25254412:0.00449,(PL_Pl10-20927376_20928050:0.02268,PL_tig00002070-16829_17503:0.01355):0.00055[0.231]):0.00055[0.000]):0.00054[0.000]):0.00447[0.843]):0.00055[0.000]):0.00055[0.655]):0.00448[0.825],((PL_Pl04-28736833_28737507:0.01358,(PL_Pl08-28009055_28009729:0.00448,(PL_Pl04-29779824_29780498:0.00448,((PL_Pl04-29881514_29882188:0.00449,PL_tig00001998A-591715_592389:0.00446):0.00055[0.335],(PL_Pl04-15944167_15944841:0.00445,(PL_Pl04-16931748_16932422:0.0,PL_Pl04-15951558_15952232:0.0,PL_Pl01-23151321_23151995:0.0):0.00055):0.00055[0.000]):0.00055[0.000]):0.00055[0.000]):0.00055[0.082]):0.00450[0.851],((PL_Pl05-20168534_20169208:0.00055,PL_Pl01-18157954_18158628:0.00448):0.00449[0.855],(PL_Pl08-23913472_23914146:0.00450,((PL_tig00000086-185439_186114:0.0,PL_Pl05-16844894_16845567:0.0,PL_Pl01-17751586_17752262:0.0):0.00055,(PL_Pl10-30674469_30675143:0.00055,((PL_Pl04-23662263_23662937:0.00055,(PL_Pl11-31261018_31261692:0.00895,((PL_Pl05-19975473_19976147:0.0,PL_Pl05-13975349_13976023:0.0):0.00451,(PL_Pl11-23956661_23957335:0.0,PL_Pl04-18318047_18318721:0.0):0.00055):0.00449[0.822]):0.00241[1.000]):0.00211[1.000],((PL_Pl01-23304063_23304737:0.00446,(PL_Pl09-23311313_23311987:0.00450,(PL_tig00001917-147447_148118:0.00451,((PL_Pl05-17382889_17383563:0.00453,(PL_Pl05-20723647_20724321:0.0,PL_Pl05-18296893_18297567:0.0):0.00055):0.00448[0.861],((PL_Pl04-28804811_28805485:0.00054,PL_Pl08-34712818_34713492:0.00451):0.00449[0.876],(((PL_Pl01-18734453_18735127:0.00900,PL_Pl06-9484142_9484816:0.00055):0.00448[0.846],((PL_Pl04-17547491_17548165:0.01325,(PL_Pl05-13541275_13541949:0.01112,PL_tig00000086-103489_104163:0.01687):0.00054[0.700]):0.00352[0.753],((PL_Pl10-31709914_31710549:0.00875,(PL_Pl06-12693688_12694376:0.03143,PL_Pl05-19157556_19158230:0.00448):0.00488[0.846]):0.00054[0.961],(PL_Pl11-21293267_21293941:0.00055,(PL_Pl10-38954434_38955108:0.00901,(PL_tig00002012-75200_75874:0.0,PL_Pl04-25899180_25899854:0.0,PL_Pl04-25891546_25892220:0.0,PL_Pl01-22170611_22171285:0.0):0.00055):0.00450[0.847]):0.00449[0.835]):0.00054[0.204]):0.00055[0.025]):0.00054[0.144],(PL_tig00002052-577484_578158:0.0,PL_tig00002038-1690306_1690980:0.0,PL_tig00002038-1267956_1268630:0.0,PL_tig00001917-156302_156976:0.0,PL_tig00001916-4211_4885:0.0,PL_tig00001915-9085_9759:0.0,PL_tig00001882-466338_467012:0.0,PL_tig00000648-26544_27218:0.0,PL_tig00000596-125082_125756:0.0,PL_tig00000221-703636_704310:0.0,PL_Pl11-25559690_25560364:0.0,PL_Pl11-25264154_25264828:0.0,PL_Pl11-24829106_24829774:0.0,PL_Pl11-24739240_24739914:0.0,PL_Pl10-37324052_37324726:0.0,PL_Pl10-10459828_10460502:0.0,PL_Pl10-4533943_4534617:0.0,PL_Pl09-23728968_23729642:0.0,PL_Pl09-22501387_22502061:0.0,PL_Pl08-43026247_43026921:0.0,PL_Pl08-34210890_34211564:0.0,PL_Pl08-22402424_22403098:0.0,PL_Pl07-26551983_26552657:0.0,PL_Pl07-25171439_25172113:0.0,PL_Pl07-23611735_23612409:0.0,PL_Pl07-23578043_23578717:0.0,PL_Pl07-21719283_21719957:0.0,PL_Pl07-20858294_20858968:0.0,PL_Pl06-5698327_5699001:0.0,PL_Pl06-5631928_5632602:0.0,PL_Pl06-3705371_3706045:0.0,PL_Pl05-25048717_25049391:0.0,PL_Pl05-23751237_23751911:0.0,PL_Pl05-20890736_20891410:0.0,PL_Pl04-31454394_31455068:0.0,PL_Pl04-31299122_31299796:0.0,PL_Pl04-19910690_19911364:0.0,PL_Pl03-3966748_3967422:0.0,PL_Pl03-3959068_3959742:0.0,PL_Pl02-25362045_25362719:0.0,PL_Pl02-23367745_23368419:0.0,PL_Pl02-23277010_23277684:0.0,PL_Pl02-21612673_21613347:0.0,PL_Pl01-26347330_26348004:0.0,PL_Pl01-22985797_22986471:0.0,PL_Pl01-20174443_20175117:0.0,PL_Pl01-20126135_20126809:0.0):0.00055):0.00055[0.189]):0.00055[0.466]):0.00055[0.000]):0.00055[0.151]):0.00055[0.016]):0.00055[0.000],((PL_Pl04-27550213_27550887:0.00903,((PL_Pl10-18763766_18764440:0.00451,(PL_Pl10-17309076_17309648:0.01053,(PL_Pl10-30146434_30147108:0.00452,(PL_Pl11-18877082_18877756:0.00055,(PL_Pl10-20250069_20250743:0.00907,(PL_tig00002021-984787_985461:0.00456,((PL_Pl04-29655591_29656265:0.00449,PL_Pl03-15089232_15089906:0.00055):0.00451[0.848],(PL_Pl08-37833080_37833753:0.00055,(PL_Pl08-34486403_34487077:0.00910,(PL_Pl02-40482848_40483483:0.02685,PL_Pl10-18038745_18039329:0.02111):0.00523[0.736]):0.00055[0.894]):0.00055[0.014]):0.00448[0.850]):0.00055[0.000]):0.00450[0.839]):0.00055[0.000]):0.00448[0.874]):0.00055[0.089]):0.00055[0.000],((PL_Pl04-29936919_29937593:0.00453,(PL_Pl11-16012468_16013142:0.00450,PL_Pl08-31535948_31536622:0.00055):0.00451[0.793]):0.00452[0.810],((PL_Pl07-23601129_23601803:0.00902,(PL_Pl11-16904254_16904928:0.00425,(PL_Pl05-16411347_16412021:0.00055,PL_Pl01-23235845_23236519:0.00449):0.00891[0.915]):0.00054[1.000]):0.00055[0.721],(PL_Pl04-16781216_16781890:0.00055,((PL_tig00054635-41938_42610:0.02786,PL_Pl02-22974571_22975245:0.00054):0.00449[0.841],(PL_tig00000611-34200_34874:0.00449,PL_tig00002023-4618_5292:0.00447):0.00055[0.000]):0.00055[0.000]):0.00055[0.000]):0.00055[0.000]):0.00449[0.856]):0.00438[0.927]):0.00055[0.865],((PL_tig00002052-535796_536470:0.01851,((PL_Pl08-25564951_25565625:0.00912,PL_Pl07-43400412_43401086:0.00903):0.00442[0.794],(PL_Pl06-6687247_6687921:0.03191,PL_Pl05-3400240_3400914:0.01338):0.00054[0.882]):0.00055[0.735]):0.00448[0.828],((PL_tig00001998A-1247342_1248016:0.00893,(PL_Pl04-24146135_24146809:0.01344,PL_Pl11-23579423_23580016:0.00907):0.00054[0.000]):0.00449[0.831],(PL_tig00000086-154568_155241:0.00905,(PL_tig00000553-162695_163369:0.00903,((PL_Pl08-32867441_32868115:0.00859,PL_Pl11-31287576_31288250:0.00786):0.00157[0.770],(((PL_Pl07-28089215_28089673:0.02780,(PL_Pl06-8103859_8104530:0.00054,(PL_Pl02-23177480_23178154:0.02725,PL_Pl08-29704432_29705106:0.00446):0.00055[0.284]):0.00377[1.000]):0.00063[0.000],((PL_Pl08-37009753_37010427:0.00448,PL_Pl08-34170768_34171442:0.00450):0.00449[0.783],(PL_Pl10-25335541_25336209:0.00916,(PL_Pl04-26922287_26922961:0.01350,PL_Pl03-15619342_15620016:0.00055):0.00446[0.845]):0.00054[0.093]):0.00435[0.901]):0.00055[1.000],((PL_Pl08-20383988_20384661:0.01854,(PL_Pl11-22392227_22392901:0.00055,(((PL_Pl10-13533659_13534333:0.01826,(PL_Pl05-18437362_18437997:0.00913,PL_Pl08-28420939_28421613:0.00908):0.00457[0.767]):0.00448[0.803],(PL_Pl08-23270833_23271507:0.03202,(PL_Pl02-23306790_23307464:0.00874,PL_Pl01-22898230_22898861:0.01852):0.00053[0.915]):0.00055[0.763]):0.00055[0.000],(PL_Pl07-20111208_20111847:0.02931,((PL_tig00054646-8280_8951:0.01820,PL_Pl08-23338162_23338833:0.01562):0.02136[0.950],(PL_Pl01-15900720_15901394:0.00055,(PL_Pl04-30873376_30874051:0.00055,(PL_Pl11-25756973_25757647:0.00446,PL_Pl04-30393719_30394393:0.00901):0.00055[0.124]):0.00055[0.000]):0.00054[0.593]):0.00447[0.841]):0.00054[0.766]):0.00055[0.000]):0.00054[0.000]):0.00451[0.833],(((PL_Pl05-23602076_23602751:0.00907,PL_Pl11-18601147_18601821:0.00449):0.00448[0.923],(PL_Pl08-33392067_33392741:0.01801,((PL_Pl11-12071548_12072222:0.0,PL_Pl03-18249349_18250023:0.0):0.00055,(PL_Pl10-14986893_14987567:0.01355,(PL_tig00054647-7736_8410:0.00448,(PL_Pl11-16161342_16162016:0.00055,(PL_Pl01-20088937_20089611:0.00903,PL_Pl11-18766747_18767421:0.00902):0.00055[0.085]):0.00055[0.388]):0.00449[0.867]):0.00055[0.549]):0.00055[0.999]):0.00411[0.923]):0.00053[0.994],((PL_Pl11-23424371_23425045:0.01314,PL_tig00002052-435775_436449:0.01529):0.00315[0.739],(((PL_Pl05-13568747_13569091:0.00619,(PL_tig00002046-11678_12345:0.08070,PL_Pl05-14528490_14529168:0.04988):0.02721[0.598]):0.00050[0.965],(PL_Pl09-23186676_23187350:0.00884,(PL_Pl08-35867236_35867898:0.00458,((PL_tig00001852-6354_7022:0.08485,PL_tig00002035-159808_160473:0.00455):0.00055[0.282],(PL_Pl10-32857215_32857884:0.01372,PL_Pl08-31928420_31929094:0.01349):0.00055[0.284]):0.00363[1.000]):0.00080[0.997]):0.00054[0.957]):0.00055[0.000],(((PL_Pl04-16115876_16116550:0.00449,PL_Pl04-14601788_14602462:0.00055):0.00054[0.000],(PL_Pl10-19587828_19588497:0.00450,(PL_Pl01-15854263_15854937:0.00055,(PL_Pl11-25854337_25855011:0.0,PL_Pl06-10867269_10867943:0.0,PL_Pl06-10859869_10860543:0.0):0.00055):0.00055[0.211]):0.00449[0.852]):0.00449[0.851],((PL_Pl04-26542089_26542763:0.00885,(PL_Pl09-21720786_21721460:0.01836,PL_Pl05-14925029_14925703:0.01358):0.00054[0.969]):0.00441[0.899],((PL_Pl06-7908690_7909364:0.01817,((PL_Pl01-17875297_17875971:0.00900,(PL_Pl08-45984855_45985529:0.00055,(PL_tig00001909B-555555_556229:0.00905,PL_Pl01-27462386_27463056:0.00904):0.00055[0.587]):0.00051[0.880]):0.00449[0.457],(PL_Pl01-25080945_25081619:0.00902,(PL_Pl05-14986638_14987312:0.02298,(PL_Pl08-24563277_24563951:0.01813,(PL_tig00001882-1246979_1247653:0.00906,(PL_Pl05-13015119_13015793:0.00908,PL_Pl01-23864537_23865211:0.00448):0.00054[0.000]):0.00905[0.912]):0.00055[0.337]):0.00449[0.799]):0.00054[0.030]):0.00054[0.998]):0.00440[0.911],(((PL_tig00002038-1094959_1095633:0.00979,PL_tig00000409-115179_115805:0.01468):0.00054[0.980],(PL_Pl08-28874709_28875215:0.01240,(PL_tig00001909B-987404_987994:0.01573,(PL_Pl08-31739727_31740390:0.00055,(PL_Pl04-31465806_31466276:0.01357,(PL_tig00001903-7288_7962:0.02929,PL_Pl04-22433547_22434050:0.01221):0.01642[0.872]):0.00126[0.000]):0.00083[0.031]):0.00081[0.060]):0.00364[0.000]):0.00451[0.819],(((PL_Pl02-23065307_23065981:0.00449,(PL_Pl08-35400927_35401601:0.00055,(PL_Pl05-22642602_22643237:0.00451,PL_Pl04-28442957_28443631:0.00897):0.00055[0.087]):0.00055[0.366]):0.00442[0.931],(PL_Pl04-23002751_23003425:0.01362,((PL_tig00001882-1478568_1479242:0.00452,(PL_Pl04-21749360_21750034:0.00904,(PL_Pl07-22686517_22687149:0.00473,PL_Pl05-18916625_18917299:0.00054):0.00885[0.856]):0.00055[0.104]):0.00055[0.000],(PL_Pl08-33564362_33565036:0.02277,(PL_Pl07-23347027_23347566:0.01169,(PL_Pl05-24149715_24150392:0.01316,PL_Pl04-27474105_27474779:0.00758):0.00074[0.000]):0.00072[0.986]):0.00054[0.890]):0.00055[0.000]):0.00446[0.931]):0.00055[0.896],(PL_Pl04-21815960_21816634:0.00450,(PL_Pl06-1881820_1882494:0.00898,((PL_Pl10-17071910_17072452:0.01160,((PL_Pl09-23421909_23422580:0.03011,PL_Pl11-21785654_21786190:0.00054):0.01460[0.803],((PL_Pl06-6783936_6784439:0.01269,PL_Pl05-10906909_10907556:0.02178):0.01047[0.792],(PL_Pl05-16532764_16533396:0.05929,(PL_tig00002038-599731_600405:0.02447,(PL_Pl08-22613480_22614067:0.00971,(PL_Pl02-23289095_23289740:0.00439,((PL_Pl02-24708010_24708654:0.00441,(PL_Pl08-23351638_23352282:0.00055,PL_Pl06-8549781_8550424:0.00447):0.00055[0.000]):0.00441[0.854],(PL_Pl11-28051413_28052057:0.0,PL_Pl11-15470075_15470719:0.0,PL_Pl10-32052311_32052955:0.0):0.00055):0.00055[0.000]):0.00055[0.999]):0.00050[0.355]):0.04318[0.219]):0.00993[0.431]):0.01326[0.870]):0.00402[0.236]):0.00057[0.755],(((PL_Pl08-33066841_33067515:0.00449,(PL_Pl11-26863260_26863934:0.00900,(PL_Pl03-15420529_15421203:0.00452,(PL_Pl10-19817086_19817760:0.0,PL_Pl05-10262748_10263422:0.0):0.00055):0.00448[0.881]):0.00055[0.122]):0.00055[1.000],(PL_Pl02-19621299_19621934:0.00452,((PL_tig00002020-12606_13280:0.01364,PL_tig00002021-5537_6211:0.00055):0.00451[0.834],(PL_Pl11-21037195_21037869:0.0,PL_Pl10-24913456_24914130:0.0,PL_Pl10-24878695_24879369:0.0,PL_Pl04-17162491_17163165:0.0):0.00055):0.00055[0.000]):0.00440[0.850]):0.00451[0.351],(((PL_Pl11-20392130_20392804:0.01366,PL_tig00002011-1014_1671:0.07608):0.00053[0.132],(PL_tig00000020-78766_79440:0.0,PL_Pl02-27940362_27941036:0.0,PL_Pl02-22709879_22710553:0.0,PL_Pl02-22593941_22594615:0.0,PL_Pl01-23626207_23626881:0.0):0.00055):0.00469[0.768],((PL_Pl05-17819643_17820317:0.00435,(PL_Pl11-22365010_22365663:0.00055,((PL_Pl08-16557243_16557917:0.00450,PL_Pl11-23376046_23376720:0.00446):0.00055[0.134],(PL_Pl11-19191281_19191955:0.0,PL_Pl11-19170786_19171460:0.0):0.00055):0.00055[0.378]):0.00412[0.926]):0.00055[1.000],(((PL_Pl10-36755034_36755588:0.20974,PL_Pl11-30287694_30288363:0.01665):0.00680[0.761],(PL_Pl05-16819808_16820482:0.00055,(PL_Pl04-27088619_27089293:0.00055,PL_Pl01-19708520_19709120:0.07421):0.00444[0.849]):0.00055[0.024]):0.00446[0.837],(((PL_Pl09-39858813_39859487:0.00898,PL_tig00054681-31696_32370:0.01390):0.00054[0.340],((PL_Pl05-15699906_15700580:0.00451,(PL_Pl05-23205692_23206363:0.00055,(PL_Pl08-29385560_29386234:0.00447,PL_tig00001851-207952_208554:0.00908):0.00055[0.816]):0.00055[0.000]):0.00055[0.000],(PL_Pl05-20701251_20701924:0.00055,(PL_Pl11-15606940_15607614:0.0,PL_Pl05-23213209_23213883:0.0,PL_Pl05-12827478_12828152:0.0,PL_Pl05-12454224_12454898:0.0):0.00055):0.00055[0.000]):0.00054[0.000]):0.00448[0.909],((PL_Pl02-29039863_29040537:0.00899,PL_Pl02-22840994_22841668:0.00448):0.00450[0.784],((PL_Pl08-22672073_22672747:0.00210,PL_Pl02-20157750_20158424:0.00298):0.00385[0.909],(PL_Pl10-34523606_34524280:0.00451,((PL_Pl03-15354207_15354881:0.00451,((PL_tig00000592-55258_55936:0.00473,PL_Pl06-11411629_11412303:0.00156):0.00319[0.984],(PL_Pl10-25831161_25831831:0.00465,(PL_tig00001916-9620_10294:0.00055,(PL_tig00054638-32130_32735:0.06405,PL_Pl02-25367450_25368125:0.01431):0.00407[0.992]):0.00189[1.000]):0.00258[1.000]):0.00055[0.000]):0.00055[0.000],((PL_tig00001909B-1041672_1042346:0.00425,(PL_Pl08-19827292_19827966:0.00055,(PL_Pl04-28471919_28472593:0.00892,PL_Pl07-14958884_14959549:0.02292):0.00054[0.562]):0.00055[1.000]):0.00435[0.922],((PL_Pl11-21709485_21710159:0.00449,PL_Pl03-13498618_13499292:0.00055):0.00445[0.845],((PL_Pl04-17929014_17929688:0.00907,(PL_Pl10-38737196_38737870:0.0,PL_Pl10-17728782_17729456:0.0):0.00278):0.00176[1.000],(PL_Pl10-14354441_14355115:0.00449,((PL_Pl11-25321979_25322653:0.00055,PL_Pl08-25854960_25855634:0.00448):0.00448[0.846],((PL_Pl08-32119248_32119922:0.00055,(PL_Pl10-38292367_38293041:0.00900,PL_Pl08-31592148_31592822:0.00448):0.00054[0.141]):0.00446[0.915],(PL_Pl07-15484851_15485525:0.00450,(((PL_Pl04-21639117_21639791:0.01356,PL_Pl06-7856706_7857380:0.00053):0.00151[0.998],(PL_Pl08-18038879_18039553:0.00055,(PL_Pl10-35726972_35727646:0.00055,PL_Pl10-15885973_15886647:0.00895):0.00446[0.880]):0.00357[0.922]):0.00389[0.922],(((PL_Pl05-22430576_22431250:0.0,PL_Pl04-28824463_28825137:0.0):0.00055,(PL_tig00002052-316476_317150:0.00902,(PL_Pl05-23383176_23383850:0.00449,PL_Pl01-24063092_24063766:0.00055):0.00055[0.313]):0.00448[0.853]):0.00449[0.844],(((PL_Pl02-13352211_13352885:0.00863,(PL_Pl10-35107771_35108445:0.03195,(PL_Pl10-25035302_25035976:0.00055,(PL_Pl04-13070718_13071392:0.00902,PL_Pl08-25886787_25887461:0.00451):0.00449[0.779]):0.00054[1.000]):0.00474[0.848]):0.00453[0.141],((PL_Pl10-16625445_16626119:0.00891,PL_Pl04-15124443_15125117:0.00054):0.00448[0.424],(PL_Pl10-20126127_20126801:0.00896,(PL_tig00000596-13929_14603:0.00055,((PL_Pl04-22541765_22542439:0.0,PL_Pl04-21529739_21530413:0.0,PL_Pl02-26162609_26163283:0.0):0.00055,((PL_Pl04-31476036_31476710:0.00448,PL_Pl04-21537245_21537919:0.00451):0.00055[0.000],(((PL_tig00002012-242421_243095:0.00445,PL_Pl07-19348826_19349500:0.00898):0.00055[0.078],(PL_tig00001873-6214_6885:0.00055,(PL_Pl03-14055268_14055942:0.0,PL_Pl03-14024277_14024951:0.0):0.00055):0.00451[0.918]):0.00055[0.000],((PL_Pl11-30919693_30920367:0.0,PL_Pl11-28771492_28772166:0.0):0.00445,(PL_Pl04-29118524_29119198:0.00893,((PL_Pl10-19759337_19760011:0.01343,PL_Pl11-26283597_26284271:0.00055):0.00448[0.844],(((PL_Pl07-22344328_22345002:0.00448,(PL_tig00000770-6473_7147:0.00894,PL_Pl01-18015940_18016614:0.00054):0.00446[0.901]):0.00055[0.788],(PL_Pl05-12642786_12643460:0.00444,(PL_Pl08-35892036_35892707:0.00449,(PL_Pl04-31061502_31062161:0.00055,(PL_Pl10-19746799_19747473:0.00055,PL_Pl04-14731177_14731851:0.00055):0.00055[0.000]):0.00055[0.050]):0.00448[0.847]):0.00054[0.000]):0.00054[0.000],((PL_tig00054638-390016_390690:0.00447,PL_Pl04-33327825_33328499:0.00449):0.00055[0.000],((PL_Pl05-23652053_23652727:0.00449,PL_Pl06-9560080_9560754:0.00447):0.00055[0.091],((PL_Pl08-26722094_26722768:0.00873,PL_tig00001895-11777_12389:0.00055):0.00055[0.905],((PL_Pl08-28341452_28342126:0.00450,(PL_Pl05-16890034_16890702:0.00055,PL_Pl11-14623662_14624336:0.00868):0.00055[0.929]):0.00055[0.000],((PL_Pl03-12488604_12489278:0.00435,(PL_Pl05-20611636_20612292:0.01849,PL_Pl04-17011246_17011920:0.00447):0.00417[0.917]):0.00054[1.000],(PL_Pl08-34014479_34015151:0.00447,((PL_Pl05-14730278_14730952:0.00452,PL_Pl11-19631190_19631864:0.00055):0.00055[0.000],(PL_tig00001973-11203_11877:0.0,PL_tig00001972-265764_266438:0.0,PL_tig00001882-1306697_1307371:0.0,PL_tig00000209-1025299_1025973:0.0,PL_Pl11-28079977_28080651:0.0,PL_Pl11-27139539_27140213:0.0,PL_Pl11-21394195_21394869:0.0,PL_Pl11-19011181_19011855:0.0,PL_Pl11-17145500_17146174:0.0,PL_Pl10-36657698_36658372:0.0,PL_Pl10-34253414_34254088:0.0,PL_Pl10-29229617_29230291:0.0,PL_Pl08-29294335_29295009:0.0,PL_Pl08-22997827_22998501:0.0,PL_Pl05-14396548_14397222:0.0,PL_Pl04-30746316_30746990:0.0,PL_Pl04-23010917_23011591:0.0,PL_Pl04-15085462_15086136:0.0,PL_Pl03-10674860_10675534:0.0,PL_Pl02-27963352_27964026:0.0,PL_Pl01-22482681_22483355:0.0,PL_Pl01-9115896_9116570:0.0):0.00055):0.00055[0.000]):0.00055[0.640]):0.00055[0.000]):0.00055[0.000]):0.00055[0.000]):0.00055[0.000]):0.00055[0.000]):0.00055[0.000]):0.00055[0.392]):0.00449[0.074]):0.00055[0.914]):0.00055[0.000]):0.00055[0.000]):0.00055[0.000]):0.00055[0.000]):0.00055[0.482]):0.00407[0.918]):0.00054[1.000],((PL_tig00000524-96775_97449:0.00443,(PL_Pl11-31125064_31125738:0.00245,(PL_Pl03-15485851_15486507:0.00934,(PL_Pl04-3874303_3874977:0.00449,PL_Pl02-27139171_27139845:0.00055):0.00054[0.850]):0.00805[0.859]):0.00235[0.731]):0.00055[1.000],(((PL_Pl07-16725177_16725851:0.00430,PL_Pl06-11845685_11846359:0.00053):0.00450[0.131],(PL_Pl10-23581069_23581743:0.00055,(PL_Pl10-20046666_20047340:0.0,PL_Pl04-11263044_11263718:0.0):0.00449):0.00429[0.908]):0.00054[1.000],(((PL_tig00000086-34274_34948:0.0,PL_Pl03-16394575_16395249:0.0):0.00055,(PL_Pl02-19657720_19658394:0.00055,((PL_Pl05-4777524_4778198:0.01339,PL_Pl06-6894363_6895037:0.00450):0.00053[0.893],(PL_tig00000409-57534_58208:0.01348,(PL_Pl05-17432473_17433147:0.00055,(PL_Pl01-21586014_21586688:0.00448,(PL_tig00000665-41950_42616:0.00453,(PL_Pl05-15454445_15455119:0.0,PL_Pl05-15444983_15445657:0.0):0.00448):0.00055[0.082]):0.00055[0.506]):0.00054[0.253]):0.00449[0.838]):0.00443[0.741]):0.00450[0.284]):0.00442[0.803],((PL_Pl01-16153535_16154209:0.00056,(PL_Pl04-18381280_18381954:0.00055,(PL_Pl08-32269793_32270467:0.00055,PL_tig00002021-1468418_1469092:0.00449):0.00449[0.885]):0.00439[0.920]):0.00405[0.920],((PL_Pl08-36499565_36500239:0.00421,(PL_Pl01-23759718_23760392:0.00449,PL_Pl01-23001384_23002058:0.00055):0.00052[1.000]):0.00423[0.905],((PL_Pl02-27296776_27297450:0.01357,PL_Pl02-22171883_22172557:0.00055):0.00448[0.845],((PL_Pl02-31781677_31782351:0.01350,(PL_Pl11-14548963_14549637:0.0,PL_Pl05-15923173_15923847:0.0):0.00055):0.00449[0.814],((PL_Pl02-25949243_25949917:0.00888,(PL_Pl11-16511068_16511742:0.00449,PL_tig00000232-38161_38835:0.00899):0.00438[0.918]):0.00053[0.969],(((PL_Pl09-22747454_22748128:0.02724,PL_tig00001888-99354_99998:0.00449):0.00458[0.233],(PL_Pl10-12312573_12313247:0.00055,(PL_Pl02-26673201_26673875:0.00453,PL_Pl04-27986457_27987131:0.00450):0.00055[0.000]):0.00443[0.927]):0.00054[0.000],(PL_Pl03-17780616_17781290:0.00904,(((PL_Pl08-33546181_33546855:0.00485,PL_Pl01-25088631_25089305:0.00862):0.00449[0.412],((PL_Pl08-25702802_25703476:0.00885,(PL_Pl08-33424331_33425005:0.00901,PL_Pl04-22290945_22291619:0.01350):0.00053[0.882]):0.00447[0.743],(PL_Pl01-19253910_19254581:0.00055,(PL_Pl05-15157350_15158026:0.00055,(PL_tig00001896-115322_115996:0.0,PL_Pl09-35035688_35036362:0.0,PL_Pl09-24710447_24711121:0.0,PL_Pl05-14618299_14618973:0.0,PL_Pl04-17940852_17941526:0.0):0.00055):0.00055[0.000]):0.00055[0.264]):0.00411[0.925]):0.00055[1.000],(PL_Pl02-23386855_23387528:0.00451,((PL_Pl11-35185356_35186030:0.00446,PL_Pl06-14370477_14371151:0.00054):0.00448[0.844],((PL_tig00000086-113130_113804:0.00055,(PL_Pl01-16056077_16056750:0.00055,(PL_tig00001917-247668_248341:0.00055,(PL_tig00001918-4918_5592:0.0,PL_tig00001917-240289_240963:0.0,PL_Pl08-26110388_26111062:0.0):0.00055):0.00293[1.000]):0.00080[0.522]):0.00077[1.000],((PL_Pl09-24105434_24106108:0.00449,((PL_Pl08-29744368_29745042:0.00428,PL_Pl06-13489593_13490267:0.00436):0.00053[1.000],((PL_Pl10-12055794_12056468:0.00055,PL_Pl04-17491123_17491797:0.00428):0.00420[0.914],(PL_Pl08-26041140_26041814:0.00445,(PL_Pl10-19856154_19856828:0.00449,(PL_Pl06-12547851_12548525:0.00444,((PL_tig00002032-111481_112155:0.00301,(PL_Pl08-32948469_32949143:0.00450,PL_Pl03-10059577_10060251:0.00055):0.00367[0.908]):0.00226[0.976],(PL_Pl11-19968468_19969142:0.00447,((PL_Pl11-30379851_30380525:0.00448,PL_tig00000209-685464_686138:0.00900):0.00055[0.437],(((PL_tig00001885-5217_5888:0.0,PL_Pl08-21168286_21168957:0.0):0.00438,((PL_Pl07-18159465_18160136:0.00671,PL_Pl02-38422918_38423592:0.00461):0.00667[0.811],(PL_tig00002011-16202_16858:0.07622,(PL_Pl06-4515030_4515701:0.0,PL_Pl01-17349539_17350210:0.0):0.00054):0.00053[0.975]):0.00437[0.733]):0.00054[0.869],(PL_Pl08-23723357_23724031:0.00055,(PL_Pl08-32332432_32333106:0.00448,(PL_Pl04-16739551_16740225:0.00449,((PL_Pl06-9327133_9327807:0.00448,(PL_tig00000209-242161_242835:0.0,PL_Pl06-10486050_10486724:0.0):0.00055):0.00400[0.923],((PL_tig00001976-3898_4566:0.00451,PL_Pl03-39898975_39899648:0.00388):0.00064[1.000],(PL_Pl01-21203425_21204099:0.00055,((((PL_Pl04-20776488_20777162:0.00449,PL_Pl11-21567224_21567898:0.00446):0.00436[0.912],(PL_tig00001962-41516_42190:0.00449,PL_Pl10-30985439_30986110:0.00055):0.00053[1.000]):0.00408[0.912],(PL_Pl02-22347827_22348501:0.00447,(PL_Pl11-16798220_16798894:0.00450,(PL_Pl06-10495883_10496557:0.00055,(PL_Pl08-17569389_17570063:0.00929,PL_Pl05-18155613_18156287:0.00901):0.00054[0.925]):0.00055[0.000]):0.00056[1.000]):0.00378[0.912]):0.00055[1.000],((PL_Pl07-23757614_23758288:0.00055,(PL_Pl07-25386591_25387265:0.00451,((PL_Pl10-27616258_27616932:0.00053,PL_Pl08-26286501_26287177:0.01819):0.00427[0.914],((PL_Pl05-19781890_19782564:0.00904,((PL_Pl11-22025267_22025941:0.00446,(PL_Pl11-19514910_19515584:0.00055,(PL_Pl09-20375462_20376136:0.0,PL_Pl03-13759830_13760504:0.0):0.00055):0.00054[0.000]):0.00449[0.851],(PL_Pl04-27125295_27125969:0.00450,((PL_tig00002046-4220_4893:0.0,PL_Pl11-16791985_16792658:0.0):0.00055,(PL_Pl04-32852598_32853272:0.00448,(((PL_Pl01-23775468_23776142:0.00451,PL_Pl05-18999706_19000380:0.00055):0.00838[0.915],(PL_Pl10-38488485_38489159:0.00315,(PL_Pl11-19018641_19019316:0.00935,PL_tig00001915-14491_15162:0.00465):0.00917[0.875]):0.00128[0.698]):0.00055[0.945],(PL_tig00001916-36680_37354:0.00053,((PL_tig00000234-291091_291754:0.10290,PL_Pl04-15102490_15103004:0.00053):0.02606[0.929],(PL_tig00054637-30311_30978:0.13453,(PL_tig00001896-4343_4994:0.12515,PL_tig00001986-38060_38705:0.06571):0.01300[0.788]):0.01006[0.130]):0.00929[0.754]):0.00473[0.851]):0.00055[0.233]):0.00055[0.000]):0.00055[0.460]):0.00055[0.000]):0.00055[0.000]):0.00054[0.511],((PL_Pl05-22229647_22230320:0.00055,PL_Pl10-34703038_34703712:0.00375):0.00068[0.052],((PL_tig00001998A-1338500_1339174:0.0,PL_Pl01-26470540_26471214:0.0):0.00450,(PL_Pl11-26443194_26443868:0.00448,(PL_tig00002028-124598_125272:0.0,PL_tig00001998B-422135_422809:0.0,PL_tig00001990-618755_619429:0.0,PL_tig00001913-18478_19152:0.0,PL_tig00000596-9699_10373:0.0,PL_tig00000523-9133_9807:0.0,PL_tig00000444-20524_21198:0.0,PL_Pl11-23343486_23344160:0.0,PL_Pl10-33954859_33955533:0.0,PL_Pl10-17811422_17812096:0.0,PL_Pl10-17706735_17707409:0.0,PL_Pl10-17022887_17023561:0.0,PL_Pl08-21236898_21237572:0.0,PL_Pl07-19520171_19520845:0.0,PL_Pl05-15751432_15752106:0.0,PL_Pl04-28543287_28543961:0.0,PL_Pl03-14872224_14872898:0.0,PL_Pl02-21070635_21071309:0.0,PL_Pl01-23564787_23565461:0.0,PL_Pl01-18562767_18563441:0.0):0.00055):0.00055[0.000]):0.00441[0.928]):0.00054[0.967]):0.00055[0.000]):0.00055[0.194]):0.00055[0.000]):0.00055[0.047],(PL_Pl04-17662718_17663392:0.00450,((PL_Pl04-32429471_32430145:0.0,PL_Pl04-24664971_24665645:0.0,PL_Pl04-22785625_22786299:0.0,PL_Pl04-19343974_19344648:0.0,PL_Pl04-17237672_17238346:0.0):0.00448,(PL_Pl07-19164924_19165595:0.00449,((PL_Pl06-13983727_13984401:0.0,PL_Pl02-28844539_28845213:0.0):0.00451,(PL_Pl05-15103706_15104380:0.00055,((PL_Pl08-29632091_29632765:0.00450,(PL_Pl10-34755130_34755804:0.0,PL_Pl10-32902704_32903378:0.0,PL_Pl10-31845013_31845687:0.0,PL_Pl05-19360922_19361596:0.0):0.00451):0.00055[0.091],(PL_tig00000148-2576_3250:0.00055,(PL_tig00002050-90739_91413:0.0,PL_tig00001998A-146109_146783:0.0,PL_tig00001990-459515_460189:0.0,PL_tig00001976-41072_41746:0.0,PL_tig00001882-494992_495666:0.0,PL_tig00000397-23015_23689:0.0,PL_tig00000221-359674_360348:0.0,PL_Pl11-36322770_36323444:0.0,PL_Pl11-22945091_22945765:0.0,PL_Pl11-19949577_19950251:0.0,PL_Pl11-17860135_17860809:0.0,PL_Pl10-31354349_31355023:0.0,PL_Pl10-19887497_19888171:0.0,PL_Pl10-15637340_15638014:0.0,PL_Pl09-24748306_24748980:0.0,PL_Pl08-37880255_37880929:0.0,PL_Pl08-28783633_28784307:0.0,PL_Pl08-27903519_27904193:0.0,PL_Pl08-25362530_25363204:0.0,PL_Pl08-25278329_25279003:0.0,PL_Pl08-24570976_24571650:0.0,PL_Pl08-24137435_24138109:0.0,PL_Pl08-23706522_23707196:0.0,PL_Pl08-22425484_22426158:0.0,PL_Pl08-21882582_21883256:0.0,PL_Pl08-21591230_21591904:0.0,PL_Pl08-21516124_21516798:0.0,PL_Pl08-14632106_14632780:0.0,PL_Pl07-26106222_26106896:0.0,PL_Pl07-24761142_24761816:0.0,PL_Pl07-19361114_19361788:0.0,PL_Pl07-18315587_18316261:0.0,PL_Pl07-16819956_16820630:0.0,PL_Pl06-13843912_13844586:0.0,PL_Pl06-6067145_6067819:0.0,PL_Pl06-2036536_2037210:0.0,PL_Pl05-23358394_23359068:0.0,PL_Pl05-14100842_14101516:0.0,PL_Pl04-32268635_32269309:0.0,PL_Pl04-23461233_23461907:0.0,PL_Pl04-20127423_20128097:0.0,PL_Pl04-16228406_16229080:0.0,PL_Pl03-11400309_11400983:0.0,PL_Pl02-42653281_42653955:0.0,PL_Pl02-25542272_25542946:0.0,PL_Pl02-23136485_23137159:0.0,PL_Pl02-22744577_22745251:0.0,PL_Pl02-19017963_19018637:0.0,PL_Pl01-30253860_30254534:0.0,PL_Pl01-26103558_26104232:0.0,PL_Pl01-25739240_25739914:0.0,PL_Pl01-21972134_21972808:0.0):0.00055):0.00055[0.000]):0.00055[0.000]):0.00055[0.000]):0.00055[0.000]):0.00450[0.850]):0.00055[1.000]):0.00411[0.923]):0.00055[0.000]):0.00054[0.161]):0.00055[0.439]):0.00055[0.486]):0.00055[0.479]):0.00055[0.000]):0.00055[0.175]):0.00055[0.000]):0.00055[0.000]):0.00055[0.077]):0.00055[0.483]):0.00055[0.000]):0.00055[0.491]):0.00055[0.030]):0.00055[0.027]):0.00055[0.000]):0.00055[0.000]):0.00055[0.485],(PL_tig00054638-12815_13489:0.0,PL_tig00002038-1336453_1337127:0.0,PL_tig00002038-809597_810271:0.0,PL_tig00002038-231466_232140:0.0,PL_tig00002038-100277_100951:0.0,PL_tig00002035-558161_558835:0.0,PL_tig00002035-331138_331812:0.0,PL_tig00002032-142534_143208:0.0,PL_tig00002011-8605_9279:0.0,PL_tig00002005-10976_11650:0.0,PL_tig00001998B-358482_359156:0.0,PL_tig00001998A-364056_364730:0.0,PL_tig00001990-256444_257118:0.0,PL_tig00001961-10418_11092:0.0,PL_tig00001960-8712_9386:0.0,PL_tig00001918-12300_12974:0.0,PL_tig00001917-163885_164559:0.0,PL_tig00001909B-1094801_1095475:0.0,PL_tig00001909B-308462_309136:0.0,PL_tig00001900-19752_20426:0.0,PL_tig00001888-231244_231918:0.0,PL_tig00001888-47312_47986:0.0,PL_tig00001888-5872_6546:0.0,PL_tig00001884-12578_13252:0.0,PL_tig00001882-1819251_1819925:0.0,PL_tig00001882-1240656_1241330:0.0,PL_tig00001882-1036337_1037011:0.0,PL_tig00001882-893927_894601:0.0,PL_tig00001878-1976_2650:0.0,PL_tig00000701-7441_8115:0.0,PL_tig00000642-29738_30412:0.0,PL_tig00000581-144037_144711:0.0,PL_tig00000577-123449_124123:0.0,PL_tig00000373-10451_11125:0.0,PL_tig00000234-42773_43447:0.0,PL_tig00000209-1049279_1049953:0.0,PL_tig00000209-281006_281680:0.0,PL_tig00000094-20908_21582:0.0,PL_tig00000094-11914_12588:0.0,PL_Pl11-38498214_38498888:0.0,PL_Pl11-32623221_32623895:0.0,PL_Pl11-31835476_31836150:0.0,PL_Pl11-31349298_31349972:0.0,PL_Pl11-31092934_31093608:0.0,PL_Pl11-30230629_30231303:0.0,PL_Pl11-29550935_29551609:0.0,PL_Pl11-29327911_29328585:0.0,PL_Pl11-27328170_27328844:0.0,PL_Pl11-26205505_26206179:0.0,PL_Pl11-25943188_25943862:0.0,PL_Pl11-22426585_22427259:0.0,PL_Pl11-21238898_21239572:0.0,PL_Pl11-21231349_21232023:0.0,PL_Pl11-21144777_21145451:0.0,PL_Pl11-20945335_20946009:0.0,PL_Pl11-20801315_20801989:0.0,PL_Pl11-20538098_20538772:0.0,PL_Pl11-20202154_20202828:0.0,PL_Pl11-19989834_19990508:0.0,PL_Pl11-19650766_19651440:0.0,PL_Pl11-18692426_18693100:0.0,PL_Pl11-18556114_18556788:0.0,PL_Pl11-18236018_18236692:0.0,PL_Pl11-17029550_17030224:0.0,PL_Pl11-15843687_15844361:0.0,PL_Pl11-15534577_15535251:0.0,PL_Pl11-15507209_15507883:0.0,PL_Pl10-39641919_39642593:0.0,PL_Pl10-38989409_38990083:0.0,PL_Pl10-38962728_38963402:0.0,PL_Pl10-38918908_38919582:0.0,PL_Pl10-36775071_36775745:0.0,PL_Pl10-35246181_35246855:0.0,PL_Pl10-35238683_35239357:0.0,PL_Pl10-31934091_31934765:0.0,PL_Pl10-31332601_31333275:0.0,PL_Pl10-30599431_30600105:0.0,PL_Pl10-26277503_26278177:0.0,PL_Pl10-25731852_25732526:0.0,PL_Pl10-19246960_19247634:0.0,PL_Pl10-18720867_18721541:0.0,PL_Pl10-18389603_18390277:0.0,PL_Pl10-17981827_17982501:0.0,PL_Pl10-17912501_17913175:0.0,PL_Pl10-16163850_16164524:0.0,PL_Pl10-15504682_15505356:0.0,PL_Pl10-15251615_15252289:0.0,PL_Pl10-10477967_10478641:0.0,PL_Pl10-7420957_7421631:0.0,PL_Pl09-34018345_34019019:0.0,PL_Pl09-33732472_33733146:0.0,PL_Pl09-23991289_23991963:0.0,PL_Pl09-23983819_23984493:0.0,PL_Pl09-23259309_23259983:0.0,PL_Pl09-22255867_22256541:0.0,PL_Pl09-21673385_21674059:0.0,PL_Pl09-20955386_20956060:0.0,PL_Pl09-20656613_20657287:0.0,PL_Pl08-40705678_40706352:0.0,PL_Pl08-36911083_36911757:0.0,PL_Pl08-36018871_36019545:0.0,PL_Pl08-35875368_35876042:0.0,PL_Pl08-35357730_35358404:0.0,PL_Pl08-35325634_35326308:0.0,PL_Pl08-34372552_34373226:0.0,PL_Pl08-34283418_34284092:0.0,PL_Pl08-34221819_34222493:0.0,PL_Pl08-34160546_34161220:0.0,PL_Pl08-32542877_32543551:0.0,PL_Pl08-32375159_32375833:0.0,PL_Pl08-32367720_32368394:0.0,PL_Pl08-32276801_32277475:0.0,PL_Pl08-30558823_30559497:0.0,PL_Pl08-28497576_28498250:0.0,PL_Pl08-28402089_28402763:0.0,PL_Pl08-28394763_28395437:0.0,PL_Pl08-28220510_28221184:0.0,PL_Pl08-28045966_28046640:0.0,PL_Pl08-27682124_27682798:0.0,PL_Pl08-27460707_27461381:0.0,PL_Pl08-26928415_26929089:0.0,PL_Pl08-26578868_26579542:0.0,PL_Pl08-26496067_26496741:0.0,PL_Pl08-26048615_26049289:0.0,PL_Pl08-25733668_25734342:0.0,PL_Pl08-24799530_24800204:0.0,PL_Pl08-24668990_24669664:0.0,PL_Pl08-23565765_23566439:0.0,PL_Pl08-23471218_23471892:0.0,PL_Pl08-22987173_22987847:0.0,PL_Pl08-22848310_22848984:0.0,PL_Pl08-22189292_22189966:0.0,PL_Pl08-21632454_21633128:0.0,PL_Pl08-20949398_20950072:0.0,PL_Pl08-20501924_20502598:0.0,PL_Pl08-19847882_19848556:0.0,PL_Pl08-19445886_19446560:0.0,PL_Pl08-19403453_19404127:0.0,PL_Pl08-18561300_18561974:0.0,PL_Pl08-18178252_18178926:0.0,PL_Pl08-16938926_16939600:0.0,PL_Pl08-12036294_12036968:0.0,PL_Pl07-35689488_35690162:0.0,PL_Pl07-26353601_26354275:0.0,PL_Pl07-26346100_26346774:0.0,PL_Pl07-25857888_25858562:0.0,PL_Pl07-23783015_23783689:0.0,PL_Pl07-21584389_21585063:0.0,PL_Pl07-20396656_20397330:0.0,PL_Pl07-17291699_17292373:0.0,PL_Pl07-15969808_15970482:0.0,PL_Pl07-15685312_15685986:0.0,PL_Pl06-13883901_13884575:0.0,PL_Pl06-13526077_13526751:0.0,PL_Pl06-11803363_11804037:0.0,PL_Pl06-10346201_10346875:0.0,PL_Pl06-10177177_10177851:0.0,PL_Pl06-5775357_5776031:0.0,PL_Pl06-3490507_3491181:0.0,PL_Pl06-3464258_3464932:0.0,PL_Pl05-23538238_23538912:0.0,PL_Pl05-23249674_23250348:0.0,PL_Pl05-22409279_22409953:0.0,PL_Pl05-21082978_21083652:0.0,PL_Pl05-20769865_20770539:0.0,PL_Pl05-20468787_20469461:0.0,PL_Pl05-18979324_18979998:0.0,PL_Pl05-17582264_17582938:0.0,PL_Pl05-17410304_17410978:0.0,PL_Pl05-16053776_16054450:0.0,PL_Pl05-14500215_14500889:0.0,PL_Pl05-14492820_14493494:0.0,PL_Pl05-13780738_13781412:0.0,PL_Pl05-13646852_13647526:0.0,PL_Pl05-13243660_13244334:0.0,PL_Pl05-13171845_13172519:0.0,PL_Pl05-12059842_12060516:0.0,PL_Pl05-11725098_11725772:0.0,PL_Pl04-41456655_41457329:0.0,PL_Pl04-34872506_34873180:0.0,PL_Pl04-34397010_34397684:0.0,PL_Pl04-33617184_33617858:0.0,PL_Pl04-32822344_32823018:0.0,PL_Pl04-32535259_32535933:0.0,PL_Pl04-22717885_22718559:0.0,PL_Pl04-22227693_22228367:0.0,PL_Pl04-21939961_21940635:0.0,PL_Pl04-21382350_21383024:0.0,PL_Pl04-21106033_21106707:0.0,PL_Pl04-20651573_20652247:0.0,PL_Pl04-18855112_18855786:0.0,PL_Pl04-18561068_18561742:0.0,PL_Pl04-18221535_18222209:0.0,PL_Pl04-17877504_17878178:0.0,PL_Pl04-16216679_16217353:0.0,PL_Pl04-15898614_15899288:0.0,PL_Pl04-14504917_14505591:0.0,PL_Pl04-11079902_11080576:0.0,PL_Pl03-17128771_17129445:0.0,PL_Pl03-14748841_14749515:0.0,PL_Pl03-13466674_13467348:0.0,PL_Pl03-12696992_12697666:0.0,PL_Pl03-12637220_12637894:0.0,PL_Pl03-11961051_11961725:0.0,PL_Pl02-48644034_48644708:0.0,PL_Pl02-29326580_29327254:0.0,PL_Pl02-29267262_29267936:0.0,PL_Pl02-29249316_29249990:0.0,PL_Pl02-28632078_28632752:0.0,PL_Pl02-27632438_27633112:0.0,PL_Pl02-27318069_27318743:0.0,PL_Pl02-26848117_26848791:0.0,PL_Pl02-26788674_26789348:0.0,PL_Pl02-26300993_26301667:0.0,PL_Pl02-26191425_26192099:0.0,PL_Pl02-25138797_25139471:0.0,PL_Pl02-24299848_24300522:0.0,PL_Pl02-23770933_23771607:0.0,PL_Pl02-22186415_22187089:0.0,PL_Pl02-21597979_21598653:0.0,PL_Pl02-21106467_21107141:0.0,PL_Pl02-20697620_20698294:0.0,PL_Pl02-20494474_20495148:0.0,PL_Pl02-19049980_19050654:0.0,PL_Pl02-18174968_18175642:0.0,PL_Pl01-31837674_31838348:0.0,PL_Pl01-28709279_28709953:0.0,PL_Pl01-28701813_28702487:0.0,PL_Pl01-26446544_26447218:0.0,PL_Pl01-23489782_23490456:0.0,PL_Pl01-22929642_22930316:0.0,PL_Pl01-22557841_22558515:0.0,PL_Pl01-21848737_21849411:0.0,PL_Pl01-19933191_19933865:0.0,PL_Pl01-16772544_16773218:0.0):0.00055):0.00055[0.000]):0.00055[0.000]):0.00055[0.487]):0.00054[0.000]):0.00055[0.481]):0.00055[0.482]):0.00055[0.000]):0.00055[0.000]):0.00055[0.000]):0.00055[0.477]):0.00055[0.000]):0.00055[0.474]):0.00055[0.000]):0.00055[0.000]):0.00055[0.483]):0.00055[0.547]):0.00055[0.534]):0.00055[0.000]):0.00053[0.000]):0.00055[0.000]):0.00054[0.041]):0.00055[0.493]):0.00055[0.000]):0.00055[0.482]):0.00055[0.000]):0.00055[0.185]):0.00055[0.000]):0.00055[0.038]):0.00053[0.189]):0.00053[0.022]):0.00054[0.043]):0.00055[0.607]):0.00468[0.841]):0.00054[0.998]):0.00053[0.426]):0.00055[0.000]):0.00055[0.478]):0.00055[0.481]):0.00055[0.000]):0.00055[0.365]):0.00055[0.059]):0.00055[0.000]):0.00055[0.916]):0.00054[0.000]):0.00055[0.188]):0.00055[0.128]):0.00054[0.000]):0.00055[0.188]):0.00055[0.000]):0.00055[0.168]):0.00055[0.000]):0.00054[0.018]):0.00055[0.000]):0.00055[0.524]):0.00055[0.000]):0.00055[0.472]):0.00050[0.000]):0.00055[0.036]):0.00055[0.000]):0.00055[0.000]):0.00055[0.450]):0.00053[0.000]):0.00055[0.000]):0.00055[0.304]):0.00054[0.000]):0.00054[0.000]):0.00055[0.000]):0.00055[0.000]):0.00055[0.477]):0.00055[0.007]):0.00055[0.000]):0.00055[0.000]):0.00055[0.304]):0.00055[0.076]):0.00055[0.000]):0.00055[0.189]):0.00055[0.470]):0.00051[0.000]):0.00054[0.467]):0.00055[0.028]):0.00055[0.024]):0.00055[0.000]):0.00054[0.122]):0.00055[0.206]):0.00055[0.237]):0.00055[0.212]):0.00053[0.000]):0.00054[0.000]):0.00054[0.093]):0.00533[0.879]):0.00055[0.703]):0.00055[0.045]):0.00055[0.433]):0.00055[0.087]):0.00054[0.000]):0.00055[0.281]):0.00055[0.210]):0.00055[0.464]):0.00055[0.109]):0.00055[0.472]):0.00055[0.000]):0.00055[0.223]):0.00055[0.051]):0.00055[0.000]):0.00055[0.422]):0.00055[0.193]):0.00055[0.004]):0.00055[0.000]):0.00055[0.181]):0.00054[0.039]):0.00054[0.384]):0.00494[0.915]):0.00053[0.647]):0.00054[0.734]):0.00055[0.034]):0.00055[0.000]):0.00055[0.000]):0.00055[0.379]):0.00055[0.034]):0.00055[0.287]):0.00054[0.000]):0.00055[0.000]):0.00055[0.139]):0.01169[0.904]):0.00055[0.000]):0.00055[0.017]):0.00055[0.108]):0.00580[0.779]):0.00054[0.109]):0.00580[0.810]):0.00054[0.930]):0.05078[0.972]):0.06861[0.966]):0.02520[0.443]):0.13070[0.999]):0.03367[0.372]):0.08305[0.974]):0.06118[0.858]):0.05101[0.695]):0.05598[0.927]):0.06127[0.924]):0.04495[0.036]):0.17680[0.997]):0.04102[0.728]):0.08713[0.834]):0.15961[0.823]):0.15159[0.923]):0.07057[0.471]):0.09034[0.784],(RT_SURL_RLG_C-CLADE:0.75033,((RT_Ogre_RLG_TAT:0.29077,((Tat.Ty3-RT__REXdb_ID6786_RLG_TAT:0.57763,(Tat.Ty3-RT__REXdb_ID6783_RLG_TAT:0.01304,(Tat.Ty3-RT__REXdb_ID6782_RLG_TAT:0.00619,(Tat.Ty3-RT__REXdb_ID6784_RLG_TAT:0.01876,Tat.Ty3-RT__REXdb_ID6785_RLG_TAT:0.03125):0.00584[0.742]):0.01229[0.631]):0.43683[1.000]):0.06324[0.255],((((PL_Pl05-5543702_5544415:0.23320,(PV_Chr05-7768255_7768774:0.05695,PL_Pl05-6548491_6549010:0.09679):0.12125[0.997]):0.10962[0.981],(PL_Pl08-17530868_17531459:0.25082,(PV_Chr05-6103544_6104057:0.33443,(PV_Chr11-30964886_30965383:0.08636,PL_Pl11-35687064_35687780:0.09891):0.10618[0.988]):0.00867[0.659]):0.04502[0.893]):0.07614[0.959],(RT_Diaspora_RLG_Athila:0.13748,((PL_Pl02-32625807_32626511:0.14419,((PL_Pl08-36097885_36098584:0.10511,PL_Pl05-28138713_28139438:0.10877):0.06339[0.979],(PV_Chr01-17061134_17061686:0.15172,PV_Chr10-10720962_10721532:0.37761):0.02744[0.827]):0.00859[0.046]):0.02002[0.763],((PV_Chr07-14861957_14862685:0.06170,(PV_Chr11-27145041_27145772:0.05987,PV_Chr04-26962803_26963520:0.09009):0.00710[0.782]):0.00665[0.804],(PV_Chr11-27189199_27189891:0.04946,(PV_Chr11-26966312_26967004:0.05464,(PV_Chr11-27249391_27250008:0.07876,(PV_Chr11-27172403_27173092:0.03150,((PV_Chr11-27282372_27283040:0.08071,PV_Chr11-27229632_27230324:0.04334):0.00754[0.758],(PV_Chr11-27032867_27033546:0.05167,PV_Chr11-27107366_27108058:0.03592):0.02232[0.959]):0.00054[0.000]):0.00055[0.000]):0.00696[0.830]):0.00054[0.000]):0.02858[0.971]):0.00556[0.724]):0.07407[0.988]):0.03340[0.370]):0.10156[0.942],((RT_Bagy-2_RLG_ATHILA:0.19417,(Athila.Ty3-RT__REXdb_ID5737_RLG_ATHILA:0.00518,((Athila.Ty3-RT__REXdb_ID5736_RLG_ATHILA:0.0,Athila.Ty3-RT__REXdb_ID5735_RLG_ATHILA:0.0):0.00055,(Athila.Ty3-RT__REXdb_ID5734_RLG_ATHILA:0.00549,(RT_Athila4-1_RLG_ATHILA:0.04705,Athila.Ty3-RT__REXdb_ID5738_RLG_ATHILA:0.00055):0.00575[0.828]):0.00053[0.000]):0.00055[1.000]):0.13572[0.999]):0.04346[0.850],(RT_Calypso5-1_RLG_ATHILA:0.17203,((PV_Chr08-45736129_45736795:0.27750,((PL_Pl02-14989300_14990013:0.34010,PL_Pl10-7172920_7173406:0.16096):0.03292[0.818],(PV_Chr01-20406159_20406680:0.32554,(PL_Pl06-15958878_15959457:0.18571,PL_Pl08-38498518_38499210:0.13575):0.02302[0.826]):0.01771[0.670]):0.03629[0.823]):0.02459[0.850],(RT_Cyclops-2_RLG_ATHILA:0.16486,((PV_Chr07-34076378_34077112:0.11109,((PL_Pl04-34730217_34730937:0.08151,PL_Pl09-27997148_27997880:0.07015):0.01464[0.175],((PV_Chr05-10189177_10189908:0.07842,(PV_Chr01-37409970_37410695:0.02952,(PV_Chr04-13306685_13307392:0.01754,PV_Chr03-46930037_46930747:0.03018):0.00388[0.918]):0.00054[1.000]):0.00417[0.829],(PV_Chr02-28284047_28284777:0.04298,((PL_Pl03-11771957_11772688:0.04754,PL_Pl01-28636816_28637548:0.10319):0.01353[0.415],(PV_Chr08-49894213_49894944:0.02526,((PL_Pl05-30949471_30950079:0.02087,PL_Pl08-54612772_54613503:0.02924):0.00054[0.982],(PL_Pl03-22652941_22653672:0.01250,(PL_Pl03-24666952_24667683:0.00055,PL_Pl02-12001281_12002012:0.00055):0.00054[0.000]):0.00414[0.881]):0.00423[0.809]):0.00054[1.000]):0.00301[0.987]):0.00081[0.934]):0.00637[0.745]):0.00707[0.335]):0.04174[0.968],(((PL_Pl08-15223071_15223566:0.25796,(PL_Pl06-18023743_18024231:0.07272,(PL_Pl01-27857393_27858124:0.08544,PL_Pl06-17837027_17837751:0.15231):0.00430[0.042]):0.01518[0.355]):0.01228[0.787],(PV_Chr01-31226188_31226921:0.11141,(PL_Pl08-18279738_18280469:0.17993,(PL_Pl09-23393255_23393950:0.18198,PL_Pl05-19928678_19929369:0.17753):0.02456[0.404]):0.01419[0.063]):0.01506[0.729]):0.00468[0.731],((PL_Pl10-29022259_29022971:0.11515,(PL_Pl04-15631654_15632376:0.08585,(PL_Pl04-30223044_30223775:0.07606,PL_Pl10-14191229_14191960:0.19928):0.00054[0.806]):0.01697[0.902]):0.00855[0.767],(PV_Chr02-1353783_1354513:0.11636,(PL_Pl06-6033813_6034540:0.07315,((PL_Pl10-40793184_40793915:0.05286,((PL_Pl09-22557747_22558479:0.09089,PV_Chr07-25094580_25095225:0.09315):0.01376[0.852],(PV_Chr01-22465167_22465892:0.13154,(PL_Pl04-15996163_15996893:0.05312,PL_Pl04-35731693_35732422:0.02174):0.00359[0.725]):0.00432[0.621]):0.00417[0.788]):0.00429[0.762],((PL_Pl09-8001018_8001749:0.03841,PL_Pl10-46412692_46413422:0.03444):0.00412[0.734],(((PL_Pl09-25641878_25642609:0.03444,PL_Pl08-14485611_14486246:0.11071):0.00886[0.700],(PV_Chr07-25896499_25897230:0.02134,(PV_Chr11-18272794_18273506:0.01807,PL_Pl04-11799584_11799967:0.15807):0.01202[0.857]):0.00770[0.814]):0.00471[0.767],(PL_Pl01-13418628_13419359:0.03453,(PL_Pl04-41979593_41980027:0.03554,(PV_Chr10-21568065_21568795:0.01270,(PL_Pl06-16645035_16645766:0.06657,(PL_Pl06-17812299_17813030:0.04772,((PV_Chr06-8254618_8255168:0.03496,PV_Chr10-11131457_11132068:0.03823):0.01850[0.897],(PV_Chr01-17376763_17377313:0.06551,(PV_Chr07-13630543_13631274:0.03476,PV_Chr11-25734811_25735381:0.01163):0.00652[0.746]):0.00053[0.548]):0.00566[0.752]):0.00429[0.415]):0.00844[0.801]):0.00054[0.960]):0.00808[0.439]):0.00421[0.758]):0.00055[0.177]):0.00055[0.919]):0.01368[0.909]):0.00690[0.786]):0.00861[0.854]):0.00352[0.749]):0.02945[0.904]):0.03026[0.933]):0.00725[0.558]):0.06147[0.977]):0.04277[0.843]):0.05965[0.892]):0.38634[1.000]):0.19685[0.969]):0.18044[0.922],((RT_Tft2_RLG_TAT:0.12281,RT_Tat4-1_RLG_TAT:0.15138):0.16037[0.995],(((RT_RetroSor1_RLG_TAT:0.21689,RT_Cinful-1_RLG_TAT:0.19174):0.10565[0.965],(RT_RIRE2_RLG_TAT:0.14499,(RT_B1147A04.5_RLG_TAT:0.42294,RT_Grande1-4_RLG_TAT:0.35339):0.04794[0.753]):0.16270[0.996]):0.12479[0.983],(((PL_Pl10-40304112_40304598:0.34223,PV_Chr08-18542349_18543024:0.24619):0.12456[0.975],(((PV_Chr10-9617756_9618343:0.28538,((PL_Pl10-14186782_14187438:0.13135,((PV_Chr02-17108524_17109137:0.10327,PL_Pl10-14329039_14329710:0.11396):0.02210[0.556],(PV_Chr01-22541348_22541958:0.14551,(PV_Chr01-13226967_13227609:0.20328,PV_Chr08-49093311_49093983:0.15002):0.02227[0.825]):0.01042[0.742]):0.00752[0.362]):0.02332[0.876],((PL_Pl03-10193872_10194536:0.10419,(PL_Pl09-14384285_14384872:0.11060,(PL_Pl07-8080385_8080975:0.09806,PL_Pl07-8020550_8021220:0.09623):0.03563[0.924]):0.02698[0.918]):0.00887[0.103],(((PL_Pl10-39788928_39789550:0.07264,PV_Chr08-44791269_44791940:0.06358):0.01359[0.834],(((PV_Chr11-14619419_14620096:0.06361,PV_Chr09-23532432_23533064:0.02781):0.00889[0.858],(PV_Chr11-5509494_5510150:0.00866,PV_Chr08-11837818_11838474:0.00426):0.00566[0.731]):0.01439[0.893],((PV_Chr02-20569650_20570279:0.04960,PV_Chr05-23547266_23547937:0.06676):0.01947[0.893],(PV_Chr05-32357503_32358174:0.09647,PV_Chr03-24565889_24566560:0.06474):0.01401[0.833]):0.01036[0.833]):0.00746[0.777]):0.01232[0.878],(PL_Pl05-8268417_8269078:0.05572,((PL_Pl01-10801283_10801951:0.11121,(PL_Pl08-49920297_49920898:0.09208,(PL_Pl10-7929658_7930314:0.14558,PL_Pl08-43226050_43226721:0.05357):0.01513[0.697]):0.00377[0.754]):0.00471[0.784],((PL_Pl02-10974468_10975117:0.05621,(PL_Pl08-3972777_3973448:0.04457,PL_Pl02-35434739_35435410:0.05577):0.00403[0.728]):0.00413[0.764],((PL_Pl05-6663795_6664409:0.02419,(PL_Pl11-34349349_34350020:0.01322,PL_Pl03-22906539_22907210:0.03035):0.00483[0.771]):0.00423[0.845],(PL_Pl07-39125819_39126490:0.02654,(PL_Pl06-2758191_2758862:0.04432,(PL_Pl01-32770765_32771436:0.03569,(PL_Pl03-31929538_31930209:0.01303,((PL_Pl11-41660116_41660787:0.02177,PL_Pl10-4093992_4094663:0.01821):0.00054[0.874],(PL_Pl08-52623935_52624522:0.02584,(PL_Pl02-6409663_6410232:0.02769,PL_Pl08-36567746_36568417:0.00088):0.00171[0.011]):0.00175[1.000]):0.00054[0.179]):0.00423[0.765]):0.00876[0.892]):0.00054[0.895]):0.00054[1.000]):0.01315[0.951]):0.01038[0.878]):0.00428[0.709]):0.01961[0.937]):0.00851[0.827]):0.02214[0.851]):0.07298[0.589]):0.05879[0.362],((PV_Chr04-25715087_25715626:0.12061,PV_Chr11-8922440_8923096:0.14026):0.10686[0.973],((PL_Pl01-8590576_8591201:0.12475,(PL_Pl05-34509619_34510280:0.07218,((PV_Chr08-49473941_49474594:0.03242,PV_Chr01-10511991_10512629:0.15576):0.00946[0.809],(PV_Chr02-42681193_42681858:0.02629,((PV_Chr11-7061662_7062327:0.05432,PV_Chr05-6924899_6925564:0.00432):0.00054[0.265],(PV_Chr07-38472064_38472729:0.00055,(PV_Chr08-8445547_8446212:0.00436,PV_Chr06-26296656_26297321:0.00436):0.00870[0.903]):0.00434[0.838]):0.00055[0.815]):0.00757[0.807]):0.02480[0.938]):0.01619[0.454]):0.02297[0.670],(PL_Pl02-32279409_32280072:0.10911,(((PV_Chr02-28521232_28521875:0.09468,PV_Chr09-1551918_1552579:0.07636):0.01556[0.856],((PL_Pl06-1735712_1736377:0.07137,(PL_tig00001972-223058_223723:0.11932,PL_Pl07-30071208_30071873:0.04416):0.02023[0.766]):0.02588[0.958],((PL_Pl05-31478782_31479439:0.16025,(PV_Chr07-40785618_40786286:0.11782,PV_Chr02-14145194_14145847:0.07686):0.02049[0.629]):0.01835[0.864],(PV_Chr01-40972807_40973413:0.12887,(PV_Chr03-13676815_13677465:0.06649,PV_Chr01-27397744_27398385:0.05240):0.02511[0.923]):0.00540[0.734]):0.00713[0.749]):0.01414[0.884]):0.00629[0.395],(((PV_Chr10-30518579_30519222:0.14983,(PV_Chr01-29943802_29944418:0.11553,(PV_Chr05-24469872_24470549:0.11068,PV_Chr07-38035265_38035910:0.15264):0.02301[0.885]):0.00054[0.968]):0.01557[0.751],((PV_Chr04-32133375_32133908:0.14684,PL_Pl06-6741881_6742447:0.07516):0.01632[0.830],(PL_Pl04-38148181_38148825:0.13785,(PL_Pl11-38513859_38514460:0.13472,PL_Pl03-25399090_25399726:0.21136):0.01509[0.097]):0.00065[0.457]):0.01512[0.878]):0.03895[0.978],(PV_Chr10-19138064_19138729:0.07813,((PV_Chr02-24225737_24226402:0.06076,(PV_Chr01-33130012_33130677:0.05917,(PV_Chr07-14344532_14345196:0.04519,PV_Chr08-19106602_19107234:0.06911):0.03138[0.971]):0.00598[0.729]):0.01507[0.377],(PV_Chr02-17441215_17441880:0.10192,((PV_Chr08-19512588_19513250:0.03827,PV_Chr07-9574749_9575414:0.03100):0.00782[0.057],(PV_Chr07-14669990_14670628:0.03058,(PV_Chr03-13566066_13566730:0.03555,(((PV_Chr01-35484044_35484709:0.03285,PV_Chr08-41667809_41668450:0.03623):0.00055[0.914],(PV_Chr05-4040370_4041035:0.04077,((PV_Chr07-5573142_5573738:0.03575,(PV_Chr02-6180875_6181540:0.01324,PV_Chr01-5707156_5707820:0.00879):0.00054[0.208]):0.00054[0.879],(PV_Chr11-26180787_26181452:0.00876,(PV_Chr11-37424386_37425061:0.03580,((PV_Chr04-36056320_36056829:0.00055,PV_Chr07-15385379_15386002:0.01458):0.00055[0.905],(PV_Chr11-30881520_30882185:0.00055,PV_Chr09-18001377_18002042:0.00055):0.00450[0.877]):0.00449[0.813]):0.00054[0.101]):0.00853[0.821]):0.00450[0.184]):0.02697[0.983]):0.01811[0.967],((PV_Chr02-24058941_24059604:0.05003,PV_Chr08-9063594_9064259:0.04909):0.00582[0.749],((PV_Chr08-2525086_2525751:0.00890,(PV_Chr05-24486090_24486755:0.00444,(PV_Chr02-7136684_7137333:0.00921,(PV_Chr11-42367295_42367943:0.01903,(PV_Chr11-8067487_8068153:0.00789,((PV_Chr03-47931641_47932306:0.00886,(PV_Chr06-12011978_12012643:0.00380,PV_Chr09-28566510_28566965:0.01386):0.00067[0.000]):0.00055[0.031],(PV_Chr03-47351824_47352405:0.00054,((PV_Chr08-53196271_53196936:0.00442,PV_Chr06-4060233_4060898:0.00446):0.00055[0.393],(PV_Chr03-39691099_39691764:0.01327,PV_Chr07-21973597_21974262:0.00886):0.00055[0.441]):0.00055[0.000]):0.00055[0.000]):0.00247[0.845]):0.00293[0.809]):0.00055[0.140]):0.00054[0.000]):0.00053[0.229]):0.01372[0.923],(PV_Chr10-29707621_29708286:0.02682,((PV_Chr02-31975742_31976407:0.01782,(PV_Chr10-3793667_3794344:0.01370,PV_Chr02-26179781_26180446:0.04514):0.00417[0.755]):0.00443[0.777],((PV_Chr03-24641195_24641860:0.03625,(PV_Chr05-7534450_7535061:0.00451,(PV_Chr05-6501649_6502314:0.01331,(PV_Chr07-8692630_8693305:0.01802,PV_Chr11-1890858_1891523:0.01784):0.00431[0.771]):0.00054[0.015]):0.00439[0.778]):0.00447[0.777],((PV_Chr08-20131779_20132456:0.02222,(PV_Chr08-50339984_50340649:0.04004,PV_Chr11-8384078_8384662:0.01981):0.00055[0.924]):0.00055[0.394],(PV_Chr11-6978453_6979118:0.01655,(PV_Chr05-40719502_40720167:0.0,PV_Chr05-40705290_40705955:0.0):0.00975):0.07432[0.999]):0.00440[0.587]):0.00447[0.770]):0.00445[0.747]):0.00897[0.866]):0.01141[0.889]):0.00710[0.772]):0.00053[0.813]):0.00546[0.771]):0.00593[0.770]):0.03211[0.946]):0.02939[0.933]):0.00055[0.801]):0.02789[0.978]):0.01313[0.886]):0.00484[0.749]):0.02826[0.902]):0.06472[0.937]):0.09160[0.953]):0.08307[0.414],(((PV_Chr11-23399449_23400000:0.15456,PV_Chr04-26634637_26635270:0.14514):0.01720[0.734],(PL_Pl11-33798331_33798963:0.11418,((PV_Chr09-31605254_31605878:0.14888,(PL_Pl11-31901085_31901756:0.12795,PV_Chr02-15337204_15337848:0.14524):0.00485[0.620]):0.01638[0.885],((PV_Chr07-35093603_35093997:0.19524,PV_Chr06-10609893_10610492:0.16654):0.01614[0.776],(PL_Pl01-7536145_7536820:0.08679,(((PV_Chr04-32281137_32281808:0.03128,PV_Chr08-51179682_51180353:0.01752):0.00878[0.877],(PV_Chr04-35349548_35350225:0.01701,((PV_Chr09-3576057_3576734:0.03457,(PV_Chr05-36584855_36585526:0.00842,PV_Chr02-6058650_6059327:0.03101):0.00866[0.758]):0.00055[0.863],((PV_Chr07-40472370_40473047:0.01737,(PV_Chr05-23986918_23987595:0.02184,(PV_Chr08-13758384_13759061:0.01278,PV_Chr08-27114237_27114929:0.06280):0.00470[0.412]):0.00055[0.619]):0.00054[0.000],(PV_scaffold_115-2968_3639:0.03977,(PV_Chr07-26537854_26538351:0.02443,((PV_Chr05-4242204_4242881:0.01775,PV_Chr02-42797670_42798347:0.02602):0.00054[0.863],(((PV_Chr02-42373505_42374113:0.00868,PV_Chr11-18596794_18597471:0.00426):0.00394[0.922],((PV_Chr02-5684461_5685139:0.02187,(PV_Chr11-48188848_48189524:0.01737,PV_Chr11-21739227_21739895:0.00055):0.00430[0.852]):0.00054[0.656],((PV_Chr03-40565499_40566176:0.00838,PV_Chr09-1811354_1811926:0.00055):0.00055[0.891],(PV_Chr08-40153880_40154406:0.03315,(PV_Chr02-11359236_11359913:0.00287,PV_Chr01-30681284_30681832:0.00522):0.00074[0.029]):0.00071[0.917]):0.00054[0.000]):0.00425[0.922]):0.00054[1.000],(PV_Chr04-28902827_28903499:0.00055,(((PV_Chr07-18387822_18388493:0.00439,PV_Chr11-30912598_30913275:0.03023):0.00865[0.700],(PV_Chr07-5903701_5904372:0.02625,(PV_Chr08-22395235_22395804:0.02160,(PV_Chr09-26188828_26189319:0.01127,PV_Chr10-11200308_11200979:0.01285):0.00054[0.830]):0.00055[0.873]):0.00418[0.797]):0.00055[0.569],((PV_Chr03-22336245_22336922:0.00055,(PV_Chr02-23941806_23942477:0.02352,PV_Chr04-8195858_8196535:0.01281):0.00055[0.893]):0.00054[0.972],((PV_Chr04-18378502_18379179:0.02638,PV_Chr08-47986431_47987101:0.01759):0.00054[0.944],(PV_Chr08-41308972_41309643:0.00442,PV_Chr07-8958877_8959553:0.02602):0.00862[0.762]):0.00419[0.745]):0.00431[0.456]):0.00055[0.821]):0.00053[0.000]):0.00429[0.832]):0.00837[0.721]):0.00054[0.471]):0.00430[0.818]):0.00054[0.866]):0.00055[0.887]):0.00436[0.316]):0.03498[0.991],(((PL_Pl11-12366248_12366921:0.10655,(PL_Pl03-12246281_12246934:0.08159,PL_Pl02-32935840_32936464:0.06952):0.02929[0.920]):0.02681[0.931],((PL_Pl09-27104543_27105219:0.11132,(PL_Pl05-21817950_21818591:0.07671,PL_Pl06-6480234_6480910:0.06703):0.00867[0.826]):0.00462[0.375],((PL_Pl10-6967722_6968392:0.09057,PL_Pl06-23057580_23058226:0.06715):0.00634[0.703],(PL_Pl10-24440952_24441629:0.07998,((PL_Pl01-33937324_33937977:0.08983,PL_Pl04-19941259_19941930:0.09450):0.00054[0.181],(PL_Pl03-2577999_2578670:0.07849,PL_Pl09-24061809_24062480:0.06220):0.01232[0.792]):0.00409[0.766]):0.00571[0.695]):0.00054[0.525]):0.00864[0.874]):0.00437[0.734],(((PV_Chr09-1287421_1288088:0.10259,PV_Chr07-36493912_36494575:0.09673):0.00923[0.808],((PL_Pl11-34158902_34159520:0.17096,PV_Chr05-25988399_25989074:0.09662):0.01217[0.782],(PV_Chr03-26615912_26616589:0.03746,PV_Chr08-42968283_42968945:0.08296):0.01210[0.683]):0.00054[0.804]):0.00534[0.749],((PV_Chr05-8317459_8318124:0.11145,PV_Chr03-23723609_23724283:0.06834):0.01505[0.218],(PV_Chr01-21041005_21041643:0.10667,((PV_Chr02-9531223_9531895:0.10390,PV_Chr08-30667947_30668612:0.06506):0.00623[0.446],(((PV_Chr01-39654618_39655283:0.02196,(PV_Chr09-6293222_6293899:0.01168,PV_Chr08-21285143_21285808:0.01129):0.01166[0.884]):0.01313[0.923],((PL_Pl04-43594402_43595075:0.05907,PL_Pl08-8604786_8605451:0.05021):0.00370[0.758],(PL_Pl03-35052240_35052917:0.03391,(PL_Pl08-56148659_56149324:0.01737,PL_Pl04-29231668_29232345:0.03083):0.00447[0.759]):0.00430[0.784]):0.00426[0.724]):0.01473[0.901],((PV_Chr11-12654168_12654832:0.05849,(PV_Chr03-43872306_43872971:0.04895,(PV_Chr05-1192221_1192886:0.07781,PV_Chr02-23288157_23288823:0.04948):0.00930[0.845]):0.00862[0.860]):0.00466[0.748],(PV_Chr02-24136940_24137614:0.07283,((PV_Chr04-8055873_8056538:0.07138,(PV_Chr05-18243216_18243893:0.02619,(PV_Chr10-36172197_36172796:0.03559,(PV_Chr08-7414277_7414942:0.04512,PV_Chr01-38648781_38649446:0.01303):0.00881[0.846]):0.00430[0.208]):0.00054[0.776]):0.00406[0.903],((PV_Chr01-40437764_40438441:0.06774,(PV_Chr11-2275709_2276347:0.02034,PV_Chr07-9971039_9971703:0.01769):0.00053[0.051]):0.00846[0.431],((PV_Chr03-18942766_18943443:0.00433,(PV_Chr02-30064813_30065490:0.02656,(PV_Chr04-40466682_40467359:0.03532,PV_Chr02-42105954_42106628:0.02187):0.00428[0.743]):0.00433[0.777]):0.00053[0.000],((PV_Chr07-6230828_6231502:0.00055,PV_Chr02-6509823_6510458:0.08788):0.00430[0.346],(PV_Chr06-22243730_22244407:0.00053,(PV_Chr10-2597249_2597926:0.00055,(PV_Chr08-52321494_52322105:0.00053,PV_Chr08-57843112_57843732:0.00476):0.00431[0.874]):0.00433[0.901]):0.01302[0.949]):0.00055[0.931]):0.00055[0.757]):0.00053[0.986]):0.01719[0.933]):0.00441[0.749]):0.02513[0.924]):0.01567[0.183]):0.01685[0.593]):0.00157[0.670]):0.01549[0.826]):0.03044[0.973]):0.00816[0.853]):0.00054[0.768]):0.04002[0.945]):0.01120[0.771]):0.00991[0.778]):0.03266[0.918]):0.05020[0.964],((PL_Pl07-15774743_15775417:0.19449,((PL_Pl01-1932787_1933463:0.11170,PV_Chr02-9560658_9561152:0.09517):0.02697[0.883],(((PL_Pl08-53465061_53465729:0.14401,(PL_Pl08-16892389_16893054:0.12418,PL_Pl02-30019590_30020258:0.07969):0.02857[0.428]):0.00162[0.709],(PL_Pl04-5037823_5038482:0.16644,((PL_Pl09-15976827_15977501:0.12690,PL_Pl08-18901290_18901967:0.09289):0.01805[0.714],(PV_Chr04-12842148_12842819:0.08091,PL_Pl10-8897483_8898154:0.11046):0.01560[0.797]):0.00055[0.244]):0.00458[0.668]):0.00526[0.777],(((PV_Chr07-35998016_35998687:0.10804,((PV_Chr02-24627837_24628499:0.05319,PV_Chr09-1312430_1313101:0.06952):0.01233[0.836],(PV_Chr02-23236306_23236951:0.07936,PV_Chr06-311982_312605:0.04725):0.01615[0.778]):0.01015[0.831]):0.00856[0.825],(((PV_scaffold_16-96253_96759:0.08052,PV_Chr03-23782314_23782985:0.05290):0.00055[0.654],(PV_Chr11-29003533_29004205:0.07723,PV_Chr10-10962463_10963106:0.08772):0.00356[0.732]):0.00825[0.854],(PV_scaffold_16-15446_16111:0.08879,(PV_Chr06-670574_671096:0.05128,(PV_Chr07-21527167_21527821:0.07119,PV_Chr03-13597934_13598550:0.06665):0.01274[0.456]):0.00830[0.515]):0.00911[0.841]):0.00907[0.747]):0.00432[0.750],(PV_Chr04-25919227_25919899:0.06240,(PV_Chr02-6778236_6778907:0.02109,((PV_Chr03-20948433_20949104:0.02642,(PV_Chr11-17765791_17766461:0.01321,PV_Chr01-34015185_34015861:0.05452):0.00417[0.324]):0.00054[1.000],(((PV_Chr05-31713975_31714652:0.01752,PV_Chr02-36108740_36109411:0.01319):0.00430[0.772],(PV_Chr08-10968821_10969492:0.04416,PV_Chr03-6928600_6929271:0.01760):0.00403[0.732]):0.00054[0.389],((PV_Chr08-41390503_41391174:0.01311,(PV_Chr02-7630429_7631094:0.06307,(PV_Chr10-8398958_8399629:0.02201,PV_Chr11-33527081_33527752:0.00429):0.00438[0.743]):0.00055[0.250]):0.00434[0.457],((PV_Chr07-34191107_34191778:0.03570,(PV_Chr02-36141871_36142542:0.04021,PV_Chr06-11078907_11079574:0.01339):0.00400[0.855]):0.00054[1.000],((PV_Chr10-810976_811646:0.01786,PV_Chr03-22835732_22836403:0.02216):0.00858[0.858],(PV_Chr05-9509722_9510404:0.04891,PV_Chr03-13794157_13794819:0.04086):0.00891[0.850]):0.00054[0.941]):0.00428[0.851]):0.00055[1.000]):0.00054[0.000]):0.00519[0.740]):0.02604[0.965]):0.01585[0.903]):0.02274[0.962]):0.01899[0.895]):0.01787[0.313]):0.01846[0.845],((PL_Pl09-33793362_33793924:0.16012,(PV_Chr08-19211767_19212438:0.13997,(PV_Chr04-13091144_13091739:0.23985,PL_Pl10-24210569_24211243:0.16660):0.03831[0.832]):0.00273[0.539]):0.01332[0.581],(((PV_Chr10-19409866_19410542:0.15475,PV_Chr09-4113592_4114248:0.11966):0.03148[0.904],((PV_Chr03-28817370_28818041:0.15854,PL_Pl08-21399191_21399872:0.09585):0.02221[0.227],(PL_Pl06-1349785_1350415:0.11751,(PL_Pl10-11693373_11694043:0.12884,PL_Pl07-18294503_18295132:0.13594):0.00839[0.594]):0.00514[0.832]):0.00055[0.899]):0.01098[0.584],(((PL_Pl10-3849117_3849572:0.10856,PV_Chr03-30466259_30466915:0.11450):0.02176[0.788],(PV_Chr11-19474332_19474973:0.12578,(PV_Chr05-11893871_11894521:0.13101,(PL_Pl10-42580606_42581278:0.14230,PL_Pl05-15266485_15267156:0.08537):0.01762[0.157]):0.00285[0.251]):0.00767[0.533]):0.01172[0.830],(PV_Chr11-38888000_38888652:0.16222,((PV_Chr09-297780_298457:0.07625,PV_Chr07-33857190_33857866:0.10020):0.01902[0.829],((PV_Chr07-37755778_37756454:0.11137,PV_Chr04-11999773_12000450:0.11380):0.01827[0.869],((PV_Chr07-36891402_36892073:0.09982,PV_Chr03-23774508_23775179:0.09513):0.00528[0.725],((PV_Chr05-6428493_6429170:0.09622,PV_Chr04-36317324_36317966:0.09961):0.01167[0.842],((PV_Chr02-22982711_22983301:0.08923,PV_Chr08-17305634_17306252:0.13096):0.01348[0.829],(PV_Chr01-21467633_21468304:0.09088,(PV_Chr03-14423421_14423876:0.10448,(PV_Chr11-28710563_28711208:0.15573,(PV_Chr11-13942349_13943035:0.06917,(PV_Chr02-41937814_41938299:0.02530,(PV_Chr01-20893464_20893928:0.00055,(PL_Pl09-33712012_33712689:0.04434,(((PV_Chr08-43909303_43909836:0.05422,PV_Chr07-45276182_45276843:0.07299):0.01021[0.795],((PV_Chr01-27336868_27337545:0.02203,(PV_Chr09-23414360_23415036:0.02637,(PV_Chr07-40839869_40840546:0.02642,PV_Chr02-39365561_39366238:0.01321):0.00441[0.757]):0.00054[0.765]):0.00458[0.818],(PV_Chr01-35564579_35565256:0.01749,(PV_Chr08-13206124_13206801:0.03494,(PV_Chr03-29238040_29238717:0.01372,(PV_Chr09-3549015_3549683:0.04383,(PV_Chr03-9822864_9823529:0.02410,PV_Chr02-4911678_4912343:0.03452):0.00458[0.760]):0.00426[0.828]):0.00054[1.000]):0.00055[0.842]):0.00406[0.748]):0.00433[0.305]):0.00054[0.865],(((PV_Chr01-19596485_19597162:0.03102,PV_Chr03-24787115_24787792:0.03140):0.01291[0.896],(PV_Chr08-14265033_14265707:0.00870,(PV_Chr02-27004771_27005475:0.03294,(PV_Chr04-13924476_13925154:0.01758,(PV_Chr08-28706470_28707147:0.00055,PV_Chr04-11517673_11518343:0.01752):0.00433[0.357]):0.00444[0.783]):0.00458[0.773]):0.00461[0.804]):0.00054[0.119],((PV_Chr09-2499827_2500504:0.03044,PV_scaffold_100-2847_3519:0.04611):0.00440[0.417],((PV_Chr01-16948964_16949635:0.01948,(PV_Chr03-4875864_4876539:0.02646,(PV_Chr06-10203359_10204036:0.06667,PV_Chr08-24834405_24835081:0.04077):0.00709[0.475]):0.00496[0.773]):0.00427[0.184],(PV_Chr07-38323052_38323729:0.04407,(PV_Chr03-26939746_26940318:0.01056,(PV_Chr03-37772205_37772870:0.03079,(PV_Chr08-8634436_8635082:0.04089,(PV_Chr04-36611258_36611903:0.09749,PV_Chr01-19311777_19312442:0.00428):0.00431[0.637]):0.00054[0.918]):0.00136[1.000]):0.00303[1.000]):0.00593[0.816]):0.00675[0.781]):0.00055[0.855]):0.00461[0.904]):0.00054[0.377]):0.00051[0.435]):0.00053[0.000]):0.01481[0.858]):0.00451[0.376]):0.01047[0.635]):0.00797[0.264]):0.04736[0.992]):0.00782[0.769]):0.00490[0.769]):0.00789[0.783]):0.00684[0.335]):0.07023[0.994]):0.02695[0.875]):0.02097[0.884]):0.00848[0.762]):0.02190[0.876]):0.06100[0.968]):0.07349[0.955]):0.07401[0.656]):0.10238[0.968],(((PV_Chr08-22379354_22379965:0.17719,(PV_Chr06-133820_134487:0.21458,PL_Pl07-34366147_34366818:0.14306):0.01455[0.762]):0.01746[0.448],((PV_Chr06-11846191_11846857:0.14677,(PL_Pl02-47856670_47857290:0.12841,PV_Chr05-29943262_29943933:0.15464):0.04039[0.480]):0.01734[0.605],((PV_Chr10-23498183_23498816:0.17080,PV_Chr06-17025031_17025479:0.11426):0.01652[0.496],(PV_Chr09-17493426_17494095:0.11090,PV_Chr07-39079263_39079931:0.09832):0.06119[0.982]):0.00938[0.730]):0.03656[0.920]):0.14687[0.994],((PL_Pl09-17201353_17202015:0.24028,(PV_Chr08-52755877_52756552:0.17359,((PL_Pl01-46504717_46505389:0.18762,(PV_Chr04-14429431_14430107:0.17930,PV_Chr04-25360926_25361600:0.14804):0.02855[0.736]):0.01184[0.721],(PV_Chr09-30507920_30508573:0.17832,(PV_Chr06-613416_614036:0.26596,PL_Pl08-54672682_54673318:0.19069):0.02677[0.797]):0.08747[0.990]):0.01752[0.773]):0.01238[0.438]):0.01852[0.768],(PL_Pl10-18693925_18694596:0.15736,(PV_Chr08-11071394_11072068:0.11359,(((PL_Pl11-38467198_38467854:0.12289,PV_Chr11-36985422_36985799:0.09462):0.06287[0.945],(PL_Pl07-28786242_28786916:0.19346,((PV_Chr10-24169250_24169927:0.16321,PV_Chr10-22904788_22905452:0.13506):0.01448[0.842],((PL_Pl03-16063636_16064304:0.07261,PL_Pl03-15820349_15821026:0.08495):0.04632[0.963],(PV_Chr04-38540216_38540750:0.19446,(PL_Pl04-37135318_37135913:0.16349,PL_Pl07-42107234_42107857:0.16421):0.00835[0.203]):0.02398[0.768]):0.01157[0.781]):0.00054[0.817]):0.04105[0.978]):0.00467[0.000],((PV_Chr08-20367699_20368376:0.14549,(PV_Chr01-11213700_11214341:0.17024,PV_Chr10-9198145_9198708:0.17081):0.02546[0.596]):0.01121[0.371],((PL_Pl07-15500031_15500698:0.19750,(PV_Chr05-7803595_7804122:0.18425,PL_Pl10-24081050_24081712:0.10054):0.02176[0.848]):0.00071[0.726],(((PV_Chr09-2699767_2700430:0.12491,(PV_Chr10-10100641_10101267:0.14185,PV_Chr01-13586322_13586903:0.14595):0.03034[0.756]):0.01235[0.252],((PV_Chr07-27447584_27448244:0.14379,PL_Pl08-38192575_38193254:0.12065):0.02400[0.792],(PV_Chr04-10083122_10083750:0.10516,PV_Chr04-15054260_15054932:0.12353):0.02384[0.151]):0.00671[0.756]):0.01110[0.167],(((PV_Chr10-30652646_30653283:0.09872,PV_Chr10-17616114_17616779:0.13385):0.02521[0.918],(PV_Chr05-10555326_10555965:0.06956,((PV_Chr05-15774189_15774845:0.12171,PV_Chr05-17202978_17203436:0.16979):0.01808[0.401],(PV_Chr08-44730960_44731637:0.16848,PL_Pl01-11070880_11071434:0.14312):0.01837[0.736]):0.00468[0.696]):0.00825[0.724]):0.01185[0.763],(PV_Chr08-46619585_46620211:0.12907,(PV_Chr07-13159141_13159803:0.13068,(((PV_Chr01-15375653_15376324:0.09529,(PV_Chr04-27428072_27428460:0.19702,PL_Pl10-13957244_13957910:0.12588):0.02943[0.860]):0.03151[0.911],((PV_Chr08-21574600_21575105:0.15587,(PV_Chr11-44974259_44974936:0.16861,(PV_Chr09-4748671_4749304:0.17176,PV_Chr06-4862780_4863453:0.08900):0.01070[0.775]):0.00051[0.916]):0.01152[0.764],((PV_Chr10-22916615_22917211:0.14410,(PV_Chr05-20240835_20241503:0.13330,(PV_Chr11-33144701_33145351:0.17506,PV_Chr02-16634050_16634682:0.16886):0.03109[0.764]):0.03251[0.513]):0.00053[0.999],((PV_Chr01-16935956_16936546:0.15205,PV_Chr06-1971664_1972338:0.09943):0.02341[0.841],((PV_Chr01-23073756_23074429:0.13358,PV_Chr01-10415814_10416396:0.11876):0.02115[0.862],(PV_Chr05-6197542_6198150:0.18148,PV_Chr02-23702485_23703068:0.15603):0.01123[0.742]):0.00770[0.744]):0.00483[0.772]):0.00495[0.754]):0.00867[0.869]):0.00322[0.710],(PV_Chr01-21426621_21427292:0.15539,((PV_Chr07-19629250_19629925:0.12954,PV_Chr06-6595228_6595901:0.09047):0.03560[0.943],((PV_Chr08-21971282_21971932:0.11337,(PV_Chr06-3267162_3267795:0.21408,PV_Chr09-22655776_22656426:0.16759):0.01303[0.761]):0.00948[0.533],(((PL_Pl08-17014802_17015461:0.14956,PL_Pl04-18948459_18949135:0.10249):0.02621[0.839],((PL_Pl10-38702674_38703252:0.08257,PL_Pl07-29708705_29709367:0.10949):0.03403[0.946],((((PV_Chr11-32033432_32033920:0.12756,PV_Chr05-28085229_28085841:0.10596):0.01995[0.758],(PL_Pl10-31188928_31189513:0.10969,PV_Chr11-40404454_40405128:0.12509):0.00585[0.644]):0.00742[0.768],((PV_Chr04-8703641_8704237:0.09792,(PL_Pl09-33854153_33854723:0.09246,PL_Pl11-29603462_29604124:0.12705):0.01013[0.740]):0.00482[0.756],((PV_Chr04-18787954_18788517:0.20863,(PL_Pl09-27373076_27373750:0.14041,PL_Pl10-22842030_22842685:0.13317):0.00932[0.164]):0.03181[0.822],(PL_Pl05-20747780_20748453:0.16134,(PL_Pl05-14762438_14762860:0.10314,(PL_Pl01-26711126_26711749:0.15304,PL_Pl08-16498271_16498824:0.13143):0.02041[0.513]):0.00722[0.026]):0.00947[0.431]):0.00682[0.703]):0.00427[0.912]):0.00055[0.971],((PV_Chr11-28440905_28441474:0.11385,((PL_Pl07-29645370_29646031:0.14050,PV_Chr11-39207580_39208245:0.15036):0.03468[0.867],(PV_Chr11-42670590_42671199:0.06341,(PV_Chr11-33775953_33776563:0.14810,PV_Chr08-41838431_41839095:0.14552):0.01511[0.654]):0.01454[0.538]):0.01164[0.775]):0.01297[0.890],(PL_Pl01-30096828_30097502:0.11143,((PL_Pl04-37187866_37188530:0.12403,PL_Pl01-25462778_25463374:0.11931):0.01930[0.786],((PL_Pl10-38044831_38045509:0.15575,(PL_Pl10-6689876_6690506:0.24753,(PV_Chr02-9041285_9041961:0.10946,PV_Chr01-30949460_30950135:0.14667):0.02109[0.825]):0.01299[0.159]):0.01895[0.925],(((PL_Pl02-17647290_17647909:0.10762,PL_Pl08-18862552_18863226:0.15735):0.02398[0.833],(PL_Pl04-30569245_30569920:0.08569,(PL_Pl10-25959284_25959958:0.04851,(PL_Pl10-27642814_27643295:0.09089,PL_tig00002033-161536_162187:0.05353):0.03143[0.916]):0.04146[0.977]):0.02049[0.871]):0.00637[0.415],((PV_Chr10-24562705_24563374:0.14460,PV_Chr07-34361551_34362187:0.12238):0.04213[0.927],((PL_Pl06-12948735_12949351:0.12126,PL_Pl11-30810231_30810905:0.14197):0.00997[0.628],(PL_Pl10-14722170_14722844:0.09565,((PL_Pl10-18413662_18414339:0.11734,PL_Pl06-16414352_16414972:0.11465):0.01338[0.842],(((PV_Chr07-37110077_37110730:0.09273,PL_Pl10-34947575_34948250:0.07307):0.02559[0.820],((PV_Chr11-26803164_26803838:0.10021,(PL_Pl01-32388043_32388717:0.14892,PV_Chr11-25773604_25774265:0.12670):0.00752[0.173]):0.01726[0.633],((PV_Chr05-8337491_8338151:0.15745,PV_Chr01-35726247_35726837:0.12184):0.01060[0.751],(PV_Chr07-36174174_36174788:0.12086,(PV_Chr11-21764258_21764931:0.08243,(PV_Chr05-27552297_27552963:0.16003,PV_Chr05-23471873_23472400:0.11648):0.03774[0.880]):0.01205[0.276]):0.02483[0.915]):0.01343[0.839]):0.00565[0.780]):0.00055[0.848],(((PV_Chr02-21113298_21113962:0.16183,(PL_tig00001882-1723709_1724161:0.08225,PL_Pl11-34236116_34236790:0.07022):0.01296[0.180]):0.00823[0.796],(PL_Pl01-24684653_24685304:0.12159,(PL_Pl08-24127313_24127909:0.11718,PL_Pl05-16117600_16118268:0.11158):0.00917[0.266]):0.02160[0.915]):0.00908[0.807],((PL_Pl11-18417655_18418179:0.10902,(PL_Pl11-15343341_15344015:0.09141,PL_Pl10-37939431_37940095:0.10389):0.00643[0.416]):0.00893[0.775],((PL_Pl08-39428358_39429032:0.11257,(PL_Pl07-15315492_15316144:0.19254,PL_Pl06-11514485_11515111:0.10087):0.03146[0.880]):0.00750[0.175],(PL_Pl11-11876963_11877631:0.10786,((PL_Pl06-5639300_5639954:0.08924,PL_Pl09-24777296_24777970:0.10252):0.00957[0.850],((PV_Chr04-36390450_36391117:0.07163,PV_Chr02-25535911_25536389:0.05713):0.01229[0.828],(PL_Pl01-14567988_14568661:0.07526,(PL_Pl04-27385150_27385816:0.09060,(PV_Chr10-11514554_11515227:0.06888,PL_Pl07-15008406_15009027:0.06769):0.01829[0.690]):0.00054[0.266]):0.01805[0.874]):0.01031[0.884]):0.00444[0.307]):0.00055[0.967]):0.00277[0.921]):0.00879[0.879]):0.00806[0.816]):0.01378[0.927]):0.00482[0.716]):0.01196[0.580]):0.00053[0.922]):0.00806[0.801]):0.00413[0.493]):0.00055[0.942]):0.00377[0.740]):0.01550[0.806]):0.00438[0.763]):0.00055[0.839]):0.01313[0.548]):0.00054[0.689],((PL_Pl08-32993227_32993901:0.16481,PL_Pl08-34550157_34550833:0.12611):0.02934[0.883],(PV_Chr02-8935712_8936350:0.13886,((PV_Chr11-14112721_14113264:0.11450,(PV_Chr04-38167546_38168213:0.17443,(PV_Chr05-11776807_11777474:0.15165,(PV_Chr05-14942545_14943125:0.09586,PV_Chr11-36480060_36480726:0.11439):0.01504[0.790]):0.02015[0.594]):0.00055[0.239]):0.00876[0.730],(((PV_Chr10-12450821_12451489:0.12391,PV_Chr04-36271361_36272023:0.11077):0.02664[0.895],((PV_Chr10-12205159_12205813:0.05890,(PV_Chr04-25847183_25847860:0.07893,PV_Chr08-24381478_24382153:0.08385):0.02417[0.482]):0.02131[0.880],(PV_Chr04-24586903_24587538:0.13233,(PV_Chr11-36838024_36838665:0.16414,(PV_Chr06-3131850_3132518:0.13822,PV_Chr01-19705926_19706604:0.11184):0.00816[0.767]):0.00638[0.242]):0.01806[0.823]):0.00892[0.805]):0.00055[0.087],(((PV_Chr01-21497558_21498205:0.15089,PV_Chr11-37237702_37238348:0.08777):0.01892[0.861],(((PV_Chr03-23299865_23300533:0.14715,PV_Chr10-10219831_10220458:0.22219):0.01270[0.811],(PV_Chr10-12376342_12377017:0.11633,(PL_Pl07-16686303_16686785:0.15034,(PV_Chr03-24223756_24224432:0.12399,PV_Chr01-30633172_30633841:0.10281):0.02567[0.849]):0.00760[0.195]):0.00073[0.695]):0.00830[0.872],((PV_Chr05-23336869_23337546:0.10298,(PV_Chr10-22735524_22736167:0.11786,PV_Chr08-12703202_12703868:0.10363):0.00670[0.288]):0.01491[0.874],(PV_Chr01-34868513_34869174:0.10266,(PV_Chr11-29120996_29121400:0.18081,(PV_Chr11-29524907_29525570:0.08660,(PV_Chr07-33558191_33558823:0.10307,PV_Chr07-31979296_31979880:0.04518):0.00983[0.771]):0.00898[0.628]):0.00569[0.638]):0.00054[0.324]):0.00486[0.771]):0.00865[0.791]):0.01603[0.822],((((PL_Pl09-21199380_21199995:0.09847,(PL_Pl06-10014819_10015483:0.04961,((PL_Pl10-38458550_38459218:0.10715,PL_Pl10-24660540_24661206:0.07664):0.01295[0.756],(PL_Pl10-13170919_13171569:0.11498,PL_Pl10-16873284_16873961:0.07780):0.02080[0.900]):0.01055[0.817]):0.00055[0.833]):0.00450[0.313],((PL_Pl11-13996089_13996766:0.06278,PL_Pl11-16740952_16741620:0.10659):0.02143[0.816],(PL_Pl03-15813818_15814420:0.06183,(PL_Pl03-18758932_18759600:0.09863,(PV_Chr10-12918669_12919268:0.10767,PL_Pl06-12088865_12089541:0.08545):0.00628[0.226]):0.00846[0.333]):0.01367[0.800]):0.00050[0.950]):0.00385[0.728],(((PL_Pl10-13526863_13527468:0.08294,(PL_Pl06-12186536_12187201:0.04058,(PL_Pl07-17552687_17553355:0.07140,(PL_Pl04-30067848_30068526:0.07771,PL_Pl01-12590785_12591453:0.11776):0.01606[0.137]):0.00520[0.731]):0.01363[0.694]):0.00601[0.751],((PL_Pl08-32734564_32735232:0.04827,PL_Pl01-18810681_18811364:0.12313):0.02139[0.854],((PL_Pl05-16068444_16069120:0.10249,(PL_Pl04-36697943_36698618:0.08726,PL_Pl01-17410297_17410961:0.08272):0.00686[0.731]):0.00055[0.895],(PL_Pl11-14227700_14228377:0.07951,(PL_Pl11-12376644_12377305:0.09368,PL_Pl04-22033448_22033993:0.13583):0.00767[0.721]):0.00736[0.786]):0.00269[0.740]):0.00054[0.982]):0.01054[0.871],((PL_Pl08-17417768_17418349:0.12960,(PL_Pl11-23644700_23645374:0.11742,(PL_Pl10-18836738_18837274:0.15519,PL_Pl08-39288855_39289523:0.08030):0.02109[0.459]):0.03189[0.877]):0.00501[0.426],(PL_Pl03-15932832_15933482:0.08293,((PL_Pl07-15990445_15991110:0.07989,(PL_Pl07-20089355_20090004:0.07686,PL_Pl08-19142209_19142886:0.07249):0.00055[0.714]):0.00441[0.407],((PL_Pl11-16563365_16564033:0.08228,PL_Pl01-25110829_25111497:0.08320):0.01337[0.786],(PL_Pl01-16429278_16429943:0.12373,(PL_Pl09-24476685_24477362:0.10440,(PV_Chr11-29742454_29743131:0.08575,(PL_Pl01-26012654_26013274:0.14633,PL_Pl09-22821474_22822127:0.10546):0.01931[0.766]):0.00835[0.415]):0.00750[0.718]):0.01290[0.852]):0.00055[0.878]):0.00520[0.746]):0.00768[0.770]):0.00813[0.809]):0.03533[0.986]):0.01776[0.905],(((PL_Pl10-16723752_16724285:0.08658,PL_Pl06-18940833_18941483:0.14667):0.03219[0.154],(PL_Pl01-32236850_32237500:0.06933,((PL_Pl03-12320723_12321383:0.15114,(PL_Pl02-25839158_25839786:0.11204,PL_Pl02-32183675_32184352:0.09208):0.00795[0.490]):0.01116[0.848],(PL_Pl06-16299117_16299785:0.09483,(PL_Pl06-12232636_12233303:0.11209,(PL_Pl04-6015635_6016285:0.06976,(PL_Pl09-18017394_18018062:0.08250,PL_Pl08-20931878_20932546:0.07766):0.01721[0.900]):0.00761[0.766]):0.00423[0.321]):0.00795[0.768]):0.00922[0.591]):0.01379[0.407]):0.00317[0.692],(((PL_Pl08-32469819_32470484:0.08075,(PV_Chr10-32152474_32153149:0.10504,PV_Chr11-31094213_31094880:0.06300):0.01441[0.786]):0.00274[0.715],((PL_Pl07-22901750_22902272:0.14132,(PL_Pl11-19699536_19700204:0.10841,PL_Pl11-27866576_27867040:0.08210):0.01842[0.374]):0.00663[0.507],(PL_Pl10-25051928_25052593:0.10062,(PL_Pl08-35048263_35048928:0.12222,PL_Pl10-18228109_18228781:0.06990):0.01624[0.269]):0.01499[0.853]):0.00897[0.846]):0.00436[0.787],((PL_Pl10-27396162_27396842:0.10505,((PL_Pl11-15388642_15389319:0.09274,PL_Pl10-10686334_10687002:0.05436):0.01007[0.841],(PL_Pl10-35430637_35431149:0.07470,(PL_tig00000343-28225_28888:0.11604,PL_Pl02-18026011_18026679:0.04765):0.02674[0.884]):0.01734[0.821]):0.00642[0.748]):0.00054[0.557],((PL_Pl02-18662043_18662686:0.05876,(PL_tig00001962-11733_12401:0.0,PL_tig00001961-60174_60842:0.0):0.07741):0.00904[0.855],((PL_Pl05-11192550_11193189:0.18941,PL_Pl07-21591047_21591685:0.12772):0.02312[0.860],(PL_Pl01-17533125_17533790:0.10269,(PV_Chr01-18198840_18199508:0.13737,(((PV_Chr06-5913287_5913952:0.15517,PV_Chr03-22077718_22078386:0.12495):0.00964[0.753],((PV_Chr10-9556854_9557531:0.10468,PV_Chr05-19352158_19352826:0.10216):0.00886[0.783],(PV_Chr08-43136896_43137542:0.13460,(PV_Chr03-29384099_29384755:0.12354,PV_Chr08-38904254_38904919:0.09890):0.00468[0.682]):0.01044[0.802]):0.00462[0.795]):0.00441[0.739],(((PV_Chr05-15275113_15275739:0.12783,PL_Pl10-20615160_20615826:0.14244):0.01559[0.733],((PV_Chr05-17668079_17668756:0.11217,PV_Chr02-24094465_24095141:0.07803):0.01846[0.758],(PV_Chr09-896454_897122:0.10264,(PV_Chr10-22287533_22288117:0.11896,PV_Chr05-12673199_12673861:0.10985):0.02195[0.796]):0.00132[0.453]):0.00054[0.615]):0.01074[0.790],(((PV_Chr08-44485273_44485938:0.08468,PV_Chr03-23394276_23394941:0.12162):0.01446[0.846],(PV_Chr05-16876592_16877248:0.13341,(PV_Chr04-28676428_28676952:0.06320,PV_Chr08-24040663_24041331:0.08016):0.00762[0.474]):0.00457[0.777]):0.00470[0.654],((((PL_tig00001882-1304508_1305133:0.11957,(PL_Pl04-26035273_26035942:0.01861,PL_Pl04-24979882_24980548:0.03527):0.06113[0.996]):0.01984[0.884],(PL_tig00002038-313093_313770:0.09086,(PL_Pl10-38316982_38317464:0.10951,PL_Pl02-12716007_12716684:0.10756):0.01479[0.809]):0.00655[0.474]):0.00242[0.736],(((((PL_Pl11-20276272_20276949:0.09083,PL_Pl01-15393000_15393677:0.07705):0.01241[0.394],(PL_Pl10-25966259_25966894:0.05429,PL_Pl01-14211071_14211737:0.07334):0.01068[0.806]):0.00614[0.447],(((PL_Pl06-9652127_9652654:0.13356,PL_Pl04-21715988_21716628:0.07498):0.00409[0.683],(PL_Pl05-19967941_19968618:0.08467,((PL_Pl01-21842956_21843506:0.11335,PL_Pl11-20751058_20751733:0.06353):0.01568[0.820],(PL_Pl08-21566053_21566722:0.11224,PL_Pl05-22618294_22618961:0.14141):0.06881[0.985]):0.00638[0.378]):0.00588[0.385]):0.00055[0.817],((PL_Pl03-13319512_13320175:0.06755,(PL_Pl02-32871848_32872514:0.07979,PL_Pl04-27119639_27120304:0.05987):0.02722[0.884]):0.00587[0.737],((PL_Pl08-18486492_18487155:0.11003,PL_Pl08-34827549_34828190:0.08334):0.00772[0.758],(PL_Pl04-30155465_30156048:0.05893,((PL_Pl05-23635376_23636043:0.06677,PL_Pl10-10570474_10571142:0.07983):0.02152[0.919],((PL_Pl04-13214871_13215539:0.09432,PL_Pl02-17743590_17744237:0.10710):0.01595[0.658],(PL_Pl09-16067526_16068195:0.12178,(PL_Pl10-26519505_26520174:0.08142,PL_Pl08-26395578_26396246:0.09706):0.00894[0.029]):0.02371[0.902]):0.00621[0.322]):0.00054[0.403]):0.01182[0.822]):0.00959[0.844]):0.00434[0.749]):0.00423[0.927]):0.00055[1.000],(((PL_Pl01-20479187_20479855:0.12503,(PL_Pl02-20053829_20054497:0.10465,(PL_Pl11-19921099_19921721:0.09236,PL_Pl04-14368639_14369303:0.18288):0.03091[0.424]):0.01219[0.601]):0.00796[0.766],((PL_tig00000020-97614_98283:0.07139,PL_Pl11-18898113_18898745:0.09546):0.00345[0.637],(PL_Pl10-27019505_27020137:0.10148,(PL_tig00000234-67427_68020:0.05434,PL_Pl03-14382481_14383131:0.04828):0.00652[0.726]):0.02603[0.750]):0.00054[0.994]):0.00054[0.895],(((PL_Pl09-20880192_20880830:0.05737,PL_Pl11-26312961_26313638:0.11625):0.02336[0.915],((PL_Pl11-25642366_25642887:0.11155,(PL_Pl08-19872033_19872710:0.08777,PL_Pl05-15630799_15631467:0.10582):0.01495[0.877]):0.00054[0.896],((PL_Pl02-23719934_23720601:0.11283,PL_Pl08-22246740_22247273:0.10416):0.00837[0.744],(PL_Pl11-13235766_13236434:0.06541,PL_Pl11-17114601_17115220:0.06664):0.01136[0.649]):0.00570[0.801]):0.00884[0.776]):0.00422[0.761],((PL_Pl08-28367738_28368236:0.10271,(PL_Pl02-12586238_12586819:0.11254,PL_tig00001888-122253_122930:0.06187):0.00354[0.717]):0.01115[0.820],((PL_Pl09-25938251_25938908:0.10181,(PL_tig00002021-1237916_1238593:0.08869,PL_Pl04-28329024_28329701:0.07024):0.01415[0.724]):0.00212[0.740],((PL_Pl07-26682135_26682548:0.05851,PL_Pl02-29614343_29615020:0.08237):0.01444[0.868],((PL_Pl06-14329002_14329537:0.08728,PL_tig00001909B-965225_965782:0.05586):0.01771[0.762],((PL_Pl10-23377843_23378520:0.08831,PL_Pl06-9567645_9568313:0.07642):0.02225[0.376],(PL_Pl11-26706807_26707355:0.05239,PL_Pl01-18004130_18004807:0.04285):0.02416[0.896]):0.01351[0.823]):0.00055[0.578]):0.00472[0.802]):0.00443[0.745]):0.00053[0.894]):0.00449[0.826]):0.00053[0.170]):0.00053[0.907],((((PL_Pl04-22748624_22749292:0.09719,(((PL_Pl07-31512596_31513273:0.07358,PL_Pl06-10662806_10663483:0.05492):0.01280[0.825],(PL_Pl01-19359988_19360656:0.07328,(PL_Pl02-23981496_23982140:0.08417,PL_Pl08-25419311_25419864:0.11342):0.01508[0.281]):0.01315[0.861]):0.00462[0.795],(PL_Pl03-21994089_21994757:0.09846,((PL_Pl04-26225947_26226616:0.09244,PL_Pl11-22526941_22527609:0.07749):0.01781[0.895],(PL_Pl05-19058083_19058760:0.07261,(PL_Pl04-14377427_14378098:0.08631,PL_Pl04-32777241_32777909:0.04971):0.00798[0.374]):0.00927[0.848]):0.00055[0.106]):0.00440[0.750]):0.00054[0.868]):0.00455[0.808],((PL_Pl10-15008615_15009282:0.09152,(PV_Chr03-26420448_26420899:0.15685,PL_Pl07-33262091_33262766:0.12988):0.02248[0.329]):0.02894[0.916],(((PL_Pl06-3587330_3587949:0.07690,PL_Pl11-26807044_26807682:0.09673):0.00483[0.711],(PL_Pl11-22311249_22311922:0.07344,PL_Pl05-10171260_10171924:0.09962):0.02357[0.890]):0.00054[0.950],(PL_Pl02-22129196_22129864:0.10207,((PL_Pl11-22073895_22074559:0.08442,PL_Pl10-5274632_5275273:0.13005):0.01294[0.803],(PL_Pl11-15712488_15713130:0.08463,PL_Pl10-28337013_28337665:0.06976):0.02218[0.865]):0.00486[0.741]):0.00940[0.877]):0.00055[0.922]):0.00424[0.640]):0.00857[0.857],((PL_Pl04-18109396_18110089:0.07743,(PL_Pl06-10576143_10576707:0.08797,(PL_Pl07-22547872_22548548:0.06052,PL_Pl01-26891486_26892157:0.10194):0.01856[0.881]):0.01196[0.774]):0.00053[0.905],(((PL_Pl08-16501093_16501737:0.09108,PL_Pl04-31757686_31758282:0.07143):0.03064[0.324],(PL_Pl08-27853113_27853781:0.06040,(PL_Pl02-27810583_27811236:0.08180,PL_Pl04-15283418_15284076:0.05748):0.00815[0.802]):0.00055[0.702]):0.01307[0.705],(((PL_Pl04-29035884_29036548:0.08372,PL_Pl11-16213641_16214309:0.05874):0.01143[0.837],((PL_Pl10-26892130_26892797:0.08622,PL_Pl07-16520676_16521349:0.06101):0.00694[0.661],(PL_Pl11-19307332_19308000:0.07554,PL_Pl01-27215055_27215731:0.07162):0.01823[0.830]):0.00750[0.802]):0.00708[0.788],(PL_Pl02-20835705_20836268:0.08683,(PL_Pl04-28070706_28071279:0.04686,((PL_Pl01-16581707_16582375:0.05471,PL_Pl04-18581589_18582252:0.06931):0.00987[0.867],((PL_Pl10-17783920_17784540:0.04175,(PL_Pl08-37247964_37248641:0.08795,(PL_Pl06-19041881_19042545:0.12173,PL_Pl09-28318126_28318791:0.03173):0.01906[0.884]):0.00954[0.829]):0.00053[0.794],((PL_Pl04-30640542_30641210:0.05265,((PL_Pl08-26432969_26433637:0.06813,PL_Pl03-18193587_18194255:0.09414):0.00313[0.715],(PL_Pl10-31367534_31368202:0.07733,PL_tig00001909A-26341_27006:0.09900):0.02001[0.871]):0.00055[0.120]):0.00438[0.431],(PL_Pl06-10991200_10991877:0.04812,(((PL_Pl06-24996473_24997131:0.05992,PL_Pl06-4353585_4354250:0.05410):0.00871[0.829],((PL_Pl08-22078550_22079014:0.05580,PL_Pl09-24160552_24161229:0.04236):0.00704[0.741],(PL_Pl11-14113488_14114147:0.09587,(PL_Pl07-35962178_35962826:0.12946,(PL_Pl10-31389590_31390114:0.05650,PL_Pl06-14218566_14219210:0.07008):0.00054[0.188]):0.00635[0.208]):0.00456[0.746]):0.00438[0.766]):0.00054[0.514],(PL_Pl05-10213875_10214543:0.07298,((PL_Pl10-12720277_12720954:0.03104,PL_Pl04-22572095_22572748:0.03435):0.01316[0.815],(PL_Pl05-21312766_21313434:0.05809,(PL_Pl05-25086717_25087385:0.06642,(PL_Pl04-40979589_40980257:0.03960,(PL_Pl08-17289464_17290131:0.07909,PL_tig00001990-466569_467237:0.03614):0.00401[0.733]):0.00453[0.717]):0.00382[0.742]):0.02221[0.935]):0.00054[0.678]):0.00054[0.846]):0.00055[0.504]):0.00406[0.906]):0.00054[1.000]):0.00441[0.798]):0.00630[0.810]):0.00055[0.059]):0.00625[0.838]):0.00651[0.766]):0.00144[0.664]):0.00437[0.764]):0.01743[0.926],(((PL_Pl07-18483224_18483881:0.05031,PL_Pl04-37588963_37589631:0.05943):0.00633[0.486],((PL_Pl10-30526116_30526793:0.01779,(PL_Pl10-28916666_28917343:0.05445,(PL_Pl04-25527717_25528385:0.04259,(PL_Pl08-38752598_38753266:0.03076,PL_Pl04-22983938_22984605:0.03534):0.00055[0.010]):0.00513[0.775]):0.00877[0.869]):0.00969[0.881],(PL_Pl10-33421535_33422142:0.07175,(PL_Pl11-20138861_20139526:0.05386,((PL_Pl10-4386321_4386997:0.04681,PL_Pl06-6635079_6635534:0.02674):0.01195[0.404],(PL_Pl02-9693115_9693783:0.06722,(PL_Pl03-14452783_14453451:0.03548,(PL_Pl11-20985342_20986010:0.01310,(PL_Pl01-13688740_13689408:0.03078,((PL_Pl09-24236388_24237056:0.06259,(PL_Pl01-24955703_24956359:0.04213,PL_Pl01-18077005_18077673:0.01351):0.00441[0.756]):0.00449[0.132],((PL_Pl07-14045570_14046184:0.01594,PL_Pl04-20701689_20702357:0.00454):0.00705[0.432],(PL_Pl10-14612930_14613598:0.03547,(PL_Pl10-23966147_23966815:0.03579,PL_Pl05-15598120_15598788:0.01747):0.00451[0.764]):0.00191[0.657]):0.00666[0.826]):0.00055[0.275]):0.00053[0.000]):0.00053[0.819]):0.00055[0.815]):0.00901[0.890]):0.00468[0.757]):0.00895[0.837]):0.00823[0.814]):0.00967[0.647]):0.02769[0.935],(((PL_Pl10-33078155_33078798:0.08305,((PL_Pl06-9491978_9492649:0.06776,PL_Pl06-4429651_4430310:0.04406):0.01131[0.819],(PL_tig00001909B-423506_424174:0.04558,(PL_tig00000209-659780_660300:0.05917,PL_Pl01-22024865_22025515:0.07917):0.00813[0.733]):0.00410[0.727]):0.00350[0.754]):0.00055[1.000],((PL_tig00000346-89615_90283:0.07437,PL_Pl07-28935027_28935686:0.08528):0.01934[0.854],((PL_Pl03-15209894_15210571:0.05659,(PL_Pl01-24046963_24047631:0.04682,PL_Pl06-14543099_14543766:0.07806):0.01182[0.603]):0.00055[0.265],((PL_Pl01-19235890_19236558:0.04003,PL_Pl04-34293052_34293720:0.04890):0.00055[0.894],(PL_Pl01-22615517_22616194:0.04881,((PL_Pl05-14231961_14232626:0.07003,PL_tig00000209-821313_821957:0.04347):0.01434[0.548],(PL_Pl11-16368854_16369522:0.04586,(PL_Pl05-20179487_20180156:0.06950,PL_tig00001882-827513_828181:0.03991):0.01373[0.886]):0.00054[0.793]):0.00723[0.408]):0.00433[0.753]):0.00434[0.771]):0.00055[0.996]):0.00433[0.779]):0.00440[0.786],((PL_Pl07-27775107_27775784:0.03359,(PL_Pl08-40474251_40474877:0.11582,PL_Pl05-23699097_23699765:0.04457):0.02035[0.879]):0.01081[0.832],((PL_Pl08-40438232_40438899:0.04513,PL_Pl11-32093779_32094447:0.04941):0.00392[0.736],((PL_Pl05-16512309_16512977:0.03082,((PL_Pl11-33354104_33354770:0.07558,PL_Pl04-18283663_18284331:0.06829):0.00283[0.196],(PL_Pl10-23490300_23490968:0.04990,PL_Pl06-8016030_8016706:0.04926):0.00881[0.827]):0.00862[0.392]):0.00055[0.853],((PL_Pl10-43007445_43008113:0.07899,(PL_Pl10-33585454_33586089:0.03868,(PL_Pl11-17799524_17799982:0.02419,PL_Pl01-18190863_18191497:0.06958):0.03471[0.940]):0.00656[0.760]):0.00397[0.702],(PL_Pl10-12250032_12250698:0.05056,((PL_Pl10-27350327_27350995:0.05380,(PL_Pl08-28998840_28999508:0.03054,(PL_Pl02-24928069_24928737:0.04619,PL_Pl07-19531897_19532565:0.04402):0.01309[0.855]):0.00519[0.712]):0.00053[0.880],(((PL_Pl11-21419521_21420189:0.02899,(PL_Pl05-19085699_19086367:0.03951,(PL_Pl11-18590726_18591289:0.07244,PL_Pl03-14292629_14293171:0.06260):0.01470[0.729]):0.00453[0.728]):0.00053[0.827],(PL_Pl07-23408017_23408612:0.02929,((PL_Pl01-23330983_23331495:0.07244,PL_tig00000553-169740_170408:0.02837):0.01641[0.749],(PL_Pl11-19406075_19406725:0.07064,PL_Pl05-19457514_19458179:0.05950):0.01211[0.838]):0.00054[0.779]):0.00054[0.795]):0.00435[0.846],(((PL_Pl07-21415437_21416105:0.04709,PL_tig00000553-356805_357272:0.09252):0.00055[0.975],(PL_Pl07-36237110_36237786:0.04484,PL_Pl08-28097457_28098125:0.04939):0.00864[0.872]):0.00055[1.000],((PL_tig00000094-41209_41859:0.05786,PL_Pl10-33339106_33339773:0.11743):0.02870[0.864],((PL_Pl04-26994500_26995168:0.04957,PL_Pl08-39550784_39551452:0.06813):0.00055[0.271],(PL_Pl11-22982636_22983304:0.05402,PL_Pl04-19671283_19671950:0.03706):0.00875[0.824]):0.00054[0.214]):0.00790[0.823]):0.00423[0.918]):0.00054[0.294]):0.00053[0.904]):0.00433[0.775]):0.00055[0.448]):0.00439[0.774]):0.01337[0.920]):0.00862[0.853]):0.00260[0.731]):0.05321[0.998]):0.01426[0.880]):0.02696[0.910]):0.02111[0.955],((PV_Chr07-18520001_18520665:0.10788,(PV_Chr03-16141243_16141808:0.08840,PV_Chr11-27653127_27653748:0.10914):0.01396[0.795]):0.01056[0.698],(((((PL_Pl02-16749017_16749682:0.09985,(PL_Pl04-21404884_21405511:0.09378,PL_Pl04-28718298_28718966:0.10244):0.00574[0.089]):0.01710[0.875],((PL_tig00000086-10229_10900:0.10430,PL_Pl06-3551915_3552570:0.10899):0.00428[0.725],(PL_Pl11-17680075_17680742:0.11870,PL_Pl07-18076991_18077659:0.05914):0.00413[0.752]):0.01752[0.952]):0.01140[0.878],((PL_Pl09-34130130_34130795:0.08208,PL_Pl09-23290256_23290921:0.08075):0.01820[0.865],(PV_Chr10-12208208_12208847:0.13345,(PL_Pl11-34964514_34965182:0.10856,(PV_Chr03-23940817_23941494:0.13250,(PL_Pl10-20268002_20268672:0.00054,PL_Pl10-20140160_20140830:0.01765):0.07769[0.999]):0.01740[0.772]):0.00414[0.734]):0.00515[0.758]):0.00446[0.425]):0.01543[0.919],((PV_Chr08-29760775_29761452:0.12694,PV_Chr04-11000364_11001032:0.08780):0.02095[0.886],(((PV_Chr10-18622096_18622772:0.07862,PV_Chr04-16131952_16132620:0.05403):0.01467[0.788],((PV_Chr06-4356884_4357549:0.12662,PV_Chr06-6211664_6212332:0.10769):0.00797[0.745],(PV_Chr03-28203928_28204596:0.06708,(PV_Chr08-31253934_31254590:0.08845,PV_Chr02-24390245_24390770:0.05921):0.02539[0.869]):0.01628[0.872]):0.00420[0.759]):0.00513[0.774],((PV_Chr01-13946029_13946705:0.08872,(PV_Chr01-19607208_19607783:0.08001,PV_Chr01-13303326_13304002:0.08030):0.01527[0.843]):0.00838[0.793],((PV_Chr04-18051709_18052355:0.13027,(PV_Chr04-28663262_28663930:0.09085,PV_Chr03-15645634_15646300:0.11090):0.00872[0.725]):0.01522[0.832],(PV_Chr08-36783617_36784294:0.11434,(PV_Chr09-458902_459576:0.09177,PV_Chr10-17288394_17289045:0.07910):0.00895[0.713]):0.00983[0.761]):0.01383[0.847]):0.00440[0.739]):0.00424[0.731]):0.00509[0.761]):0.00453[0.803],((((PV_Chr08-19227236_19227854:0.09834,PV_Chr04-12650899_12651567:0.07681):0.01585[0.402],((PV_Chr04-26985467_26986086:0.11343,PV_Chr03-14299811_14300475:0.11725):0.01364[0.780],(PV_Chr08-30706330_30706998:0.08732,PV_Chr01-12856303_12856958:0.11158):0.02476[0.850]):0.00322[0.673]):0.00795[0.759],(((PV_Chr03-12907092_12907756:0.08689,(PV_Chr11-15726550_15727215:0.08552,PV_Chr03-24101497_24102174:0.07395):0.01387[0.217]):0.00558[0.771],(PV_Chr04-24923161_24923712:0.09302,(PV_Chr11-19991892_19992559:0.11565,(PV_Chr11-37225661_37226227:0.07219,(PV_Chr03-12745183_12745818:0.15411,PV_Chr10-6813687_6814306:0.08155):0.02737[0.882]):0.01402[0.751]):0.01141[0.198]):0.00776[0.712]):0.00053[0.785],(((PV_Chr05-17286735_17287411:0.09805,(PV_Chr11-30779691_30780268:0.08850,(PV_Chr01-35439769_35440434:0.12040,PV_Chr05-12562493_12563170:0.05673):0.01402[0.816]):0.01463[0.864]):0.00474[0.413],(((PV_Chr10-22355115_22355792:0.05020,(PV_Chr04-27463588_27464265:0.08212,(PV_Chr11-26564502_26564981:0.08357,PV_Chr04-22833484_22834161:0.12164):0.01888[0.848]):0.01068[0.859]):0.00428[0.714],((PV_Chr10-30761296_30761924:0.10027,PV_Chr03-13758170_13758846:0.08496):0.00951[0.828],(PV_Chr10-29627687_29628207:0.09216,(PV_Chr11-18725287_18725691:0.10634,PV_Chr03-21639894_21640559:0.09308):0.00888[0.577]):0.01599[0.776]):0.00053[0.442]):0.00426[0.738],(((PV_Chr06-5130916_5131593:0.10725,PV_Chr03-21547761_21548301:0.08171):0.02911[0.931],(PV_Chr05-15484307_15484984:0.10109,((PV_Chr07-36582326_36582862:0.09121,PV_Chr04-26810875_26811540:0.12749):0.00074[0.754],(PV_Chr10-18846224_18846901:0.09732,PV_Chr03-19262987_19263664:0.08500):0.00375[0.724]):0.00951[0.876]):0.00385[0.302]):0.00491[0.775],(PL_Pl07-21463270_21463938:0.07175,(PL_Pl10-23900587_23901255:0.06323,(PL_tig00001990-449256_449922:0.06935,((PL_Pl05-28093164_28093831:0.13264,PL_Pl11-19390356_19391024:0.10844):0.00943[0.767],(PL_Pl10-33877543_33878211:0.08347,(PL_Pl01-25455123_25455791:0.07167,(PL_Pl04-31260270_31260878:0.07186,(PL_Pl06-7614150_7614806:0.04941,PL_Pl04-26981805_26982472:0.06552):0.02106[0.885]):0.00509[0.077]):0.02217[0.916]):0.00533[0.737]):0.00357[0.730]):0.00846[0.119]):0.00055[0.672]):0.01799[0.943]):0.00443[0.757]):0.00055[0.357]):0.00439[0.812],(((PV_Chr03-23855314_23855991:0.04931,PV_Chr11-34922898_34923574:0.11141):0.01357[0.830],((PV_Chr11-29270071_29270736:0.08871,PV_Chr02-19766733_19767410:0.09047):0.01625[0.289],(PV_Chr02-18250684_18251310:0.09029,(PV_Chr10-32031428_32032096:0.0,PV_Chr10-29300945_29301613:0.0):0.07323):0.01521[0.324]):0.01104[0.745]):0.00054[0.844],((PV_Chr11-20376935_20377568:0.06304,PV_Chr09-1039255_1039931:0.06021):0.01814[0.892],(((PV_Chr05-15541471_15542115:0.15298,PV_Chr02-8554820_8555491:0.09502):0.00753[0.759],(PV_Chr03-24487987_24488499:0.14824,(PV_Chr04-23346754_23347421:0.06879,(PV_Chr10-17752941_17753616:0.09641,PV_Chr04-34271271_34271807:0.05199):0.01683[0.843]):0.00856[0.636]):0.00457[0.757]):0.00447[0.760],(PV_Chr05-18454555_18455214:0.07021,((PV_Chr11-26025701_26026366:0.07127,(PV_Chr08-25420962_25421637:0.07765,PV_scaffold_254-163_738:0.09007):0.01113[0.826]):0.00862[0.788],(PV_Chr09-3460262_3460864:0.07939,((PV_Chr11-25601003_25601679:0.06288,(((PV_Chr11-19454875_19455543:0.05160,PV_Chr03-22268379_22269047:0.07206):0.00344[0.705],(PV_Chr02-18631188_18631855:0.10224,(PV_Chr07-26974711_26975376:0.07570,PV_Chr05-28895847_28896514:0.08537):0.00970[0.258]):0.00523[0.268]):0.00866[0.861],(((PV_Chr08-12765313_12765965:0.08703,(PV_Chr01-33191365_33192042:0.06455,PV_Chr07-28293588_28294253:0.08440):0.01805[0.824]):0.00704[0.772],(PV_Chr11-34292575_34293252:0.07730,(PV_Chr05-14698744_14699376:0.11335,(PV_Chr02-18950203_18950869:0.08494,PV_Chr01-10960139_10960483:0.04932):0.02258[0.879]):0.01082[0.449]):0.00455[0.460]):0.00055[0.745],((PV_Chr10-16651454_16652131:0.05040,((PV_Chr08-36479791_36480430:0.11862,PV_Chr11-36680634_36681302:0.07051):0.01433[0.550],(PV_Chr04-19639679_19640225:0.10711,PV_Chr02-16130046_16130705:0.09905):0.01703[0.015]):0.00792[0.393]):0.00570[0.769],(PV_Chr03-23920505_23921173:0.09220,((PV_Chr05-19521400_19522015:0.13556,PV_Chr10-10460347_10460997:0.07856):0.02052[0.830],(PV_Chr10-27819550_27820194:0.08276,PV_Chr04-35865901_35866578:0.07787):0.00511[0.724]):0.00443[0.720]):0.00054[0.697]):0.00449[0.833]):0.00054[0.298]):0.00054[0.383]):0.00475[0.786],((PV_Chr10-12849293_12849970:0.11753,PV_Chr01-17364036_17364704:0.05318):0.01940[0.887],((PV_Chr05-19840093_19840761:0.07758,(PV_Chr06-8778943_8779509:0.08807,(PV_Chr11-25380105_25380769:0.08351,PV_Chr02-22224281_22224949:0.09558):0.01717[0.503]):0.00960[0.129]):0.00055[0.730],(((PV_Chr11-22264991_22265667:0.07042,PV_Chr06-8694147_8694822:0.16261):0.00851[0.806],(PV_Chr11-22373356_22374004:0.07791,(PV_Chr10-12423263_12423940:0.11298,PV_Chr08-26627604_26628237:0.09445):0.00846[0.312]):0.00883[0.808]):0.00055[0.295],((PV_Chr08-14578409_14579075:0.10997,(PV_Chr11-24930002_24930670:0.09271,PV_Chr03-13902992_13903660:0.07487):0.00496[0.181]):0.00700[0.779],(((PV_Chr06-3137111_3137772:0.09674,PV_Chr07-12888780_12889445:0.06798):0.00480[0.710],(PV_Chr01-28846995_28847642:0.08520,(PV_Chr10-15761921_15762439:0.08968,PV_Chr08-43407598_43408275:0.07135):0.01845[0.873]):0.00466[0.228]):0.00463[0.401],(PV_Chr10-25777970_25778527:0.08655,((((PV_Chr10-24679274_24679810:0.07800,PV_Chr07-31760753_31761351:0.10913):0.00987[0.788],(PV_Chr01-30568491_30569024:0.05249,PV_Chr11-16003914_16004579:0.06004):0.00054[0.298]):0.00570[0.613],(PV_Chr10-29264363_29265031:0.06362,(PV_Chr06-10263785_10264453:0.06886,(PV_Chr03-11158372_11159048:0.10499,(PV_Chr06-2045762_2046412:0.07018,PV_Chr08-38591443_38592107:0.07401):0.01172[0.400]):0.01234[0.778]):0.01292[0.876]):0.00531[0.743]):0.00054[0.880],(((PV_Chr10-11372525_11373192:0.06162,PV_Chr07-18313896_18314563:0.10591):0.00274[0.730],(PV_Chr07-28317074_28317743:0.11459,(PV_Chr04-12034108_12034765:0.13549,PV_Chr11-36550404_36550913:0.08623):0.00473[0.722]):0.00727[0.779]):0.00460[0.786],(((PV_Chr05-22802487_22803138:0.02823,(PV_Chr05-15373341_15373999:0.07323,(PV_Chr01-23596175_23596849:0.08213,PV_Chr08-33997427_33998086:0.06518):0.01520[0.490]):0.00053[0.958]):0.00438[0.835],(PV_Chr05-17879327_17879995:0.07268,(PV_Chr08-44053407_44053872:0.05060,(PV_Chr04-37765599_37766230:0.12152,PV_Chr10-22294188_22294865:0.03612):0.01421[0.706]):0.00800[0.531]):0.00054[0.908]):0.00055[0.939],(PV_Chr07-18805366_18806043:0.06463,((PV_Chr06-11780959_11781626:0.10328,PV_Chr02-21551761_21552419:0.08462):0.01054[0.298],((PV_Chr08-36879583_36880203:0.05496,(PV_Chr04-26129206_26129873:0.06554,PV_Chr01-32623394_32624062:0.06380):0.00816[0.802]):0.00434[0.747],(PV_Chr01-29694856_29695524:0.07348,(((PV_Chr06-4510724_4511392:0.02274,PV_Chr11-35206536_35207213:0.05807):0.00868[0.865],(PV_Chr08-30022544_30023212:0.09617,(PV_Chr08-32167716_32168384:0.08173,PV_Chr01-16464012_16464677:0.07195):0.00865[0.386]):0.00585[0.741]):0.00413[0.748],((PV_Chr10-16200607_16201275:0.06849,PV_Chr05-14520456_14521133:0.08506):0.00907[0.815],(PV_Chr01-33395565_33396233:0.05832,(PV_Chr03-26179295_26179964:0.12692,(PV_Chr08-41423227_41423897:0.08354,(PV_Chr03-29329687_29330355:0.05824,PV_Chr07-28687494_28688150:0.09481):0.00567[0.246]):0.00836[0.263]):0.00054[0.511]):0.00438[0.807]):0.00440[0.741]):0.02575[0.979]):0.00159[0.746]):0.00805[0.831]):0.00055[0.879]):0.00909[0.894]):0.00443[0.192]):0.00055[0.993]):0.00055[0.310]):0.00439[0.452]):0.00055[0.724]):0.00054[0.000]):0.00444[0.836]):0.00054[0.417]):0.00413[0.792]):0.00452[0.708]):0.00428[0.762]):0.00909[0.903]):0.00055[0.560]):0.00457[0.792]):0.00054[0.645]):0.01789[0.968]):0.00055[0.838]):0.00055[0.281]):0.00499[0.767],(((((PV_Chr10-22220635_22221291:0.08558,PV_Chr02-20253349_20254017:0.03219):0.00781[0.783],(PV_Chr07-33143271_33143924:0.11090,(PV_Chr02-25398999_25399681:0.08832,(PL_Pl04-19713477_19714046:0.12262,PV_Chr03-22903768_22904445:0.09113):0.01466[0.813]):0.00923[0.839]):0.00055[0.210]):0.00443[0.758],((PV_Chr04-29122998_29123666:0.05391,(PV_Chr03-28742466_28743112:0.10495,(PV_Chr10-23461222_23461901:0.09148,PV_Chr04-27780576_27781256:0.08442):0.00577[0.771]):0.01051[0.851]):0.00055[0.957],(((PV_Chr04-6108187_6108839:0.05927,PL_Pl08-24835460_24836114:0.14776):0.01782[0.370],((PV_Chr11-22227001_22227669:0.08842,PV_Chr10-15911725_15912180:0.03445):0.02142[0.888],(PV_Chr08-31648255_31648862:0.10393,(PV_scaffold_75-3546_4214:0.07242,PV_Chr08-21502946_21503533:0.09170):0.00537[0.745]):0.00551[0.774]):0.00392[0.754]):0.00476[0.433],((PV_Chr08-23254896_23255543:0.09545,(PV_Chr04-12350495_12351163:0.09507,PV_Chr08-33362698_33363162:0.06096):0.02165[0.737]):0.00288[0.720],(PV_Chr03-18597794_18598471:0.07793,(PV_Chr04-17941505_17942167:0.08664,((PV_Chr02-17728764_17729441:0.07745,PV_Chr07-15073080_15073748:0.04921):0.00055[0.392],(PV_Chr08-36983345_36984007:0.09726,PV_Chr02-14358290_14358966:0.11746):0.02214[0.907]):0.00562[0.728]):0.00415[0.404]):0.01194[0.894]):0.00055[0.628]):0.00431[0.802]):0.00055[1.000]):0.00423[0.803],(((PV_Chr10-10295931_10296573:0.21131,(PV_Chr07-16900617_16901234:0.10153,(PV_Chr11-29385042_29385599:0.08745,PV_Chr10-32237618_32238292:0.05794):0.00471[0.737]):0.00952[0.764]):0.00054[0.392],((PV_Chr08-46869784_46870461:0.06263,PV_Chr01-31189304_31189981:0.05759):0.00580[0.731],((PV_Chr04-18452736_18453224:0.06430,(PV_Chr05-16927941_16928617:0.08296,PV_Chr03-13420891_13421512:0.07941):0.01201[0.788]):0.01662[0.869],(PV_Chr10-35437683_35438352:0.13404,(PV_Chr05-24237039_24237707:0.07001,PV_Chr03-25917896_25918574:0.08250):0.01417[0.817]):0.01254[0.831]):0.00309[0.493]):0.00885[0.893]):0.00438[0.832],(((PV_Chr11-34350350_34351026:0.10337,PV_Chr08-26183905_26184581:0.11720):0.00933[0.774],(PV_Chr11-33388774_33389451:0.04928,(PV_Chr11-21338539_21339216:0.09013,PV_Chr07-19210339_19211015:0.08457):0.01196[0.832]):0.00440[0.758]):0.00443[0.761],(((PV_Chr01-22098093_22098775:0.08709,(PV_Chr02-9159369_9160022:0.13406,(PV_Chr10-20063174_20063763:0.08939,(PV_Chr11-20565079_20565750:0.09348,PV_Chr05-19362491_19363129:0.09691):0.00942[0.686]):0.00849[0.728]):0.00053[0.364]):0.00596[0.760],((PV_Chr08-46884215_46884882:0.05543,PV_Chr06-563096_563773:0.07944):0.01496[0.875],((PL_Pl08-28648549_28649151:0.09748,PV_Chr11-17750514_17751191:0.09467):0.01686[0.816],(PV_Chr11-32615844_32616509:0.11475,PV_Chr08-46903600_46904248:0.06404):0.01583[0.701]):0.00912[0.435]):0.00053[0.734]):0.00475[0.764],(((PV_Chr08-39532609_39533276:0.09811,PV_Chr08-39927205_39927869:0.05213):0.01355[0.824],((PV_Chr02-23894067_23894669:0.12345,PV_Chr10-16017957_16018496:0.06942):0.00982[0.734],(PV_Chr11-28687080_28687700:0.06610,(PV_Chr05-8540721_8541400:0.09783,PV_Chr02-22435123_22435629:0.03950):0.00757[0.365]):0.00572[0.719]):0.00451[0.669]):0.00622[0.774],(((PV_Chr08-27007020_27007596:0.06547,(PV_Chr11-42502372_42503048:0.09070,PV_Chr10-12364854_12365513:0.06837):0.00441[0.681]):0.00672[0.784],(PV_Chr10-26653854_26654521:0.11339,(PV_Chr11-29931768_29932442:0.09899,(PV_Chr04-35221312_35221962:0.06766,PV_Chr04-35148172_35148849:0.00483):0.08477[1.000]):0.00628[0.725]):0.00504[0.358]):0.00455[0.702],((PV_Chr07-14602292_14602959:0.09432,(PV_Chr07-19114697_19115374:0.09128,(PV_Chr10-8920995_8921661:0.09068,PV_Chr01-32014071_32014709:0.07604):0.00940[0.102]):0.01241[0.773]):0.01916[0.874],(PV_Chr03-22403121_22403788:0.06326,((PV_Chr10-29762674_29763349:0.14306,PV_Chr10-13666584_13667251:0.06059):0.02195[0.876],((PV_Chr04-33519034_33519702:0.08210,((PV_Chr07-17025784_17026425:0.11841,PV_Chr11-19902615_19903292:0.06355):0.00054[0.747],(PV_Chr11-19661396_19662064:0.06710,(PV_Chr11-18184821_18185498:0.08752,(PV_Chr11-27714963_27715631:0.05860,(PV_Chr03-26271320_26271844:0.07509,PV_Chr01-29651101_29651768:0.07163):0.01577[0.731]):0.00870[0.829]):0.00458[0.756]):0.00424[0.779]):0.00450[0.813]):0.00053[0.000],(PV_Chr04-22958297_22958931:0.08660,((PV_Chr04-25230349_25230870:0.05281,((PV_Chr11-17881695_17882294:0.05247,PV_Chr10-21390509_21391176:0.06279):0.00631[0.751],(PV_Chr05-17055012_17055676:0.09067,(((PV_Chr07-15831710_15832381:0.08453,PV_Chr07-34219397_34220074:0.06961):0.00234[0.716],(PV_Chr04-30048759_30049427:0.06841,(PV_Chr10-20243936_20244582:0.09369,PV_Chr04-30089777_30090357:0.10242):0.00739[0.524]):0.00449[0.729]):0.00435[0.492],(PV_Chr02-28252291_28252968:0.10495,((PV_Chr01-24044738_24045406:0.05761,(PV_Chr10-20548941_20549609:0.09160,(PV_Chr01-29673657_29674178:0.08003,PV_Chr08-27280122_27280790:0.04332):0.01435[0.852]):0.00848[0.284]):0.00543[0.763],((PV_Chr07-32036972_32037640:0.09406,PV_Chr05-28924469_28925136:0.05113):0.00054[0.999],(PV_Chr09-4723571_4724239:0.07801,(PV_Chr04-26557202_26557873:0.07760,PV_Chr07-21850868_21851535:0.09951):0.00055[0.680]):0.00446[0.728]):0.00238[0.728]):0.00218[0.723]):0.01093[0.862]):0.00055[0.568]):0.00495[0.813]):0.00385[0.282]):0.00850[0.848],((PV_Chr03-26068126_26068794:0.05420,(PV_Chr04-20216403_20217071:0.04507,PV_Chr08-39243879_39244518:0.09451):0.00430[0.721]):0.02265[0.966],((PV_Chr08-19499470_19499998:0.07418,PV_Chr04-23844682_23845349:0.06029):0.01562[0.832],((PV_Chr08-27159673_27160257:0.08219,PV_Chr08-37519754_37520420:0.09243):0.00380[0.726],((PV_Chr05-20072182_20072820:0.05406,PV_Chr10-15055062_15055675:0.05689):0.00470[0.706],((PV_Chr05-23581119_23581786:0.10637,PV_scaffold_12-87575_88238:0.06137):0.01686[0.846],(PV_Chr01-29161934_29162590:0.05458,(PV_Chr01-21931137_21931805:0.08197,(PV_Chr08-34716694_34717362:0.05899,(((PV_Chr10-19879024_19879676:0.07198,PV_Chr11-32307076_32307744:0.04499):0.00594[0.741],(PV_Chr07-21702205_21702873:0.05961,PV_Chr07-18705882_18706559:0.05238):0.00611[0.056]):0.00786[0.808],((PV_Chr08-30941690_30942358:0.05847,(PV_Chr10-28578840_28579300:0.06151,PV_Chr04-23073134_23073802:0.07761):0.02176[0.708]):0.00494[0.731],((PV_Chr05-40649350_40650026:0.04958,(PV_Chr11-22442149_22442817:0.02557,PV_Chr04-16938295_16938963:0.05324):0.00157[0.943]):0.00056[1.000],((PV_Chr07-21374246_21374913:0.07789,(PV_Chr07-32600221_32600889:0.06846,PV_Chr01-19148574_19149241:0.06761):0.00198[0.558]):0.01075[0.833],((PV_Chr01-22005274_22005951:0.05812,(PV_Chr05-17077806_17078471:0.06016,PV_Chr07-19138036_19138713:0.04581):0.01231[0.428]):0.00054[0.897],((PV_Chr07-16179961_16180637:0.07733,(PV_Chr11-21065487_21066163:0.05498,(PV_Chr08-31130993_31131661:0.08607,(PV_Chr01-16176765_16177418:0.05477,(PV_Chr07-28830598_28831113:0.06124,PV_Chr10-29409227_29409904:0.06491):0.00371[0.495]):0.00733[0.405]):0.00421[0.906]):0.00053[0.842]):0.00457[0.636],(PV_Chr10-29633090_29633755:0.06356,((PV_Chr04-21875253_21875902:0.04556,(PV_Chr03-12655863_12656498:0.02769,((PV_Chr07-18589264_18589932:0.05375,(PV_Chr03-24697256_24697909:0.06408,((PV_Chr10-17000798_17001466:0.06554,PV_Chr01-13746625_13747287:0.03050):0.00609[0.759],(PV_Chr10-20003502_20003972:0.05373,(PV_Chr10-20713654_20714331:0.03967,(PV_Chr03-13719248_13719811:0.05726,(PV_Chr05-24523554_24524222:0.03159,PV_Chr01-13645324_13645992:0.04870):0.00856[0.639]):0.00054[0.811]):0.00358[0.994]):0.00072[1.000]):0.00053[0.116]):0.00434[0.785]):0.00055[0.714],(((PV_Chr09-4073746_4074414:0.04504,PV_Chr04-28197723_28198391:0.04883):0.01391[0.413],(PV_Chr05-13656151_13656717:0.05209,(PV_Chr04-20072263_20072870:0.11967,PV_Chr11-27481567_27482153:0.08533):0.00054[0.918]):0.00400[0.927]):0.00055[1.000],((PV_Chr11-21972059_21972712:0.08099,PV_Chr05-15226140_15226808:0.04473):0.00880[0.777],(PV_Chr02-22681657_22682222:0.11352,((PV_Chr04-23058556_23059114:0.08029,PV_Chr05-15507400_15508077:0.04570):0.01509[0.344],(PV_Chr05-14827203_14827856:0.06399,(PV_Chr08-46853575_46854242:0.06364,(PV_Chr02-20974026_20974694:0.06090,(PV_Chr11-32261164_32261734:0.06716,PV_Chr03-16058415_16058984:0.04439):0.00054[0.893]):0.01120[0.805]):0.00915[0.832]):0.00055[0.680]):0.01243[0.899]):0.00055[0.795]):0.00055[0.900]):0.00434[0.451]):0.00423[0.786]):0.00847[0.714]):0.00054[0.648],(((PV_Chr08-33032308_33032976:0.05364,(PV_Chr07-26151265_26151930:0.07281,PV_Chr04-19548298_19548963:0.04005):0.00913[0.865]):0.00055[0.789],(PV_Chr08-35784355_35785020:0.05327,((PV_Chr01-19344000_19344605:0.03632,PV_Chr11-24251284_24251952:0.04861):0.00054[0.842],(PV_Chr01-24051827_24052494:0.03108,(PV_Chr11-24833948_24834616:0.03124,(PV_Chr07-32407049_32407714:0.05147,(PV_Chr11-25205879_25206547:0.06904,PV_Chr08-38176036_38176705:0.05461):0.00440[0.757]):0.00858[0.863]):0.00866[0.881]):0.00055[0.851]):0.00445[0.717]):0.00431[0.785]):0.00433[0.825],(((PV_Chr06-3487732_3488400:0.05912,(PV_Chr03-17717662_17718306:0.06064,(PV_Chr01-3694071_3694739:0.03536,PV_Chr03-20773065_20773529:0.09888):0.00053[0.149]):0.00449[0.780]):0.00398[0.723],((PV_Chr10-26818652_26819320:0.06400,(PV_Chr10-11570810_11571478:0.08268,PV_Chr07-12808438_12809106:0.02519):0.01290[0.464]):0.00682[0.764],((PV_Chr01-18010424_18011089:0.04984,(PV_Chr07-13214604_13215273:0.03657,(PV_Chr04-14168101_14168769:0.02694,PV_Chr04-14086849_14087486:0.03755):0.02658[0.958]):0.00365[0.754]):0.00443[0.784],(PV_Chr11-25710731_25711397:0.06737,(PV_Chr01-30371851_30372519:0.03574,(PV_Chr11-17575558_17576226:0.05952,PV_Chr04-16271159_16271827:0.07314):0.00290[0.768]):0.01305[0.938]):0.00054[0.184]):0.00867[0.930]):0.00054[0.303]):0.00432[0.807],(PV_Chr07-17431748_17432403:0.03542,((PV_Chr07-28986224_28986892:0.03006,(PV_Chr08-23896308_23896975:0.04949,PV_Chr07-27681406_27682074:0.03518):0.00053[0.866]):0.00434[0.799],((PV_Chr11-35966660_35967328:0.06274,(PV_Chr09-4379784_4380448:0.05352,PV_Chr07-29507710_29508105:0.05381):0.01457[0.855]):0.01337[0.289],((((PV_scaffold_54-5335_5823:0.04724,PV_Chr01-31340627_31341295:0.06099):0.01416[0.840],((PV_Chr10-22627234_22627911:0.05189,PV_Chr11-25672711_25673388:0.04490):0.00606[0.728],(PV_Chr11-23286113_23286780:0.06550,PV_Chr07-29162789_29163457:0.04621):0.00420[0.718]):0.00453[0.791]):0.00406[0.740],((PV_Chr02-14226223_14226891:0.03928,PV_Chr11-27509574_27510242:0.03091):0.00958[0.857],((PV_Chr09-5070971_5071639:0.02211,(PV_Chr11-24648012_24648609:0.01962,PV_Chr01-18228138_18228806:0.05343):0.00931[0.843]):0.00422[0.753],((PV_Chr02-25266922_25267578:0.04670,(PV_Chr02-25277750_25278394:0.06511,PV_Chr04-22443133_22443793:0.04789):0.00184[0.738]):0.00439[0.777],((((PV_Chr03-21360114_21360782:0.03111,PV_Chr11-25779303_25779971:0.02216):0.01267[0.893],(PV_Chr01-30360334_30361002:0.03525,PV_Chr10-25901471_25902139:0.03985):0.00055[0.586]):0.00429[0.722],((PV_Chr08-22172399_22173063:0.07063,PV_Chr07-17538210_17538878:0.04426):0.00923[0.826],((PV_Chr08-21131874_21132537:0.05368,PV_Chr05-27316596_27317275:0.01514):0.00713[0.753],(PV_Chr07-15718704_15719372:0.03066,PV_Chr08-24071516_24072184:0.03322):0.00669[0.789]):0.00423[0.791]):0.00054[0.680]):0.00446[0.847],(((PV_Chr11-15839344_15840012:0.03501,PV_Chr01-23785548_23786180:0.01390):0.00055[0.452],(PV_Chr01-26163814_26164476:0.05888,PV_Chr03-23958798_23959466:0.05421):0.00442[0.745]):0.00434[0.862],((PV_scaffold_14-50304_50972:0.03563,(PV_Chr11-22044386_22045063:0.04834,PV_Chr08-28537872_28538540:0.05822):0.00518[0.779]):0.00432[0.770],((PV_Chr10-28338106_28338774:0.03104,(PV_Chr10-28611665_28612333:0.03993,PV_Chr10-28807343_28808011:0.04940):0.01263[0.849]):0.00055[0.843],((PV_Chr06-25270776_25271464:0.04122,(PV_Chr10-16763338_16764003:0.04944,PV_Chr08-18605553_18606221:0.01268):0.00875[0.624]):0.00055[0.825],((PV_Chr08-31928418_31929085:0.08028,(PV_Chr01-14145090_14145758:0.08960,(PV_Chr07-31098097_31098765:0.02747,PV_Chr07-16833098_16833758:0.04194):0.00692[0.214]):0.00483[0.133]):0.01020[0.361],((PV_Chr11-30481845_30482498:0.05148,(PV_Chr11-26283336_26284003:0.04411,PV_Chr11-25523929_25524594:0.04900):0.00054[0.782]):0.01277[0.883],((PV_Chr11-22033443_22034111:0.08139,PV_Chr03-14536017_14536685:0.03857):0.01528[0.770],(((PV_Chr08-16956446_16957114:0.03888,PV_Chr04-22875824_22876492:0.04940):0.00927[0.235],(PV_Chr11-25634045_25634713:0.01728,(PV_Chr07-18301547_18302215:0.02638,PV_Chr06-797169_797837:0.01748):0.00733[0.795]):0.00537[0.851]):0.00054[0.945],((PV_Chr10-17759805_17760473:0.04397,((PV_Chr02-35210225_35210812:0.12669,PV_Chr11-34318721_34319389:0.04462):0.00054[0.969],(PV_Chr03-18089087_18089717:0.04496,(PV_Chr04-19802826_19803494:0.04488,PV_Chr07-31028164_31028832:0.02691):0.00412[0.168]):0.00452[0.201]):0.00429[0.896]):0.00054[0.920],(PV_Chr11-24718922_24719590:0.02178,(((PV_Chr05-23715407_23715994:0.02307,PV_Chr08-21116079_21116747:0.02201):0.01297[0.906],(PV_Chr07-16634373_16635050:0.03610,(PV_Chr11-20995098_20995544:0.03653,PV_Chr07-17055132_17055758:0.03272):0.01195[0.816]):0.00533[0.739]):0.00433[0.799],(((PV_Chr03-13572650_13573318:0.03976,(PV_Chr07-19605551_19606219:0.03535,(PV_Chr08-34758791_34759457:0.02642,(PV_Chr11-22011202_22011843:0.04696,(PV_Chr10-26787405_26788073:0.05419,(PV_Chr03-25662561_25663199:0.05043,(PV_Chr05-23069664_23070302:0.01382,(PV_Chr08-42973369_42974013:0.05872,PV_Chr03-8115220_8115877:0.07259):0.00686[0.733]):0.01619[0.882]):0.00755[0.745]):0.00587[0.750]):0.00054[0.870]):0.00054[0.000]):0.00443[0.810]):0.00054[0.000],((PV_Chr11-22404652_22405311:0.09394,(PV_Chr07-16849631_16850298:0.04471,PV_Chr05-29805639_29806307:0.04850):0.00928[0.255]):0.00433[0.752],(PV_Chr10-28434263_28434930:0.04315,((PV_Chr08-36397320_36397988:0.02638,(PV_Chr11-21596335_21597003:0.05776,PV_Chr03-21698867_21699367:0.04365):0.00921[0.744]):0.00881[0.855],((PV_Chr02-5238002_5238667:0.03603,PV_Chr08-32436674_32437342:0.03084):0.00471[0.725],(PV_Chr01-24170989_24171657:0.05690,PV_Chr05-9187501_9188169:0.02771):0.00945[0.852]):0.00439[0.786]):0.00358[0.855]):0.00064[1.000]):0.00055[0.222]):0.00446[0.918],((PV_Chr07-26130384_26131061:0.05342,(PV_Chr07-17386606_17387274:0.04049,PV_Chr05-16437275_16437943:0.06265):0.00426[0.737]):0.00895[0.858],(PV_Chr07-26398380_26399022:0.09894,((PV_Chr07-25532833_25533498:0.00970,(PV_Chr11-32777695_32778351:0.02086,PV_Chr07-31428950_31429606:0.04513):0.00522[0.766]):0.00053[0.965],(((PV_Chr08-35050000_35050650:0.06664,PV_Chr07-12774192_12774860:0.01730):0.00054[0.900],((PV_Chr08-41079544_41080212:0.02190,PV_Chr10-14203989_14204657:0.03075):0.00438[0.746],(PV_Chr08-32281230_32281889:0.03523,(PV_Chr07-16109728_16110340:0.04317,PV_Chr08-30339659_30340326:0.03938):0.00054[0.646]):0.00054[0.859]):0.00055[0.000]):0.00054[1.000],(PV_Chr11-23456610_23457278:0.03107,((PV_Chr10-16410514_16411188:0.05269,(PV_Chr03-20969722_20970375:0.07282,PV_Chr10-22043025_22043693:0.02234):0.00371[0.761]):0.00054[0.752],((PV_Chr01-29911912_29912580:0.02335,PV_Chr04-21248230_21248898:0.02117):0.00493[0.750],(PV_Chr08-22440094_22440762:0.01302,PV_Chr06-2055150_2055819:0.01315):0.00429[0.780]):0.00054[0.160]):0.00432[0.745]):0.00434[0.398]):0.00393[0.722]):0.02659[0.983]):0.00432[0.732]):0.00054[0.005]):0.00053[0.692]):0.00055[0.450]):0.00054[0.450]):0.00054[0.000]):0.00055[1.000]):0.00450[0.778]):0.00513[0.835]):0.00054[0.897]):0.00054[0.786]):0.00053[0.481]):0.00055[0.111]):0.00053[0.000]):0.00055[0.000]):0.00055[0.007]):0.00054[1.000]):0.00432[0.754]):0.01048[0.854],((PV_Chr10-16066519_16067187:0.03067,(PV_Chr07-22214838_22215504:0.04890,(PV_Chr08-36865947_36866594:0.01796,((PV_Chr05-23789848_23790516:0.00870,((PV_Chr07-22383839_22384473:0.02320,PV_Chr03-7342045_7342713:0.01739):0.00433[0.747],(PV_Chr11-24182034_24182702:0.07137,(PV_Chr03-7422933_7423597:0.07582,PV_Chr03-22549506_22550174:0.03769):0.00229[0.059]):0.00054[1.000]):0.00434[0.793]):0.00433[0.787],(((PV_Chr05-21421236_21421904:0.02303,PV_Chr07-32661285_32661952:0.01759):0.00429[0.657],((PV_Chr11-24678322_24678990:0.04024,PV_Chr07-19708937_19709605:0.03539):0.00420[0.706],(PV_Chr08-37285382_37286049:0.03995,(PV_scaffold_56-16676_17281:0.03004,PV_Chr01-28116842_28117474:0.03889):0.01233[0.813]):0.00054[0.607]):0.00055[0.488]):0.00055[0.615],(((PV_Chr07-17454239_17454907:0.05312,PV_Chr08-38358118_38358785:0.03501):0.00054[0.888],(PV_Chr08-30581651_30582318:0.03119,(PV_Chr07-30900063_30900718:0.02675,PV_Chr05-9407710_9408378:0.03263):0.00495[0.758]):0.00407[0.727]):0.00433[0.833],((PV_Chr11-16897205_16897762:0.03041,(PV_Chr04-20624868_20625533:0.02720,PV_Chr06-2456333_2457001:0.02994):0.00433[0.487]):0.00495[0.807],((PV_Chr07-31566930_31567598:0.03959,(PV_Chr01-18646959_18647627:0.03991,(PV_Chr01-19967584_19968260:0.02695,PV_Chr05-25284962_25285630:0.04075):0.00356[0.753]):0.01313[0.914]):0.00421[0.758],((PV_Chr01-24190889_24191557:0.03952,(PV_Chr10-15634442_15635110:0.03441,PV_Chr02-10309474_10310151:0.03457):0.00583[0.851]):0.00054[1.000],(PV_Chr10-21828401_21828925:0.03031,(PV_Chr01-13817207_13817916:0.06431,PV_Chr01-30975159_30975827:0.01857):0.00447[0.736]):0.00053[0.386]):0.00054[0.979]):0.00883[0.829]):0.00055[0.993]):0.00440[0.838]):0.00055[0.484]):0.00055[0.000]):0.00518[0.800]):0.00054[0.822]):0.02624[0.963],(PV_Chr04-20419634_20420302:0.05772,(((PV_Chr11-24872946_24873614:0.01852,(PV_Chr07-29347122_29347781:0.04560,PV_Chr01-25959569_25960231:0.02893):0.00293[0.917]):0.00359[0.862],(PV_Chr01-24463269_24463935:0.03116,((PV_Chr04-21046526_21047110:0.04057,PV_Chr01-18567821_18568492:0.01288):0.00053[0.510],((PV_Chr10-20300552_20301220:0.01271,PV_Chr01-29325711_29326379:0.01747):0.00054[0.900],(PV_Chr03-17245978_17246643:0.05364,PV_Chr04-20030767_20031435:0.02638):0.00428[0.749]):0.00054[0.099]):0.00053[0.926]):0.00810[0.922]):0.00054[0.897],((PV_Chr10-14416286_14416852:0.05682,(PV_Chr07-31824242_31824907:0.03092,PV_Chr03-16248010_16248678:0.01774):0.00100[0.985]):0.00298[1.000],((PV_Chr07-32316613_32317280:0.04001,PV_Chr05-18958588_18959256:0.02175):0.00055[0.649],(PV_Chr08-35794388_35795056:0.01300,((PV_Chr05-25291498_25292166:0.02633,PV_Chr08-37116833_37117501:0.01296):0.00424[0.748],((PV_Chr11-16531164_16531832:0.00867,PV_Chr08-15383929_15384597:0.01299):0.00433[0.790],((((PV_Chr07-24189576_24190244:0.03139,PV_Chr04-26918183_26918851:0.04070):0.00820[0.845],(PV_scaffold_13-186889_187550:0.04941,PV_Chr04-23915281_23915949:0.03949):0.00862[0.853]):0.00055[0.000],((PV_Chr04-22757762_22758430:0.01351,(PV_Chr06-7825668_7826336:0.02795,(PV_Chr08-34244207_34244875:0.02834,PV_Chr04-16757015_16757632:0.02153):0.01135[0.869]):0.00431[0.738]):0.00867[0.857],((PV_Chr08-29317228_29317896:0.02169,(PV_Chr10-28954941_28955609:0.02186,PV_Chr11-20507014_20507664:0.04505):0.00055[0.959]):0.00416[0.822],(PV_Chr08-37699265_37699969:0.02389,((PV_Chr08-32000896_32001564:0.03525,PV_Chr11-24141755_24142423:0.03564):0.00055[0.828],(((PV_Chr09-4531113_4531760:0.03273,((PV_Chr08-36040182_36040850:0.02635,PV_Chr10-26859711_26860369:0.01775):0.00423[0.738],((PV_Chr10-15348183_15348850:0.03564,PV_Chr01-24865233_24865784:0.02698):0.00463[0.743],(PV_Chr10-26694134_26694802:0.03059,(PV_Chr03-20082003_20082672:0.03127,PV_Chr01-24180967_24181635:0.02629):0.00053[0.393]):0.00433[0.440]):0.00053[0.915]):0.00874[0.941]):0.00055[0.951],((PV_Chr04-20463459_20464105:0.09034,PV_Chr11-16834374_16834998:0.02382):0.00991[0.664],(PV_Chr08-17992239_17992903:0.04869,((PV_Chr10-28343957_28344625:0.04426,(PV_Chr03-19586680_19587346:0.06415,PV_Chr07-30929560_30930228:0.01771):0.00434[0.730]):0.00438[0.741],(PV_Chr03-19527782_19528425:0.07015,(PV_Chr01-25680786_25681463:0.06792,(PV_Chr07-13516453_13517121:0.02621,PV_Chr07-12841880_12842547:0.02221):0.00054[1.000]):0.00397[0.892]):0.00054[1.000]):0.00055[0.969]):0.00812[0.483]):0.00484[0.860]):0.00417[0.909],(((PV_Chr02-16417445_16418113:0.02183,PV_Chr01-28358835_28359503:0.02632):0.00419[0.797],(PV_Chr08-17567442_17568110:0.04413,PV_Chr10-15999364_15999999:0.01692):0.00975[0.402]):0.00054[1.000],((PV_Chr08-25207249_25207917:0.00838,(PV_Chr03-20687173_20687743:0.04205,(PV_Chr01-28508470_28509012:0.04819,PV_Chr05-21007353_21007958:0.04966):0.00054[0.002]):0.00053[0.258]):0.00055[0.921],((PV_scaffold_49-29201_29869:0.03502,(PV_Chr04-19146380_19147048:0.03912,(PV_Chr07-16163550_16164218:0.04407,PV_Chr08-37573200_37573868:0.01731):0.00886[0.844]):0.00428[0.245]):0.00444[0.236],(PV_Chr04-5288434_5289102:0.04492,(PV_Chr11-24659123_24659790:0.02195,((PV_Chr03-16989376_16990044:0.04217,((PV_Chr06-8501247_8501917:0.03528,PV_Chr01-18559080_18559732:0.02237):0.00054[0.854],((PV_Chr08-28549523_28550188:0.06449,(PV_Chr05-22518894_22519562:0.04858,(PV_Chr11-23069257_23069904:0.04821,PV_Chr05-21836158_21836826:0.04060):0.00871[0.543]):0.00538[0.372]):0.00055[0.711],((PV_Chr03-20440010_20440678:0.04835,PV_Chr10-21860601_21861277:0.02220):0.00419[0.735],((PV_Chr04-19455896_19456564:0.01743,PV_Chr08-35091198_35091866:0.02614):0.00054[0.425],(PV_Chr11-29726453_29727121:0.02612,(PV_Chr06-3813416_3814084:0.02614,(PV_Chr11-24901184_24901852:0.01308,PV_Chr08-35383604_35384272:0.01300):0.00054[0.248]):0.00430[0.011]):0.00051[0.932]):0.00054[0.552]):0.00434[0.780]):0.00432[0.789]):0.00076[1.000]):0.00359[1.000],((PV_Chr04-20268606_20269274:0.03152,(PV_Chr03-20263080_20263748:0.02993,PV_Chr08-28996712_28997329:0.03515):0.00162[0.757]):0.00055[0.468],((PV_Chr01-18826929_18827597:0.01740,((PV_Chr09-4293350_4293979:0.02340,(PV_Chr06-2287554_2288222:0.01734,(PV_Chr10-33676306_33677003:0.00451,PV_Chr02-15094647_15095346:0.01651):0.00552[0.788]):0.00054[0.000]):0.00437[0.787],((PV_Chr02-15188911_15189575:0.02858,PV_Chr08-35618836_35619378:0.04116):0.01226[0.276],(PV_Chr07-17603592_17604260:0.02623,(PV_Chr04-19133350_19134018:0.05272,PV_Chr05-25248836_25249459:0.02837):0.00054[0.000]):0.00055[1.000]):0.00415[0.370]):0.00889[0.912]):0.00055[0.173],(((PV_Chr03-17287238_17287906:0.03941,PV_Chr07-26441134_26441802:0.02668):0.00854[0.324],(PV_Chr10-17897746_17898414:0.01296,(PV_Chr07-16939743_16940411:0.02626,(PV_Chr11-18533058_18533726:0.04018,((PV_Chr07-30736834_30737502:0.03103,PV_Chr03-17874274_17874942:0.02218):0.00401[0.731],(PV_Chr02-15856046_15856694:0.01690,PV_Chr03-17647862_17648407:0.00992):0.00282[0.742]):0.00055[0.433]):0.00427[0.835]):0.00055[0.180]):0.00381[0.910]):0.00055[1.000],(((PV_Chr02-10076455_10077124:0.02625,PV_Chr01-26176710_26177378:0.02631):0.00426[0.753],(PV_Chr03-16119399_16120067:0.01760,PV_Chr08-34153740_34154408:0.01299):0.00432[0.758]):0.00055[0.674],((PV_Chr10-21662095_21662640:0.02620,PV_Chr10-29176407_29177075:0.02175):0.00055[0.302],((PV_Chr01-25948973_25949473:0.05580,PV_Chr01-19822265_19822930:0.02299):0.00753[0.346],(PV_Chr01-28291277_28291945:0.00429,PV_Chr07-16757014_16757682:0.05279):0.00054[0.997]):0.00404[0.915]):0.00055[0.000]):0.00054[0.000]):0.00432[0.914]):0.00054[0.024]):0.00055[0.000]):0.00055[0.000]):0.00051[0.363]):0.00055[0.744]):0.00436[0.912]):0.00054[0.000]):0.00055[0.257]):0.00440[0.848]):0.00053[0.000]):0.00055[0.092]):0.00055[0.266]):0.00431[0.914]):0.00055[0.985],((PV_Chr07-24702193_24702836:0.01577,(PV_Chr11-16791141_16791809:0.00535,((PV_Chr11-35410511_35411179:0.01299,((PV_Chr01-35022235_35022903:0.00054,(PV_Chr08-38602259_38602915:0.01263,PV_Chr10-28252338_28253006:0.00472):0.00054[0.996]):0.00053[1.000],(PV_Chr01-32167052_32167720:0.01295,(PV_Chr07-29551917_29552585:0.00055,(PV_Chr07-17300340_17301008:0.00861,PV_Chr07-29704667_29705335:0.00431):0.00055[0.000]):0.00055[0.094]):0.00412[0.909]):0.00385[0.909]):0.00055[0.989],(((PV_Chr09-17959643_17960311:0.02609,PV_Chr04-12010296_12010964:0.00850):0.00054[0.915],((PV_Chr05-10221388_10222014:0.00055,(PV_Chr09-4592451_4593119:0.02344,PV_Chr10-27430656_27431285:0.02317):0.00053[0.794]):0.00054[0.884],((((PV_Chr07-39370623_39371273:0.02741,PV_Chr07-30166914_30167531:0.00960):0.00055[0.699],(PV_Chr04-28037124_28037681:0.02213,(PV_Chr08-17920322_17920990:0.02389,PV_Chr05-17868979_17869512:0.00421):0.00304[0.630]):0.00054[0.410]):0.00054[0.344],((PV_Chr08-17535621_17536283:0.02973,PV_Chr08-37303694_37304341:0.02114):0.00217[0.747],(PV_Chr02-15636721_15637353:0.01418,((PV_Chr05-13928146_13928773:0.02311,PV_Chr10-10134057_10134725:0.00434):0.00429[0.785],(PV_Chr02-25408790_25409458:0.01733,PV_Chr07-26352140_26352808:0.00858):0.00054[0.001]):0.00079[1.000]):0.00343[0.230]):0.00055[0.996]):0.00055[0.749],((PV_Chr07-18032311_18032969:0.01759,(PV_Chr04-33875971_33876639:0.01737,((PV_Chr10-26943970_26944638:0.00432,PV_Chr01-25395985_25396590:0.00055):0.00432[0.890],(PV_Chr05-9483310_9483978:0.01458,PV_Chr02-18381098_18381658:0.01088):0.00722[0.750]):0.00055[0.432]):0.00431[0.702]):0.00055[0.861],((PV_Chr07-29469067_29469735:0.01299,PV_Chr07-30279233_30279892:0.02674):0.00424[0.757],(PV_Chr08-38129108_38129774:0.02167,((PV_Chr05-26914062_26914682:0.01444,PV_Chr11-35085263_35085931:0.01620):0.00538[0.761],(PV_Chr08-35008457_35009215:0.01070,(PV_Chr04-33219361_33219984:0.01431,PV_Chr04-15909172_15909837:0.01272):0.00053[0.000]):0.00055[0.490]):0.00054[0.495]):0.00429[0.837]):0.00053[0.000]):0.00055[0.000]):0.00055[0.000]):0.00055[0.000]):0.00055[0.000],(((PV_Chr08-16221039_16221707:0.00430,(PV_Chr08-17411127_17411585:0.01214,PV_Chr07-21508526_21509194:0.00430):0.00429[0.787]):0.00053[0.049],((PV_Chr11-32225516_32226184:0.00867,PV_Chr03-20955318_20955917:0.01007):0.00863[0.896],((PV_Chr10-26611464_26612072:0.00951,(PV_Chr07-32388924_32389592:0.00864,(PV_Chr07-26872147_26872653:0.00055,(PV_Chr08-17421122_17421660:0.03275,(PV_Chr11-34766545_34767273:0.01018,PV_Chr10-20850235_20850874:0.00263):0.00065[0.000]):0.00062[0.000]):0.00060[0.122]):0.00073[0.908]):0.00356[1.000],((PV_Chr07-24576002_24576670:0.00429,PV_Chr07-37079254_37079922:0.02601):0.00054[0.249],(PV_Chr07-25681245_25681913:0.00431,(PV_Chr03-27307898_27308566:0.01738,(PV_Chr10-13212766_13213221:0.01186,(PV_Chr10-28566797_28567288:0.01599,PV_Chr05-9677062_9677649:0.00792):0.00403[0.583]):0.00341[0.659]):0.00429[0.756]):0.00053[0.000]):0.00055[0.000]):0.00426[0.867]):0.00051[0.000]):0.00054[0.000],((PV_Chr11-31024016_31024684:0.01301,PV_Chr10-22426482_22427151:0.06423):0.00054[0.642],((PV_Chr11-30220174_30220842:0.00861,(PV_Chr08-37265558_37266226:0.01302,(PV_Chr02-20497237_20497905:0.00354,PV_Chr07-29614045_29614491:0.00055):0.00075[0.936]):0.00432[0.803]):0.00054[0.185],((PV_Chr07-21184994_21185662:0.00055,(PV_Chr02-8627561_8628108:0.03214,(PV_scaffold_14-102641_103150:0.00544,(PV_Chr11-38354690_38355223:0.01596,PV_scaffold_12-270610_271278:0.00639):0.00055[0.096]):0.00638[0.870]):0.00054[0.920]):0.00055[0.000],((PV_Chr10-28803281_28803949:0.00429,(PV_Chr05-14203300_14203968:0.01293,PV_Chr06-3765676_3766344:0.01298):0.00430[0.787]):0.00055[0.000],((PV_Chr05-12536806_12537381:0.02002,PV_Chr05-11306860_11307322:0.01258):0.00483[0.754],(PV_Chr08-17880278_17880916:0.02751,(PV_Chr06-8507354_8507827:0.01283,PV_Chr10-21683892_21684560:0.01694):0.00054[0.548]):0.00359[1.000]):0.00073[1.000]):0.00055[0.000]):0.00055[0.000]):0.00055[0.000]):0.00055[0.000]):0.00055[0.000]):0.00054[0.856]):0.00054[0.980]):0.01271[0.821]):0.00663[0.775],(((PV_Chr04-35135330_35135932:0.01309,(PV_Chr03-27553359_27553859:0.01865,PV_Chr07-22917246_22917914:0.01169):0.00565[0.747]):0.00054[0.199],(PV_Chr04-35390063_35390731:0.01292,(PV_Chr04-20133195_20133863:0.03493,(PV_Chr03-21051984_21052652:0.02621,PV_Chr05-22214032_22214699:0.02188):0.00053[0.255]):0.00430[0.821]):0.00055[0.037]):0.00432[0.923],((PV_Chr04-772664_773332:0.02636,PV_Chr05-27299259_27299894:0.02270):0.00447[0.765],(((PV_Chr07-19438523_19439191:0.02930,(PV_Chr05-16700579_16701028:0.02478,PV_Chr07-35754059_35754727:0.01917):0.00606[0.772]):0.00196[0.696],((PV_Chr05-18498052_18498720:0.00431,PV_Chr01-30262033_30262701:0.00861):0.00055[0.475],((PV_Chr07-29437727_29438389:0.00864,((PV_Chr07-32430298_32430966:0.02619,PV_Chr01-28564776_28565444:0.00431):0.00055[0.873],(PV_Chr10-27518437_27519105:0.01742,(PV_Chr01-30441127_30441795:0.02662,(PV_Chr10-15864336_15864997:0.00880,PV_Chr05-27016793_27017461:0.01736):0.00426[0.233]):0.00055[0.816]):0.00054[0.000]):0.00055[0.307]):0.00055[0.000],((PV_Chr05-14083974_14084465:0.02276,(PV_Chr08-34226688_34227356:0.00866,PV_Chr08-36013014_36013547:0.01579):0.00054[0.871]):0.00835[0.833],((PV_Chr07-30695037_30695591:0.02621,PV_Chr10-25980666_25981184:0.00537):0.00511[0.767],((PV_Chr10-26104946_26105407:0.01621,PV_Chr04-30735158_30735629:0.04383):0.00799[0.778],(PV_Chr01-25204767_25205435:0.01715,(PV_Chr06-4233865_4234533:0.01724,(PV_Chr05-21337086_21337754:0.01759,PV_Chr05-16750983_16751645:0.00872):0.00425[0.383]):0.00055[0.857]):0.00299[0.968]):0.00067[0.723]):0.00065[1.000]):0.00055[0.684]):0.00055[0.000]):0.00055[0.794]):0.00429[0.814],((PV_Chr04-23608768_23609376:0.01922,PV_Chr03-17533975_17534643:0.01709):0.00055[0.727],(PV_Chr02-18257242_18257910:0.00863,((PV_Chr11-32352366_32353033:0.02614,PV_Chr04-33998551_33999219:0.01703):0.00054[0.840],((PV_Chr01-22489205_22489873:0.01711,(PV_Chr10-25246860_25247528:0.02626,PV_Chr05-13624543_13625211:0.02603):0.00431[0.415]):0.00053[0.753],(((PV_Chr10-19900821_19901489:0.03048,PV_Chr10-19797793_19798455:0.01667):0.01847[0.938],(PV_Chr01-26058379_26059047:0.02299,PV_Chr01-18837019_18837687:0.02186):0.00866[0.866]):0.00432[0.776],((PV_Chr04-16112034_16112702:0.01744,(((PV_Chr10-29033583_29034140:0.01647,(PV_Chr11-24807352_24807852:0.02466,(PV_Chr03-23090417_23091085:0.02388,PV_Chr05-27341655_27342209:0.01654):0.00107[0.994]):0.00365[0.992]):0.00054[0.999],((PV_Chr04-28092443_28093039:0.02229,PV_Chr05-17591097_17591765:0.01747):0.00430[0.762],(PV_Chr11-21983430_21983921:0.02286,PV_Chr11-25560690_25561358:0.03434):0.01431[0.890]):0.00395[0.741]):0.00054[0.746],((PV_Chr07-17020270_17020896:0.00055,(PV_Chr11-35585535_35586110:0.02534,PV_Chr08-36657585_36658250:0.03013):0.00484[0.749]):0.00428[0.845],((PV_Chr10-28515565_28516233:0.00863,(PV_Chr10-22383999_22384454:0.01086,(PV_Chr11-30386036_30386703:0.03088,PV_Chr07-12906412_12907061:0.02782):0.00366[0.919]):0.00059[0.954]):0.00054[0.000],(PV_Chr08-24348467_24349135:0.01725,(PV_Chr03-19900112_19900780:0.05282,(PV_Chr05-25736569_25737117:0.02627,PV_Chr05-21152236_21152760:0.02156):0.00511[0.366]):0.00055[0.653]):0.00054[0.903]):0.00055[0.420]):0.00053[0.000]):0.00055[0.645]):0.00430[0.848],(PV_Chr07-26572917_26573585:0.01299,((PV_Chr07-31858353_31859021:0.00863,(((PV_Chr08-15488744_15489412:0.02158,PV_Chr11-32597560_32598228:0.00859):0.00428[0.755],(PV_Chr07-22722947_22723615:0.01729,(PV_Chr10-25996940_25997608:0.02210,(PV_Chr10-26921812_26922480:0.01719,PV_Chr05-21930467_21931135:0.02187):0.00866[0.870]):0.00428[0.752]):0.00055[0.331]):0.00429[0.860],((PV_Chr04-11625878_11626558:0.01650,PV_Chr03-16459638_16460306:0.04418):0.00055[0.988],(PV_Chr10-22053147_22053815:0.01732,((PV_Chr11-17449814_17450404:0.02631,(PV_Chr07-21794548_21795216:0.02299,PV_Chr11-31397563_31398111:0.00055):0.01128[0.785]):0.00505[0.766],(PV_Chr01-17869604_17870272:0.02905,(PV_Chr04-22843542_22844102:0.00540,(PV_Chr08-24634883_24635431:0.02808,((PV_Chr10-22545798_22546445:0.03647,PV_Chr08-24806120_24806758:0.02677):0.02526[0.815],(PV_Chr02-15969665_15970172:0.00599,(PV_Chr05-17472779_17473411:0.07026,PV_Chr04-21812260_21812751:0.03004):0.02219[0.771]):0.01647[0.810]):0.00099[0.686]):0.00583[0.215]):0.01804[0.611]):0.00054[0.997]):0.00055[0.434]):0.00055[0.462]):0.00055[0.000]):0.00055[0.000]):0.00055[0.000],((PV_Chr05-24663182_24663535:0.02777,(PV_Chr11-24703969_24704637:0.00054,PV_Chr10-17623085_17623641:0.08904):0.00050[0.972]):0.00383[0.972],((PV_Chr05-17956005_17956673:0.03500,(PV_Chr01-25466466_25467134:0.00656,(PV_scaffold_23-84512_85034:0.07595,PV_Chr11-35115627_35116175:0.00582):0.01815[0.760]):0.00632[0.858]):0.00054[0.970],((PV_Chr04-33365794_33366462:0.01305,((PV_Chr10-22211882_22212550:0.00434,(PV_Chr03-5325110_5325778:0.01274,(PV_Chr11-21357470_21358138:0.01754,PV_Chr09-174947_175615:0.02159):0.00429[0.180]):0.00055[0.881]):0.00431[0.597],((PV_scaffold_13-73017_73685:0.01281,PV_Chr10-14858585_14859253:0.00445):0.00432[0.393],(PV_Chr11-32520502_32521170:0.01287,(PV_Chr07-21690087_21690753:0.00862,PV_Chr11-20725464_20726132:0.02157):0.00055[0.001]):0.00844[0.912]):0.00054[0.249]):0.00051[0.752]):0.00055[0.000],(((PV_Chr01-35853880_35854548:0.02198,PV_Chr01-19916922_19917590:0.01742):0.00429[0.747],(PV_Chr05-24732406_24733074:0.02169,((PV_Chr07-25042123_25042791:0.03512,(PV_Chr10-17880651_17881097:0.01230,PV_Chr02-17316703_17317371:0.01691):0.00055[0.807]):0.00055[0.785],(PV_Chr08-40007802_40008470:0.01734,(PV_Chr10-25365765_25366430:0.00860,(PV_Chr01-23772977_23773507:0.01067,PV_Chr10-14359525_14360190:0.02185):0.00055[0.166]):0.00434[0.536]):0.00055[0.832]):0.00430[0.844]):0.00055[0.000]):0.00055[0.000],(((PV_Chr11-33873756_33874403:0.08118,PV_Chr01-21334198_21334815:0.02920):0.00054[0.977],(((PV_Chr10-25012224_25012892:0.03520,PV_Chr01-28344699_28345367:0.00881):0.00415[0.756],(PV_Chr05-22857194_22857862:0.00432,(PV_Chr04-20200853_20201521:0.01312,PV_Chr03-17349300_17349968:0.01324):0.00424[0.769]):0.00053[0.000]):0.00431[0.785],((PV_Chr10-28735953_28736621:0.02170,(PV_Chr07-32368587_32369255:0.01748,PV_Chr03-15197050_15197718:0.01739):0.00427[0.749]):0.00055[0.714],((PV_Chr05-22189622_22190290:0.02445,PV_Chr05-20929865_20930464:0.01020):0.00606[0.751],(PV_Chr08-20735388_20736056:0.02624,(PV_Chr08-8393300_8393968:0.04002,PV_Chr03-15287162_15287830:0.01756):0.00417[0.422]):0.00055[0.854]):0.00054[0.543]):0.00054[0.215]):0.00055[0.553]):0.00055[1.000],((PV_Chr11-22946495_22947163:0.02178,((PV_Chr10-14141827_14142432:0.01986,(PV_Chr11-16015710_16016327:0.02740,PV_Chr01-30468279_30468914:0.00457):0.00055[0.721]):0.00055[0.885],((PV_Chr10-27473650_27474306:0.01728,PV_Chr11-36654208_36654871:0.00444):0.00055[0.859],(PV_Chr05-17346110_17346745:0.03315,PV_Chr04-23749662_23750330:0.03039):0.00470[0.746]):0.00055[0.740]):0.00055[0.647]):0.00420[0.917],((PV_Chr05-17044416_17045064:0.01352,(PV_Chr02-15578176_15578844:0.01310,(PV_Chr11-24206772_24207401:0.01875,PV_Chr05-26681352_26682020:0.02059):0.00616[0.772]):0.00055[0.000]):0.00436[0.833],((PV_Chr01-19855635_19856180:0.01134,PV_Chr03-22491109_22491777:0.01723):0.00054[0.872],(PV_Chr05-14630151_14630819:0.01299,(PV_Chr03-25517300_25517968:0.02615,(PV_Chr03-43994742_43995410:0.02642,(PV_Chr08-37991825_37992493:0.02617,PV_Chr11-36573266_36573934:0.01292):0.00055[0.910]):0.00698[0.761]):0.00181[0.672]):0.00054[0.242]):0.00055[0.373]):0.00054[1.000]):0.00423[0.732]):0.00417[0.917]):0.00055[0.986]):0.00052[0.000]):0.00054[0.000]):0.00429[0.856]):0.00053[0.000]):0.00055[0.053]):0.00055[0.000]):0.00054[0.000]):0.00055[0.501]):0.00053[0.000]):0.00055[0.452]):0.00055[0.000]):0.00055[0.451]):0.00054[0.050]):0.00055[0.854]):0.00434[0.833]):0.00055[0.909]):0.00055[0.093]):0.00055[0.000]):0.00054[0.090]):0.00055[0.531]):0.00054[0.153]):0.00055[0.155]):0.02854[0.981]):0.00543[0.768]):0.00055[0.932]):0.00448[1.000]):0.00502[0.820]):0.00083[0.766]):0.00501[0.838]):0.00054[0.191]):0.00054[0.870]):0.00981[0.809]):0.01488[0.872]):0.00981[0.487]):0.00054[0.956]):0.00054[0.486]):0.00513[0.788]):0.00512[0.239]):0.00055[0.867]):0.00514[0.693]):0.01537[0.896]):0.00054[0.229]):0.00054[0.696]):0.00394[0.745]):0.01694[0.927]):0.00501[0.704]):0.01037[0.846]):0.00508[0.745]):0.02134[0.920]):0.00533[0.734]):0.00564[0.767]):0.01500[0.897]):0.00055[0.241]):0.00526[0.799]):0.00563[0.844]):0.00055[0.927]):0.00055[0.000]):0.00570[0.849],((PV_Chr03-23879936_23880615:0.05055,(PV_Chr04-29960202_29960869:0.08348,(PV_Chr03-24238473_24239150:0.07476,PV_Chr05-16980534_16981211:0.07046):0.01006[0.308]):0.00053[0.881]):0.00433[0.784],((((PL_tig00001885-447951_448628:0.04560,PL_Pl10-29426751_29427429:0.08090):0.01850[0.894],(PL_Pl10-28827972_28828649:0.06046,PL_Pl01-26326310_26326957:0.10970):0.00659[0.730]):0.00512[0.767],((PL_Pl10-35258944_35259621:0.06379,PL_Pl11-23795730_23796407:0.07020):0.00748[0.797],((PL_Pl11-28894127_28894795:0.06857,((PL_Pl11-15322948_15323586:0.08333,PL_Pl04-37862266_37862934:0.06788):0.01581[0.881],(PL_Pl04-21309531_21310199:0.05449,(PL_Pl01-6961686_6962363:0.07339,PL_Pl03-19998552_19999229:0.03620):0.02658[0.934]):0.00903[0.828]):0.00055[0.775]):0.00445[0.768],((PL_tig00000209-766087_766764:0.07513,(PL_tig00001882-15722_16399:0.07930,PL_Pl08-38363534_38364211:0.06288):0.00391[0.705]):0.00460[0.753],(((PL_tig00001909A-154460_155137:0.08739,PL_Pl02-26401039_26401706:0.04672):0.00822[0.814],(PL_Pl06-9731770_9732415:0.04751,PL_Pl06-12915294_12915962:0.06669):0.00661[0.779]):0.00892[0.859],(((PL_Pl04-14084770_14085438:0.06572,PL_Pl02-28549878_28550555:0.07578):0.01362[0.471],((PL_Pl03-16934642_16935307:0.07642,PL_Pl08-24499539_24500207:0.07962):0.01673[0.886],(PL_Pl08-41820778_41821455:0.07337,PL_Pl05-14834308_14834974:0.07413):0.00424[0.733]):0.00055[0.935]):0.00855[0.879],(((PL_tig00002021-271826_272503:0.05772,(PL_Pl01-25609652_25610296:0.06469,PL_Pl10-25118421_25119088:0.04435):0.01512[0.840]):0.00792[0.788],(PL_Pl08-29349907_29350583:0.09860,((PL_Pl02-27266788_27267456:0.07866,(PL_tig00002038-1547079_1547756:0.06324,PL_Pl04-21037205_21037882:0.04210):0.01701[0.891]):0.00927[0.316],(PL_Pl06-17841216_17841893:0.06334,(PL_Pl06-3443888_3444484:0.08173,PL_Pl02-23008385_23009061:0.08091):0.00537[0.030]):0.00472[0.796]):0.00054[0.470]):0.00381[0.734]):0.00442[0.771],((((PL_Pl10-41015387_41016063:0.04209,PL_Pl08-15463365_15464042:0.06079):0.01748[0.900],(PL_Pl09-22662807_22663475:0.00434,PL_Pl09-22638762_22639439:0.00422):0.06560[1.000]):0.00278[0.748],((PL_Pl02-19707158_19707826:0.05875,PL_Pl01-30172145_30172822:0.04303):0.00739[0.773],(PL_Pl04-38332925_38333563:0.08577,(PL_Pl01-19001379_19001930:0.07517,PL_Pl10-15574181_15574849:0.05797):0.01426[0.846]):0.00522[0.763]):0.00445[0.388]):0.00372[0.730],((((PL_Pl04-18085731_18086258:0.09429,PL_Pl11-24848355_24849023:0.06232):0.01255[0.840],(PL_Pl04-14803654_14804325:0.06387,(PL_Pl10-28378622_28379289:0.06526,PL_Pl01-24474807_24475492:0.03696):0.00838[0.762]):0.00486[0.776]):0.00053[0.837],(PL_Pl08-15347846_15348514:0.06377,(PL_Pl11-15138120_15138787:0.05031,((PL_Pl08-41905329_41906006:0.07715,PL_Pl01-13770934_13771602:0.05130):0.01300[0.839],(PL_tig00002035-572735_573403:0.08774,PL_Pl11-18935226_18935810:0.10547):0.00054[0.551]):0.00455[0.654]):0.00425[0.757]):0.00443[0.766]):0.00439[0.778],((((PL_Pl09-28728067_28728735:0.05561,(PL_Pl08-16789146_16789814:0.07729,PL_Pl05-23299203_23299772:0.06818):0.00897[0.688]):0.00822[0.766],(PL_Pl05-28171857_28172525:0.05705,(PL_Pl05-12928063_12928740:0.09249,PL_Pl07-28396323_28396993:0.05762):0.01183[0.477]):0.00691[0.772]):0.00869[0.210],((PL_tig00001882-417489_418166:0.05424,PL_Pl02-30442689_30443367:0.05447):0.00901[0.826],((PL_Pl03-15779184_15779861:0.06997,PL_Pl07-21739535_21740212:0.04131):0.00869[0.735],((PL_Pl04-13665079_13665755:0.07217,PL_Pl10-16045674_16046351:0.08655):0.02030[0.425],((PL_Pl01-11179510_11180177:0.07714,PL_Pl05-20557894_20558562:0.07240):0.01330[0.687],(PV_Chr04-29189038_29189716:0.10952,PL_Pl02-26262071_26262715:0.07258):0.02762[0.829]):0.00728[0.736]):0.00576[0.688]):0.00446[0.773]):0.00394[0.924]):0.00054[1.000],(((PL_Pl07-21362829_21363506:0.02184,(PL_Pl10-32811382_32812050:0.09004,(PL_Pl05-16021110_16021779:0.04771,PL_Pl08-41660645_41661313:0.10815):0.01653[0.661]):0.01946[0.798]):0.00054[0.852],((PL_Pl01-21998238_21998900:0.04859,PL_Pl10-10802417_10803094:0.07381):0.00359[0.736],(PL_Pl11-14820295_14820951:0.07891,(PL_Pl05-13500221_13500898:0.05976,(PL_Pl07-28386994_28387668:0.04513,(PL_Pl08-27525811_27526445:0.09987,(PL_Pl11-27834524_27835201:0.07153,PL_Pl08-28189741_28190277:0.05178):0.01124[0.750]):0.01307[0.626]):0.00053[0.485]):0.00921[0.695]):0.00433[0.729]):0.00452[0.720]):0.00442[0.803],((PL_Pl08-26144636_26145313:0.07350,(PL_Pl10-35864348_35865042:0.07637,PL_Pl03-15583472_15584116:0.06706):0.00620[0.287]):0.00054[0.446],(((((PL_Pl02-21041112_21041789:0.07196,(PL_Pl04-35959294_35959959:0.05554,(PL_Pl10-26792562_26793239:0.05964,(PL_Pl05-14388099_14388767:0.07559,PL_Pl01-19993943_19994619:0.05100):0.01611[0.536]):0.01737[0.892]):0.00433[0.711]):0.01360[0.925],((PL_Pl10-12884942_12885619:0.05237,(PL_Pl06-5215437_5215892:0.00691,PL_Pl06-3105653_3106108:0.00055):0.04253[0.977]):0.01245[0.745],(PL_Pl11-40701831_40702498:0.07051,(PL_Pl04-28729408_28730076:0.05413,(PL_Pl01-13608199_13608867:0.05970,(PL_Pl02-23799478_23800000:0.04615,PL_Pl04-25080170_25080838:0.02667):0.00810[0.809]):0.01563[0.843]):0.00916[0.760]):0.00283[0.666]):0.00055[0.909]):0.00440[0.833],((PL_tig00002021-810402_811079:0.07214,((PL_Pl05-8674052_8674720:0.11704,PL_Pl07-14301744_14302412:0.06495):0.01873[0.776],(PL_tig00001998A-1363905_1364582:0.07338,PL_Pl01-21737042_21737710:0.06861):0.01946[0.811]):0.00055[0.497]):0.00446[0.804],((PL_Pl07-21197768_21198442:0.03591,(PL_tig00000209
[truncated: 97,233 more chars]
