# Supplementary material for: Selection signatures and population dynamics of transposable elements in lima bean
Source: Commun Biol. 2023 Aug 2;6:803. doi: 10.1038/s42003-023-05144-y (PMC10397206; doi:10.1038/s42003-023-05144-y)
Supplement: Supplementary file 11 — Supplementary Data 8 [file 42003_2023_5144_MOESM11_ESM.zip › SupportingData_Figure2b.nwk]

((G25815D:0.003428,(G27419:0.008039,(G27445:0.023744,(G26717:0.009120,((G25811:0.007155,G26529:0.008762):0.004399,((G25254:0.020264,(G25400:0.033892,(G25293:0.027875,(((G26517:0.028727,(G26741:0.036655,G26742:0.041900):0.003414):0.009130,(G26360:0.032806,(G25970:0.023772,G26358:0.022792):0.009155):0.008552):0.004137,((G26518:0.016622,(((G25172:0.008107,G26184:0.009376):0.029370,((G26609:0.032118,((G26348:0.015842,(G26465:0.021870,(G26607:0.023720,(G26460:0.010765,G26464:0.012886):0.011806):0.000828):0.000925):0.003248,((G25915:0.012650,((G26703:0.002709,G26709:0.000480):0.020186,(G25955:0.018191,(G25540:0.007368,(G25981:0.002042,G25987:0.001612):0.005775):0.013079):0.002718):0.003484):0.001402,((G25914:0.021852,G25916:0.014457):0.008578,(G26463:0.017656,((G25898:0.006808,(G25910:0.008032,(G25897:0.005241,G25900:0.007222):0.002003):0.002259):0.008950,(G26659:0.010199,G26661:0.010620):0.007686):0.004435):0.004304):0.000516):0.002829):0.004662):0.014575,((G26608:0.019658,(G26467:0.013038,G26468:0.022374):0.005228):0.018989,(G26469:0.010498,G26751:0.037371):0.001158):0.008051):0.015537):0.138591,(G26680:0.119583,G27435:0.054765):0.017180):0.023195):0.015524,((G25230:0.035837,G25231:0.037682):0.005660,(G26256:0.043297,(G25229:0.006390,G25232:0.004990):0.039236):0.004650):0.010273):0.001809):0.018783):0.005599):0.001390):0.003036,((G25514:0.007854,G27429:0.005678):0.013934,(G26315:0.017462,(G27422:0.012829,(G26323:0.010362,G26444:0.009347):0.005553):0.003735):0.002742):0.002871):0.002778):0.001006):0.002117):0.003462):0.001408):0.000519,(SRR10726092:0.008123,(G27423:0.005985,G27424:0.001697):0.000704):0.000519);
