# Supplementary material for: Selection signatures and population dynamics of transposable elements in lima bean
Source: Commun Biol. 2023 Aug 2;6:803. doi: 10.1038/s42003-023-05144-y (PMC10397206; doi:10.1038/s42003-023-05144-y)
Supplement: Supplementary file 11 — Supplementary Data 8 [file 42003_2023_5144_MOESM11_ESM.zip › SupportingData_SupplementaryFigure1.nwk]

(((RT_Hydra3-1_BelPao_NA:0.64481,(RT_Cer10-1_RLG_NA:0.79500,(RT_Cer7_BelPao_NA:0.65980,(RT_Tas_retrovirus_RETRO:0.58871,RT_Mabel_BelPao_NA:0.37162):0.09974[0.282]):0.15542[0.934]):0.12311[0.839]):0.16304[0.865],((RT_Bel_BelPao#BelPao_NA:0.65064,(RT_Moose_BelPao_NA:0.57366,((RT_Tribel_BelPao_NA:0.58620,RT_Roo_retrovirus_NA:0.55200):0.08504[0.857],(RT_Nabel_BelPao_NA:0.43964,RT_Max_BelPao_NA:0.50560):0.19626[0.990]):0.10271[0.872]):0.08754[0.883]):0.28544[0.998],(RT_Spirobel_BelPao_NA:0.66373,((RT_Kobel_BelPao_NA:0.45050,(RT_Sinbad_RLG_NA:0.00054,RT_Saci-6_BelPao#BelPao_NA:0.15682):0.49643[1.000]):0.26448[0.997],(RT_Zebel_BelPao_NA:0.83048,((RT_Tamy_BelPao_NA:0.40579,(RT_Ninja_BelPao_NA:0.48627,RT_Cubel_BelPao_NA:0.48319):0.21893[0.904]):0.18080[0.964],(RT_Purbel_BelPao_NA:0.45207,(RT_Suzu_BelPao_NA:0.21474,RT_Gabel_BelPao_NA:0.12164):0.93446[1.000]):0.42673[1.000]):0.07167[0.216]):0.10163[0.802]):0.21120[0.989]):0.08035[0.352]):0.20506[0.828]):0.69932[1.000],((((RT_Tdh2_RLC_NA:0.44586,RT_pCal_RLC_NA:0.70467):0.58437[0.997],(RT_Ty4_RLC_NA:0.69967,(RT_Tkm1_RLC_:0.34550,(RT_Tse1_RLC_NA:0.21456,(RT_Ty2_RLC_NA:0.07925,RT_Ty1B_RLC_NA:0.07074):0.25891[1.000]):0.11110[0.567]):0.43786[0.987]):0.18291[0.848]):0.57984[0.994],((RT_CoDi5.5_RLC_CODI-B:0.23652,(RT_CoDi5.4_RLC_CODI-B:0.36758,(RT_CoDi5.6_RLC_CODI-B:0.34118,(RT_CoDi5.1_RLC_CODI-B:0.23772,(RT_CoDi5.3_RLC_CODI-B:0.05425,RT_CoDi5.2_RLC_CODI-B:0.06438):0.28921[1.000]):0.26611[1.000]):0.12124[0.943]):0.08715[0.469]):0.84345[1.000],((RT_CoDi2.4_RLC_CODI-A:0.52377,(RT_CoDi7.1_RLC_CODI-A:0.68274,(RT_CoDi3.1_RLC_CODI-A:0.40174,(RT_CoDi4.1_RLC_CODI-A:0.26041,(RT_CoDi4.5_RLC_CODI-A:0.53485,(RT_CoDi4.4_RLC_CODI-A:0.33837,RT_CoDi4.3_RLC_CODI-A:0.27514):0.10872[0.246]):0.07705[0.313]):0.21059[0.979]):0.18416[0.873]):0.20931[0.848]):0.76894[1.000],(((RT_GalEa1_RLC_NA:0.59583,(RT_Cico1_RLC_NA:0.54541,(RT_Olco1_RLC_:0.22191,(RT_Zeco2_RLC_NA:0.07322,RT_Zeco1_RLC_NA:0.02469):0.24669[0.998]):0.32927[0.996]):0.12017[0.255]):0.91051[1.000],((RT_CoDi6.6_RLC_CODI-C:0.67560,(RT_CoDi6.7_RLC_CODI-C:0.45247,RT_CoDi6.1_RLC_CODI-C:0.60337):0.43277[0.999]):0.33705[0.986],((RT_CoDi6.3_RLC_CODI-D:0.23360,RT_CoDi6.2_RLC_CODI-D:0.35919):0.51236[0.999],(RT_CoDi6.5_RLC_CODI-D:0.67244,RT_CoDi6.4_RLC_CODI-D:0.54652):0.35961[0.987]):0.26810[0.979]):0.05222[0.129]):0.10971[0.886],((RT_Mtanga_RLC_NA:0.52850,((Osser.Ty1-RT__REXdb_ID3862_RLC_OSSER:0.00055,RT_Osser_RLC_NA:0.04882):0.51872[1.000],(RT_PyRE1G1_RLC_NA:1.11627,((Osser.Ty1-RT__REXdb_ID3864_RLC_OSSER:0.00485,Osser.Ty1-RT__REXdb_ID3863_RLC_OSSER:0.01083):0.28943[1.000],(Osser.Ty1-RT__REXdb_ID3861_RLC_OSSER:0.00053,Osser.Ty1-RT__REXdb_ID3860_RLC_OSSER:0.01060):0.33046[1.000]):0.20664[0.958]):0.13418[0.377]):0.20994[0.973]):0.11436[0.928],(((RT_pCretro6_RLC_pCRETRO:0.53370,RT_pCretro3_RLC_pCRETRO:0.51376):0.21552[0.968],(RT_Xanthias_RLC_1731:0.41710,RT_1731_RLC_1731:0.52427):0.22256[0.978]):0.16812[0.939],(((RT_Hydra1-2_RLC_HYDRA:0.32938,RT_Hydra1-1_RLC_HYDRA:0.39860):0.33818[1.000],((RT_Koco_RLC_COPIA:0.13566,RT_Copia_RLC_COPIA:0.09635):0.52286[1.000],((Bianca.Ty1-RT__REXdb_ID2363_RLC_BIANCA:0.00055,Bianca.Ty1-RT__REXdb_ID2361_RLC_BIANCA:0.00387):0.17914[0.978],((RT_Romani_RLC_Bianca:0.16635,(RT_Bianca_RLC_Bianca:0.13931,RT_Beyla_RLC_Bianca:0.11517):0.23625[1.000]):0.06605[0.090],(Bianca.Ty1-RT__REXdb_ID2360_RLC_BIANCA:0.00761,(Bianca.Ty1-RT__REXdb_ID2364_RLC_BIANCA:0.03856,Bianca.Ty1-RT__REXdb_ID2362_RLC_BIANCA:0.02621):0.00543[0.160]):0.11642[0.990]):0.12675[0.876]):0.57965[1.000]):0.14561[0.412]):0.11376[0.891],((RT_Yokozuna_RLC_COPIA:0.83330,((RT_Tricopia_RLC_NA:0.71506,RT_Humnum_RLC_NA:0.59403):0.11793[0.743],(((((TAR.Ty1-RT__REXdb_ID4618_RLC_TAR:0.32826,RT_Fourf_RLC_TORK:0.31584):0.01864[0.703],((TAR.Ty1-RT__REXdb_ID4617_RLC_TAR:0.00054,TAR.Ty1-RT__REXdb_ID4616_RLC_TAR:0.01145):0.24633[1.000],(TAR.Ty1-RT__REXdb_ID4620_RLC_TAR:0.00419,TAR.Ty1-RT__REXdb_ID4619_RLC_TAR:0.00731):0.16064[0.998]):0.11189[0.972]):0.09396[0.913],((Pl03-36866484_36867177:0.08753,Pl07-29702719_29703479:0.09473):0.00779[0.283],((Pl09-24530324_24531053:0.12295,Pl04-41638419_41639187:0.07913):0.00390[0.733],((Pl07-34693106_34693875:0.09866,Pl08-3494895_3495628:0.03251):0.01276[0.851],(Pl07-14411451_14412198:0.07699,(((Pl02-39373198_39373964:0.05837,Pl01-10573886_10574623:0.04513):0.00055[0.437],(Pl01-11617523_11618284:0.02897,(Pl10-18959998_18960567:0.06802,Pl01-8844972_8845654:0.04942):0.00376[0.697]):0.00389[0.746]):0.00402[0.774],((Pl09-28164170_28164937:0.03594,(Pl04-8876549_8877310:0.06440,Pl09-24288967_24289430:0.04297):0.00889[0.763]):0.00737[0.823],((Pl03-19668245_19668729:0.05475,((Pl04-12974720_12975409:0.22208,Pl06-16697409_16698145:0.02341):0.02091[0.886],(Pl01-27802511_27803153:0.16679,Pl10-21340209_21340975:0.08146):0.01823[0.814]):0.00879[0.769]):0.00716[0.735],((Pl08-48365101_48365785:0.12075,(Pl03-21578743_21579444:0.05140,Pl05-17118868_17119440:0.06281):0.01013[0.752]):0.00529[0.450],((Pl09-16743245_16743977:0.09709,Pl05-25947504_25948043:0.11696):0.02062[0.870],(Pl03-19761279_19761976:0.09759,((Pl02-8423806_8424539:0.13099,Pl02-39713812_39714340:0.12106):0.01259[0.768],(Pl10-45414953_45415605:0.19586,(Pl02-11188572_11189320:0.19006,Pl11-39108348_39109114:0.08348):0.03425[0.896]):0.02279[0.784]):0.01750[0.819]):0.01262[0.216]):0.01337[0.871]):0.00055[0.539]):0.00054[0.141]):0.00054[0.422]):0.00054[0.997]):0.00058[0.118]):0.00407[0.800]):0.00054[0.962]):0.26536[1.000]):0.24733[0.998],(((Angela.Ty1-RT__REXdb_ID1821_RLC_ANGELA-TORK:0.00582,Angela.Ty1-RT__REXdb_ID1820_RLC_ANGELA-TORK:0.01831):0.23935[1.000],(Angela.Ty1-RT__REXdb_ID1824_RLC_ANGELA-TORK:0.24675,(Angela.Ty1-RT__REXdb_ID1823_RLC_ANGELA-TORK:0.04025,Angela.Ty1-RT__REXdb_ID1822_RLC_ANGELA-TORK:0.01130):0.16144[0.997]):0.10385[0.959]):0.24624[0.998],((RT_Sto-4_RLC_TORK:0.27599,(Pl08-4948507_4949280:0.01657,(((Pl03-10967001_10967774:0.01964,Pl02-42255346_42256119:0.04752):0.00764[0.390],(Pl01-7577024_7577734:0.06915,Pl01-4390287_4391060:0.01847):0.00952[0.885]):0.00055[0.619],(Pl03-39155575_39156348:0.01960,((Pl10-42968318_42969091:0.02775,Pl06-7589345_7590037:0.01182):0.00378[0.766],(Pl03-29020111_29020884:0.03143,((Pl04-6690606_6691378:0.02754,Pl09-3531177_3531881:0.01730):0.00054[0.847],(Pl06-7148611_7149369:0.00395,(Pl07-32500462_32501235:0.01958,Pl09-10229596_10230369:0.00777):0.00753[0.854]):0.00054[0.675]):0.00386[0.832]):0.00054[0.000]):0.00054[0.000]):0.00386[0.795]):0.00295[0.671]):0.23002[1.000]):0.04299[0.597],((Ikeros.Ty1-RT__REXdb_ID2694_RLC_IKEROS-TORK:0.03638,(Ikeros.Ty1-RT__REXdb_ID2698_RLC_IKEROS-TORK:0.00392,(Ikeros.Ty1-RT__REXdb_ID2696_RLC_IKEROS-TORK:0.00055,(Ikeros.Ty1-RT__REXdb_ID2697_RLC_IKEROS-TORK:0.0,Ikeros.Ty1-RT__REXdb_ID2695_RLC_IKEROS-TORK:0.0):0.00055):0.00055[0.160]):0.00771[0.804]):0.11601[1.000],((Pl07-31998019_31998790:0.12899,((Pl11-41230749_41231515:0.09118,Pl07-29467671_29468444:0.08603):0.00635[0.023],(Pl06-1334048_1334536:0.13491,((Pl08-42306988_42307760:0.02372,(Pl07-33492983_33493755:0.01987,Pl10-45881529_45882302:0.04762):0.00055[0.805]):0.00054[0.265],(Pl10-40144991_40145762:0.03191,(Pl03-21558722_21559495:0.04848,Pl11-35638407_35639180:0.04871):0.00319[0.735]):0.00788[0.889]):0.01438[0.887]):0.00084[0.231]):0.00597[0.739]):0.05120[0.989],(Pl09-27430764_27431282:0.08468,((Pl07-30514725_30515362:0.08642,(Pl10-6541370_6542139:0.08547,Pl04-34273592_34274365:0.05762):0.01198[0.177]):0.01035[0.864],((((Pl02-12580011_12580631:0.08037,Pl08-38252759_38253530:0.04942):0.01505[0.862],(((Pl06-1123835_1124281:0.07815,Pl02-15911499_15912146:0.09424):0.06021[0.975],(Pl03-16270732_16271242:0.08726,Pl03-25548769_25549482:0.11138):0.02136[0.870]):0.00055[0.895],((Pl06-15820073_15820838:0.16227,Pl03-11810639_11811370:0.07572):0.01660[0.456],(Pl03-22988563_22989319:0.08662,Pl03-23003132_23003897:0.05356):0.04560[0.989]):0.00536[0.730]):0.01348[0.877]):0.00575[0.752],((Pl01-43318159_43318857:0.07022,(Pl09-27834960_27835654:0.09431,(Pl11-4301985_4302662:0.02112,(Pl08-17471952_17472617:0.25492,(Pl07-12932602_12933375:0.14676,Pl01-9411165_9411937:0.12695):0.03507[0.889]):0.02969[0.912]):0.00401[0.290]):0.00347[0.747]):0.00399[0.791],(Pl11-15805491_15806264:0.03210,(Pl05-4295905_4296676:0.25359,((Pl01-30507644_30508391:0.11959,(Pl08-44032000_44032748:0.13186,Pl06-4577827_4578464:0.14495):0.02100[0.899]):0.02014[0.763],(Pl09-29847643_29848102:0.09860,(Pl05-9208247_9209020:0.14860,Pl03-36766983_36767506:0.15622):0.00389[0.687]):0.01708[0.190]):0.00794[0.399]):0.01704[0.893]):0.00417[0.768]):0.00776[0.879]):0.00395[0.736],((Pl08-8205372_8206145:0.00789,((Pl03-3558902_3559675:0.03263,Pl09-11105735_11106508:0.01618):0.00055[0.898],(Pl11-6283670_6284404:0.01111,Pl03-4075477_4076250:0.01687):0.00787[0.660]):0.00707[0.798]):0.00390[0.769],(Pl06-18853220_18853993:0.02374,((Pl01-16184041_16184814:0.07038,((Pl08-15607893_15608666:0.01585,(Pl08-40823222_40823994:0.08063,Pl08-53390434_53391207:0.01946):0.00843[0.853]):0.00055[0.847],(Pl02-34263977_34264750:0.03969,(Pl10-8328830_8329558:0.05837,(Pl01-15509327_15510097:0.04498,Pl01-32375715_32376459:0.03034):0.00407[0.752]):0.00055[0.972]):0.00054[0.859]):0.00396[0.816]):0.00054[0.052],((Pl01-6743384_6744157:0.03229,(Pl04-21464404_21465177:0.03549,(Pl08-31124280_31124999:0.05325,(Pl02-50959331_50959948:0.02790,Pl02-50919192_50919952:0.03551):0.04666[0.979]):0.01258[0.498]):0.00530[0.756]):0.00364[0.729],((Pl03-5560591_5561364:0.01603,Pl07-38159582_38160355:0.02827):0.00374[0.771],(((Pl08-46681653_46682428:0.03688,Pl01-41363909_41364684:0.02417):0.00053[0.936],(Pl06-21753995_21754719:0.01296,Pl07-34155607_34156373:0.01634):0.00797[0.894]):0.03222[0.994],((Pl06-20116397_20117162:0.02388,(Pl11-7994782_7995477:0.08550,Pl08-17392499_17393236:0.04170):0.03228[0.968]):0.00054[0.943],(Pl01-32639949_32640709:0.01200,(Pl08-16562499_16563272:0.05648,(Pl07-43902260_43903032:0.04025,(Pl11-43180445_43181214:0.05744,(Pl05-29570344_29571054:0.01202,Pl10-46747369_46748139:0.04028):0.01189[0.903]):0.00055[0.276]):0.00743[0.783]):0.00055[0.870]):0.00391[0.817]):0.00389[0.909]):0.00055[0.988]):0.00053[0.275]):0.00393[0.860]):0.00054[0.823]):0.00400[0.844]):0.00054[0.304]):0.01187[0.895]):0.00638[0.751]):0.04035[0.966]):0.08062[0.989]):0.07078[0.933]):0.18248[0.997]):0.20774[0.998]):0.07589[0.866],((((Pl06-5517492_5518081:0.38328,((Pl05-29892155_29892785:0.32963,Pl05-26189963_26190643:0.20992):0.03532[0.338],(Pl10-7780627_7781378:0.15569,Pl06-18590507_18590976:0.16835):0.04386[0.840]):0.01805[0.251]):0.43754[1.000],((Tork.Ty1-RT__REXdb_ID4820_RLC_TORK:0.00785,Tork.Ty1-RT__REXdb_ID4819_RLC_TORK:0.01202):0.22459[1.000],((Pl07-41291734_41292512:0.12677,(Pl01-38363483_38364265:0.04778,Pl02-42069822_42070513:0.16193):0.01086[0.774]):0.00500[0.723],(Pl06-18526407_18527165:0.05354,(Pl03-7577455_7578236:0.05803,(((Pl11-41190973_41191755:0.05347,Pl02-41251087_41251869:0.01996):0.01259[0.517],(Pl04-3964338_3965024:0.02669,(Pl08-11038737_11039490:0.02984,Pl10-3230802_3231584:0.04512):0.00393[0.717]):0.00782[0.438]):0.00055[0.943],((Pl01-38189927_38190709:0.04060,(Pl05-27294768_27295526:0.03367,Pl03-40573770_40574552:0.02364):0.00449[0.770]):0.00053[0.739],((Pl05-32058337_32059119:0.02022,Pl05-6642472_6643254:0.05320):0.00053[0.245],((Pl10-51505060_51505842:0.02841,Pl03-16051256_16052038:0.05505):0.00380[0.750],(Pl08-48086833_48087570:0.11899,Pl06-6014597_6015376:0.06585):0.00473[0.721]):0.00399[0.806]):0.00055[0.000]):0.00055[0.585]):0.00054[0.863]):0.01561[0.914]):0.00565[0.761]):0.12377[0.997]):0.08660[0.951]):0.03709[0.263],(((Pl08-47227262_47227867:0.30412,Pl03-20522269_20523040:0.19633):0.36067[1.000],(Tork.Ty1-RT__REXdb_ID4821_RLC_TORK:0.02963,(Tork.Ty1-RT__REXdb_ID4822_RLC_TORK:0.03667,Tork.Ty1-RT__REXdb_ID4823_RLC_TORK:0.01959):0.00205[0.075]):0.25219[1.000]):0.11046[0.945],(RT_Tork4_RLC_TORK:0.26240,(((Pl02-43108799_43109547:0.03210,(Pl10-15567948_15568700:0.04024,Pl08-43653001_43653705:0.03415):0.00055[0.767]):0.00783[0.902],(Pl02-13415330_13416082:0.08168,(Pl05-11256704_11257219:0.05463,(Pl10-2408282_2409028:0.08418,Pl05-7861824_7862576:0.04058):0.01155[0.533]):0.00055[0.089]):0.00053[0.652]):0.00711[0.478],(Pl04-23878977_23879564:0.02711,(Pl07-32518164_32518916:0.00787,(Pl08-36373540_36374275:0.01203,((Pl01-33657525_33658277:0.03216,Pl06-15089069_15089821:0.00392):0.00396[0.329],(Pl08-44900010_44900762:0.00786,((Pl04-47837566_47838318:0.00390,(tig00000038-13816_14560:0.01248,Pl01-35278419_35279169:0.03213):0.00394[0.758]):0.00395[0.762],((Pl10-47535488_47536240:0.01184,Pl08-14761000_14761749:0.01193):0.00392[0.765],((Pl06-1032395_1033147:0.01579,Pl05-9950182_9950934:0.01987):0.00053[0.869],((Pl10-42841963_42842715:0.00395,Pl08-43626055_43626807:0.01995):0.00055[0.000],(Pl09-12173962_12174714:0.01573,(Pl09-4329172_4329924:0.01188,((Pl03-38688038_38688790:0.00055,(Pl08-7960617_7961369:0.00391,Pl01-36644686_36645438:0.00393):0.00055[0.000]):0.00055[0.000],(((Pl08-43572968_43573720:0.01187,(Pl09-10492342_10493094:0.01574,Pl03-37708780_37709532:0.00793):0.00055[0.911]):0.00055[0.765],(Pl11-35430510_35431262:0.0,Pl10-45308076_45308828:0.0,Pl07-31759513_31760265:0.0,Pl06-6720185_6720937:0.0,Pl04-44870783_44871535:0.0,Pl04-29757645_29758397:0.0,Pl04-13694173_13694925:0.0):0.00055):0.00055[0.000],((Pl07-33976644_33977396:0.00788,(Pl09-39503567_39504319:0.00761,Pl11-37660357_37661109:0.00054):0.00379[0.739]):0.00053[0.734],(((Pl04-7801207_7801959:0.00053,Pl03-16474163_16474915:0.01598):0.00393[0.840],(Pl07-43090556_43091308:0.00393,Pl10-3808727_3809479:0.00789):0.00054[0.000]):0.00055[0.000],(Pl11-38101815_38102312:0.02442,(Pl03-12013740_12014467:0.04391,(Pl10-43873515_43874105:0.01066,(Pl02-4778293_4779045:0.00790,Pl09-14402146_14402895:0.00055):0.00221[1.000]):0.00057[0.000]):0.00061[0.000]):0.00056[1.000]):0.00055[0.000]):0.00055[0.000]):0.00055[0.000]):0.00055[0.757]):0.00393[0.833]):0.00054[0.248]):0.00055[0.000]):0.00055[0.000]):0.00391[0.835]):0.00054[0.000]):0.00055[0.911]):0.00388[0.817]):0.00055[0.242]):0.00054[0.883]):0.00454[0.709]):0.19388[1.000]):0.05690[0.641]):0.02731[0.701]):0.16192[0.996],(RT_Tnt-1_RLC_TORK:0.17502,(Pl10-51760280_51761001:0.60731,((Pl03-25815130_25815705:0.56450,RT_V12_RLC_TORK:0.11497):0.03311[0.306],(((Pl04-27294655_27295404:0.09569,(Pl04-9861614_9862362:0.12348,(Pl08-47024422_47025171:0.05359,Pl07-28532014_28532744:0.20183):0.01809[0.856]):0.00384[0.547]):0.01042[0.886],((Pl07-37139066_37139787:0.25317,Pl07-12078108_12078771:0.12803):0.03558[0.885],((Pl01-46812613_46813361:0.06697,Pl02-34328515_34329117:0.13113):0.00160[0.646],(Pl05-24346509_24347100:0.13623,Pl01-12902528_12903274:0.06990):0.01223[0.870]):0.00874[0.201]):0.00055[0.661]):0.22733[1.000],(RT_Batata_RLC_TORK:0.13763,(RT_Tto1_RLC_TORK:0.12988,((RT_RTvr2_RLC_TORK:0.06194,(Pl02-33738414_33739123:0.35753,Pl07-32359428_32360076:0.32934):0.04463[0.887]):0.05523[0.961],(Pl03-6559286_6560037:0.02579,(Pl10-42398614_42399362:0.03260,((((Pl10-48263106_48263855:0.01591,Pl05-26969439_26970117:0.02721):0.00053[0.185],(Pl07-6512225_6512974:0.00798,Pl07-13321885_13322633:0.03206):0.00053[0.199]):0.00396[0.910],((Pl01-29780172_29780921:0.01634,(Pl08-40546372_40547121:0.02402,(Pl05-5525282_5526030:0.05791,Pl08-36782995_36783741:0.02468):0.00748[0.346]):0.00055[0.188]):0.00362[0.905],(Pl02-20333524_20334045:0.04150,((Pl07-40581595_40582338:0.04134,Pl02-37318623_37319372:0.02822):0.00054[0.906],((Pl01-40549757_40550460:0.05744,Pl06-16997610_16998359:0.01978):0.00467[0.754],((Pl02-29672551_29673307:0.11981,Pl04-20236525_20237235:0.04237):0.00095[0.721],((Pl05-25428747_25429496:0.06990,(Pl10-23018808_23019553:0.10714,Pl06-943576_944044:0.05843):0.00806[0.724]):0.00055[0.816],((Pl08-43960545_43961301:0.05905,((Pl04-10733532_10734278:0.04521,Pl04-8353103_8353853:0.03657):0.00518[0.751],(Pl08-19632400_19633147:0.09841,Pl03-22305658_22306407:0.08019):0.01079[0.855]):0.00396[0.769]):0.00405[0.764],((Pl04-9036568_9037103:0.06374,Pl03-24379781_24380533:0.07092):0.00865[0.293],((Pl03-24341830_24342574:0.09474,Pl08-8893255_8894004:0.05764):0.00632[0.723],(Pl04-41216224_41216972:0.05687,Pl07-35883825_35884573:0.06463):0.00854[0.839]):0.00777[0.874]):0.00054[0.944]):0.00399[0.805]):0.00412[0.779]):0.01578[0.945]):0.00055[0.000]):0.00310[1.000]):0.00076[0.208]):0.00054[1.000]):0.00055[0.782],((Pl05-31249012_31249761:0.04140,(Pl10-5501498_5502247:0.01195,Pl05-33207173_33207922:0.02410):0.00398[0.762]):0.00395[0.378],((Pl01-10537243_10537993:0.07945,(Pl05-30972575_30973324:0.06150,Pl05-28555766_28556515:0.02412):0.00384[0.197]):0.00434[0.744],((Pl11-27399414_27400163:0.00815,((Pl08-46675059_46675807:0.02467,Pl03-19810376_19811121:0.02009):0.00791[0.870],(Pl08-18555156_18555904:0.04619,tig00001882-1561955_1562702:0.12259):0.00359[0.737]):0.00054[0.000]):0.00054[0.765],(Pl03-31732529_31733122:0.01525,((Pl08-28084674_28085440:0.00055,(Pl11-4295146_4295895:0.0,Pl10-47246047_47246796:0.0,Pl08-53717392_53718141:0.0,Pl01-8274760_8275509:0.0):0.00055):0.00392[0.917],(((Pl09-10974172_10974921:0.04073,Pl06-27715966_27716715:0.01146):0.00444[0.761],(Pl11-39251802_39252467:0.00458,Pl07-8762489_8763238:0.00332):0.00055[0.868]):0.00054[1.000],(Pl01-8281625_8282374:0.00397,((Pl10-3660111_3660860:0.01185,(Pl06-232445_233194:0.02005,Pl05-2470207_2470956:0.00800):0.00395[0.131]):0.00054[0.905],(Pl11-34945901_34946650:0.00397,((Pl11-11131982_11132731:0.0,Pl11-9001150_9001899:0.0,Pl10-52213253_52214002:0.0,Pl09-39653945_39654694:0.0,Pl09-35951356_35952105:0.0,Pl09-35835020_35835769:0.0,Pl08-43923040_43923789:0.0,Pl07-46831656_46832405:0.0,Pl07-31389547_31390296:0.0,Pl07-30040291_30041040:0.0,Pl07-10057408_10058157:0.0,Pl05-670300_671049:0.0,Pl03-25488186_25488935:0.0,Pl03-17481442_17482191:0.0,Pl03-15768924_15769673:0.0,Pl03-11637220_11637969:0.0,Pl03-7263220_7263969:0.0,Pl02-39118856_39119605:0.0,Pl01-37265212_37265961:0.0):0.00055,((Pl08-6232664_6233413:0.00795,Pl05-28896464_28897213:0.00397):0.00055[0.000],(((Pl03-22061800_22062549:0.00055,(Pl03-22043510_22044253:0.05058,(Pl03-22066704_22067453:0.0,Pl03-22038607_22039356:0.0):0.00055):0.00393[0.834]):0.00396[0.857],((Pl08-44405948_44406696:0.00400,Pl06-26135799_26136548:0.00399):0.00055[0.250],(Pl04-36431926_36432674:0.00055,(Pl03-5572172_5572921:0.0,Pl02-34687912_34688661:0.0,Pl01-4018171_4018920:0.0):0.00055):0.00055[0.736]):0.00055[0.000]):0.00055[0.000],(Pl03-28391504_28392199:0.00055,(Pl11-43584883_43585632:0.00396,(((Pl04-2179138_2179887:0.00395,(Pl08-4341122_4341869:0.03277,Pl11-39056796_39057545:0.03276):0.01176[0.907]):0.00393[0.796],(Pl07-42562225_42562914:0.00055,(Pl06-4562147_4562896:0.04046,Pl01-36252227_36252976:0.01192):0.00159[1.000]):0.00231[1.000]):0.00054[0.000],((Pl08-42018205_42018954:0.01189,(Pl01-8601483_8602232:0.00054,Pl10-2880241_2880990:0.05383):0.00396[0.852]):0.00053[0.000],(Pl11-47597248_47597998:0.00055,(Pl11-32610902_32611651:0.0,Pl09-8024166_8024915:0.0,Pl06-35047660_35048409:0.0,Pl06-34495525_34496274:0.0,Pl01-36312177_36312926:0.0):0.00055):0.00396[0.923]):0.00055[0.000]):0.00055[0.203]):0.00055[0.000]):0.00055[0.000]):0.00055[0.000]):0.00055[0.000]):0.00055[0.000]):0.00055[0.000]):0.00055[0.486]):0.00055[0.000]):0.00055[0.781]):0.00054[0.801]):0.00391[0.163]):0.00389[0.790]):0.00389[0.856]):0.00055[0.765]):0.00054[0.560]):0.00233[0.715]):0.04634[0.954]):0.14173[1.000]):0.05135[0.706]):0.07422[0.905]):0.05091[0.894]):0.08036[0.974]):0.00889[0.730]):0.12645[0.993]):0.14880[0.992]):0.09573[0.802]):0.04038[0.580]):0.04992[0.869],(((Alesia.Ty1-RT__REXdb_ID1791_RLC_ALE-RETROFIT:0.38853,(RT_Vitico1-2_RLC_RETROFIT:0.32182,(Alesia.Ty1-RT__REXdb_ID1793_RLC_ALE-RETROFIT:0.00343,(Alesia.Ty1-RT__REXdb_ID1790_RLC_ALE-RETROFIT:0.01606,(Alesia.Ty1-RT__REXdb_ID1792_RLC_ALE-RETROFIT:0.01205,Alesia.Ty1-RT__REXdb_ID1789_RLC_ALE-RETROFIT:0.00400):0.00055[0.007]):0.00055[1.000]):0.17294[0.994]):0.06803[0.345]):0.19969[0.994],(((Pl03-35132158_35132880:0.39275,(RT_Koala_RLC_RETROFIT:0.23655,(RT_Hopscotch_RLC_NA:0.25005,RT_Retrofit_RLC_RETROFIT:0.11796):0.07517[0.807]):0.09330[0.572]):0.14980[0.973],((Pl02-39058196_39058801:0.30179,((Pl10-43906293_43907060:0.00054,Pl08-8911243_8912010:0.01502):0.18115[1.000],(ALE.Ty1-RT__REXdb_ID4_RLC_ALE-RETROFIT:0.00803,(ALE.Ty1-RT__REXdb_ID1_RLC_ALE-RETROFIT:0.06736,(ALE.Ty1-RT__REXdb_ID3_RLC_ALE-RETROFIT:0.0,ALE.Ty1-RT__REXdb_ID2_RLC_ALE-RETROFIT:0.0):0.00384):0.00382[0.762]):0.09727[0.969]):0.10788[0.826]):0.30800[0.997],(ALE.Ty1-RT__REXdb_ID5_RLC_ALE-RETROFIT:0.29534,((Pl03-6819172_6819734:0.65901,((Pl02-11717791_11718558:0.00559,(Pl03-43932997_43933764:0.01185,(Pl10-22292772_22293506:0.15800,Pl04-2719956_2720711:0.01486):0.00488[0.757]):0.00625[0.580]):0.29261[1.000],(((Pl04-35931769_35932427:0.11032,Pl01-33540681_33541412:0.17007):0.17765[0.996],(Pl11-39817468_39817969:0.17988,(Pl03-17377812_17378549:0.16043,Pl02-30387918_30388671:0.17124):0.00906[0.656]):0.09553[0.975]):0.05912[0.626],(((Pl07-11017023_11017764:0.14920,Pl05-28927574_28928284:0.02727):0.13768[0.998],(Pl03-38701014_38701754:0.12083,(Pl01-29093121_29093880:0.06668,(Pl07-18216578_18217342:0.02846,Pl02-39950634_39951398:0.03296):0.02012[0.853]):0.06095[0.962]):0.16682[0.999]):0.12321[0.994],((Pl04-29510627_29511184:0.37767,((Pl07-34086326_34087074:0.19432,Pl05-8118087_8118836:0.14855):0.04012[0.285],(Pl11-9848358_9848844:0.22038,Pl08-53419821_53420466:0.19251):0.09052[0.945]):0.11932[0.981]):0.03382[0.104],((Pl04-24122527_24123153:0.06427,Pl03-20322748_20323488:0.06781):0.18557[1.000],((Pl07-32160099_32160839:0.17596,(Pl05-31547997_31548724:0.03364,Pl05-25227537_25228277:0.08329):0.04862[0.903]):0.09717[0.987],(Pl04-44094443_44095183:0.13488,(Pl09-26880298_26881035:0.05288,(Pl07-5315435_5316175:0.02963,Pl01-41578371_41579072:0.04570):0.01223[0.761]):0.15340[0.997]):0.04588[0.670]):0.05197[0.486]):0.03319[0.000]):0.06893[0.531]):0.04138[0.245]):0.07532[0.924]):0.08111[0.870]):0.08092[0.878],((Pl09-6894085_6894826:0.02787,(Pl01-7017809_7018550:0.04312,(Pl02-11935948_11936542:0.03976,(Pl01-35967109_35967848:0.03341,Pl01-3106029_3106769:0.01609):0.00114[0.995]):0.00272[1.000]):0.00054[0.575]):0.01242[0.819],(((Pl01-33987616_33988356:0.01953,Pl07-35840037_35840744:0.06186):0.00054[0.417],(Pl10-21929465_21930199:0.04338,(Pl11-35471626_35472366:0.03834,(Pl11-13664619_13665350:0.04257,Pl03-9080327_9081019:0.09332):0.00527[0.423]):0.00768[0.759]):0.00540[0.769]):0.00054[0.123],(Pl11-46712723_46713463:0.01576,(Pl11-33600114_33600854:0.01632,((Pl06-623915_624682:0.02726,(Pl04-44197961_44198728:0.01147,Pl08-42965608_42966348:0.00794):0.00375[0.422]):0.00055[0.915],((((Pl11-9134370_9135131:0.03042,Pl01-10071046_10071784:0.03563):0.00446[0.770],(Pl02-4025402_4026142:0.02771,Pl01-34509817_34510581:0.02290):0.00450[0.733]):0.00373[0.810],((Pl05-24756715_24757455:0.01964,(Pl09-17284690_17285429:0.05214,(Pl08-41352147_41352893:0.06981,(Pl04-13389829_13390584:0.03966,Pl11-37339351_37340113:0.02759):0.00342[0.722]):0.00392[0.721]):0.00377[0.753]):0.00054[0.852],(Pl10-46499655_46500422:0.00771,(Pl06-18103452_18104166:0.00824,(Pl09-14444281_14445048:0.02735,(Pl03-9992943_9993710:0.10340,Pl07-15125174_15125938:0.04240):0.00696[0.803]):0.00055[0.893]):0.00372[0.846]):0.00055[0.000]):0.00054[0.000]):0.00054[0.000],(Pl03-38930876_38931616:0.01183,((Pl10-43871073_43871814:0.03631,(Pl07-11942523_11943290:0.01156,(Pl04-38409406_38410173:0.02729,(Pl08-9288738_9289502:0.13149,Pl03-5821674_5822441:0.04574):0.00558[0.737]):0.00054[0.760]):0.00054[0.324]):0.00370[0.805],((Pl09-25766850_25767592:0.09561,(Pl10-22080582_22081319:0.05616,Pl05-4426231_4426947:0.06235):0.01240[0.841]):0.00697[0.803],((Pl01-28538528_28539267:0.04083,Pl09-27049044_27049784:0.06505):0.00363[0.748],(Pl07-32263247_32263987:0.02001,(Pl01-33807683_33808393:0.07330,(Pl08-5973765_5974503:0.06638,Pl08-5990756_5991478:0.06072):0.00762[0.807]):0.01298[0.891]):0.00411[0.735]):0.00411[0.796]):0.00054[0.923]):0.00372[0.889]):0.00055[0.652]):0.00054[0.000]):0.00053[0.919]):0.00053[0.000]):0.00053[0.592]):0.01189[0.861]):0.41654[1.000]):0.09647[0.837]):0.11391[0.885]):0.08596[0.912]):0.17384[0.999],(((Pl04-3225398_3226141:0.00055,(Pl10-6054902_6055651:0.00055,(Pl05-1959135_1959872:0.01785,((Pl04-40963611_40964354:0.01069,Pl03-10915024_10915766:0.01615):0.00532[0.744],((Pl10-3644160_3644903:0.00370,Pl09-40851223_40851938:0.02521):0.00050[1.000],(Pl09-8097930_8098673:0.01204,(Pl02-38654492_38655235:0.00397,(Pl01-28747286_28748029:0.00796,Pl08-11069841_11070584:0.00397):0.00055[0.000]):0.00054[0.000]):0.00055[0.000]):0.00055[0.000]):0.00232[1.000]):0.00078[0.000]):0.00075[1.000]):0.46542[1.000],((Pl08-15258340_15258763:0.36635,(Pl03-27009024_27009794:0.00470,((Pl07-30026230_30027000:0.00390,(Pl01-16835253_16836023:0.02011,Pl07-18211756_18212526:0.00790):0.00055[0.000]):0.00054[0.941],((Pl06-20792109_20792848:0.00826,Pl02-50293122_50293892:0.00395):0.00401[0.781],(((Pl01-16301645_16302332:0.08995,Pl08-32647561_32648331:0.04202):0.00841[0.780],(Pl03-3290028_3290798:0.03694,Pl07-13465652_13466242:0.03224):0.00054[0.220]):0.00054[0.913],((Pl08-5910130_5910630:0.11063,Pl11-43236792_43237276:0.10979):0.02515[0.668],((Pl01-36373258_36374028:0.04142,Pl06-2700110_2700879:0.04568):0.00364[0.735],(Pl04-671574_672344:0.02155,(Pl08-43599181_43599951:0.02651,Pl03-6022668_6023438:0.02166):0.00765[0.713]):0.01793[0.929]):0.01549[0.427]):0.03082[0.933]):0.01151[0.544]):0.00399[0.199]):0.00700[0.832]):0.19525[0.995]):0.05569[0.230],(((Pl10-45115177_45115732:0.27648,Pl08-4988308_4989077:0.02459):0.00759[0.734],(Pl03-39846007_39846777:0.02502,Pl07-9794308_9795078:0.02363):0.00054[0.345]):0.00344[0.606],(Pl03-44877665_44878435:0.00388,(Pl01-10318480_10319169:0.00055,((Pl03-34800705_34801361:0.00055,(Pl05-1574179_1574953:0.00055,Pl09-36382965_36383734:0.00055):0.00055[0.634]):0.00055[0.634],(Pl11-6400105_6400875:0.0,Pl11-837597_838367:0.0,Pl08-4722597_4723367:0.0,Pl07-40769251_40770021:0.0,Pl07-31270955_31271725:0.0,Pl07-14632724_14633494:0.0,Pl06-17997503_17998273:0.0,Pl04-5721157_5721927:0.0,Pl03-43741191_43741961:0.0,Pl03-36719028_36719798:0.0,Pl03-6814730_6815500:0.0):0.00055):0.00055[0.000]):0.00055[0.527]):0.00055[1.000]):0.12770[0.990]):0.17327[0.994]):0.07320[0.455],(RT_Melmoth_RLC_RETROFIT:0.50726,(((Pl08-14507407_14508144:0.19125,(Pl01-32838860_32839596:0.16524,(Pl08-8515039_8515776:0.12758,Pl11-37045246_37045680:0.32665):0.02023[0.462]):0.05027[0.875]):0.19106[1.000],(((Pl11-38575789_38576316:0.13143,Pl03-5726307_5727008:0.07076):0.25975[0.999],(Pl02-40301382_40302116:0.00803,Pl01-16281012_16281746:0.00819):0.14444[0.998]):0.18977[0.997],((Pl03-10259660_10260423:0.19473,(Pl11-6619917_6620654:0.08651,Pl02-9121709_9122446:0.04459):0.21912[1.000]):0.15949[0.997],((Pl10-5565549_5566268:0.06501,Pl07-34646646_34647375:0.07032):0.16301[1.000],(Pl02-34153130_34153655:0.10261,(Pl03-40819_41541:0.03285,Pl02-14524441_14525178:0.03275):0.00975[0.566]):0.12270[0.997]):0.06375[0.800]):0.09199[0.960]):0.04097[0.560]):0.08544[0.906],(((Pl10-9604606_9605349:0.03699,(Pl11-10397697_10398440:0.02041,(Pl05-30955663_30956406:0.03679,(Pl09-7362687_7363430:0.00805,Pl07-25411918_25412661:0.00815):0.00802[0.892]):0.00055[0.522]):0.00401[0.484]):0.00054[0.105],((Pl03-2880978_2881721:0.03587,(Pl09-31153150_31153893:0.04977,Pl03-32257620_32258363:0.04476):0.00472[0.372]):0.00458[0.386],(Pl09-13034027_13034746:0.07148,(Pl11-11551228_11551785:0.07393,Pl03-28226710_28227360:0.02753):0.00540[0.747]):0.00880[0.832]):0.00054[0.865]):0.00275[1.000],((Pl10-44379501_44380228:0.00865,(Pl09-7075336_7076079:0.04107,((Pl03-20610679_20611422:0.03298,(Pl07-13353761_13354501:0.04933,Pl08-13943314_13944042:0.02016):0.00053[0.781]):0.00803[0.900],((Pl09-4614827_4615572:0.09436,(Pl05-6620417_6621154:0.03899,(Pl07-42524870_42525554:0.04587,Pl03-17017589_17018332:0.08022):0.00656[0.723]):0.00681[0.765]):0.00055[0.282],((Pl04-33851104_33851847:0.04991,Pl04-46257021_46257762:0.01622):0.00055[0.784],(Pl11-8963544_8964179:0.03460,(Pl06-1193767_1194510:0.02911,(Pl07-15338186_15338923:0.12701,Pl04-12560013_12560663:0.06043):0.01588[0.699]):0.01367[0.860]):0.00489[0.401]):0.00398[0.785]):0.00055[0.138]):0.00443[0.387]):0.00055[0.248]):0.00055[0.000],(((Pl01-34278262_34279005:0.00444,Pl04-40562198_40562941:0.03248):0.00054[0.880],(Pl11-712932_713675:0.04122,Pl03-40915717_40916460:0.05011):0.00381[0.728]):0.00401[0.831],((Pl06-15887131_15887874:0.01626,Pl02-10240634_10241377:0.04482):0.00398[0.758],(((Pl11-27553982_27554722:0.07655,(Pl06-26750158_26750889:0.06488,(Pl01-31088535_31089276:0.06679,Pl02-11072959_11073702:0.05521):0.01179[0.892]):0.00054[1.000]):0.00260[0.817],(Pl03-1242724_1243464:0.03182,(Pl02-16851481_16852219:0.10199,(Pl09-16460737_16461480:0.05487,Pl05-26915164_26915908:0.05274):0.00392[0.752]):0.00390[0.963]):0.00054[1.000]):0.00401[0.822],(Pl10-46884039_46884782:0.01203,(((Pl04-37771191_37771934:0.00806,Pl07-11902050_11902793:0.05792):0.00802[0.892],(Pl07-11552068_11552801:0.08262,Pl11-41088233_41088992:0.01818):0.00868[0.348]):0.00055[0.796],((Pl01-36193411_36194154:0.02025,(Pl06-15968388_15969131:0.02006,Pl06-21562537_21563280:0.02420):0.00055[0.097]):0.00400[0.440],((Pl11-13843318_13844061:0.02029,Pl09-7612653_7613396:0.02414):0.00055[0.787],((Pl04-6836333_6837076:0.03268,Pl01-44192457_44193200:0.03265):0.00412[0.760],(Pl05-26823369_26824112:0.01204,(Pl08-6152260_6152805:0.03515,(Pl01-1777306_1778049:0.02009,Pl10-45057117_45057860:0.02819):0.00073[0.966]):0.00328[1.000]):0.00054[0.296]):0.00054[0.000]):0.00054[0.764]):0.00808[0.904]):0.00053[0.240]):0.00055[0.031]):0.00055[0.000]):0.00055[0.104]):0.00053[0.000]):0.00125[1.000]):0.24271[0.999]):0.07410[0.882]):0.12513[0.956]):0.11734[0.969]):0.06203[0.819]):0.14908[0.994],((((Gymco-II.Ty1-RT__REXdb_ID2655_RLC_Gymco:0.07903,Gymco-II.Ty1-RT__REXdb_ID2653_RLC_Gymco:0.05187):0.25302[1.000],(Gymco-II.Ty1-RT__REXdb_ID2654_RLC_Gymco:0.05701,(Gymco-II.Ty1-RT__REXdb_ID2652_RLC_Gymco:0.09967,Gymco-II.Ty1-RT__REXdb_ID2651_RLC_Gymco:0.07705):0.00845[0.660]):0.16654[0.994]):0.28665[1.000],((((Bryco.Ty1-RT__REXdb_ID2624_RLC_Bryco:0.02377,Bryco.Ty1-RT__REXdb_ID2620_RLC_Bryco:0.02449):0.09763[0.985],(Bryco.Ty1-RT__REXdb_ID2623_RLC_Bryco:0.01981,(Bryco.Ty1-RT__REXdb_ID2622_RLC_Bryco:0.04189,Bryco.Ty1-RT__REXdb_ID2621_RLC_Bryco:0.01890):0.00261[0.168]):0.08656[0.980]):0.35200[1.000],((Lyco.Ty1-RT__REXdb_ID2630_RLC_Lyco:0.00799,Lyco.Ty1-RT__REXdb_ID2626_RLC_Lyco:0.01566):0.42114[1.000],(Lyco.Ty1-RT__REXdb_ID2628_RLC_Lyco:0.00777,(Lyco.Ty1-RT__REXdb_ID2629_RLC_Lyco:0.00815,Lyco.Ty1-RT__REXdb_ID2627_RLC_Lyco:0.00397):0.00055[0.638]):0.32442[1.000]):0.17225[0.991]):0.12831[0.978],((Gymco-III.Ty1-RT__REXdb_ID2648_RLC_Gymco:0.10451,(Gymco-III.Ty1-RT__REXdb_ID2649_RLC_Gymco:0.09897,Gymco-III.Ty1-RT__REXdb_ID2637_RLC_Gymco:0.05346):0.00807[0.107]):0.36248[1.000],(((Gymco-I.Ty1-RT__REXdb_ID2641_RLC_Gymco:0.07598,Gymco-I.Ty1-RT__REXdb_ID2640_RLC_Gymco:0.08353):0.27515[1.000],(Gymco-I.Ty1-RT__REXdb_ID2642_RLC_Gymco:0.17850,(Gymco-I.Ty1-RT__REXdb_ID2639_RLC_Gymco:0.02608,Gymco-I.Ty1-RT__REXdb_ID2638_RLC_Gymco:0.02768):0.11755[0.988]):0.23190[0.998]):0.10597[0.931],((Gymco-IV.Ty1-RT__REXdb_ID3414_RLC_Gymco:0.01540,Gymco-IV.Ty1-RT__REXdb_ID3410_RLC_Gymco:0.02457):0.00055[0.909],(Gymco-IV.Ty1-RT__REXdb_ID3387_RLC_Gymco:0.08933,(Gymco-IV.Ty1-RT__REXdb_ID3417_RLC_Gymco:0.13529,Gymco-IV.Ty1-RT__REXdb_ID3421_RLC_Gymco:0.07019):0.00884[0.418]):0.00406[0.785]):0.29593[1.000]):0.09549[0.912]):0.09797[0.791]):0.03152[0.823]):0.03132[0.534],((((RT_Vitico1-1_RLC_ORYCO:0.50045,(Ivana.Ty1-RT__REXdb_ID3012_RLC_IVANA-ORYCO:0.01438,Ivana.Ty1-RT__REXdb_ID3011_RLC_IVANA-ORYCO:0.03092):0.24986[0.999]):0.07892[0.878],(RT_Oryco1-1_RLC_ORYCO:0.26284,((RT_Poco_RLC_ORYCO:0.14289,Pl09-29835335_29835883:0.50374):0.06833[0.877],((Pl08-5811370_5811962:0.44499,(Pl08-55173367_55174113:0.07727,Pl01-14070223_14070968:0.00983):0.19208[1.000]):0.05593[0.134],(Pl01-38509492_38510148:0.35771,(Pl06-12366613_12367314:0.08223,Pl05-7698514_7699244:0.13147):0.16537[0.997]):0.03814[0.600]):0.07322[0.898]):0.14969[0.997]):0.07745[0.761]):0.03586[0.822],(((tig00000038-20000_20769:0.05743,Pl07-34424285_34425013:0.06808):0.24558[1.000],((((Pl09-8457614_8458384:0.00055,(Pl08-43635043_43635810:0.01605,Pl08-41757202_41757971:0.00801):0.00394[0.720]):0.19048[1.000],(Pl08-10580197_10580967:0.00923,(Pl10-46863668_46864438:0.0,Pl03-37939186_37939956:0.0):0.00264):0.09028[0.996]):0.05192[0.953],(((Pl02-42702625_42703180:0.11028,(Pl06-16936505_16937272:0.09010,Pl01-46074774_46075547:0.10136):0.01571[0.282]):0.15054[0.998],(Pl03-6646065_6646835:0.03030,(Pl08-39852669_39853436:0.08062,Pl11-38964568_38965334:0.09366):0.01409[0.820]):0.12469[0.999]):0.04296[0.893],((Pl01-128464_129234:0.00054,(Pl09-31633824_31634594:0.0,Pl08-4523987_4524757:0.0):0.00369):0.23855[1.000],(Pl01-5226957_5227725:0.31243,((Ivana.Ty1-RT__REXdb_ID3010_RLC_IVANA-ORYCO:0.00054,Ivana.Ty1-RT__REXdb_ID3008_RLC_IVANA-ORYCO:0.01124):0.14914[1.000],(Pl09-32380503_32381255:0.45629,(Pl05-24666586_24667132:0.20995,Pl09-38353041_38353811:0.09238):0.04451[0.111]):0.04556[0.783]):0.06005[0.818]):0.05599[0.652]):0.05881[0.883]):0.04155[0.297]):0.04585[0.776],((Pl03-21317447_21318208:0.21919,((Pl11-4777484_4778229:0.08581,Pl03-18054861_18055622:0.06135):0.01832[0.538],(Pl07-10752564_10753331:0.00799,Pl01-43061922_43062686:0.00783):0.06411[0.990]):0.11953[0.987]):0.19937[1.000],((Pl10-47961943_47962710:0.19257,Pl02-46447666_46448134:0.10623):0.14062[0.996],(((Pl01-41622156_41622923:0.13193,(Pl10-48302698_48303465:0.01563,Pl01-8117483_8118250:0.00852):0.13008[1.000]):0.02768[0.877],(Ivana.Ty1-RT__REXdb_ID3009_RLC_IVANA-ORYCO:0.06366,(Pl05-24376781_24377522:0.11784,Pl07-28996953_28997716:0.09936):0.03655[0.921]):0.05662[0.990]):0.01744[0.580],(((Pl04-37484043_37484813:0.02966,Pl06-9011_9784:0.03105):0.01087[0.357],(Pl07-40051093_40051863:0.03610,(Pl10-1849404_1850174:0.00785,(Pl03-3860766_3861536:0.01172,Pl02-8454587_8455357:0.03156):0.00055[0.000]):0.01147[0.904]):0.00831[0.828]):0.17741[1.000],((Pl11-34215345_34216115:0.07670,Pl05-28944354_28945125:0.06114):0.03858[0.940],((Pl11-41592976_41593745:0.15356,Pl07-33396976_33397744:0.11645):0.00354[0.575],(Pl10-6300640_6301409:0.05350,(Pl10-10996876_10997641:0.04327,Pl01-42676462_42677232:0.01992):0.00055[0.001]):0.01081[0.873]):0.06751[0.983]):0.11086[0.999]):0.03721[0.814]):0.04423[0.847]):0.09130[0.825]):0.04336[0.836]):0.07736[0.952]):0.15945[0.999],((RT_Oryco1-2_RLC_ORYCO:0.79609,(((Pl07-6767376_6768116:0.00446,(Pl02-38997416_38998156:0.00404,Pl05-4136887_4137627:0.00401):0.00356[0.318]):0.26571[1.000],((Pl10-40584404_40585146:0.04840,(Pl03-17473863_17474335:0.13013,Pl08-20445913_20446617:0.06122):0.01025[0.730]):0.28384[0.999],((Pl08-54719622_54720365:0.00527,Pl02-3212367_3212894:0.03636):0.19095[0.999],(Pl03-29550506_29551196:0.01789,(Pl06-28095611_28096354:0.00055,Pl10-5582005_5582749:0.03342):0.00055[0.964]):0.17626[0.995]):0.10766[0.892]):0.13441[0.964]):0.16411[0.994],(Pl09-33341748_33342418:0.08339,((Pl05-21094770_21095525:0.07781,Pl02-4305089_4305685:0.13599):0.01709[0.864],(((Pl11-23470061_23470777:0.06125,(Pl03-17264600_17265367:0.06611,(Pl07-33919464_33920207:0.07798,Pl02-40274476_40275220:0.07141):0.00709[0.789]):0.03240[0.988]):0.00055[0.201],(Pl02-41016649_41017386:0.08660,(Pl01-41052948_41053685:0.06665,(Pl07-33912342_33913089:0.08944,Pl08-39873898_39874641:0.05801):0.00790[0.429]):0.00545[0.397]):0.01206[0.858]):0.00400[0.741],(((Pl08-15741509_15742219:0.09177,Pl03-11003539_11004280:0.04500):0.00718[0.738],(Pl04-37583283_37584078:0.06860,Pl05-26975045_26975788:0.07342):0.01425[0.572]):0.00736[0.799],((Pl02-37027913_37028620:0.06011,(Pl07-12659945_12660687:0.05433,(Pl10-47293780_47294487:0.07470,tig00001909B-825548_826291:0.04549):0.00717[0.213]):0.00425[0.666]):0.00054[0.908],(Pl03-16827635_16828378:0.04878,(Pl02-33432344_33433086:0.04601,(Pl02-49188555_49189048:0.10030,Pl06-14736056_14736798:0.10263):0.00054[0.359]):0.00681[0.821]):0.00054[0.825]):0.00379[0.838]):0.00054[0.320]):0.00323[0.715]):0.01284[0.809]):0.17377[1.000]):0.07083[0.381]):0.07485[0.922],((Pl06-35214970_35215709:0.41534,RT_Araco_RLC_ORYCO:0.10859):0.10028[0.986],((Pl10-46058702_46059414:0.18354,Pl10-10471909_10472606:0.25898):0.15651[0.988],((Pl11-46235790_46236523:0.07550,(Pl03-18739753_18740494:0.09628,Pl02-17055250_17055936:0.06005):0.00055[0.845]):0.00984[0.851],(((Pl08-47543692_47544368:0.05096,Pl11-35580584_35581325:0.05640):0.01050[0.870],(Pl10-4402005_4402745:0.05376,(Pl06-24878135_24878584:0.24664,Pl11-29036129_29036692:0.11994):0.01057[0.680]):0.00660[0.791]):0.00418[0.753],(((Pl11-33758846_33759499:0.03846,Pl06-21096642_21097379:0.03376):0.00833[0.576],((Pl07-15093070_15093802:0.04249,(Pl05-385335_386075:0.01662,Pl02-4114399_4115139:0.02099):0.00414[0.418]):0.00054[0.233],(Pl08-51716687_51717392:0.05288,(Pl10-29841845_29842444:0.02650,(Pl03-23761317_23761863:0.11385,Pl05-771663_772322:0.04891):0.01728[0.896]):0.00055[0.927]):0.00414[0.772]):0.00055[0.463]):0.00809[0.822],((Pl08-6758543_6759196:0.04413,Pl09-16894395_16895132:0.03980):0.01391[0.771],(((Pl06-5689423_5690163:0.03843,Pl07-34083934_34084675:0.05583):0.00055[0.291],(Pl04-7983877_7984617:0.04195,(Pl05-7285148_7285888:0.02586,Pl02-34159183_34159923:0.02988):0.01255[0.723]):0.00055[0.903]):0.00055[0.000],(Pl08-49749406_49750146:0.00829,(Pl06-6131020_6131760:0.02112,(Pl10-2140469_2141209:0.00055,(((Pl09-33626238_33626978:0.01670,(Pl06-16501748_16502487:0.10186,Pl06-1228328_1229068:0.00840):0.00412[0.412]):0.00055[0.577],(Pl08-10716368_10717108:0.00829,(Pl11-3932115_3932855:0.01668,(Pl09-26268520_26269259:0.02991,Pl11-45959887_45960627:0.01685):0.00055[0.000]):0.00415[0.432]):0.00054[0.911]):0.00055[0.000],((Pl01-34218489_34219229:0.01664,Pl10-3315164_3315899:0.02951):0.00055[0.934],((Pl01-39123318_39124058:0.00830,(Pl03-2107049_2107789:0.00829,Pl08-9500897_9501637:0.01247):0.00412[0.764]):0.00053[0.000],(Pl10-51632948_51633688:0.00415,(Pl09-38972730_38973470:0.01255,Pl10-4044424_4045164:0.00829):0.00055[0.158]):0.00055[0.000]):0.00055[0.000]):0.00055[0.000]):0.00055[0.000]):0.00055[0.000]):0.00055[1.000]):0.00406[0.917]):0.00702[0.773]):0.00142[0.672]):0.00054[0.669]):0.00702[0.811]):0.09032[0.970]):0.17160[0.998]):0.06943[0.961]):0.03769[0.679]):0.07253[0.952]):0.12147[0.965],((RT_ToRTL1_RLC_SIRE:0.25240,(RT_TSI-9_RLC_SIRE:0.30975,((Pl05-25705796_25706348:0.42110,Pl09-27935722_27936227:0.21580):0.11082[0.853],(Pl07-36829813_36830549:0.38455,Pl01-10207825_10208548:0.29513):0.16706[0.977]):0.09954[0.947]):0.06378[0.232]):0.07411[0.664],(((RT_Endovir1-1_RLC_SIRE:0.26400,(RT_SIRE1-4_RLC_SIRE:0.00054,RT_Opie-2_RLC_SIRE:0.01665):0.19086[0.998]):0.12303[0.937],(SIRE.Ty1-RT__REXdb_ID3880_RLC_SIRE:0.01258,(SIRE.Ty1-RT__REXdb_ID3881_RLC_SIRE:0.00392,(SIRE.Ty1-RT__REXdb_ID3882_RLC_SIRE:0.00055,(SIRE.Ty1-RT__REXdb_ID3883_RLC_SIRE:0.01580,SIRE.Ty1-RT__REXdb_ID3879_RLC_SIRE:0.00394):0.00055[0.000]):0.00055[0.213]):0.00721[0.763]):0.24547[0.999]):0.11716[0.941],((Pl11-36477948_36478700:0.19633,((Pl11-39336540_39337279:0.12341,(Pl04-37815674_37816440:0.20219,Pl11-35879194_35879853:0.11909):0.01080[0.771]):0.01489[0.297],(Pl06-17590786_17591549:0.08434,(Pl08-17844624_17845359:0.09061,((Pl10-21097250_21098001:0.06637,(Pl06-6560544_6561236:0.11039,Pl06-17866080_17866847:0.06987):0.01831[0.885]):0.00428[0.744],(Pl06-5200556_5201251:0.06710,(Pl05-3818558_3819106:0.04733,((Pl10-12856033_12856796:0.07871,(Pl08-39340218_39340783:0.09082,Pl10-20967124_20967888:0.08712):0.00572[0.750]):0.01585[0.869],((Pl11-36082938_36083706:0.01415,Pl11-35953397_35954122:0.03056):0.08753[1.000],((Pl05-14036494_14037246:0.00795,(Pl09-13291382_13292134:0.00408,((tig00000553-123732_124484:0.0,Pl06-30902427_30903179:0.0,Pl03-19065952_19066704:0.0,Pl02-39566516_39567268:0.0):0.00055,(Pl10-12212217_12212969:0.00055,(Pl02-25215716_25216468:0.00408,((Pl10-42513900_42514667:0.00402,(Pl06-22555203_22555967:0.00071,Pl10-10427904_10428671:0.00055):0.00050[0.000]):0.00281[0.953],((Pl09-31116759_31117523:0.01650,((Pl11-44398448_44399200:0.00406,(Pl10-27663569_27664321:0.00817,(Pl10-18967877_18968640:0.00817,Pl01-20960240_20960992:0.01633):0.00054[0.002]):0.00403[0.833]):0.00053[0.000],((Pl11-6467286_6468038:0.00815,(Pl04-23036704_23037456:0.02068,Pl02-15228726_15229478:0.02048):0.00403[0.782]):0.00055[0.000],(Pl05-26314512_26315264:0.00055,((Pl04-25468749_25469501:0.01224,tig00000553-318862_319614:0.00406):0.00055[0.438],(Pl03-29230346_29231098:0.00406,(Pl08-13800437_13801189:0.0,Pl08-13792059_13792811:0.0):0.00407):0.00055[0.253]):0.00055[0.000]):0.00055[0.000]):0.00055[0.000]):0.00055[0.000]):0.00055[0.984],(tig00001885-332894_333631:0.01705,((Pl11-31451202_31451966:0.00397,Pl10-20032900_20033664:0.00399):0.00394[0.778],(((Pl08-32361709_32362473:0.00395,(Pl04-12992307_12993071:0.00394,Pl06-19333507_19334271:0.01993):0.00055[0.733]):0.00055[0.000],(Pl09-20817656_20818420:0.01191,(tig00001888-78160_78853:0.00885,Pl01-25966274_25967038:0.00310):0.00079[0.983]):0.00055[0.998]):0.00055[1.000],((Pl10-1459352_1460116:0.00789,(Pl01-31607504_31608268:0.00393,Pl11-26648480_26649244:0.00055):0.00396[0.428]):0.00054[0.890],((Pl05-13527632_13528396:0.00395,(Pl11-23670798_23671428:0.01032,Pl10-23938586_23939350:0.00398):0.00393[0.789]):0.00055[0.000],(Pl03-27403906_27404670:0.01188,(Pl09-26621392_26622156:0.00395,(Pl08-29282734_29283498:0.0,Pl07-10817061_10817825:0.0):0.00055):0.00055[0.000]):0.00055[0.000]):0.00055[0.000]):0.00055[1.000]):0.00054[0.062]):0.00213[0.000]):0.00171[1.000]):0.00397[0.160]):0.00055[1.000]):0.00055[0.454]):0.00055[0.466]):0.00055[0.025]):0.00054[0.921]):0.09970[1.000],(((Pl04-12412437_12413063:0.03224,Pl04-11995161_11995787:0.05552):0.06281[0.997],(Pl07-22073760_22074501:0.08531,(Pl04-37945934_37946563:0.00055,Pl04-37945439_37945933:0.03439):0.12969[1.000]):0.01648[0.845]):0.01582[0.839],((((Pl08-41461162_41461929:0.07187,(Pl05-24004527_24005098:0.05694,Pl02-31975348_31976055:0.02576):0.00498[0.638]):0.00778[0.371],((Pl10-19113620_19114383:0.07125,Pl06-16809446_16810209:0.08648):0.01709[0.852],(Pl08-31997844_31998611:0.06173,(Pl08-3096701_3097433:0.04278,Pl01-25721590_25722228:0.09716):0.00336[0.679]):0.00423[0.304]):0.00664[0.805]):0.01390[0.857],(((tig00001998A-51721_52218:0.06047,Pl09-19910771_19911530:0.04587):0.01050[0.866],(Pl07-33070033_33070769:0.05363,(Pl04-27953278_27954043:0.04923,Pl02-31017568_31018287:0.06598):0.00055[0.873]):0.00435[0.755]):0.00971[0.847],((Pl10-23806171_23806938:0.02156,(Pl08-6575146_6575912:0.02486,Pl10-12933959_12934726:0.03318):0.01191[0.817]):0.00556[0.739],((Pl04-21336009_21336775:0.02843,(Pl03-12749461_12750192:0.03435,Pl08-29171862_29172611:0.07386):0.00997[0.831]):0.00054[0.413],(((Pl05-7581945_7582712:0.00408,Pl01-16569945_16570712:0.01678):0.00055[0.908],(Pl07-7460224_7460992:0.02404,(Pl05-28805096_28805863:0.03611,(Pl08-33462904_33463671:0.02766,Pl04-15297941_15298489:0.05193):0.01245[0.828]):0.00054[0.749]):0.00389[0.745]):0.00375[0.783],(((Pl05-17896830_17897582:0.03402,Pl10-6990807_6991517:0.02001):0.00053[0.000],(Pl02-35043061_35043828:0.02385,(Pl07-9904683_9905378:0.01165,Pl08-26923115_26923760:0.02419):0.00054[0.648]):0.00791[0.906]):0.00055[0.867],(Pl05-18545131_18545898:0.00715,((Pl08-34522266_34523033:0.02033,Pl09-23691812_23692579:0.01990):0.00055[0.943],(Pl09-23859942_23860478:0.07420,(Pl10-44456307_44457074:0.00388,(Pl02-35989153_35989917:0.02382,Pl10-19407859_19408626:0.00784):0.00394[0.788]):0.01077[0.777]):0.00856[0.823]):0.00653[0.320]):0.00575[0.771]):0.00402[0.797]):0.00384[0.221]):0.00927[0.878]):0.01208[0.876]):0.01276[0.838]):0.02659[0.948],((Pl04-733427_734179:0.03315,(Pl03-17526814_17527581:0.02426,(Pl11-13622257_13623024:0.03579,Pl05-11792228_11792995:0.02885):0.00403[0.754]):0.00403[0.741]):0.01108[0.781],((Pl06-7295456_7296208:0.03273,Pl11-23852569_23853336:0.02747):0.00481[0.760],((Pl10-44199302_44200000:0.00839,(Pl09-25089001_25089732:0.00425,((Pl11-42660952_42661719:0.00806,Pl06-4637705_4638472:0.02430):0.00401[0.166],((Pl10-40630379_40631146:0.00399,Pl02-13898943_13899710:0.00797):0.00055[0.036],(Pl11-40827236_40828003:0.01193,(Pl04-33708850_33709617:0.00834,(Pl08-11744050_11744817:0.00802,Pl04-42613840_42614607:0.00806):0.00271[1.000]):0.00103[0.975]):0.00055[1.000]):0.00055[1.000]):0.00086[1.000]):0.00111[0.275]):0.00160[1.000],(((Pl08-8129911_8130663:0.05057,tig00001998A-763553_764320:0.00375):0.00794[0.888],(Pl07-31230563_31231330:0.01614,(Pl11-15652970_15653737:0.01191,Pl11-39183218_39183985:0.00796):0.00055[0.078]):0.00054[0.947]):0.00054[0.780],((Pl10-11880763_11881515:0.00402,(((Pl11-42260702_42261469:0.00401,Pl08-45904574_45905341:0.00055):0.00055[0.978],(Pl05-26234909_26235652:0.00055,(Pl01-9482940_9483707:0.00398,Pl05-12770317_12771084:0.00055):0.00069[1.000]):0.00324[1.000]):0.00397[0.179],((Pl11-28546397_28547164:0.00279,Pl10-29487368_29487979:0.00502):0.00105[1.000],(((Pl01-13107006_13107773:0.00403,Pl03-5393520_5394286:0.00055):0.00055[0.000],((Pl10-38234044_38234808:0.00395,Pl08-27129961_27130728:0.01602):0.00055[0.302],(Pl09-26053985_26054752:0.00393,(Pl03-5401778_5402545:0.0,Pl02-26862125_26862892:0.0,Pl01-3845946_3846713:0.0):0.00055):0.00055[0.000]):0.00055[0.000]):0.00055[0.000],(Pl05-30934790_30935557:0.00800,(Pl08-31081414_31082181:0.01612,(Pl04-32857126_32857803:0.01410,(Pl02-9552992_9553759:0.00795,(tig00001998A-1105117_1105884:0.00055,((Pl11-14148759_14149526:0.00397,Pl02-25879015_25879782:0.00395):0.00055[0.000],(Pl01-11009866_11010633:0.00798,(Pl04-5287158_5287925:0.00798,(Pl04-32294800_32295567:0.00055,(Pl05-10481087_10481854:0.01583,Pl10-7945667_7946434:0.00055):0.00054[0.853]):0.00055[0.055]):0.00398[0.823]):0.00055[0.107]):0.00055[0.000]):0.00054[0.033]):0.00314[1.000]):0.00074[0.992]):0.00054[1.000]):0.00055[0.561]):0.00055[0.955]):0.00055[0.815]):0.00298[1.000]):0.00076[1.000],(Pl07-21388243_21389010:0.00055,(Pl10-13424154_13424921:0.00397,((tig00001994-7909_8676:0.0,Pl11-19756221_19756988:0.0,Pl10-27344810_27345577:0.0,Pl10-13264218_13264985:0.0,Pl10-11188285_11189052:0.0,Pl09-27194352_27195119:0.0,Pl06-10159906_10160673:0.0,Pl04-13618824_13619591:0.0,Pl02-24428050_24428817:0.0):0.00055,(Pl01-14040357_14041124:0.00397,((Pl11-25186757_25187523:0.02362,Pl08-17168357_17169123:0.02310):0.00225[0.727],(Pl03-12448272_12449039:0.00397,(Pl08-30928633_30929400:0.01197,((Pl02-28457537_28458304:0.00796,((Pl08-13014739_13015506:0.00055,tig00002012-25325_26092:0.00055):0.00055[0.000],(tig00001998A-532261_533028:0.01196,(Pl06-2063940_2064671:0.00422,Pl02-8500442_8501209:0.00775):0.00053[0.635]):0.00055[0.808]):0.00397[0.811]):0.00055[0.000],((Pl02-21998083_21998634:0.01660,Pl07-10805625_10806392:0.00337):0.00064[1.000],((Pl11-16526232_16526999:0.00055,Pl04-11666076_11666843:0.00802):0.00399[0.828],(Pl03-5374026_5374792:0.00055,(Pl04-40848971_40849738:0.00397,((Pl03-16461831_16462598:0.00397,(Pl05-10179383_10180149:0.00395,((Pl11-35341413_35342180:0.00795,tig00000221-67207_67974:0.00398):0.00055[0.000],((Pl02-17860583_17861350:0.00055,Pl07-20410020_20410787:0.00771):0.00054[0.869],((Pl07-10088920_10089687:0.00397,Pl09-11513709_11514476:0.00396):0.00055[0.000],(Pl08-16056059_16056826:0.00398,(Pl11-16831578_16832345:0.00399,((Pl11-44078140_44078907:0.00214,Pl09-23492245_23492746:0.02064):0.00194[0.111],((Pl09-28975129_28975865:0.00055,Pl01-22447941_22448680:0.00414):0.00415[0.832],(Pl11-41119791_41120558:0.00055,Pl11-39432452_39433174:0.01417):0.00262[0.825]):0.00126[1.000]):0.00055[0.076]):0.00055[0.000]):0.00055[0.156]):0.00055[0.495]):0.00055[0.000]):0.00055[0.127]):0.00055[0.498]):0.00055[0.000],((Pl09-19831942_19832709:0.00387,Pl08-25688996_25689763:0.00796):0.00055[1.000],(Pl03-5161020_5161787:0.00055,((Pl07-25832290_25832953:0.00935,Pl02-23657928_23658695:0.00162):0.00236[1.000],(Pl06-24648521_24649288:0.00398,(Pl07-21618702_21619469:0.00798,((tig00000221-93444_94211:0.00397,(Pl11-15303754_15304521:0.00053,Pl10-23552600_23553367:0.00793):0.00397[0.864]):0.00055[0.000],(Pl11-13872466_13873233:0.00398,(tig00002038-678589_679356:0.0,Pl10-44345925_44346692:0.0,Pl09-27929726_27930493:0.0,Pl07-16599685_16600452:0.0,Pl04-28908245_28909012:0.0,Pl04-20218463_20219230:0.0,Pl04-9052501_9053268:0.0,Pl03-21668107_21668874:0.0,Pl03-6964036_6964803:0.0,Pl01-28184107_28184874:0.0,Pl01-22545266_22546033:0.0,Pl01-20365647_20366414:0.0):0.00055):0.00055[0.000]):0.00054[0.351]):0.00397[0.836]):0.00055[0.530]):0.00055[0.000]):0.00055[0.000]):0.00055[0.000]):0.00055[0.456]):0.00055[0.000]):0.00055[0.192]):0.00055[0.000]):0.00055[0.000]):0.00055[0.000]):0.00055[0.030]):0.00054[0.000]):0.00055[0.001]):0.00055[0.000]):0.00055[0.211]):0.00055[0.465]):0.00055[0.910]):0.00384[0.478]):0.00054[0.939]):0.01920[0.950]):0.00444[0.773]):0.09209[1.000]):0.01570[0.898]):0.00987[0.042]):0.02173[0.893]):0.00647[0.773]):0.00251[0.827]):0.00055[0.996]):0.05035[0.999]):0.00947[0.837]):0.00424[0.742]):0.03934[0.990]):0.04022[0.913]):0.06951[0.951],(((Pl07-22826857_22827579:0.01031,Pl01-17862641_17863213:0.01124):0.00055[0.146],(Pl11-31208203_31208970:0.02423,((Pl01-18114077_18114844:0.02007,(Pl06-26498074_26498841:0.00615,Pl11-17576427_17577056:0.02637):0.00186[0.995]):0.00054[0.956],(((Pl02-20132594_20133304:0.00513,(Pl02-20601042_20601572:0.02993,(Pl06-17748756_17749364:0.00520,(Pl03-14599359_14599823:0.00724,(Pl05-11730780_11731388:0.01036,(tig00000209-612094_612858:0.01200,tig00001909A-363582_364349:0.01198):0.00077[0.973]):0.00068[0.000]):0.00069[0.000]):0.00063[0.000]):0.00067[0.092]):0.00056[1.000],((Pl07-32442639_32443406:0.02004,Pl11-39156106_39156873:0.01279):0.00054[0.856],((((tig00001964-43939_44706:0.00398,Pl01-26820829_26821596:0.01203):0.00398[0.793],(Pl02-7134414_7135181:0.00788,Pl07-34395949_34396716:0.00792):0.00054[0.073]):0.00055[0.000],(Pl01-16219654_16220421:0.01202,((Pl08-34245549_34246316:0.01607,(Pl08-44112208_44112975:0.00055,(Pl10-33786282_33787049:0.00402,Pl02-20309166_20309894:0.01275):0.00055[0.000]):0.00398[0.818]):0.00055[0.701],((Pl06-833123_833889:0.02021,(Pl11-13209146_13209913:0.01989,Pl01-18386883_18387650:0.01212):0.00402[0.296]):0.00055[0.874],(Pl04-24492477_24493244:0.00401,(Pl04-40341650_40342417:0.00401,((Pl01-15585882_15586649:0.02404,Pl05-11811633_11812399:0.01174):0.00054[0.864],(Pl09-24344418_24345185:0.00055,(Pl01-27897318_27898085:0.01602,Pl08-33234407_33235174:0.01217):0.00055[0.168]):0.00055[0.808]):0.00395[0.781]):0.00054[0.998]):0.00055[0.000]):0.00055[0.000]):0.00055[0.000]):0.00055[0.000]):0.00055[0.000],((Pl06-5815356_5816072:0.01200,(Pl08-38540991_38541748:0.01210,Pl10-43253581_43254348:0.00054):0.00398[0.869]):0.00054[0.233],((tig00000234-216846_217613:0.00396,(Pl01-30767910_30768677:0.02023,Pl07-21233371_21234138:0.00397):0.00055[0.070]):0.00055[0.000],((Pl04-25104845_25105612:0.00399,(Pl08-19477933_19478700:0.00403,Pl11-34067383_34068150:0.01612):0.00399[0.769]):0.00054[0.000],(((Pl11-15918485_15919243:0.03148,Pl04-39383403_39384170:0.00315):0.00078[0.181],(Pl08-28269930_28270697:0.00507,(tig00001888-146292_146768:0.00055,Pl11-15695310_15695873:0.01660):0.00544[0.834]):0.00299[0.149]):0.00055[0.000],(Pl02-29173848_29174615:0.00799,((Pl06-4527857_4528624:0.00398,Pl09-20471655_20472422:0.00055):0.00055[0.000],((tig00001909B-122105_122872:0.00401,(tig00000346-53271_54038:0.02007,Pl08-13690195_13690961:0.01204):0.00396[0.766]):0.00055[0.000],((Pl09-29874782_29875549:0.00402,Pl05-10468380_10469147:0.01201):0.00055[0.273],((Pl02-12655423_12656190:0.00386,(Pl01-10246103_10246870:0.00055,(Pl11-35779455_35780222:0.01603,Pl10-24216477_24217244:0.00055):0.00397[0.817]):0.00379[0.917]):0.00054[1.000],(Pl04-36711369_36712136:0.01202,(Pl01-19426727_19427493:0.01612,(Pl03-18863363_18864130:0.01199,Pl11-36870261_36871028:0.00813):0.00055[0.176]):0.00396[0.517]):0.00053[0.552]):0.00055[0.000]):0.00055[0.000]):0.00055[0.000]):0.00055[0.000]):0.00055[0.000]):0.00055[0.000]):0.00055[0.000]):0.00054[0.000]):0.00055[0.000]):0.00055[0.000]):0.00055[0.000]):0.00055[0.443],(((tig00002038-653036_653803:0.00397,(Pl05-22900756_22901523:0.01193,Pl02-30902780_30903547:0.00397):0.00053[0.000]):0.00386[0.934],(Pl01-24765245_24766012:0.00334,((Pl04-25955533_25956300:0.01201,(Pl02-23679524_23680291:0.00055,(tig00000596-132044_132577:0.01151,Pl01-8050523_8051266:0.02078):0.00055[0.949]):0.00055[0.000]):0.00055[0.580],(Pl06-12572223_12572990:0.01608,(Pl10-38896697_38897305:0.02110,((tig00054676-28797_29529:0.04794,tig00054677-22398_23165:0.00055):0.01550[0.927],((Pl07-15871681_15872448:0.02415,(Pl08-42252229_42252996:0.03652,Pl04-23131009_23131776:0.04041):0.00055[0.729]):0.00054[0.467],((Pl09-28092478_28093229:0.02055,(Pl04-23822530_23823246:0.02565,(Pl11-30978179_30978730:0.05528,Pl08-36857053_36857820:0.00747):0.01397[0.695]):0.01518[0.767]):0.00055[0.750],((Pl07-28605911_28606600:0.02854,(Pl08-33195335_33196077:0.03376,(tig00001882-1110999_1111630:0.01531,(Pl01-7379360_7380127:0.02017,(Pl05-11883751_11884518:0.01241,Pl09-20277464_20277955:0.04437):0.00054[0.329]):0.00055[0.412]):0.00746[0.885]):0.00054[0.642]):0.00394[0.838],((Pl08-41866931_41867698:0.00793,Pl04-39876101_39876868:0.00801):0.00055[0.091],((Pl04-31651015_31651782:0.00806,(Pl01-21367800_21368567:0.00055,Pl03-19702031_19702798:0.02409):0.00398[0.332]):0.00055[0.816],((Pl04-12287531_12288298:0.01603,Pl06-13871424_13872191:0.00803):0.00399[0.762],(Pl03-21655364_21656131:0.02418,(Pl04-35560879_35561646:0.02399,Pl08-24793611_24794378:0.02014):0.00055[0.654]):0.00793[0.909]):0.00055[0.278]):0.00055[0.000]):0.00055[0.691]):0.00053[0.807]):0.00389[0.856]):0.00787[0.884]):0.01190[0.926]):0.00778[0.867]):0.00390[0.757]):0.00353[0.934]):0.00093[1.000]):0.00054[0.973],((Pl05-11687042_11687809:0.02004,(tig00000642-39630_40397:0.00399,(Pl08-31182255_31183022:0.02407,(Pl08-38641178_38641945:0.01611,Pl10-38928774_38929541:0.00796):0.00055[0.000]):0.00396[0.818]):0.00055[0.501]):0.00397[0.433],(((Pl04-36294612_36295379:0.02818,(Pl08-747324_748091:0.00055,(Pl09-30500935_30501702:0.01221,(Pl11-12735780_12736547:0.01216,Pl10-32577054_32577821:0.01206):0.00391[0.782]):0.00054[0.000]):0.00399[0.826]):0.00054[0.338],(Pl08-40192791_40193558:0.01205,(Pl06-13687700_13688467:0.00799,(Pl10-38839609_38840376:0.00396,(Pl10-16720786_16721553:0.00413,(Pl11-33958863_33959630:0.00055,(tig00001882-1782446_1783213:0.0,Pl07-20357050_20357817:0.0,Pl07-16263479_16264246:0.0):0.00055):0.00055[0.000]):0.00055[0.000]):0.00055[0.000]):0.00055[0.000]):0.00055[0.000]):0.00054[0.813],((Pl07-19475742_19476509:0.00797,Pl10-12554287_12555054:0.00055):0.00055[0.235],(((Pl04-14232489_14233232:0.00055,Pl07-11973995_11974762:0.00055):0.00396[0.838],(Pl05-11786597_11787364:0.00055,((Pl05-17359364_17360107:0.00418,(Pl06-7922911_7923654:0.00419,Pl08-40188830_40189573:0.00417):0.00055[0.000]):0.00055[0.000],(tig00054647-41610_42352:0.00415,(Pl11-24221287_24222030:0.00055,(Pl04-21862059_21862802:0.00418,Pl02-10547_11290:0.00055):0.00055[0.000]):0.00055[0.639]):0.00055[0.000]):0.00054[0.992]):0.00395[0.935]):0.00055[0.000],((Pl11-33486846_33487589:0.0,Pl11-33105370_33106113:0.0,Pl07-26841485_26842228:0.0,Pl06-14660966_14661709:0.0,Pl06-1777172_1777915:0.0,Pl04-25439231_25439974:0.0):0.00055,(Pl10-9531267_9532010:0.00833,((Pl07-24017940_24018668:0.00055,(Pl07-24817835_24818578:0.00833,Pl07-15087983_15088726:0.00417):0.00055[0.000]):0.00412[0.910],(Pl05-10002693_10003440:0.00055,(Pl04-31526726_31527469:0.00416,(Pl03-36565355_36566104:0.01476,Pl10-27063477_27064220:0.00414):0.00055[0.000]):0.00055[0.371]):0.00055[0.010]):0.00055[0.000]):0.00055[0.029]):0.00054[0.929]):0.00055[0.000]):0.00392[0.852]):0.00396[0.831]):0.00055[0.805]):0.00054[0.441]):0.00055[0.406]):0.00054[0.129]):0.00448[0.912]):0.06015[0.989],(Pl11-34415505_34415988:0.10609,(((Pl06-17872350_17873045:0.07105,Pl05-13790043_13790522:0.08580):0.01277[0.757],(Pl06-4409016_4409779:0.05402,(((Pl05-10286527_10287294:0.06515,((Pl03-10578549_10579187:0.07449,Pl10-21911593_21912321:0.04988):0.00445[0.742],(Pl09-28294977_28295705:0.04943,(Pl08-14490899_14491538:0.10171,Pl01-13864435_13865126:0.09415):0.02124[0.786]):0.00515[0.743]):0.00055[0.182]):0.00773[0.880],(Pl01-26981312_26982044:0.03383,(((Pl02-17474230_17474772:0.07416,Pl11-10873132_10873787:0.03315):0.01654[0.770],(Pl07-17004400_17004985:0.06551,(Pl09-23968073_23968733:0.13355,(Pl02-19734618_19735136:0.07880,(Pl09-18793135_18793611:0.04220,Pl05-24529385_24530017:0.04309):0.01322[0.635]):0.00833[0.116]):0.00054[0.482]):0.00054[0.138]):0.00055[0.551],(Pl04-40094285_40095052:0.04360,((Pl09-26488187_26488915:0.06765,(Pl09-26142251_26143018:0.05990,Pl07-6358385_6359113:0.03866):0.00865[0.788]):0.00895[0.868],(Pl07-16900532_16901124:0.07688,(Pl10-43436987_43437697:0.12277,(Pl09-19199477_19200243:0.05564,(Pl08-18497352_18498038:0.07705,(Pl01-15807498_15808145:0.06517,Pl11-31313617_31314383:0.04815):0.00055[0.423]):0.00129[0.749]):0.00847[0.357]):0.00594[0.734]):0.00859[0.779]):0.00326[0.763]):0.00054[0.870]):0.01093[0.844]):0.00559[0.777]):0.00304[0.741],((Pl01-36799435_36800000:0.08985,Pl07-28331317_28332086:0.03995):0.00808[0.834],(tig00054638-531500_532276:0.10247,(Pl02-20229086_20229605:0.20510,(((Pl08-39693915_39694681:0.07108,Pl10-30493645_30494361:0.04832):0.00761[0.817],(Pl09-20615280_20616042:0.04570,Pl05-23391461_23392192:0.09604):0.00298[0.714]):0.00396[0.785],((Pl08-13705185_13705934:0.06352,(Pl11-35325972_35326699:0.04946,Pl06-5955985_5956710:0.06947):0.01313[0.520]):0.00431[0.145],(Pl04-36460394_36461128:0.05978,(Pl08-19779829_19780413:0.06479,(((Pl04-14001381_14002148:0.02328,Pl01-14148301_14149067:0.06078):0.00864[0.856],(Pl07-17076014_17076781:0.06019,(Pl01-25263703_25264464:0.04892,(Pl08-13681640_13682408:0.04625,Pl06-12353205_12353972:0.05705):0.00681[0.798]):0.00055[0.545]):0.00054[0.738]):0.00053[0.210],((Pl11-23682643_23683410:0.05255,(Pl08-15163796_15164528:0.03459,(Pl06-13482647_13483123:0.04024,Pl10-11669419_11670090:0.03994):0.02626[0.752]):0.00432[0.759]):0.00054[0.261],((Pl04-27216121_27216885:0.07391,(Pl04-35547534_35548265:0.02992,Pl09-16057585_16058352:0.04347):0.00353[0.743]):0.00055[0.801],(Pl11-16053667_16054433:0.03646,(Pl11-16616232_16616994:0.04048,Pl07-15469009_15469776:0.04044):0.00055[1.000]):0.00317[0.925]):0.02786[0.994]):0.00391[0.840]):0.00054[0.999]):0.00055[0.051]):0.00216[1.000]):0.00984[0.887]):0.00054[0.971]):0.02460[0.925]):0.00568[0.722]):0.00522[0.730]):0.00994[0.887]):0.00054[0.794]):0.00414[0.716],((Pl11-25416478_25417205:0.11560,((Pl06-6404415_6405137:0.06237,Pl11-13726291_13727018:0.09022):0.00840[0.788],(Pl10-23775085_23775566:0.01309,(tig00001941-9817_10298:0.0,Pl10-24921818_24922299:0.0,Pl10-24887050_24887531:0.0):0.00721):0.05822[0.994]):0.00203[0.752]):0.00054[0.061],(((Pl04-36195784_36196524:0.06839,((Pl04-39021056_39021823:0.10603,(Pl05-27445986_27446729:0.12910,Pl03-17246822_17247563:0.09766):0.01369[0.632]):0.00055[0.776],((Pl09-19337620_19338387:0.12568,(Pl06-31910886_31911627:0.10947,Pl08-19498399_19499129:0.08022):0.01471[0.740]):0.00054[0.802],((Pl04-10075111_10075877:0.20489,(Pl04-39131064_39131797:0.11891,(Pl08-31146552_31147058:0.14247,Pl10-9715974_9716742:0.11607):0.03222[0.884]):0.01615[0.350]):0.02406[0.330],((Pl07-35639806_35640493:0.21191,Pl08-37999528_38000285:0.16098):0.05221[0.926],(Pl11-32534365_32535092:0.38318,Pl04-9801574_9802340:0.24296):0.06045[0.860]):0.08314[0.981]):0.01254[0.429]):0.01579[0.850]):0.00455[0.413]):0.00470[0.785],(((Pl01-28673045_28673773:0.08277,(Pl08-18401519_18402224:0.13310,Pl05-10866899_10867614:0.09041):0.01228[0.404]):0.01050[0.820],((Pl04-10456278_10457009:0.06768,Pl03-12028347_12029076:0.08445):0.03118[0.943],(Pl11-34534857_34535618:0.09651,(Pl09-27867249_27868002:0.11887,Pl10-33525567_33526332:0.13557):0.01113[0.560]):0.01192[0.260]):0.00749[0.603]):0.00054[0.141],((Pl07-29153632_29154290:0.11829,Pl10-16514388_16515155:0.06158):0.00753[0.762],(((Pl02-18162709_18163451:0.05462,Pl10-17949050_17949817:0.05793):0.00597[0.749],((Pl05-20570060_20570827:0.08712,Pl10-30292640_30293369:0.07567):0.01234[0.242],(Pl06-2442462_2443214:0.09096,Pl06-15569289_15569957:0.08518):0.00532[0.722]):0.00387[0.003]):0.00615[0.789],(Pl01-12808050_12808817:0.07706,((Pl09-18214700_18215467:0.06038,Pl10-29162779_29163520:0.07837):0.01282[0.885],((Pl10-18147204_18147833:0.07125,Pl01-8937344_8938078:0.08432):0.00053[0.793],(Pl06-15940534_15941051:0.09789,Pl08-20911475_20912242:0.05512):0.00631[0.768]):0.00411[0.769]):0.00055[0.560]):0.00593[0.796]):0.00384[0.797]):0.00580[0.835]):0.00367[0.747]):0.00736[0.819],((Pl10-18446433_18447200:0.05702,Pl05-9901394_9902121:0.09064):0.01213[0.804],(Pl10-22719428_22720155:0.08495,(Pl06-4479955_4480689:0.10377,((Pl04-38367665_38368426:0.08320,Pl01-16019704_16020471:0.06629):0.00905[0.704],(((Pl10-29870475_29871177:0.09009,(Pl04-34986924_34987688:0.07833,Pl03-16550204_16550937:0.09479):0.01883[0.855]):0.00691[0.720],(Pl04-13785737_13786503:0.08911,((Pl10-11636444_11637126:0.10869,(Pl01-30484369_30485074:0.15024,(Pl10-25988254_25989022:0.05305,(Pl10-27030770_27031447:0.04268,Pl10-26255328_26256096:0.04494):0.00499[0.712]):0.04421[0.972]):0.01307[0.409]):0.00138[0.284],((Pl10-43454423_43455190:0.08774,(Pl08-17484857_17485597:0.07553,Pl10-12939555_12940163:0.03207):0.01134[0.834]):0.01697[0.918],((Pl06-1303126_1303853:0.08705,Pl06-2300418_2301148:0.08200):0.00285[0.720],(Pl09-19070491_19071258:0.05491,Pl01-30290533_30291299:0.05881):0.00419[0.315]):0.01492[0.915]):0.00054[0.928]):0.00800[0.729]):0.00759[0.838]):0.00055[0.471],(Pl05-4664619_4665385:0.11291,(Pl10-31455086_31455834:0.08452,(((Pl05-16644278_16645045:0.05447,Pl05-16422346_16423166:0.08876):0.03614[0.960],(Pl03-21420523_21421029:0.13643,Pl02-16792080_16792832:0.09732):0.00825[0.696]):0.03617[0.935],((Pl09-21831058_21831822:0.04361,((Pl11-27578798_27579565:0.03876,Pl06-13252777_13253544:0.02949):0.00055[0.453],(Pl09-20214746_20215501:0.06168,(Pl04-39300038_39300496:0.05533,(Pl04-32129428_32130036:0.03733,(tig00001878-160708_161211:0.05119,(Pl05-25577830_25578597:0.06398,(Pl10-36865389_36866054:0.07736,Pl06-13991143_13991900:0.06529):0.01417[0.852]):0.00061[0.926]):0.00066[0.093]):0.00190[0.713]):0.00051[0.999]):0.00381[0.747]):0.02553[0.980]):0.00513[0.658],((Pl04-23346839_23347603:0.03537,Pl04-18799330_18799997:0.07801):0.00545[0.732],((Pl01-14932564_14933277:0.06254,(Pl10-39035352_39036005:0.07211,(Pl10-18886986_18887714:0.04869,Pl02-15577754_15578523:0.05332):0.00696[0.763]):0.00606[0.327]):0.01349[0.909],(Pl05-24588417_24589098:0.04908,(Pl02-30804419_30805184:0.04416,(Pl10-37735310_37736071:0.02772,Pl02-18451151_18451909:0.04901):0.00387[0.684]):0.00053[0.912]):0.00755[0.840]):0.00484[0.729]):0.00673[0.773]):0.08235[0.998]):0.06615[0.996]):0.00367[0.162]):0.00834[0.834]):0.00054[0.892]):0.00953[0.403]):0.00878[0.800]):0.01546[0.914]):0.04005[0.991]):0.01356[0.888]):0.00055[0.874]):0.00149[0.736]):0.04676[0.965]):0.07002[0.915]):0.11656[0.942]):0.08540[0.840]):0.40892[1.000]):0.15561[0.994]):0.07387[0.895]):0.07870[0.926]):0.05756[0.820]):0.06747[0.384]):0.06756[0.466]):0.08364[0.855]):0.14354[0.811]):0.50141[0.981]):0.13950[0.743]):0.56773[0.979],((RT_Circe_chimeric_NA:1.04924,RT_Ulysses_RLG_OSVALDO:0.69814):0.12817[0.286],((RT_Cigr-1_RLG_NA:0.78146,(((RT_PVCV_Caulimovirus_NA:0.38215,(Pl10-45263442_45264317:0.00054,(Pl03-34194502_34195377:0.02004,(Pl11-9801491_9802369:0.03330,(Pl04-47372440_47373311:0.00055,(Pl01-29460130_29461008:0.00662,Pl04-39796778_39797658:0.00994):0.00055[0.000]):0.00992[0.941]):0.00327[0.763]):0.00990[0.763]):0.20368[0.985]):0.62070[1.000],(((RT_TVCV_Pararetrovirus_NA:0.29045,RT_CSVMV_lentivirus_NA:0.43867):0.25096[0.998],((RT_PCSV_Pararetrovirus_NA:0.29415,(RT_BRRV_Pararetrovirus_NA:0.30124,(RT_SbCMV_Pararetrovirus_NA:0.22934,RT_CmYLCV_Pararetrovirus_NA:0.26193):0.06583[0.495]):0.05782[0.311]):0.26180[0.999],(RT_RuFDV_Pararetrovirus_NA:0.34535,(RT_SVBV_NA:0.38155,(RT_CaMV_Caulimovirus_NA:0.07613,(RT_LLDAV_Pararetrovirus_NA:0.12872,((RT_EVCV_Pararetrovirus_NA:0.34295,RT_CERV_NA:0.08163):0.02260[0.009],(RT_MiMV_Pararetrovirus_NA:0.14664,RT_FMV_Pararetrovirus_NA:0.09109):0.10235[0.997]):0.04329[0.864]):0.06732[0.957]):0.19051[0.999]):0.06260[0.229]):0.06251[0.526]):0.18095[0.994]):0.10033[0.666],(RT_RTBV_Pararetrovirus_NA:0.62351,(RT_ScBIMV_NA:0.24953,(RT_ComYMV_Pararetrovirus_NA:0.28564,(((RT_BsCVBV_Pararetrovirus_NA:0.24850,RT_DrMV_Pararetrovirus_NA:0.22971):0.05652[0.203],(RT_DBV_NA:0.09473,(RT_TaBV_NA:0.24781,(RT_CSSV_NA:0.22582,RT_CYMV_Pararetrovirus_NA:0.18322):0.07834[0.964]):0.04746[0.686]):0.03813[0.702]):0.04784[0.912],(RT_CLNV_NA:0.14927,(RT_BSMyV_Pararetrovirus_NA:0.12389,(RT_KTSV_Pararetrovirus_NA:0.15091,(RT_BSVAV_Pararetrovirus_NA:0.06261,(RT_BSGFV_Pararetrovirus_NA:0.17872,RT_BSOLV_Pararetrovirus_NA:0.07506):0.03135[0.554]):0.01610[0.704]):0.05139[0.978]):0.03993[0.618]):0.04012[0.895]):0.03666[0.896]):0.05208[0.663]):0.25412[0.992]):0.23277[0.994]):0.13543[0.789]):0.20802[0.961],(((RT_DrFV-1_retrovirus_NA:0.57900,(RT_EFV_retrovirus_NA:0.10780,(RT_BFV_retrovirus_NA:0.14660,(RT_FFV_retrovirus_NA:0.17645,(RT_SFV-1_retrovirus_NA:0.03379,RT_HFV_retrovirus_NA:0.07907):0.12797[0.996]):0.08838[0.951]):0.05019[0.604]):0.38933[0.998]):0.20073[0.924],(RT_MuERV-L_retrovirus_NA:0.86566,(RT_SnRV_retrovirus_NA:0.74896,(RT_WdSV_retrovirus_NA:0.49892,((RT_XEN1_retrovirus_NA:0.62751,(RT_ZFERV-2_retrovirus_NA:0.51646,(RT_ZFERV_retrovirus_NA:0.44869,RT_ASSBSV_retrovirus_NA:0.45940):0.21644[0.949]):0.10831[0.467]):0.06073[0.706],(RT_RTVL-Ia_retrovirus_NA:0.64627,(RT_HERV-E_retrovirus_NA:0.44640,(RT_REV_retrovirus_NA:0.23962,(RT_BAEVM_retrovirus_NA:0.14623,((RT_MuLV_retrovirus_NA:0.06887,(RT_RCHO-K1_retrovirus_NA:0.12068,RT_FeLV_retrovirus_NA:0.12598):0.04391[0.750]):0.03726[0.904],(RT_PERV-MSL_retrovirus_NA:0.13127,(RT_MdEV_retrovirus_NA:0.09625,(RT_KoRV_retrovirus_NA:0.02979,RT_GALV_virus_NA:0.04352):0.08234[0.988]):0.04320[0.446]):0.03645[0.302]):0.08460[0.946]):0.14628[0.980]):0.06463[0.366]):0.30006[0.993]):0.12359[0.891]):0.05911[0.638]):0.21321[0.934]):0.19465[0.869]):0.13217[0.744]):0.22805[0.938],((RT_BIV_lentivirus_NA:0.37446,((RT_SA-OMVV_lentivirus_NA:0.05256,RT_CAEV_lentivirus_NA:0.07851):0.44362[1.000],((RT_EIAV_lentivirus_NA:0.41847,RT_FIV_retrovirus_NA:0.27201):0.09069[0.833],((RT_SIVMND_retrovirus_NA:0.23399,RT_HIV-1_retrovirus_NA:0.22846):0.04862[0.607],(RT_SIVAGM_retrovirus_NA:0.28022,(RT_SIVMAC_retrovirus_NA:0.06711,RT_HIV-2_retrovirus_NA:0.04325):0.22057[1.000]):0.04985[0.751]):0.16242[0.987]):0.08591[0.821]):0.15883[0.957]):0.42884[0.999],((RT_BLV_retrovirus_NA:0.40108,(RT_HTLV-1_retrovirus_NA:0.19553,(RT_STcLV2PP1664_retrovirus_NA:0.04920,RT_HTLV-2_retrovirus_NA:0.04056):0.07605[0.922]):0.23356[0.993]):0.38308[0.998],((RT_LPDV_retrovirus_NA:0.52753,RT_RSV_retrovirus_NA:0.50411):0.11539[0.873],(RT_PyERV_retrovirus_NA:0.49025,((RT_K-HERV_retrovirus_NA:0.01922,RT_HERV-K10_retrovirus_NA:0.01561):0.27182[1.000],(RT_MMTV_retrovirus_NA:0.30878,(RT_JSRV_retrovirus_NA:0.26173,(RT_SMRV-H_retrovirus_NA:0.29501,(RT_SERV_retrovirus_NA:0.06220,(RT_SRV-1_retrovirus_NA:0.01313,RT_MPMV_retrovirus_NA:0.00453):0.08585[0.985]):0.15089[0.993]):0.08087[0.548]):0.11782[0.806]):0.18663[0.968]):0.11836[0.200]):0.10226[0.886]):0.23382[0.975]):0.18178[0.871]):0.35703[0.987]):0.35597[0.991]):0.18537[0.965]):0.06730[0.577],(((Phygy.Ty3-RT__REXdb_ID5435_RLG_Phygy:0.00053,(Phygy.Ty3-RT__REXdb_ID5438_RLG_Phygy:0.01581,(Phygy.Ty3-RT__REXdb_ID5434_RLG_Phygy:0.00055,(Phygy.Ty3-RT__REXdb_ID5436_RLG_Phygy:0.01052,Phygy.Ty3-RT__REXdb_ID5437_RLG_Phygy:0.01580):0.00055[0.389]):0.00054[0.155]):0.02080[0.875]):1.38391[1.000],(RT_Mag_RLG_A_CLADE:0.48881,((RT_SPM_RLG_A_CLADE:0.45342,(RT_DRM_RLG_A_CLADE:0.19183,(RT_Hydra2-1_RLG_A_CLADE:0.42039,RT_CFG1_RLG_A_CLADE:0.35324):0.12734[0.915]):0.16359[0.978]):0.10961[0.431],(RT_Gulliver_RLG_B_CLADE:0.48962,(RT_Cer4_RLG_B_CLADE:0.16821,(RT_Cer6_RLG_B_CLADE:0.17239,RT_Cer5_RLG_B_CLADE:0.14212):0.04138[0.203]):0.39778[1.000]):0.15917[0.888]):0.05734[0.776]):0.23564[0.945]):0.12045[0.835],((RT_SURL_RLG_C-CLADE:0.70186,(((((Pl05-6548491_6549010:0.19375,Pl05-5543702_5544415:0.23901):0.12371[0.975],(Pl08-17530868_17531459:0.24756,Pl11-35687064_35687780:0.18387):0.06255[0.900]):0.07767[0.935],(RT_Diaspora_RLG_Athila:0.12607,(Pl02-32625807_32626511:0.09355,(Pl05-28138713_28139438:0.10480,Pl08-36097885_36098584:0.10440):0.08841[0.980]):0.11183[0.997]):0.05368[0.856]):0.07257[0.890],((RT_Bagy-2_RLG_ATHILA:0.19212,(Athila.Ty3-RT__REXdb_ID5737_RLG_ATHILA:0.00054,((Athila.Ty3-RT__REXdb_ID5736_RLG_ATHILA:0.0,Athila.Ty3-RT__REXdb_ID5735_RLG_ATHILA:0.0):0.00055,(Athila.Ty3-RT__REXdb_ID5734_RLG_ATHILA:0.00553,(Athila.Ty3-RT__REXdb_ID5738_RLG_ATHILA:0.00055,RT_Athila4-1_RLG_ATHILA:0.04768):0.00581[0.836]):0.00054[0.000]):0.00538[0.911]):0.13342[0.999]):0.04331[0.904],(RT_Calypso5-1_RLG_ATHILA:0.16860,((RT_Cyclops-2_RLG_ATHILA:0.17122,((Pl02-14989300_14990013:0.33826,Pl10-7172920_7173406:0.17069):0.03216[0.780],(Pl06-15958878_15959457:0.16608,Pl08-38498518_38499210:0.14249):0.03999[0.885]):0.07269[0.974]):0.01428[0.132],(((Pl03-11771957_11772688:0.05665,(Pl01-28636816_28637548:0.09815,(Pl04-34730217_34730937:0.08014,Pl09-27997148_27997880:0.06896):0.00462[0.753]):0.01567[0.762]):0.00417[0.755],((Pl05-30949471_30950079:0.02107,Pl08-54612772_54613503:0.02917):0.00054[0.977],(Pl03-22652941_22653672:0.01243,(Pl03-24666952_24667683:0.00055,Pl02-12001281_12002012:0.00055):0.00055[0.053]):0.00412[0.891]):0.00444[0.775]):0.05043[0.982],((Pl08-18279738_18280469:0.18397,(Pl08-15223071_15223566:0.23302,(Pl09-23393255_23393950:0.18251,Pl05-19928678_19929369:0.17455):0.01868[0.860]):0.01818[0.657]):0.01906[0.859],(((Pl04-30223044_30223775:0.07080,(Pl10-14191229_14191960:0.20184,Pl04-15631654_15632376:0.09244):0.00592[0.710]):0.01070[0.878],(Pl06-17837027_17837751:0.14866,(Pl01-27857393_27858124:0.08690,Pl06-18023743_18024231:0.07180):0.01012[0.674]):0.02302[0.939]):0.00412[0.398],(Pl10-29022259_29022971:0.12516,((Pl06-6033813_6034540:0.08022,(Pl06-17812299_17813030:0.05112,Pl06-16645035_16645766:0.06137):0.00705[0.429]):0.01205[0.852],((Pl09-25641878_25642609:0.02993,Pl08-14485611_14486246:0.11533):0.01312[0.799],(Pl04-41979593_41980027:0.03513,(Pl01-13418628_13419359:0.03847,((Pl09-8001018_8001749:0.03801,Pl10-46412692_46413422:0.03398):0.00412[0.745],(Pl10-40793184_40793915:0.05225,(Pl04-11799584_11799967:0.17304,(Pl09-22557747_22558479:0.10283,(Pl04-35731693_35732422:0.02138,Pl04-15996163_15996893:0.05280):0.00651[0.760]):0.00574[0.771]):0.00055[0.650]):0.00418[0.811]):0.00055[0.704]):0.00264[1.000]):0.00082[1.000]):0.00054[1.000]):0.00881[0.863]):0.00835[0.868]):0.00054[0.482]):0.01932[0.841]):0.03528[0.894]):0.05144[0.950]):0.04141[0.877]):0.08550[0.926]):0.49740[1.000],(Tat.Ty3-RT__REXdb_ID6786_RLG_TAT:0.62953,((Tat.Ty3-RT__REXdb_ID6783_RLG_TAT:0.01913,(Tat.Ty3-RT__REXdb_ID6782_RLG_TAT:0.00631,(Tat.Ty3-RT__REXdb_ID6784_RLG_TAT:0.01914,Tat.Ty3-RT__REXdb_ID6785_RLG_TAT:0.03197):0.00597[0.760]):0.00669[0.608]):0.48544[1.000],(RT_Ogre_RLG_TAT:0.29056,((RT_Tft2_RLG_TAT:0.12402,RT_Tat4-1_RLG_TAT:0.15694):0.15096[0.992],(((RT_RetroSor1_RLG_TAT:0.22402,RT_Cinful-1_RLG_TAT:0.20190):0.11985[0.981],(RT_B1147A04.5_RLG_TAT:0.47199,(RT_Grande1-4_RLG_TAT:0.41965,RT_RIRE2_RLG_TAT:0.13276):0.05256[0.793]):0.11541[0.904]):0.12667[0.986],((Pl10-40304112_40304598:0.45578,(((Pl03-25399090_25399726:0.20791,(Pl04-38148181_38148825:0.14099,(Pl11-38513859_38514460:0.13189,Pl06-6741881_6742447:0.09504):0.01219[0.732]):0.02367[0.656]):0.02907[0.776],(Pl02-32279409_32280072:0.10463,((Pl05-31478782_31479439:0.13042,(Pl05-34509619_34510280:0.08558,Pl01-8590576_8591201:0.10847):0.03124[0.907]):0.03537[0.949],(Pl06-1735712_1736377:0.07848,(Pl07-30071208_30071873:0.04431,tig00001972-223058_223723:0.12415):0.01654[0.699]):0.03653[0.973]):0.01229[0.676]):0.02264[0.813]):0.10777[0.994],(((Pl10-14186782_14187438:0.14284,Pl10-14329039_14329710:0.16202):0.02600[0.886],((Pl03-10193872_10194536:0.11116,(Pl09-14384285_14384872:0.11720,(Pl07-8080385_8080975:0.10340,Pl07-8020550_8021220:0.09748):0.03372[0.898]):0.02951[0.915]):0.00518[0.647],(Pl10-39788928_39789550:0.09670,(Pl05-8268417_8269078:0.05822,((Pl01-10801283_10801951:0.11367,(Pl08-49920297_49920898:0.09400,(Pl08-43226050_43226721:0.05617,Pl10-7929658_7930314:0.15002):0.01560[0.723]):0.00410[0.723]):0.00473[0.803],((Pl02-10974468_10975117:0.05836,(Pl02-35434739_35435410:0.05729,Pl08-3972777_3973448:0.04588):0.00426[0.747]):0.00442[0.756],((Pl05-6663795_6664409:0.02480,(Pl11-34349349_34350020:0.01375,Pl03-22906539_22907210:0.03142):0.00494[0.749]):0.00440[0.809],(Pl07-39125819_39126490:0.02755,(Pl06-2758191_2758862:0.04586,(Pl01-32770765_32771436:0.03685,(Pl03-31929538_31930209:0.01348,((Pl11-41660116_41660787:0.02259,Pl10-4093992_4094663:0.01879):0.00054[0.883],(Pl08-52623935_52624522:0.02689,(Pl08-36567746_36568417:0.00088,Pl02-6409663_6410232:0.02891):0.00175[0.007]):0.00187[1.000]):0.00054[0.335]):0.00438[0.754]):0.00904[0.874]):0.00054[0.895]):0.00054[1.000]):0.01346[0.950]):0.01152[0.883]):0.00452[0.457]):0.01272[0.572]):0.01418[0.824]):0.00760[0.714]):0.12872[0.996],(((Pl07-15774743_15775417:0.20551,(Pl01-1932787_1933463:0.12231,((Pl08-16892389_16893054:0.13112,Pl04-5037823_5038482:0.14668):0.00054[0.871],(Pl02-30019590_30020258:0.08465,(Pl10-8897483_8898154:0.10483,(Pl08-53465061_53465729:0.14273,(Pl09-15976827_15977501:0.12313,Pl08-18901290_18901967:0.10440):0.02610[0.918]):0.01108[0.561]):0.02411[0.827]):0.01000[0.067]):0.02770[0.752]):0.02681[0.592]):0.02771[0.880],((Pl10-24210569_24211243:0.19158,Pl09-33793362_33793924:0.13807):0.03498[0.819],((Pl08-21399191_21399872:0.12291,(Pl10-11693373_11694043:0.13068,Pl07-18294503_18295132:0.14208):0.01195[0.468]):0.00936[0.802],(Pl06-1349785_1350415:0.19308,(Pl09-33712012_33712689:0.12705,(Pl10-3849117_3849572:0.12701,(Pl10-42580606_42581278:0.14809,Pl05-15266485_15267156:0.08842):0.03000[0.894]):0.01139[0.618]):0.02180[0.867]):0.01228[0.686]):0.01321[0.833]):0.01831[0.796]):0.05168[0.960],((Pl11-33798331_33798963:0.12619,Pl11-31901085_31901756:0.14406):0.01537[0.470],(((Pl04-43594402_43595075:0.06076,Pl08-8604786_8605451:0.05296):0.00336[0.734],(Pl03-35052240_35052917:0.03565,(Pl04-29231668_29232345:0.03249,Pl08-56148659_56149324:0.01725):0.00458[0.748]):0.00441[0.751]):0.04458[0.971],(((Pl11-34158902_34159520:0.17637,Pl11-12366248_12366921:0.10631):0.01496[0.858],(Pl09-27104543_27105219:0.10476,(Pl03-12246281_12246934:0.08343,Pl02-32935840_32936464:0.07126):0.03046[0.957]):0.00316[0.728]):0.00559[0.746],((Pl05-21817950_21818591:0.07912,Pl06-6480234_6480910:0.06916):0.01401[0.885],((Pl06-23057580_23058226:0.06974,(Pl10-6967722_6968392:0.08556,Pl10-24440952_24441629:0.07753):0.01032[0.082]):0.00565[0.709],((Pl04-19941259_19941930:0.09149,Pl01-7536145_7536820:0.08521):0.01350[0.590],(Pl01-33937324_33937977:0.10289,(Pl03-2577999_2578670:0.07435,Pl09-24061809_24062480:0.07337):0.01340[0.143]):0.00053[0.890]):0.00054[0.825]):0.00054[0.043]):0.02319[0.933]):0.01967[0.885]):0.03319[0.320]):0.06162[0.964]):0.10936[0.990]):0.07108[0.893]):0.06869[0.811]):0.06780[0.892],((Pl07-34366147_34366818:0.17239,Pl02-47856670_47857290:0.20566):0.10867[0.979],(((Pl10-13957244_13957910:0.12904,Pl08-38192575_38193254:0.12239):0.03982[0.960],(Pl01-11070880_11071434:0.18698,(Pl07-15500031_15500698:0.19855,(Pl10-24081050_24081712:0.12362,(Pl11-38467198_38467854:0.21346,((Pl01-46504717_46505389:0.22054,(Pl08-54672682_54673318:0.28409,Pl09-17201353_17202015:0.22652):0.03882[0.534]):0.06706[0.971],(Pl10-18693925_18694596:0.16882,(Pl07-28786242_28786916:0.17977,((Pl07-42107234_42107857:0.19845,Pl04-37135318_37135913:0.15396):0.04610[0.804],(Pl03-16063636_16064304:0.07200,Pl03-15820349_15821026:0.08714):0.04670[0.942]):0.04046[0.900]):0.02889[0.773]):0.01027[0.448]):0.01198[0.763]):0.05175[0.962]):0.00054[0.218]):0.02814[0.946]):0.00055[0.200]):0.02973[0.859],(((Pl07-29645370_29646031:0.19588,(Pl10-38702674_38703252:0.09820,(Pl10-22842030_22842685:0.13287,Pl09-27373076_27373750:0.14449):0.02182[0.693]):0.02543[0.752]):0.00054[0.900],((Pl07-15315492_15316144:0.19781,(Pl05-20747780_20748453:0.14204,(Pl08-34550157_34550833:0.11306,Pl08-32993227_32993901:0.17100):0.01434[0.815]):0.02177[0.872]):0.02016[0.876],(Pl02-17647290_17647909:0.12047,(Pl10-31188928_31189513:0.11407,(((Pl04-37187866_37188530:0.12403,Pl01-30096828_30097502:0.10428):0.01581[0.781],(Pl08-18862552_18863226:0.16092,(Pl11-29603462_29604124:0.12657,Pl09-33854153_33854723:0.09360):0.01970[0.435]):0.01343[0.318]):0.00478[0.748],((Pl04-18948459_18949135:0.10166,(Pl08-17014802_17015461:0.15930,Pl07-29708705_29709367:0.11051):0.00896[0.119]):0.03136[0.946],((Pl11-30810231_30810905:0.15117,(Pl05-14762438_14762860:0.12264,(Pl10-6689876_6690506:0.25040,(Pl08-16498271_16498824:0.11784,Pl01-26711126_26711749:0.16037):0.01731[0.694]):0.00307[0.505]):0.00367[0.655]):0.00785[0.594],((Pl04-30569245_30569920:0.08558,(Pl10-25959284_25959958:0.04760,(Pl10-27642814_27643295:0.07390,tig00002033-161536_162187:0.05559):0.03481[0.929]):0.04184[0.966]):0.02871[0.948],(((Pl06-12948735_12949351:0.14716,(Pl10-38044831_38045509:0.15151,Pl10-14722170_14722844:0.09450):0.01185[0.485]):0.00054[0.436],((Pl10-18413662_18414339:0.11578,Pl10-34947575_34948250:0.08754):0.01295[0.696],(Pl06-16414352_16414972:0.11648,(Pl01-32388043_32388717:0.13845,Pl01-25462778_25463374:0.11812):0.01875[0.796]):0.01282[0.378]):0.00565[0.706]):0.00404[0.764],((Pl01-14567988_14568661:0.08458,(Pl04-27385150_27385816:0.09216,Pl07-15008406_15009027:0.07637):0.00732[0.202]):0.01638[0.910],((Pl11-11876963_11877631:0.10658,(Pl10-37939431_37940095:0.10770,Pl06-5639300_5639954:0.09231):0.00876[0.680]):0.00787[0.739],((Pl09-24777296_24777970:0.09819,(Pl11-18417655_18418179:0.11181,Pl11-15343341_15344015:0.08466):0.01063[0.736]):0.01234[0.732],((Pl06-11514485_11515111:0.11721,Pl08-39428358_39429032:0.11272):0.00786[0.071],((Pl01-24684653_24685304:0.12259,tig00001882-1723709_1724161:0.07742):0.02036[0.643],(Pl11-34236116_34236790:0.08716,(Pl08-24127313_24127909:0.12112,Pl05-16117600_16118268:0.11150):0.02227[0.880]):0.00057[0.180]):0.01555[0.797]):0.00865[0.412]):0.00054[0.665]):0.01361[0.883]):0.01276[0.877]):0.01212[0.865]):0.00706[0.752]):0.01218[0.824]):0.00054[0.734]):0.00519[0.805]):0.00055[0.801]):0.00857[0.780]):0.00468[0.007]):0.01460[0.808],(((((Pl09-21199380_21199995:0.09411,Pl10-24660540_24661206:0.09395):0.00993[0.441],(Pl11-15388642_15389319:0.10361,Pl10-38458550_38459218:0.11249):0.01846[0.840]):0.00054[0.934],(Pl06-10014819_10015483:0.04696,((Pl03-18758932_18759600:0.09369,Pl06-12088865_12089541:0.08951):0.02266[0.746],(Pl10-16873284_16873961:0.09052,Pl03-15813818_15814420:0.07136):0.01221[0.095]):0.00479[0.535]):0.00055[0.883]):0.00450[0.701],((Pl11-16740952_16741620:0.10553,Pl11-13996089_13996766:0.06807):0.01681[0.905],(Pl10-13170919_13171569:0.13843,((Pl11-23644700_23645374:0.13431,(Pl10-18836738_18837274:0.15207,Pl08-39288855_39289523:0.08618):0.02196[0.353]):0.02046[0.410],(Pl08-17417768_17418349:0.12971,((Pl01-17410297_17410961:0.07932,(Pl03-15932832_15933482:0.08407,((Pl07-15990445_15991110:0.07478,(Pl01-16429278_16429943:0.11499,Pl09-24476685_24477362:0.10888):0.01630[0.434]):0.00596[0.726],((Pl11-16563365_16564033:0.08415,Pl01-25110829_25111497:0.08479):0.01373[0.876],(Pl08-19142209_19142886:0.07374,Pl07-20089355_20090004:0.07857):0.00525[0.734]):0.00443[0.780]):0.00055[0.841]):0.00591[0.427]):0.00054[0.697],(Pl01-26012654_26013274:0.17878,((Pl05-16068444_16069120:0.10329,(Pl08-32734564_32735232:0.04551,Pl01-18810681_18811364:0.11672):0.01992[0.904]):0.00511[0.746],((Pl10-13526863_13527468:0.06889,Pl09-22821474_22822127:0.10806):0.02243[0.818],((Pl04-36697943_36698618:0.09529,(Pl11-14227700_14228377:0.08282,(Pl11-12376644_12377305:0.09639,Pl04-22033448_22033993:0.13491):0.00770[0.203]):0.00562[0.676]):0.00054[0.252],(Pl06-12186536_12187201:0.04084,(Pl07-17552687_17553355:0.07346,(Pl04-30067848_30068526:0.07760,Pl01-12590785_12591453:0.12142):0.01660[0.190]):0.00543[0.742]):0.01369[0.925]):0.00355[0.721]):0.00055[0.989]):0.01145[0.706]):0.00974[0.791]):0.00453[0.285]):0.01177[0.833]):0.03024[0.943]):0.00053[0.578]):0.00497[0.780]):0.01965[0.916],(((Pl10-20615160_20615826:0.11547,(Pl01-32236850_32237500:0.06482,(Pl10-35430637_35431149:0.08924,(tig00000343-28225_28888:0.11349,Pl02-18026011_18026679:0.05649):0.02334[0.278]):0.01414[0.770]):0.00398[0.726]):0.00642[0.804],(((Pl07-21591047_21591685:0.12957,(Pl08-32469819_32470484:0.07996,(Pl02-18662043_18662686:0.05879,(tig00001962-11733_12401:0.0,tig00001961-60174_60842:0.0):0.07965):0.00490[0.444]):0.00455[0.759]):0.00409[0.735],((Pl11-27866576_27867040:0.09345,(Pl05-11192550_11193189:0.16277,Pl07-16686303_16686785:0.10714):0.02203[0.859]):0.00054[0.182],(Pl10-27396162_27396842:0.09191,(Pl06-18940833_18941483:0.16213,(Pl10-16723752_16724285:0.08800,Pl11-19699536_19700204:0.11050):0.02027[0.725]):0.00366[0.743]):0.00398[0.739]):0.01042[0.867]):0.00808[0.804],(((Pl07-22901750_22902272:0.14730,Pl10-10686334_10687002:0.05986):0.00830[0.352],(Pl10-25051928_25052593:0.09908,(Pl08-35048263_35048928:0.12122,Pl10-18228109_18228781:0.06819):0.01517[0.802]):0.01933[0.941]):0.00055[0.905],(Pl06-16299117_16299785:0.09692,((Pl02-32183675_32184352:0.10288,(Pl03-12320723_12321383:0.12625,Pl02-25839158_25839786:0.10845):0.00715[0.048]):0.01441[0.856],(Pl06-12232636_12233303:0.11079,(Pl04-6015635_6016285:0.07014,(Pl09-18017394_18018062:0.08384,Pl08-20931878_20932546:0.07993):0.01672[0.860]):0.01678[0.884]):0.00450[0.740]):0.00464[0.394]):0.00501[0.778]):0.00968[0.879]):0.00478[0.770]):0.00497[0.679],((((Pl07-18483224_18483881:0.05123,Pl04-37588963_37589631:0.06000):0.00689[0.748],((Pl10-30526116_30526793:0.01813,(Pl10-28916666_28917343:0.05565,(Pl04-25527717_25528385:0.04349,(Pl04-22983938_22984605:0.03622,Pl08-38752598_38753266:0.03138):0.00055[0.036]):0.00524[0.756]):0.00894[0.864]):0.01001[0.878],(Pl10-33421535_33422142:0.07315,(Pl11-20138861_20139526:0.05509,((Pl10-4386321_4386997:0.04828,Pl06-6635079_6635534:0.02719):0.01209[0.382],((Pl02-9693115_9693783:0.06454,((Pl07-14045570_14046184:0.01459,Pl04-20701689_20702357:0.00659):0.00677[0.767],(Pl10-14612930_14613598:0.03607,(Pl10-23966147_23966815:0.03650,Pl05-15598120_15598788:0.01777):0.00460[0.771]):0.00055[0.281]):0.00456[0.764]):0.00423[0.772],((Pl09-24236388_24237056:0.05936,Pl03-14452783_14453451:0.02711):0.00882[0.877],(Pl11-20985342_20986010:0.01337,(Pl01-13688740_13689408:0.03150,(Pl01-24955703_24956359:0.04295,Pl01-18077005_18077673:0.01371):0.00913[0.868]):0.00054[0.069]):0.00054[0.000]):0.00055[0.989]):0.00916[0.723]):0.00496[0.779]):0.00910[0.836]):0.00840[0.807]):0.00938[0.599]):0.02724[0.943],((Pl05-20179487_20180156:0.06916,((Pl06-14543099_14543766:0.08899,((Pl01-22024865_22025515:0.07302,(Pl11-16368854_16369522:0.04576,(tig00001882-827513_828181:0.05460,(tig00000209-821313_821957:0.04652,Pl05-14231961_14232626:0.07006):0.01480[0.894]):0.00055[0.000]):0.00441[0.790]):0.00449[0.770],(Pl01-19235890_19236558:0.04121,(Pl04-34293052_34293720:0.05006,(Pl03-15209894_15210571:0.06259,(Pl01-22615517_22616194:0.04988,Pl01-24046963_24047631:0.06021):0.00376[0.000]):0.00053[0.465]):0.00050[0.749]):0.00452[0.797]):0.00422[0.731]):0.00054[0.738],((Pl10-33078155_33078798:0.07954,(tig00000094-41209_41859:0.10121,Pl10-33339106_33339773:0.07669):0.02365[0.842]):0.00741[0.723],((Pl05-23699097_23699765:0.04660,Pl08-40474251_40474877:0.11560):0.03163[0.939],((tig00000346-89615_90283:0.08170,Pl07-28935027_28935686:0.08108):0.01928[0.892],((tig00000209-659780_660300:0.06605,tig00001909B-423506_424174:0.04354):0.00663[0.751],(Pl06-9491978_9492649:0.06933,Pl06-4429651_4430310:0.04410):0.01139[0.821]):0.00055[0.588]):0.00054[0.246]):0.00426[0.778]):0.00055[1.000]):0.00054[0.923]):0.00447[0.306],(Pl07-27775107_27775784:0.04566,(Pl07-21415437_21416105:0.04332,((Pl10-33585454_33586089:0.04380,Pl11-32093779_32094447:0.04631):0.00916[0.691],((Pl08-39550784_39551452:0.06908,(Pl05-19085699_19086367:0.04636,(tig00000553-356805_357272:0.08797,Pl08-28097457_28098125:0.04553):0.01013[0.744]):0.00373[0.726]):0.00054[0.747],(Pl07-36237110_36237786:0.05506,((Pl10-12250032_12250698:0.04726,Pl11-33354104_33354770:0.08454):0.00471[0.734],(((Pl04-26994500_26995168:0.04982,(Pl11-22982636_22983304:0.04659,Pl04-19671283_19671950:0.04593):0.00901[0.856]):0.00494[0.759],((Pl11-17799524_17799982:0.02426,Pl01-18190863_18191497:0.07664):0.02779[0.894],(Pl04-18283663_18284331:0.06782,(Pl10-23490300_23490968:0.04566,Pl06-8016030_8016706:0.05544):0.00909[0.284]):0.00464[0.227]):0.00465[0.807]):0.00054[0.081],(((Pl08-28998840_28999508:0.03112,(Pl02-24928069_24928737:0.04698,Pl07-19531897_19532565:0.04488):0.01334[0.870]):0.00529[0.758],(Pl08-40438232_40438899:0.05524,(Pl10-43007445_43008113:0.08037,Pl10-27350327_27350995:0.04170):0.00828[0.719]):0.00507[0.141]):0.00054[0.249],(Pl05-16512309_16512977:0.03173,((Pl11-21419521_21420189:0.02922,(Pl11-18590726_18591289:0.07607,Pl03-14292629_14293171:0.06325):0.01567[0.843]):0.00055[0.971],(tig00000553-169740_170408:0.03943,((Pl01-23330983_23331495:0.07563,Pl11-19406075_19406725:0.06664):0.01414[0.858],(Pl07-23408017_23408612:0.02492,Pl05-19457514_19458179:0.06245):0.00674[0.173]):0.00055[0.933]):0.00375[0.986]):0.00055[0.247]):0.00445[0.839]):0.00054[0.000]):0.00055[0.116]):0.00444[0.839]):0.00055[0.636]):0.00054[0.949]):0.00442[0.770]):0.01339[0.895]):0.00893[0.852]):0.00413[0.752]):0.05382[0.994],(((tig00001882-1304508_1305133:0.12255,(Pl04-26035273_26035942:0.01895,Pl04-24979882_24980548:0.03608):0.06349[0.994]):0.02081[0.873],(Pl02-12716007_12716684:0.12559,(((Pl08-19872033_19872710:0.10625,(Pl11-26312961_26313638:0.10637,Pl05-15630799_15631467:0.12323):0.01525[0.562]):0.00584[0.449],((tig00002038-313093_313770:0.07659,Pl10-38316982_38317464:0.12887):0.02571[0.806],(Pl03-13319512_13320175:0.06560,(Pl04-27119639_27120304:0.08727,(Pl11-17114601_17115220:0.05978,Pl02-32871848_32872514:0.07755):0.02038[0.397]):0.00725[0.002]):0.00489[0.674]):0.00054[0.839]):0.00896[0.849],(((Pl08-18486492_18487155:0.11441,Pl02-20053829_20054497:0.11646):0.01196[0.810],(((tig00000234-67427_68020:0.05615,(Pl11-13235766_13236434:0.08309,Pl03-14382481_14383131:0.05015):0.00671[0.720]):0.00666[0.732],(tig00000020-97614_98283:0.07027,(Pl10-27019505_27020137:0.09965,(Pl11-19921099_19921721:0.11622,Pl11-18898113_18898745:0.07901):0.01983[0.687]):0.00486[0.738]):0.00575[0.714]):0.02383[0.928],(tig00002021-1237916_1238593:0.10894,((Pl08-22246740_22247273:0.11019,(Pl06-9652127_9652654:0.13810,(Pl09-20880192_20880830:0.07459,Pl11-25642366_25642887:0.11414):0.01038[0.692]):0.00055[0.028]):0.00651[0.815],((tig00001888-122253_122930:0.06004,Pl02-12586238_12586819:0.11410):0.00471[0.745],(Pl08-28367738_28368236:0.10483,(Pl04-28329024_28329701:0.06848,(Pl07-26682135_26682548:0.05558,Pl09-25938251_25938908:0.08757):0.01643[0.717]):0.01162[0.800]):0.00053[0.446]):0.01302[0.916]):0.00054[0.525]):0.00457[0.788]):0.00055[0.378]):0.00053[0.758],((((Pl01-15393000_15393677:0.08181,(Pl10-25966259_25966894:0.05073,Pl01-14211071_14211737:0.07692):0.01540[0.759]):0.00557[0.750],(Pl11-20276272_20276949:0.08627,(Pl11-26706807_26707355:0.05442,Pl01-18004130_18004807:0.05507):0.01764[0.839]):0.01397[0.860]):0.00577[0.720],((Pl08-26395578_26396246:0.11506,((Pl02-29614343_29615020:0.08416,Pl09-16067526_16068195:0.12800):0.01186[0.150],(Pl10-26519505_26520174:0.08355,(Pl04-13214871_13215539:0.09942,Pl02-17743590_17744237:0.10929):0.01838[0.464]):0.01392[0.707]):0.00615[0.754]):0.00954[0.866],(((Pl08-34827549_34828190:0.08010,Pl04-30155465_30156048:0.04630):0.01599[0.859],(Pl05-23635376_23636043:0.07326,Pl10-10570474_10571142:0.07957):0.01640[0.857]):0.01102[0.812],(Pl05-19967941_19968618:0.07730,((Pl02-23719934_23720601:0.12158,(Pl01-20479187_20479855:0.09777,Pl04-14368639_14369303:0.18401):0.03023[0.887]):0.01099[0.815],((Pl01-21842956_21843506:0.10545,Pl11-20751058_20751733:0.07259):0.00540[0.743],(Pl08-21566053_21566722:0.12316,Pl05-22618294_22618961:0.13409):0.08117[0.993]):0.00508[0.769]):0.00876[0.200]):0.00614[0.747]):0.00452[0.771]):0.00455[0.772]):0.00055[0.198],((tig00001909B-965225_965782:0.07652,(Pl10-23377843_23378520:0.09822,(Pl04-21715988_21716628:0.07907,Pl06-14329002_14329537:0.10414):0.00468[0.682]):0.00054[0.764]):0.01247[0.754],((((Pl06-3587330_3587949:0.08358,(Pl05-10171260_10171924:0.10170,Pl11-22311249_22311922:0.07610):0.02429[0.840]):0.00055[0.956],(Pl10-5274632_5275273:0.14360,((Pl11-15712488_15713130:0.08397,Pl10-28337013_28337665:0.07583):0.02360[0.878],(Pl02-22129196_22129864:0.09704,(Pl07-33262091_33262766:0.18335,Pl11-22073895_22074559:0.09354):0.00054[0.445]):0.00725[0.778]):0.00789[0.783]):0.00598[0.758]):0.00450[0.803],((Pl04-22748624_22749292:0.09301,(Pl07-31512596_31513273:0.07700,Pl06-10662806_10663483:0.05458):0.01286[0.005]):0.00685[0.652],((Pl04-14377427_14378098:0.10472,(Pl03-21994089_21994757:0.09142,Pl05-19058083_19058760:0.07326):0.01075[0.774]):0.00055[0.441],((Pl04-26225947_26226616:0.09588,Pl04-32777241_32777909:0.05118):0.00747[0.727],(Pl11-22526941_22527609:0.08200,Pl06-9567645_9568313:0.06992):0.01708[0.784]):0.01174[0.854]):0.00478[0.796]):0.00543[0.754]):0.00826[0.805],((Pl04-18109396_18110089:0.07902,(Pl06-10576143_10576707:0.08991,(Pl07-22547872_22548548:0.06184,Pl01-26891486_26892157:0.10443):0.01911[0.874]):0.01232[0.767]):0.00054[0.890],(((Pl08-16501093_16501737:0.09696,Pl04-31757686_31758282:0.07327):0.03149[0.418],(Pl08-27853113_27853781:0.05886,(Pl02-27810583_27811236:0.08748,Pl04-15283418_15284076:0.05614):0.00821[0.804]):0.00054[0.634]):0.01310[0.701],((Pl01-19359988_19360656:0.10066,((Pl10-26892130_26892797:0.10275,(Pl02-20835705_20836268:0.07936,Pl07-16520676_16521349:0.04858):0.00943[0.638]):0.00639[0.286],(Pl11-16213641_16214309:0.06765,(Pl11-19307332_19308000:0.07594,Pl01-27215055_27215731:0.07538):0.01542[0.557]):0.00966[0.253]):0.00855[0.795]):0.00316[0.735],(Pl04-28070706_28071279:0.04853,(((Pl08-26432969_26433637:0.06330,Pl04-29035884_29036548:0.09657):0.00952[0.791],(Pl09-28318126_28318791:0.04518,(Pl08-25419311_25419864:0.11265,(Pl02-23981496_23982140:0.09546,Pl06-19041881_19042545:0.11299):0.01057[0.647]):0.01231[0.762]):0.00627[0.741]):0.00465[0.728],((Pl09-24160552_24161229:0.04574,(Pl10-15008615_15009282:0.08100,(tig00001909A-26341_27006:0.10023,Pl10-31367534_31368202:0.08524):0.01575[0.618]):0.00592[0.732]):0.00445[0.765],((Pl08-37247964_37248641:0.09497,(Pl10-17783920_17784540:0.03695,(Pl05-10213875_10214543:0.05942,Pl11-26807044_26807682:0.09243):0.01045[0.823]):0.00560[0.783]):0.00376[0.733],((Pl01-16581707_16582375:0.06630,(Pl04-18581589_18582252:0.06209,Pl10-31389590_31390114:0.05126):0.01962[0.085]):0.00448[0.731],((Pl10-12720277_12720954:0.03206,Pl04-22572095_22572748:0.03475):0.01357[0.793],(((Pl03-18193587_18194255:0.08551,Pl08-22078550_22079014:0.05055):0.01460[0.841],(Pl06-14218566_14219210:0.07333,(Pl07-35962178_35962826:0.12725,Pl11-14113488_14114147:0.08654):0.01669[0.778]):0.00870[0.804]):0.00055[0.763],((Pl06-24996473_24997131:0.06157,Pl06-4353585_4354250:0.05559):0.00867[0.809],((Pl06-10991200_10991877:0.04482,Pl04-30640542_30641210:0.04870):0.00495[0.385],(Pl05-21312766_21313434:0.05944,(Pl05-25086717_25087385:0.06784,(Pl04-40979589_40980257:0.04050,(Pl08-17289464_17290131:0.08088,tig00001990-466569_467237:0.03700):0.00410[0.737]):0.00464[0.625]):0.00388[0.746]):0.02241[0.947]):0.00052[0.865]):0.00055[0.886]):0.00055[1.000]):0.00396[0.917]):0.00055[0.788]):0.00055[0.205]):0.00447[0.798]):0.00681[0.783]):0.00648[0.798]):0.00054[0.973]):0.00421[0.831]):0.00440[0.767]):0.02271[0.962]):0.00432[0.779]):0.00447[0.810]):0.00471[0.321]):0.01866[0.614]):0.00493[0.222]):0.00702[0.737],((Pl01-17533125_17533790:0.11981,(Pl10-20268002_20268672:0.00055,Pl10-20140160_20140830:0.01807):0.08739[1.000]):0.02226[0.455],((Pl09-23290256_23290921:0.08081,Pl09-34130130_34130795:0.08369):0.02261[0.895],(((Pl02-16749017_16749682:0.10197,(Pl04-28718298_28718966:0.10468,Pl04-21404884_21405511:0.08992):0.00592[0.317]):0.01765[0.875],(Pl11-34964514_34965182:0.11131,((tig00000086-10229_10900:0.10627,Pl06-3551915_3552570:0.11051):0.00484[0.720],(Pl11-17680075_17680742:0.12086,Pl07-18076991_18077659:0.06036):0.00421[0.751]):0.01462[0.917]):0.00326[0.737]):0.00604[0.770],((Pl10-23900587_23901255:0.06572,(Pl07-21463270_21463938:0.07415,((tig00001990-449256_449922:0.06158,Pl05-28093164_28093831:0.13425):0.01074[0.190],(Pl10-33877543_33878211:0.09094,(Pl11-19390356_19391024:0.11375,(Pl04-31260270_31260878:0.07663,(Pl01-25455123_25455791:0.06646,(Pl06-7614150_7614806:0.05412,Pl04-26981805_26982472:0.06814):0.01940[0.870]):0.00467[0.159]):0.02303[0.894]):0.00895[0.013]):0.00157[0.587]):0.00966[0.731]):0.00055[0.458]):0.00966[0.785],(((Pl08-639646_640320:0.01191,(((((Pl04-30832018_30832692:0.03157,Pl11-24104221_24104893:0.01368):0.00430[0.757],(tig00001882-1377612_1378091:0.00054,tig00002033-428314_428988:0.02131):0.00534[0.411]):0.00433[0.794],((Pl11-18698022_18698525:0.03517,Pl01-27248183_27248803:0.03021):0.00053[0.552],((Pl08-21652215_21652889:0.02744,tig00001949-1445_2060:0.02827):0.00783[0.823],(tig00002038-737337_738010:0.03199,Pl01-13636204_13636872:0.03530):0.00551[0.418]):0.00055[0.457]):0.00053[0.781]):0.00054[0.461],(((tig00002050-129982_130657:0.00055,Pl08-30547247_30547922:0.00441):0.01778[0.959],(Pl04-26444417_26445091:0.02681,Pl04-15390859_15391527:0.01356):0.00888[0.673]):0.00054[0.847],((Pl02-24951356_24952030:0.02219,(Pl05-24050416_24051090:0.01780,Pl04-24744480_24745154:0.00865):0.00054[0.919]):0.00055[0.000],(Pl04-32141442_32142116:0.03127,(Pl04-29602567_29603241:0.00443,(Pl03-12375728_12376405:0.01338,Pl08-23368493_23369167:0.00894):0.00436[0.763]):0.00443[0.834]):0.00054[0.602]):0.00054[0.000]):0.00053[0.000]):0.00053[0.000],((Pl08-22936849_22937523:0.01801,Pl07-22694951_22695415:0.02101):0.00882[0.763],((Pl03-13189160_13189834:0.04518,Pl10-24999917_25000579:0.01406):0.00442[0.350],((Pl04-15304958_15305632:0.04047,((tig00001909A-298146_298820:0.03137,(Pl03-14116637_14117311:0.04034,Pl06-14300509_14301186:0.00870):0.00054[0.938]):0.00055[0.550],(Pl05-14008256_14008930:0.04053,(Pl11-24532530_24533202:0.03188,(tig00002050-103864_104433:0.00055,Pl08-30529318_30529887:0.00055):0.02285[0.973]):0.00054[0.375]):0.00448[0.443]):0.00428[0.923]):0.00054[1.000],(Pl01-24668933_24669607:0.01327,((Pl07-21045403_21046077:0.01318,(Pl10-32956445_32957119:0.01657,Pl04-31679750_31680424:0.01260):0.00667[0.153]):0.00054[0.890],(((Pl10-14588658_14589332:0.02243,(Pl11-21546414_21547088:0.02720,Pl04-34314199_34314873:0.01360):0.00430[0.769]):0.00453[0.429],((Pl05-19502706_19503374:0.03722,Pl05-15487407_15488081:0.04965):0.00875[0.446],(((Pl05-16929818_16930486:0.03166,Pl10-33746923_33747582:0.03193):0.00055[0.870],(Pl06-3763885_3764559:0.00055,Pl01-19244217_19244867:0.05254):0.00431[0.730]):0.00443[0.462],((tig00054638-623738_624412:0.00889,(Pl03-27257654_27258328:0.03138,Pl10-19945928_19946602:0.00883):0.00443[0.750]):0.00055[0.000],((Pl11-15197456_15198130:0.01793,tig00001882-332204_332872:0.02675):0.00438[0.390],(Pl08-27812292_27812959:0.04674,(Pl01-20992416_20993093:0.02147,Pl01-19233655_19234242:0.01071):0.00524[0.235]):0.00054[0.943]):0.00055[0.760]):0.00055[0.747]):0.00055[1.000]):0.00385[0.917]):0.00054[1.000],((Pl02-30057567_30058241:0.01796,Pl02-20251277_20251951:0.03655):0.00054[0.000],(Pl10-17736289_17736939:0.02792,(Pl01-21282654_21283328:0.01342,((Pl01-17448410_17449087:0.00451,(Pl04-29133833_29134493:0.02688,(Pl01-24896649_24897104:0.03891,Pl02-20960522_20961190:0.01173):0.00604[0.421]):0.00055[0.871]):0.00447[0.439],((tig00001998A-1178953_1179627:0.01346,((Pl11-16118261_16118935:0.01793,Pl06-3962023_3962697:0.00892):0.00055[0.837],(Pl01-20605322_20605996:0.00898,(tig00001878-86464_87138:0.00894,Pl08-24390263_24390937:0.00441):0.00055[0.000]):0.00055[0.000]):0.00055[0.447]):0.00893[0.947],(((Pl07-24346478_24347152:0.00894,Pl04-14252037_14252711:0.00893):0.00055[0.542],(Pl01-13268178_13268852:0.02247,(Pl04-22154451_22155125:0.01788,((Pl10-43206538_43207208:0.02320,(Pl05-21025872_21026547:0.01341,Pl04-23783195_23783869:0.00893):0.00445[0.777]):0.00054[0.791],(Pl08-35423562_35424236:0.01794,(Pl08-38602047_38602721:0.00054,(tig00001909A-127321_127995:0.02662,Pl01-26083570_26084016:0.12123):0.00055[0.997]):0.00444[0.458]):0.00054[0.521]):0.00055[0.914]):0.00446[0.817]):0.00053[0.120]):0.00055[0.981],(((Pl07-18686959_18687633:0.00446,Pl08-29417904_29418569:0.01385):0.00055[0.283],(tig00000735-4007_4681:0.01792,(Pl10-29396908_29397582:0.00893,(Pl10-35309255_35309929:0.02250,Pl04-4016315_4016989:0.01341):0.00054[0.600]):0.00893[0.802]):0.00053[0.797]):0.00055[0.000],((tig00001990-334905_335579:0.01355,(Pl06-10710443_10711120:0.02253,Pl06-11835363_11836040:0.01785):0.00466[0.758]):0.00450[0.765],((Pl04-25489132_25489806:0.00450,Pl04-22638000_22638673:0.02760):0.00447[0.354],((Pl10-43040506_43041180:0.01348,Pl01-23105419_23106095:0.01369):0.00442[0.783],(Pl10-40176386_40177060:0.00898,tig00001909A-262810_263484:0.00449):0.00054[0.000]):0.00054[0.998]):0.00439[0.764]):0.00053[0.085]):0.00055[0.948]):0.00053[0.000]):0.00441[0.916]):0.00054[1.000]):0.00055[0.000]):0.00893[0.937]):0.00448[0.856]):0.00054[0.115]):0.00438[0.912]):0.00054[0.984]):0.00055[0.993]):0.00421[0.935]):0.00055[0.130]):0.01067[0.829]):0.04880[0.974],(Pl06-3990241_3990807:0.03440,(((Pl03-19443677_19444345:0.02710,(Pl08-34951703_34952368:0.02252,Pl10-14884642_14885310:0.04076):0.00055[0.840]):0.00450[0.834],((Pl07-25308319_25308987:0.04169,Pl10-12920187_12920855:0.03206):0.00443[0.757],((Pl10-22774861_22775510:0.04767,Pl02-31121987_31122655:0.04578):0.00055[0.450],(Pl10-14734414_14735082:0.02715,(tig00001878-7054_7710:0.04571,(Pl02-24479736_24480404:0.04554,(tig00001885-160772_161440:0.03176,(Pl01-26867230_26867883:0.00799,Pl08-17761072_17761740:0.03867):0.00689[0.775]):0.00053[0.000]):0.00463[0.917]):0.00055[0.816]):0.00482[0.751]):0.00054[0.028]):0.00054[0.000]):0.00961[0.890],(((Pl10-34593275_34593943:0.02683,tig00001998B-284011_284645:0.09503):0.00054[0.278],((tig00000553-28747_29414:0.03149,tig00000409-126936_127604:0.03061):0.01029[0.861],(Pl02-26215245_26215912:0.03431,tig00054665-4175_4818:0.06748):0.01020[0.744]):0.00449[0.399]):0.00054[0.722],(tig00001998A-717848_718354:0.04033,((((Pl02-30822093_30822761:0.02237,Pl11-17959724_17960401:0.07431):0.00054[0.841],(tig00001976-125170_125838:0.01812,Pl11-29211175_29211843:0.01804):0.01344[0.919]):0.00447[0.383],((Pl10-13215444_13216112:0.07798,(tig00001990-922513_923181:0.02491,Pl11-25707376_25708050:0.01770):0.00440[0.029]):0.00792[0.784],((Pl10-27484811_27485488:0.04806,Pl05-22152693_22153360:0.04212):0.00869[0.825],(tig00001885-438109_438777:0.05519,(tig00000282-90005_90673:0.04478,Pl11-21047757_21048425:0.02073):0.00526[0.717]):0.01275[0.857]):0.00501[0.436]):0.00145[0.693]):0.00055[0.826],(((Pl04-19225907_19226575:0.02259,Pl01-22283107_22283775:0.03151):0.00054[0.546],(Pl10-25625558_25626226:0.02298,(Pl10-20292560_20293228:0.01333,Pl10-20157416_20158084:0.00443):0.01341[0.924]):0.00440[0.444]):0.00445[0.787],((Pl01-23921737_23922405:0.04003,Pl10-32620783_32621451:0.03392):0.00952[0.864],(Pl10-16453185_16453850:0.03672,((Pl10-31410413_31411045:0.02375,(Pl08-37821635_37822303:0.01753,(tig00001913-10328_10986:0.02882,(tig00000444-12365_13033:0.0,Pl04-28535128_28535796:0.0):0.00054):0.06439[0.999]):0.00055[0.672]):0.00447[0.832],((tig00000221-193241_193909:0.03622,Pl10-37091027_37091695:0.01347):0.00445[0.739],(((Pl06-5372164_5372831:0.01817,Pl05-23395341_23396009:0.00897):0.00448[0.775],(Pl08-34460249_34460917:0.01331,(tig00001998A-337375_338043:0.03626,Pl11-19428037_19428705:0.02247):0.00985[0.719]):0.00055[0.931]):0.00447[0.843],((Pl02-29003755_29004423:0.02731,(tig00001972-99558_100223:0.03626,(Pl10-31043876_31044538:0.04100,(Pl08-26448545_26449222:0.03789,Pl10-19601871_19602539:0.04947):0.00612[0.760]):0.00444[0.427]):0.00464[0.745]):0.00437[0.763],((Pl01-17394271_17394939:0.01338,(tig00002038-71897_72565:0.02686,tig00000221-676508_677098:0.03218):0.00055[0.887]):0.00443[0.837],((Pl03-15509149_15509817:0.02247,((tig00001885-483777_484445:0.02247,(Pl04-34617674_34618332:0.03237,Pl04-38650089_38650757:0.01210):0.00590[0.161]):0.00055[0.889],((Pl04-15982378_15983046:0.00900,Pl03-14201951_14202619:0.02403):0.00444[0.742],((Pl07-24243124_24243792:0.00891,Pl10-19517055_19517723:0.02276):0.00055[0.000],(Pl04-30981330_30981998:0.02379,(Pl04-19452329_19452994:0.02693,(Pl04-18635047_18635715:0.01843,tig00000221-134947_135624:0.05435):0.01254[0.411]):0.00547[0.162]):0.00055[0.857]):0.00055[0.928]):0.00054[0.000]):0.00054[0.225]):0.00445[0.841],((Pl08-29057017_29057685:0.03606,(tig00001990-819964_820632:0.00861,Pl10-24047427_24048095:0.02229):0.00485[0.774]):0.00444[0.778],((Pl10-10674512_10675180:0.02703,(Pl03-12816132_12816800:0.03661,tig00002052-34199_34867:0.01806):0.00898[0.860]):0.00442[0.767],((Pl10-28248513_28249079:0.01043,Pl10-35155492_35156160:0.01796):0.01350[0.925],(((Pl10-33640108_33640776:0.04061,(tig00000581-55941_56609:0.02689,(Pl10-11085091_11085759:0.01775,Pl04-31659398_31660066:0.01779):0.00502[0.308]):0.00054[0.909]):0.00446[0.824],((Pl04-16945410_16945921:0.01917,(tig00000234-202636_203091:0.00720,(Pl10-30449597_30450265:0.05022,tig00002021-629073_629741:0.02257):0.00329[0.956]):0.00058[0.152]):0.00057[1.000],(((Pl10-15678317_15678985:0.01802,Pl09-19187401_19188069:0.02715):0.00055[0.005],(Pl07-24116027_24116695:0.02280,Pl07-28199860_28200528:0.01818):0.00443[0.754]):0.00448[0.848],((Pl08-16691142_16691810:0.04634,(Pl06-9744649_9745317:0.03506,(Pl04-28406213_28406884:0.04332,Pl11-28811621_28812289:0.01345):0.00454[0.732]):0.00414[0.794]):0.00054[1.000],((Pl10-35712167_35712670:0.05027,Pl01-18749910_18750578:0.01490):0.00796[0.771],(Pl03-15129034_15129702:0.01361,(Pl02-25976372_25977033:0.02756,(Pl04-12685355_12686020:0.02257,Pl04-30338444_30339112:0.01339):0.00458[0.754]):0.00433[0.761]):0.00448[0.742]):0.00460[0.737]):0.00053[0.000]):0.00053[0.529]):0.00055[0.000]):0.00055[0.523],((Pl04-22328460_22329128:0.01337,(Pl08-22292627_22293115:0.01787,Pl08-23856519_23857187:0.00360):0.00075[1.000]):0.00055[0.984],(((Pl04-30455925_30456593:0.03181,(tig00002021-475258_475926:0.02711,tig00002038-404966_405634:0.00447):0.00449[0.349]):0.00054[0.877],(Pl10-9523711_9524379:0.00447,(Pl10-36580385_36581053:0.00894,Pl02-28523032_28523700:0.00894):0.00446[0.763]):0.00055[0.000]):0.00055[0.000],((Pl05-21800208_21800876:0.00895,(Pl11-23075574_23076077:0.00055,Pl08-27534988_27535656:0.00815):0.00080[0.037]):0.00053[0.000],(tig00000209-431204_431872:0.00445,(((tig00000221-16800_17468:0.00448,(Pl04-30900445_30901113:0.01346,(Pl06-10441576_10442244:0.01357,Pl05-20935218_20935856:0.00992):0.00442[0.757]):0.00055[0.211]):0.00054[0.000],((Pl07-18571919_18572587:0.00886,(Pl02-20213719_20214387:0.01790,Pl03-13587197_13587865:0.00452):0.00445[0.194]):0.00054[0.935],(tig00001882-1082392_1083060:0.00055,(Pl10-6758184_6758819:0.01973,Pl08-19752678_19753346:0.00054):0.00446[0.829]):0.00055[0.000]):0.00055[0.000]):0.00055[0.000],((Pl09-22925222_22925890:0.00447,(Pl08-31222272_31222940:0.01353,Pl11-32342628_32343296:0.00447):0.00054[0.000]):0.00055[0.000],(Pl10-32522625_32523293:0.00897,((Pl08-28808221_28808889:0.01351,(tig00002012-62324_62992:0.00445,(((Pl04-30821132_30821799:0.00880,Pl06-18043545_18044213:0.00054):0.00420[0.927],(Pl02-21363914_21364582:0.01346,(Pl04-15512268_15512936:0.00447,(Pl08-38805578_38806246:0.00894,Pl10-26569159_26569822:0.00910):0.00055[0.000]):0.00053[0.000]):0.00447[0.847]):0.00054[0.000],(Pl09-32700198_32700866:0.00052,(Pl10-11588179_11588847:0.02258,(Pl05-10420204_10420872:0.00898,((Pl10-34386369_34387037:0.00446,Pl07-19419445_19420113:0.01351):0.00055[0.076],((Pl02-22148968_22149636:0.0,Pl01-24586771_24587439:0.0):0.00055,(Pl07-16915651_16916318:0.02266,(tig00054664-4264_4932:0.01790,Pl04-29022720_29023388:0.01347):0.00054[0.879]):0.00055[0.000]):0.00055[0.000]):0.00055[0.000]):0.00055[0.662]):0.00411[0.928]):0.00432[0.928]):0.00054[0.000]):0.00054[0.286]):0.00393[1.000],(Pl02-31238452_31239120:0.00503,(Pl04-25306607_25307275:0.00900,(Pl02-40729291_40729959:0.00896,((Pl02-31285190_31285854:0.00394,(Pl04-18717559_18718227:0.00448,((Pl04-18789057_18789725:0.00449,Pl04-32023875_32024543:0.00448):0.00055[0.200],(Pl07-7933785_7934453:0.0,Pl04-47602492_47603160:0.0,Pl04-27594683_27595351:0.0,Pl04-15782064_15782732:0.0,Pl03-11894731_11895399:0.0,Pl03-5739318_5739986:0.0):0.00055):0.00055[0.000]):0.00121[1.000]):0.00382[0.927],((tig00001909B-670738_671406:0.00448,Pl05-22683658_22684326:0.00898):0.00055[0.411],((tig00000282-73564_74232:0.00900,Pl04-27273272_27273940:0.00451):0.00055[0.176],(Pl10-7691560_7692228:0.00449,(tig00000654-35817_36485:0.0,Pl11-29001214_29001882:0.0,Pl11-27817370_27818038:0.0,Pl10-30944386_30945054:0.0,Pl09-23845852_23846520:0.0,Pl09-22571940_22572608:0.0,Pl09-22563550_22564218:0.0,Pl08-22488050_22488718:0.0,Pl06-9169864_9170532:0.0):0.00055):0.00055[0.000]):0.00055[0.000]):0.00055[0.000]):0.00055[0.000]):0.00054[1.000]):0.00382[0.771]):0.00445[0.125]):0.00055[1.000]):0.00055[0.000]):0.00055[0.000]):0.00055[0.000]):0.00055[0.000]):0.00055[0.000]):0.00054[0.000]):0.00443[0.935]):0.00054[0.000]):0.00055[0.105]):0.00055[0.000]):0.00055[0.183]):0.00053[0.000]):0.00055[0.502]):0.00054[0.000]):0.00054[0.001]):0.00053[0.000]):0.00470[0.855]):0.00054[0.521]):0.00055[0.492]):0.00051[0.000]):0.00055[0.187]):0.00054[0.442]):0.00444[0.784]):0.00687[0.741]):0.04292[0.954]):0.03551[0.926],(((((Pl11-28894127_28894795:0.06992,(Pl08-41820778_41821455:0.06961,Pl05-14834308_14834974:0.07607):0.00907[0.825]):0.00467[0.769],((Pl11-14820295_14820951:0.10132,(Pl04-30018213_30018881:0.06448,Pl01-21998238_21998900:0.05003):0.00832[0.778]):0.00055[0.991],(Pl05-16021110_16021779:0.06971,(Pl10-10802417_10803094:0.07147,(Pl08-27525811_27526445:0.09804,Pl07-28386994_28387668:0.03811):0.02564[0.751]):0.00590[0.100]):0.00986[0.890]):0.00054[0.809]):0.00448[0.547],(((tig00002021-271826_272503:0.06444,(Pl02-23008385_23009061:0.07854,Pl06-17841216_17841893:0.06503):0.00681[0.010]):0.00053[0.936],(Pl01-25609652_25610296:0.08570,(Pl01-24474807_24475492:0.04155,(Pl01-21737042_21737710:0.07132,tig00001998A-1363905_1364582:0.07091):0.00867[0.804]):0.00457[0.697]):0.00463[0.732]):0.00449[0.851],(((Pl02-31551397_31552074:0.07909,(Pl08-29349907_29350583:0.08988,(Pl10-15574181_15574849:0.06242,Pl01-19001379_19001930:0.06747):0.01473[0.834]):0.01044[0.502]):0.00987[0.816],(Pl06-3443888_3444484:0.09787,((tig00001909A-154460_155137:0.07604,Pl04-19713477_19714046:0.09558):0.02205[0.910],(Pl08-15347846_15348514:0.06578,(Pl04-14803654_14804325:0.06808,Pl11-15138120_15138787:0.04917):0.00201[0.708]):0.00508[0.419]):0.00430[0.742]):0.00477[0.462]):0.00055[0.739],((Pl10-28827972_28828649:0.07111,(Pl04-21309531_21310199:0.06460,(Pl10-35258944_35259621:0.05810,tig00001885-447951_448628:0.05409):0.01056[0.757]):0.00501[0.733]):0.00460[0.765],((((Pl01-13770934_13771602:0.05299,Pl04-9811270_9811937:0.03294):0.00954[0.491],(tig00002021-810402_811079:0.06708,(Pl08-28189741_28190277:0.05835,Pl11-27834524_27835201:0.06725):0.00793[0.760]):0.00841[0.782]):0.01227[0.898],((Pl11-40727073_40727651:0.09528,(Pl11-15322948_15323586:0.09866,Pl04-37862266_37862934:0.05461):0.00633[0.726]):0.01319[0.863],((Pl05-29630399_29631077:0.05451,(Pl01-13370440_13371105:0.10668,Pl10-20753942_20754610:0.05875):0.01428[0.726]):0.01095[0.842],(tig00002035-572735_573403:0.09382,(Pl05-4336096_4336759:0.10553,Pl11-12301916_12302581:0.05625):0.02000[0.412]):0.00337[0.716]):0.00432[0.606]):0.00689[0.673]):0.00053[0.813],((((Pl11-23795730_23796407:0.07816,tig00001882-15722_16399:0.07557):0.00694[0.745],(Pl10-28378622_28379289:0.06548,Pl04-14084770_14085438:0.07047):0.00998[0.474]):0.00489[0.775],(Pl04-35959294_35959959:0.07984,((Pl05-14388099_14388767:0.08383,Pl01-19993943_19994619:0.04742):0.00451[0.741],(Pl10-26792562_26793239:0.07843,(Pl06-9262687_9263370:0.10421,(Pl11-21081046_21081723:0.10375,Pl08-27611073_27611741:0.08770):0.00515[0.714]):0.00855[0.817]):0.00457[0.386]):0.01406[0.867]):0.00456[0.737]):0.00445[0.769],(((Pl08-28648549_28649151:0.08183,Pl01-11179510_11180177:0.10122):0.01660[0.842],(Pl02-28549878_28550555:0.07868,(Pl08-24499539_24500207:0.09446,Pl03-16934642_16935307:0.06902):0.01701[0.848]):0.00635[0.765]):0.00434[0.737],((Pl11-18935226_18935810:0.08865,Pl02-22664234_22664875:0.04609):0.02564[0.870],((Pl06-9952229_9952897:0.07422,Pl07-27149448_27150112:0.05206):0.01909[0.904],(Pl10-43415995_43416659:0.10357,(Pl04-26942388_26943056:0.11344,(Pl10-29426751_29427429:0.08369,Pl01-26326310_26326957:0.08264):0.01827[0.791]):0.01276[0.379]):0.01270[0.337]):0.00054[0.144]):0.00519[0.801]):0.00394[0.728]):0.00055[0.000]):0.00055[0.000]):0.00055[0.489]):0.00054[0.074]):0.00055[1.000]):0.00436[0.936],(((tig00000209-126103_126617:0.08312,Pl11-11766092_11766768:0.06227):0.04133[0.921],((Pl03-15779184_15779861:0.07176,Pl07-21739535_21740212:0.04150):0.01382[0.891],((Pl08-38363534_38364211:0.06296,(Pl01-30172145_30172822:0.04248,(Pl11-24848355_24849023:0.05132,Pl04-18085731_18086258:0.10925):0.01243[0.813]):0.00337[0.744]):0.00055[0.941],(Pl05-28171857_28172525:0.05991,(Pl08-41905329_41906006:0.08149,(Pl05-12928063_12928740:0.08644,Pl07-28396323_28396993:0.06482):0.01138[0.501]):0.00426[0.315]):0.00463[0.809]):0.00477[0.817]):0.00052[1.000]):0.00412[0.922],((((Pl08-23047120_23047661:0.05576,(Pl06-9899680_9900326:0.06810,(tig00002038-1547079_1547756:0.05583,Pl04-21037205_21037882:0.04635):0.01363[0.893]):0.00054[0.291]):0.00873[0.447],((Pl05-20557894_20558562:0.07133,Pl02-30442689_30443367:0.04547):0.02314[0.920],(Pl07-19561452_19562129:0.08752,Pl02-27175868_27176533:0.06243):0.00874[0.765]):0.00054[0.694]):0.00453[0.406],(((Pl07-21362829_21363506:0.01354,Pl09-28728067_28728735:0.06099):0.00441[0.752],(Pl02-20672687_20673195:0.08418,Pl06-9731770_9732415:0.04605):0.01337[0.858]):0.00450[0.776],((Pl10-16045674_16046351:0.09095,Pl04-13665079_13665755:0.07149):0.02176[0.908],(Pl07-21197768_21198442:0.03731,(Pl09-22662807_22663475:0.00441,Pl09-22638762_22639439:0.00440):0.06118[1.000]):0.01772[0.913]):0.00055[0.854]):0.00055[1.000]):0.00443[0.779],((Pl05-13500221_13500898:0.06665,(Pl06-12915294_12915962:0.06914,Pl03-15583472_15584116:0.05557):0.01360[0.822]):0.00572[0.759],((((Pl08-16789146_16789814:0.08119,tig00001882-417489_418166:0.06199):0.00800[0.735],(Pl10-32843491_32844016:0.04692,(Pl08-24835460_24836114:0.11775,Pl02-27333534_27334211:0.08732):0.00706[0.742]):0.00443[0.710]):0.00888[0.855],((Pl05-23299203_23299772:0.07089,(Pl08-26144636_26145313:0.06119,Pl10-25118421_25119088:0.04587):0.01354[0.884]):0.00481[0.799],((Pl02-27266788_27267456:0.09326,((Pl02-18876712_18877389:0.03601,(Pl02-26401039_26401706:0.05144,Pl02-21041112_21041789:0.06588):0.01339[0.713]):0.00523[0.733],(Pl11-40701831_40702498:0.07046,(Pl10-12884942_12885619:0.05122,(Pl06-3105653_3106108:0.00054,Pl06-5215437_5215892:0.00721):0.04309[0.968]):0.01150[0.323]):0.00945[0.837]):0.00055[1.000]):0.00407[0.935],((tig00000209-766087_766764:0.08048,(Pl10-41015387_41016063:0.04475,(Pl09-22138949_22139617:0.05936,((Pl05-8674052_8674720:0.10925,Pl07-14301744_14302412:0.07598):0.01567[0.860],(Pl10-32811382_32812050:0.09522,Pl08-41660645_41661313:0.11028):0.02575[0.865]):0.00281[0.748]):0.00557[0.809]):0.00078[0.790]):0.00457[0.774],(((Pl10-25437741_25438409:0.06158,Pl03-10975088_10975756:0.11899):0.02400[0.681],(Pl02-19055552_19056157:0.08272,(Pl01-6961686_6962363:0.07447,Pl03-19998552_19999229:0.04099):0.00527[0.716]):0.00666[0.605]):0.00695[0.763],((Pl05-9310849_9311526:0.05256,(Pl11-20962830_20963507:0.07156,Pl10-21728805_21729473:0.06342):0.00945[0.451]):0.01064[0.863],(((Pl04-35818811_35819488:0.06568,Pl04-18829773_18830447:0.02284):0.00431[0.746],(Pl05-20975312_20975922:0.05313,(Pl07-26146949_26147614:0.07565,(Pl05-11074941_11075609:0.05025,(Pl10-28041177_28041882:0.07938,tig00001990-350032_350709:0.07523):0.01380[0.834]):0.00053[0.390]):0.00485[0.777]):0.00474[0.789]):0.00053[0.000],((Pl10-26114913_26115581:0.01830,(Pl04-28729408_28730076:0.06444,(Pl01-13608199_13608867:0.06072,(Pl02-23799478_23800000:0.04677,Pl04-25080170_25080838:0.02756):0.00859[0.833]):0.00866[0.457]):0.00557[0.744]):0.00452[0.462],((Pl08-39744882_39745550:0.09340,(Pl10-21942589_21943254:0.05260,tig00001888-66800_67318:0.02030):0.00054[0.890]):0.00907[0.211],(Pl07-22322928_22323596:0.08988,(Pl10-45611328_45611996:0.12564,Pl08-44490202_44490867:0.06467):0.01259[0.804]):0.01052[0.606]):0.01301[0.876]):0.00054[0.860]):0.00055[0.290]):0.00469[0.789]):0.00465[0.773]):0.00055[0.228]):0.00055[0.140]):0.00053[0.880]):0.00463[0.816],((Pl04-38332925_38333563:0.08712,(Pl11-24894145_24894754:0.07772,Pl10-35864348_35865042:0.06209):0.00566[0.743]):0.01070[0.849],(((tig00002035-512351_513016:0.07187,Pl07-24894678_24895346:0.04537):0.01293[0.813],((Pl10-36430784_36431437:0.09239,Pl01-30787223_30787891:0.02470):0.00668[0.748],(Pl02-38744231_38744899:0.05064,(tig00002052-328302_328967:0.05744,Pl02-30936550_30937227:0.04520):0.00808[0.717]):0.00055[0.790]):0.00946[0.885]):0.00917[0.775],((Pl01-20824743_20825399:0.06762,(Pl04-26988554_26989219:0.08378,(Pl01-18335749_18336360:0.05111,Pl07-15629197_15629862:0.05070):0.00054[0.383]):0.00868[0.811]):0.00054[0.873],((Pl04-34606246_34606908:0.06502,((Pl08-39789411_39790079:0.05047,tig00001909B-744437_745105:0.02707):0.00475[0.750],(Pl08-24630239_24630907:0.05601,Pl04-25821757_25822435:0.03463):0.00969[0.847]):0.00440[0.399]):0.00054[0.795],(Pl08-36542067_36542735:0.04567,((((Pl10-7846468_7847136:0.03359,(Pl03-21289720_21290388:0.04551,Pl05-15411057_15411724:0.02114):0.00621[0.762]):0.00054[0.895],((Pl11-28414444_28415121:0.04183,(Pl10-24707145_24707813:0.04148,Pl05-24804975_24805643:0.03712):0.00842[0.818]):0.00448[0.761],(Pl02-22437489_22438157:0.06953,(Pl01-20003849_20004513:0.04119,(Pl10-33920304_33920968:0.04535,tig00002021-128571_129248:0.06461):0.01086[0.849]):0.00533[0.755]):0.00463[0.773]):0.00880[0.889]):0.00448[0.406],((Pl05-20384684_20385326:0.04847,(Pl10-34870118_34870786:0.07449,Pl10-41515693_41516356:0.05327):0.00054[0.895]):0.00468[0.783],(((Pl02-28201031_28201708:0.03682,(Pl11-33409602_33410270:0.08241,Pl05-20432510_20433178:0.04282):0.00292[0.719]):0.00055[0.904],(Pl09-21050658_21051326:0.04124,((Pl10-39514791_39515456:0.06892,Pl04-20472822_20473489:0.04178):0.00987[0.108],(Pl04-38084706_38085374:0.06025,(Pl06-7508539_7509207:0.02936,Pl01-19275225_19275902:0.06042):0.00054[0.950]):0.00418[0.749]):0.00443[0.784]):0.00055[0.867]):0.00447[0.923],((Pl10-10421546_10422214:0.05844,(Pl10-30870142_30870810:0.06513,Pl11-30405221_30405889:0.02736):0.00924[0.865]):0.00858[0.855],((Pl07-17067455_17068123:0.05773,(tig00000234-257343_258002:0.04227,Pl11-20827687_20828355:0.06110):0.00832[0.337]):0.00054[0.594],((Pl09-24371030_24371699:0.02319,Pl02-26262071_26262715:0.09933):0.00873[0.358],(Pl04-34199539_34200207:0.03517,(Pl04-34520572_34521240:0.01928,(Pl01-13220080_13220755:0.05429,Pl08-30029599_30030267:0.05491):0.00055[0.918]):0.00449[0.328]):0.00546[0.844]):0.00054[1.000]):0.00448[0.803]):0.00055[0.644]):0.00055[0.564]):0.00439[0.791]):0.00055[0.406],(((Pl04-30917742_30918371:0.08524,(Pl05-19385821_19386489:0.04697,(Pl05-22114596_22115234:0.05930,(Pl09-19956011_19956679:0.10327,Pl01-22951391_22952059:0.05956):0.01147[0.335]):0.00739[0.782]):0.00276[0.715]):0.00575[0.789],((Pl10-42438051_42438719:0.05181,Pl02-26888059_26888727:0.03113):0.02233[0.951],((Pl03-15661190_15661861:0.05041,((Pl02-31204570_31205238:0.04610,Pl08-16945140_16945772:0.04113):0.00997[0.859],(Pl02-19707158_19707826:0.06474,Pl09-22266116_22266784:0.05966):0.00054[0.402]):0.00448[0.766]):0.00436[0.742],((Pl07-44880002_44880670:0.05962,(Pl07-18445502_18446071:0.02735,(Pl01-28325867_28326535:0.04162,Pl05-24735106_24735772:0.05689):0.00609[0.771]):0.00677[0.786]):0.00054[0.737],(Pl01-25489336_25489827:0.02636,(Pl08-37963385_37964061:0.07102,((Pl04-35092126_35092794:0.05831,Pl11-13542677_13543354:0.06598):0.01596[0.184],((Pl06-14394860_14395465:0.02224,Pl02-21206544_21207215:0.06477):0.00055[0.058],(tig00001998A-790131_790727:0.06041,Pl05-34930365_34931033:0.06094):0.01726[0.509]):0.00054[0.611]):0.00646[0.292]):0.00096[0.963]):0.00533[1.000]):0.00054[0.123]):0.00425[0.922]):0.00055[0.705]):0.00053[0.138],(((Pl02-20768914_20769399:0.03387,(Pl05-18632702_18633370:0.04067,(Pl07-18060883_18061500:0.05296,Pl06-13068282_13068950:0.03509):0.02002[0.772]):0.00055[0.334]):0.00871[0.815],((Pl03-27178128_27178760:0.14274,(Pl01-20737723_20738364:0.11927,(Pl01-15735460_15736110:0.05044,Pl10-26954145_26954819:0.06738):0.00518[0.144]):0.01707[0.854]):0.01615[0.882],(Pl08-15463365_15464042:0.06238,(Pl08-42943391_42944059:0.10742,(Pl02-32994052_32994718:0.05138,Pl05-18138813_18139481:0.07034):0.00655[0.745]):0.00831[0.433]):0.00616[0.745]):0.00054[0.784]):0.00054[0.795],(Pl10-27731051_27731655:0.03679,(Pl01-9208477_9209145:0.05049,(((Pl01-21404641_21405220:0.03615,Pl04-24774420_24775097:0.04355):0.01079[0.867],(Pl11-30862095_30862763:0.03320,(Pl07-26178296_26178964:0.05567,Pl01-25937459_25938128:0.01214):0.01032[0.831]):0.00444[0.712]):0.00454[0.797],((Pl04-31941406_31942065:0.06954,Pl10-27469893_27470561:0.03606):0.00489[0.746],(Pl10-19130843_19131511:0.01810,(Pl11-40129843_40130513:0.04619,(Pl11-22487067_22487744:0.06071,Pl11-12077410_12078046:0.03816):0.00943[0.852]):0.00055[0.909]):0.00448[0.828]):0.00054[0.000]):0.00054[0.224]):0.00449[0.890]):0.00055[1.000]):0.00055[0.859]):0.00055[0.214]):0.00054[0.000]):0.00054[0.471]):0.00055[0.047]):0.00525[0.774]):0.01414[0.916]):0.00055[0.260]):0.00054[0.738]):0.00055[0.470]):0.00054[0.847]):0.00054[0.244]):0.00525[0.739],(((Pl03-17851070_17851735:0.01381,(Pl05-25167191_25167859:0.04968,tig00001882-500005_500537:0.05761):0.00502[0.737]):0.00054[0.106],((Pl08-28306127_28306802:0.03210,Pl01-23930793_23931470:0.03364):0.01018[0.484],(Pl08-29187536_29188204:0.05030,((Pl08-18083159_18083827:0.04619,(tig00054651-36435_37103:0.00450,tig00000477-49366_50034:0.00055):0.02752[0.986]):0.00053[0.754],(Pl11-20896894_20897562:0.03185,(Pl06-92977_93654:0.02311,Pl02-32981438_32982106:0.05609):0.00876[0.492]):0.00454[0.679]):0.00447[0.775]):0.00398[0.873]):0.00054[1.000]):0.00482[0.779],((((Pl10-11641594_11642262:0.03870,(Pl05-13400097_13400564:0.04627,(Pl09-13005497_13006165:0.08616,Pl07-7315965_7316642:0.07206):0.01015[0.479]):0.00559[0.717]):0.00054[0.640],((Pl01-18791500_18792167:0.05533,(Pl05-31672357_31673027:0.03667,tig00001878-189255_189923:0.04605):0.00832[0.846]):0.00055[0.889],(((Pl09-21170469_21171128:0.04066,Pl07-16392981_16393634:0.03972):0.02134[0.928],(Pl04-10411117_10411785:0.04545,(Pl01-20900920_20901588:0.07600,Pl03-20594751_20595431:0.02836):0.01175[0.331]):0.00579[0.741]):0.00054[0.664],(((Pl11-21818823_21819391:0.04884,Pl07-32930930_32931598:0.08316):0.00054[0.709],(Pl02-42146619_42147278:0.07063,Pl07-10559486_10560139:0.04870):0.00364[0.744]):0.00496[0.460],((Pl01-23998436_23999104:0.05537,Pl11-24724548_24725216:0.04136):0.00944[0.854],(Pl04-31026935_31027600:0.06493,(Pl07-24007622_24008290:0.03565,(Pl04-18626184_18626851:0.04668,Pl05-29244462_29245139:0.04840):0.00831[0.433]):0.00582[0.760]):0.00055[0.000]):0.00055[0.997]):0.00436[0.924]):0.00055[0.858]):0.00920[0.914]):0.00053[1.000],(Pl08-16375709_16376377:0.04137,(Pl01-19164684_19165352:0.03455,((((Pl04-27110479_27111156:0.03660,Pl04-24397475_24398152:0.03683):0.01281[0.881],(Pl10-10826406_10827074:0.02671,(tig00001909A-285330_285995:0.05526,(Pl10-20361652_20362297:0.00500,Pl10-20186386_20187031:0.00055):0.05828[0.999]):0.00055[0.600]):0.00457[0.678]):0.00054[0.895],((Pl11-28640705_28641373:0.05501,(Pl05-18286179_18286850:0.05344,Pl02-23322242_23322814:0.05283):0.01151[0.397]):0.00472[0.754],((Pl08-38591373_38592030:0.03171,Pl10-29818370_29819035:0.05470):0.01087[0.821],(Pl05-8854857_8855525:0.06032,(Pl10-20894368_20895045:0.03325,Pl02-39322084_39322751:0.08960):0.00427[0.306]):0.00761[0.753]):0.00055[0.726]):0.00055[0.772]):0.00444[0.757],(((Pl11-19162002_19162679:0.03604,(Pl02-27764697_27765254:0.07719,(Pl11-34089914_34090582:0.05993,Pl10-27980624_27981292:0.03717):0.01282[0.386]):0.00055[0.706]):0.00445[0.782],(Pl03-27159918_27160595:0.03630,(Pl11-31191638_31192305:0.06502,(Pl04-28424126_28424794:0.01784,(Pl10-29129458_29130126:0.02736,(Pl06-10842457_10843125:0.05494,Pl09-24019979_24020647:0.04783):0.01369[0.878]):0.00440[0.792]):0.00055[0.501]):0.00434[0.417]):0.00055[0.161]):0.00054[0.000],(((Pl08-40158854_40159531:0.02742,Pl05-19324059_19324736:0.03646):0.01332[0.916],((Pl04-21014606_21015205:0.03558,Pl01-23804750_23805418:0.05986):0.00055[0.988],((Pl02-20595671_20596339:0.03374,Pl03-31057519_31058188:0.05406):0.00514[0.249],(Pl08-27806993_27807526:0.03364,Pl04-21210440_21211087:0.05333):0.01056[0.057]):0.00971[0.806]):0.00442[0.793]):0.00055[0.000],(Pl02-32002423_32003096:0.03670,(Pl11-26014558_26015223:0.03727,(((Pl10-33278564_33279232:0.04607,(Pl05-11535818_11536372:0.07472,Pl10-38683417_38684094:0.04938):0.00594[0.741]):0.01326[0.890],((Pl11-14942207_14942875:0.02754,Pl03-21622054_21622713:0.02806):0.00828[0.822],(tig00000553-194859_195527:0.03574,((Pl11-22502413_22502931:0.04615,Pl11-22626949_22627612:0.01999):0.00739[0.771],(Pl05-28189366_28190034:0.04657,Pl06-6143202_6143868:0.05575):0.00442[0.709]):0.00545[0.762]):0.00445[0.220]):0.00483[0.775]):0.00055[0.555],((Pl02-5275420_5275860:0.05940,(Pl02-29782679_29783347:0.03191,(Pl04-23225608_23226247:0.01426,(Pl02-23638472_23639140:0.06373,tig00001998B-349080_349757:0.03427):0.00432[0.771]):0.00050[0.948]):0.00433[0.290]):0.00055[0.189],((Pl01-31200889_31201556:0.00943,(Pl10-12177059_12177723:0.06022,(Pl10-30185559_30186227:0.02491,Pl10-30360168_30360807:0.02717):0.00618[0.539]):0.00054[0.880]):0.00447[0.000],(Pl05-22321512_22322179:0.04238,((Pl10-35274780_35275447:0.03378,(Pl02-29895150_29895818:0.00444,Pl06-9904559_9905229:0.07614):0.00895[0.867]):0.00055[0.262],(Pl11-14175322_14175990:0.01796,(Pl02-33755605_33756273:0.04110,Pl06-9458463_9459128:0.02285):0.00054[0.461]):0.00439[0.932]):0.00055[0.224]):0.00055[1.000]):0.00414[0.922]):0.00445[0.831]):0.00457[0.777]):0.00431[0.509]):0.00055[0.526]):0.00445[0.852]):0.00447[0.853]):0.00055[0.441]):0.00440[0.773]):0.00436[0.789]):0.01346[0.924],(((Pl11-44382694_44383362:0.00055,Pl03-29326163_29326831:0.00055):0.00054[0.865],(Pl01-22347255_22347923:0.0,Pl01-22337518_22338186:0.0):0.01348):0.00446[0.480],(((Pl05-16366417_16367094:0.02166,Pl08-21920831_21921436:0.02605):0.00540[0.763],(Pl03-14170118_14170786:0.03655,(Pl08-780865_781533:0.02245,(Pl10-9128169_9128837:0.03150,Pl05-22587058_22587639:0.02791):0.00505[0.761]):0.00429[0.393]):0.00054[0.066]):0.00447[0.744],((Pl10-17765841_17766509:0.05981,Pl05-14255226_14255894:0.04560):0.00053[0.875],((Pl03-33266978_33267655:0.05020,Pl08-34643081_34643755:0.01074):0.00054[0.971],(((Pl08-33480023_33480690:0.02729,Pl11-16300745_16301413:0.03188):0.00054[0.230],((tig00002052-169818_170486:0.01363,Pl07-21601745_21602413:0.01353):0.00439[0.753],(Pl10-32719313_32719915:0.02743,(Pl07-18271286_18271875:0.03275,(tig00000209-138161_138829:0.01514,Pl05-18123707_18124177:0.01824):0.00734[0.849]):0.00054[0.818]):0.00450[0.797]):0.00054[0.271]):0.00448[0.816],(((Pl07-19037997_19038674:0.02626,Pl07-23559371_23560039:0.00775):0.01577[0.906],(Pl11-27236168_27236836:0.01819,(Pl08-21266938_21267480:0.03438,Pl09-33492924_33493591:0.03806):0.00797[0.746]):0.00402[0.889]):0.00053[1.000],(((Pl04-25540138_25540638:0.01289,(Pl08-24925723_24926400:0.04586,(Pl10-40098497_40099165:0.01490,Pl11-27764930_27765607:0.03087):0.00053[0.444]):0.00415[0.999]):0.00098[0.084],((Pl08-23129270_23129938:0.02227,(Pl04-26668550_26669062:0.02557,Pl06-7309384_7310061:0.01334):0.00054[0.512]):0.00896[0.419],(tig00002035-291359_292027:0.00901,(Pl04-30755615_30756292:0.02720,(Pl11-13944898_13945566:0.03585,Pl06-2078992_2079660:0.02679):0.00546[0.810]):0.00055[0.986]):0.00054[1.000]):0.00412[0.930]):0.00054[1.000],(((Pl10-9347420_9348088:0.00055,(Pl08-39661883_39662551:0.02147,(Pl08-24582594_24583262:0.03950,Pl01-22296667_22297332:0.01807):0.01810[0.860]):0.00598[0.760]):0.00445[0.819],((Pl08-47851655_47852236:0.02288,Pl10-37675063_37675731:0.04569):0.00055[0.944],(Pl04-15927164_15927832:0.03162,(Pl01-21514985_21515653:0.01420,(Pl04-24447759_24448409:0.04991,Pl11-26940835_26941511:0.03672):0.01542[0.563]):0.00831[0.789]):0.00054[0.841]):0.00054[0.000]):0.00449[0.853],((Pl10-15992872_15993540:0.01808,(Pl06-10311609_10312286:0.00444,(Pl11-30826103_30826757:0.05783,(Pl10-17488885_17489562:0.02257,Pl10-26336546_26337214:0.02729):0.00450[0.144]):0.00054[0.416]):0.00054[0.000]):0.00447[0.835],(tig00001888-159272_159949:0.02250,((((Pl03-13861473_13862141:0.03673,(tig00054644-15296_15964:0.01348,Pl04-26504233_26504901:0.00902):0.00054[0.038]):0.00440[0.789],(Pl10-16261095_16261763:0.02269,(tig00000648-42672_43349:0.02271,Pl04-31852941_31853609:0.01365):0.00437[0.767]):0.00055[0.999]):0.00448[0.447],((Pl10-19219848_19220516:0.02692,(Pl04-32488994_32489661:0.02741,Pl05-27236954_27237622:0.01343):0.00442[0.754]):0.00054[0.627],(Pl05-23126675_23127343:0.00444,(Pl01-23696272_23696949:0.00055,(Pl02-26906365_26907042:0.01341,Pl10-17513682_17514350:0.03160):0.00055[0.205]):0.00443[0.855]):0.00054[0.000]):0.00055[1.000]):0.00439[0.861],(((tig00000282-133103_133771:0.02299,(Pl08-25064951_25065619:0.05998,Pl07-18609896_18610480:0.03714):0.00054[0.070]):0.00451[0.832],((tigPlMit002-48694_49360:0.01366,Pl10-26325997_26326665:0.00448):0.00055[0.263],(Pl04-21226723_21227391:0.02261,(Pl05-22425003_22425680:0.02292,Pl03-14090065_14090742:0.02748):0.00894[0.872]):0.00054[0.877]):0.00055[0.000]):0.00449[0.843],((Pl11-11602718_11603386:0.01353,(tig00000221-103509_104144:0.01941,Pl10-28082244_28082912:0.01795):0.00452[0.735]):0.00446[0.749],(Pl02-24546767_24547435:0.00447,(((Pl11-23880224_23880892:0.02278,Pl11-18280029_18280697:0.01805):0.00443[0.744],((Pl02-26540318_26540986:0.00447,(tig00001990-501849_502517:0.02263,Pl06-9410284_9410952:0.01200):0.00586[0.770]):0.00055[0.333],((Pl10-14775961_14776638:0.00880,(Pl05-14472069_14472737:0.04017,Pl05-13120973_13121617:0.01463):0.00988[0.808]):0.00055[0.931],(Pl04-30710498_30711166:0.00448,(Pl09-15413192_15413860:0.02246,Pl02-4511415_4512082:0.02259):0.00443[0.779]):0.00055[0.000]):0.00055[0.992]):0.00053[0.834]):0.00445[0.849],((Pl01-12385120_12385788:0.01788,((Pl05-13667456_13668124:0.01811,Pl10-36303256_36303925:0.00902):0.00449[0.772],(tig00000086-137894_138562:0.01351,Pl06-9680478_9681155:0.01351):0.00448[0.752]):0.00055[1.000]):0.00417[0.919],((Pl10-27435687_27436355:0.02252,(Pl06-9617431_9618096:0.02325,(tig00002021-1506925_1507593:0.00895,(Pl10-30322923_30323591:0.01807,Pl05-12120426_12121094:0.00866):0.00055[0.918]):0.00446[0.784]):0.00446[0.635]):0.00055[0.579],((Pl01-40343562_40344230:0.01797,(tig00000094-80077_80745:0.01342,tig00001885-584091_584759:0.01378):0.00447[0.831]):0.00054[0.935],((Pl06-7678100_7678768:0.00896,(Pl11-35456389_35457057:0.01783,(Pl10-16696477_16697147:0.01822,Pl04-29772545_29773222:0.01367):0.00441[0.298]):0.00055[0.895]):0.00448[0.833],(((Pl08-3036952_3037620:0.01811,Pl09-26898398_26899066:0.00895):0.00055[0.000],(tig00000209-1219067_1219744:0.02711,(Pl10-27163268_27163936:0.01813,Pl10-28132395_28133063:0.00454):0.00443[0.777]):0.00053[0.765]):0.00447[0.912],((Pl10-27813834_27814503:0.01803,(Pl10-23816674_23817342:0.00893,((Pl11-31740016_31740693:0.01354,(Pl10-24245928_24246596:0.01345,(Pl09-18946177_18946839:0.03179,Pl04-8847512_8848180:0.03186):0.00053[0.001]):0.00446[0.830]):0.00055[0.103],((Pl09-12549870_12550546:0.03630,Pl11-24504938_24505606:0.01769):0.00055[0.860],(Pl02-30458095_30458763:0.01353,Pl01-25954181_25954849:0.02268):0.00447[0.780]):0.00055[0.891]):0.00055[0.000]):0.00434[0.913]):0.00054[1.000],((Pl01-25865402_25866070:0.01812,(Pl07-6375955_6376632:0.02256,tig00001882-1798789_1799466:0.01350):0.00446[0.749]):0.00448[0.820],(((Pl09-4548968_4549636:0.02714,Pl10-27516950_27517627:0.03124):0.00478[0.844],(Pl03-12876548_12877225:0.01790,(Pl04-19959872_19960539:0.01804,(Pl11-23476918_23477586:0.01804,Pl10-37560065_37560733:0.00449):0.00441[0.777]):0.00055[0.000]):0.00429[0.919]):0.00053[1.000],((Pl11-30732856_30733524:0.01343,(Pl11-27028414_27029081:0.03231,Pl07-25469993_25470661:0.04081):0.00054[0.954]):0.00446[0.827],((Pl07-26411967_26412635:0.00901,Pl04-33447011_33447679:0.00895):0.00444[0.797],((Pl11-18043615_18044283:0.01357,Pl10-26866729_26867397:0.00054):0.00445[0.834],(((Pl04-16603440_16603919:0.02500,(Pl10-16171239_16171907:0.01806,Pl03-30711597_30712265:0.01805):0.00440[0.756]):0.00906[0.595],((Pl10-44611510_44612178:0.00499,(Pl05-13487717_13488394:0.03164,Pl04-18820990_18821658:0.01821):0.00378[0.782]):0.00449[0.370],((Pl10-36213579_36214247:0.01807,Pl08-16586570_16587238:0.00900):0.01342[0.939],(Pl11-24028133_24028801:0.02717,(tig00002033-334001_334669:0.00900,Pl08-15564237_15564905:0.01792):0.00440[0.384]):0.00054[0.861]):0.00392[0.980]):0.00051[1.000]):0.00054[0.752],(((tig00000477-380786_381463:0.01324,Pl04-23077218_23077886:0.00917):0.00901[0.429],(Pl09-24181016_24181693:0.02264,(Pl08-52495522_52496190:0.02643,(Pl11-17823084_17823752:0.02329,(Pl04-23327427_23328101:0.02473,(tig00054630-10229_10854:0.00983,Pl10-33133510_33134133:0.00055):0.02995[0.987]):0.00387[0.729]):0.00453[0.414]):0.00054[0.781]):0.00431[0.921]):0.00055[1.000],(Pl04-27580195_27580863:0.00446,((Pl10-19168929_19169597:0.01344,(Pl04-24873818_24874486:0.01355,(Pl04-21290410_21291078:0.00457,Pl10-35384031_35384699:0.00055):0.00054[0.021]):0.00446[0.826]):0.00051[0.766],((Pl10-12282945_12283624:0.05003,Pl05-3413508_3414176:0.01614):0.00637[0.768],((Pl08-21245294_21245969:0.01303,(Pl06-14118113_14118781:0.02204,Pl10-30652235_30652903:0.00946):0.00449[0.322]):0.00491[0.795],((Pl08-32245489_32246154:0.00452,(tig00000175-76361_77026:0.01350,Pl01-24850145_24850810:0.01351):0.00055[0.044]):0.00450[0.865],((Pl10-32493506_32494174:0.02698,(tig00002052-109834_110511:0.02730,Pl04-22666039_22666716:0.00896):0.00053[0.849]):0.00443[0.793],((Pl09-17390690_17391358:0.02250,(Pl05-23310527_23311195:0.03154,Pl01-31832029_31832697:0.01815):0.00054[0.510]):0.00447[0.407],(Pl11-29322556_29323188:0.01961,(Pl10-32216176_32216844:0.00894,((Pl04-33808197_33808864:0.00894,(Pl10-31024998_31025666:0.00449,(Pl10-4845141_4845809:0.02284,(tig00002038-1496507_1497184:0.03153,Pl11-26915741_26916409:0.02266):0.00054[0.538]):0.00443[0.800]):0.00419[0.930]):0.00054[1.000],(Pl10-28289297_28289965:0.00446,(((Pl02-12146926_12147594:0.02252,(Pl03-12183578_12184246:0.01796,(Pl11-24428251_24428928:0.01812,(Pl06-14573432_14574100:0.02254,Pl04-21883484_21884152:0.01342):0.00055[0.065]):0.00055[0.000]):0.00451[0.783]):0.00454[0.367],((Pl11-25682607_25683125:0.01122,(Pl07-17563306_17563983:0.00581,(Pl04-19851119_19851667:0.01608,Pl02-12927211_12927879:0.00920):0.00367[0.045]):0.00286[0.058]):0.00082[0.034],((Pl07-22497476_22498153:0.00445,Pl07-33160993_33161670:0.00447):0.00055[0.110],((Pl05-14238420_14239097:0.00892,(tig00000633-7769_8446:0.00894,Pl02-26972008_26972685:0.00055):0.00445[0.849]):0.00055[0.776],((Pl08-23947572_23948249:0.01791,Pl09-33155702_33156370:0.01337):0.00055[0.916],((Pl11-26265762_26266430:0.01341,Pl10-43053255_43053825:0.00908):0.00054[0.117],((Pl10-25292016_25292684:0.00447,Pl01-19775305_19775982:0.01346):0.00055[0.058],(((Pl11-30877796_30878473:0.00448,Pl10-24963044_24963721:0.00450):0.00447[0.825],(Pl07-24422471_24423148:0.00894,(Pl03-12997283_12997960:0.00818,Pl11-17832777_17833292:0.02279):0.00075[0.035]):0.00055[0.050]):0.00055[0.000],(Pl06-12149628_12150305:0.00055,(Pl02-25607404_25607901:0.00055,(Pl05-10115641_10116318:0.00891,(Pl06-8297914_8298591:0.01825,((Pl01-41460789_41461466:0.04109,tig00000409-138095_138772:0.03688):0.00487[0.747],(Pl09-10550143_10550784:0.03684,(Pl04-32636686_32637339:0.02376,Pl04-20419171_20419839:0.01801):0.00446[0.422]):0.00054[0.819]):0.00894[0.914]):0.00055[0.100]):0.00079[0.051]):0.00368[1.000]):0.00055[0.000]):0.00055[0.000]):0.00055[0.000]):0.00055[0.000]):0.00055[0.000]):0.00054[0.000]):0.00055[1.000]):0.00410[0.734]):0.00055[1.000],((Pl04-8105712_8106376:0.00913,(Pl07-18938933_18939601:0.00055,(tig00001896-162417_163085:0.01347,(Pl05-15775981_15776657:0.01345,(Pl10-38198383_38199051:0.00055,(Pl10-19118563_19119231:0.00447,(Pl10-12592403_12593071:0.02715,((Pl08-6700001_6700654:0.04076,Pl04-14587131_14587799:0.03155):0.00448[0.772],(Pl11-27778994_27779662:0.00953,(tig00000477-263271_263774:0.04052,(Pl07-18552254_18552892:0.04799,(Pl04-20984575_20985243:0.01449,(Pl08-23991734_23992369:0.07161,Pl02-24868376_24868885:0.01696):0.01659[0.768]):0.01022[0.744]):0.00075[0.042]):0.00072[0.043]):0.00079[1.000]):0.00463[0.830]):0.00055[0.398]):0.00054[0.000]):0.00055[0.262]):0.00465[0.835]):0.00054[0.212]):0.00054[0.000]):0.00055[0.560],(Pl04-25179330_25179998:0.00898,((Pl06-11346133_11346801:0.00447,(Pl10-14048100_14048762:0.02748,Pl07-25976477_25977145:0.00443):0.00445[0.758]):0.00055[0.000],(((Pl02-26566582_26567259:0.01788,Pl07-26062775_26063443:0.00054):0.00447[0.832],((Pl10-2337805_2338473:0.03179,Pl02-13984998_13985666:0.01328):0.00055[0.885],(((Pl09-24248656_24249330:0.00971,Pl01-14440009_14440677:0.00599):0.01200[0.899],(Pl10-52051850_52052518:0.01337,Pl01-483765_484442:0.00889):0.00054[0.934]):0.00449[0.218],(Pl01-36321004_36321672:0.00055,((Pl02-32583929_32584608:0.00054,(tig00001878-16777_17454:0.00448,Pl11-23909571_23910239:0.01342):0.00890[0.892]):0.00446[0.416],((Pl07-17364322_17364999:0.00447,(Pl09-17084010_17084678:0.00445,Pl01-38204420_38205088:0.00444):0.00445[0.820]):0.00055[0.066],((Pl06-9298581_9299258:0.00055,Pl06-13694579_13695256:0.00055):0.00055[0.000],(tig00002028-101699_102376:0.00445,Pl08-29219969_29220646:0.00446):0.00055[0.000]):0.00055[0.000]):0.00054[0.732]):0.00443[0.865]):0.00444[0.825]):0.00055[0.863]):0.00055[0.000]):0.00054[0.000],((tig00002033-92267_92935:0.00445,(Pl01-17990040_17990717:0.01795,Pl06-7445992_7446669:0.01342):0.00055[0.014]):0.00446[0.834],(Pl07-29162101_29162769:0.00054,(Pl01-23742322_23742990:0.00895,((Pl10-39558377_39559045:0.00055,(Pl07-19973733_19974401:0.00444,Pl04-18510912_18511579:0.00055):0.00055[0.000]):0.00055[0.000],((Pl07-34270082_34270750:0.00446,((Pl01-15181761_15182429:0.00447,(Pl10-39663185_39663853:0.00449,Pl04-29399253_29399921:0.00443):0.00055[0.000]):0.00055[0.000],(Pl11-20761469_20762137:0.00449,((Pl04-25785980_25786648:0.00447,(tig00002033-384013_384681:0.00444,Pl04-32462764_32463432:0.00449):0.00055[0.000]):0.00055[0.000],((Pl09-35936174_35936842:0.01803,Pl05-15377264_15377932:0.00439):0.00054[1.000],(Pl05-15397611_15398267:0.00915,(Pl03-33162525_33163193:0.01768,Pl07-33113841_33114509:0.00766):0.00136[0.621]):0.00055[1.000]):0.00055[0.000]):0.00055[0.000]):0.00055[0.000]):0.00055[0.000]):0.00055[0.000],((Pl03-14310123_14310791:0.00895,Pl11-26335404_26336072:0.00448):0.00055[0.315],(((Pl11-29102042_29102710:0.00446,Pl05-18306321_18306989:0.00055):0.00446[0.838],(Pl10-25310247_25310915:0.00446,Pl11-43153351_43154019:0.00449):0.00055[0.000]):0.00055[0.000],((Pl04-17433127_17433795:0.00446,Pl05-17726153_17726821:0.00446):0.00055[0.383],(Pl05-18625627_18626295:0.00447,(Pl11-24141198_24141866:0.0,Pl10-49135396_49136064:0.0,Pl10-27196526_27197194:0.0,Pl05-18216146_18216814:0.0,Pl04-32975656_32976324:0.0,Pl03-33924547_33925215:0.0,Pl02-22910077_22910745:0.0,Pl01-40461040_40461708:0.0):0.00055):0.00055[0.000]):0.00055[0.000]):0.00055[0.000]):0.00055[0.000]):0.00055[0.000]):0.00055[0.071]):0.00448[0.829]):0.00897[0.918]):0.00053[0.000]):0.00055[0.000]):0.00055[0.013]):0.00443[0.851]):0.00055[0.046]):0.00055[0.131]):0.00053[0.000]):0.00055[0.000]):0.00055[0.222]):0.00459[0.829]):0.00054[0.463]):0.00053[0.065]):0.00054[0.416]):0.00055[0.003]):0.00055[0.544]):0.00055[0.000]):0.00055[0.000]):0.00055[0.457]):0.00055[0.452]):0.00053[0.000]):0.00055[0.470]):0.00055[0.061]):0.00055[0.000]):0.00055[0.108]):0.00055[0.000]):0.00055[0.470]):0.00055[0.000]):0.00055[0.000]):0.00054[0.000]):0.00051[0.000]):0.00055[0.175]):0.00055[0.221]):0.00055[0.087]):0.00053[0.000]):0.00055[0.000]):0.00054[0.000]):0.00054[0.000]):0.00055[0.060]):0.00055[0.174]):0.00054[0.291]):0.00465[0.432]):0.00053[0.000]):0.00054[0.501]):0.00054[0.181]):0.00503[0.795]):0.00479[0.386]):0.02348[0.950]):0.01967[0.757]):0.02358[0.867]):0.03441[0.967]):0.01050[0.801]):0.00729[0.611]):0.01269[0.828]):0.03325[0.959]):0.01362[0.414]):0.00071[0.611]):0.03950[0.958]):0.02998[0.154]):0.13528[0.993]):0.08969[0.924]):0.12373[0.959]):0.07845[0.753]):0.28355[0.998]):0.16348[0.948]):0.09194[0.179]):0.11108[0.816]):0.17330[0.944]):0.18520[0.959],(((RT_Ty3-1_RLG_NA:0.37333,(RT_Boudicca_?_NA:0.37119,(RT_Kabuki_RLG_NA:0.44299,RT_CsRN1_?_NA:0.25325):0.09037[0.000]):0.32349[1.000]):0.08937[0.317],(RT_rGmr1_RLG_GMR:0.52901,(Selgy.Ty3-RT__REXdb_ID5620_RLG_Selgy:0.01263,(Selgy.Ty3-RT__REXdb_ID5622_RLG_Selgy:0.00641,(Selgy.Ty3-RT__REXdb_ID5621_RLG_Selgy:0.00055,(Selgy.Ty3-RT__REXdb_ID5623_RLG_TAT#RLG+Selgy:0.00641,Selgy.Ty3-RT__REXdb_ID5624_RLG_Selgy:0.00642):0.00055[0.000]):0.00055[0.886]):0.00055[0.643]):0.46319[1.000]):0.17503[0.969]):0.12513[0.927],(((RT_Tor2_RLG_NA:1.12636,RT_Tor1_RLG_NA:0.95791):0.24383[0.844],(((RT_Woot_RLG_NA:0.71848,(RT_Cer1_RLG_NA:0.66764,RT_Osvaldo_retrovirus_NA:0.61434):0.12554[0.548]):0.04785[0.792],(RT_Micropia_RLG_MICROPIA:0.65576,(RT_Mdg3_RLG_MICROPIA:0.38587,RT_Blastopia_RLG_MICROPIA:0.71656):0.15290[0.932]):0.08550[0.858]):0.07317[0.859],((RT_Cer3_RLG_NA:0.08342,RT_Cer2_RLG_NA:0.11921):0.56897[1.000],((RT_Skipper_RLG_NA:0.82512,RT_Tor4a_retrovirus_NA:0.56436):0.25436[0.956],((RT_Mdg1_RLG_NA:0.10708,RT_412_RLG_NA:0.05955):0.67614[1.000],(((RT_Yoyo_retrovirus_NA:0.16364,RT_HMS-Beagle_retrovirus_NA:0.18142):0.07652[0.806],(RT_Nomad_RLG_NA:0.30241,(RT_Burdock_?_NA:0.27533,(RT_Springer_retrovirus_NA:0.14687,RT_Gypsy_RLGvir_NA:0.16110):0.05633[0.650]):0.21248[1.000]):0.11115[0.756]):0.22599[0.994],((RT_Zam_retrovirus_NA:0.25950,RT_Ted_retrovirus_NA:0.19822):0.08667[0.852],((RT_Tv1_retrovirus_NA:0.12683,RT_Idefix_retrovirus_NA:0.09080):0.10617[0.988],(RT_17.6_RLG_NA:0.07353,(RT_Tom_retrovirus_NA:0.06395,RT_297_RLG_NA:0.05654):0.09074[0.990]):0.09169[0.990]):0.07754[0.966]):0.14665[0.956]):0.07799[0.621]):0.09707[0.696]):0.07617[0.721]):0.05508[0.148]):0.04901[0.397]):0.06275[0.860],(((RT_Reina_RLG_REINA:0.32943,((((Pl09-25209918_25210575:0.20024,Pl01-32231101_32231644:0.17571):0.00962[0.718],(Pl04-6431514_6432116:0.17722,(Pl03-18840282_18840945:0.11505,Pl02-13139905_13140534:0.14122):0.02673[0.378]):0.00596[0.539]):0.39116[1.000],(RT_Ifg7_RLG_REINA:0.29877,(RT_Gimli_RLG_REINA:0.19543,(Pl02-3344958_3345418:0.35088,((Pl07-27959266_27959746:0.20415,(Pl08-12673463_12674126:0.12556,Pl02-10935278_10935898:0.03938):0.01513[0.623]):0.13276[0.993],((Pl01-10311629_10312273:0.37505,(Pl10-8278076_8278709:0.39559,Pl09-16531207_16531866:0.24221):0.02611[0.639]):0.06024[0.897],(Pl07-30043774_30044409:0.16081,((Pl08-18323854_18324526:0.10746,(Pl05-11125437_11126111:0.09017,Pl04-30401356_30402011:0.06957):0.01969[0.868]):0.02304[0.906],((Pl10-43673574_43674242:0.01415,Pl04-34483274_34483947:0.01202):0.00594[0.773],(Pl11-28455955_28456629:0.01350,(tig00001882-659248_659850:0.05858,Pl08-15031226_15031901:0.03239):0.00054[0.983]):0.00442[0.764]):0.00855[0.794]):0.09342[0.995]):0.06889[0.944]):0.04325[0.792]):0.05389[0.891]):0.08956[0.894]):0.09741[0.955]):0.06074[0.018]):0.02921[0.655],((RT_Gloin_RLG_REINA:0.27745,((Pl03-7649278_7649767:0.42981,((Pl03-18703836_18704510:0.08382,Pl02-7152694_7153364:0.08510):0.01860[0.785],(Pl01-17566736_17567399:0.10430,((Pl04-45658915_45659415:0.15758,Pl08-17597526_17598041:0.15272):0.09453[0.967],(Pl03-22634347_22635022:0.19444,Pl08-7029779_7030425:0.20449):0.00254[0.601]):0.00933[0.823]):0.01304[0.761]):0.20155[0.996]):0.05342[0.841],((Pl11-2596128_2596793:0.05150,(Pl07-11967724_11968398:0.02265,(Pl02-35423469_35424143:0.02730,Pl02-21169253_21169927:0.00896):0.00055[0.901]):0.00054[0.438]):0.22647[1.000],(Pl03-35882536_35883210:0.00534,(Pl07-39291556_39292230:0.01791,(Pl06-27865391_27866064:0.00055,Pl02-9142884_9143546:0.00905):0.00053[0.145]):0.00355[0.764]):0.20732[0.999]):0.10025[0.985]):0.01199[0.757]):0.02938[0.837],((Pl09-9126895_9127569:0.00055,Pl04-35478557_35479231:0.00895):0.26947[1.000],((Reina.Ty3-RT__REXdb_ID13117_RLG_REINA:0.00643,(Reina.Ty3-RT__REXdb_ID13119_RLG_REINA:0.03817,(Reina.Ty3-RT__REXdb_ID13118_RLG_REINA:0.05121,(Reina.Ty3-RT__REXdb_ID13120_RLG_REINA:0.05165,Reina.Ty3-RT__REXdb_ID13116_RLG_REINA:0.05216):0.00581[0.748]):0.00726[0.830]):0.00054[0.194]):0.20207[1.000],(((Pl09-4813036_4813531:0.27132,(Pl11-13167743_13168363:0.20036,Pl08-34273497_34274106:0.21751):0.06190[0.856]):0.11556[0.968],((Pl06-27363253_27363727:0.32728,Pl07-11640106_11640773:0.19845):0.02059[0.552],((Pl08-17733515_17734189:0.02764,Pl03-4368548_4369222:0.02784):0.01532[0.855],(Pl06-236377_237051:0.02769,Pl03-6408380_6409054:0.01843):0.00798[0.734]):0.11934[0.996]):0.03224[0.820]):0.15483[0.998],(((Pl07-5429239_5429913:0.02301,(Pl07-34400358_34401032:0.02869,Pl01-43309412_43310086:0.02812):0.00101[0.342]):0.31162[1.000],((Pl03-23327408_23328082:0.06822,Pl03-16740636_16741309:0.16708):0.20495[0.997],(Pl06-12325233_12325904:0.03657,(Pl09-17188046_17188721:0.03482,Pl05-29199552_29200225:0.05749):0.01515[0.812]):0.28177[1.000]):0.08553[0.348]):0.06374[0.892],((Pl04-46750365_46751030:0.04985,Pl04-40842668_40843342:0.01974):0.20020[1.000],(((Pl05-25118024_25118506:0.40569,Pl05-10510200_10510867:0.22362):0.04671[0.816],(Pl09-16028164_16028801:0.17865,(Pl05-31116775_31117427:0.18141,(Pl11-20517320_20517991:0.08533,Pl11-15366955_15367428:0.07364):0.03589[0.889]):0.02928[0.477]):0.02882[0.797]):0.13597[0.992],(((Pl11-7202056_7202736:0.06178,Pl04-36583170_36583840:0.16898):0.03038[0.171],(Pl04-10382991_10383673:0.13437,Pl02-13820514_13821067:0.12368):0.09889[0.982]):0.04843[0.728],((Pl05-8770065_8770693:0.25627,(Pl07-30289361_30290028:0.15466,Pl03-22417849_22418469:0.13414):0.06792[0.933]):0.02831[0.752],((Pl10-6670825_6671332:0.15635,Pl07-31615157_31615684:0.13382):0.01409[0.416],((Pl08-40321638_40322179:0.15440,Pl05-24971939_24972611:0.08573):0.02970[0.901],(Pl01-30488356_30489012:0.13866,(Pl05-9277743_9278415:0.10265,Pl03-20913345_20914017:0.18176):0.01497[0.828]):0.01228[0.341]):0.07578[0.978]):0.01881[0.367]):0.03088[0.008]):0.11333[0.992]):0.10416[0.953]):0.05050[0.814]):0.06341[0.936]):0.04600[0.565]):0.03207[0.868]):0.02614[0.801]):0.04857[0.375]):0.13558[0.987]):0.10260[0.941],(RT_G-Rhodo_RLG_NA:0.40716,((((Pl05-14896024_14896539:0.26862,(Pl05-5536467_5536936:0.24277,Pl11-38252883_38253467:0.21821):0.06135[0.896]):0.03943[0.857],(Pl09-29945211_29945882:0.25147,((Pl08-19953221_19953880:0.18650,Pl07-27509520_27510175:0.15356):0.02147[0.861],(Pl04-20451696_20452370:0.11252,(Pl10-43233000_43233674:0.08205,Pl08-38579365_38580039:0.14558):0.00808[0.718]):0.02154[0.883]):0.00706[0.163]):0.05269[0.905]):0.04447[0.509],((tig00000346-216626_217129:0.03376,((tig00000234-122157_122621:0.01454,(tig00001946-4671_5347:0.00925,(Pl09-23657165_23657839:0.01374,((tig00001998A-1249922_1250580:0.02335,tig00001909B-1207045_1207713:0.01822):0.00054[0.829],(((Pl10-28459948_28460622:0.00455,tig00001990-226855_227313:0.01903):0.00453[0.769],(Pl03-14015446_14016120:0.01367,((Pl05-33069255_33069912:0.02844,Pl10-31466381_31467055:0.00911):0.00055[0.558],(Pl08-28884648_28885318:0.01861,(Pl01-20591771_20592445:0.01342,Pl09-14687542_14688216:0.01353):0.00055[0.906]):0.00053[0.205]):0.00055[0.000]):0.00450[0.825]):0.00055[0.032],(Pl01-16236065_16236739:0.00910,(Pl05-17162663_17163338:0.00055,((Pl02-26818219_26818893:0.01837,(Pl09-11630998_11631672:0.03272,Pl10-31855248_31855921:0.00459):0.00429[0.918]):0.00053[1.000],(Pl05-22856548_22857222:0.00055,(((Pl04-11841397_11842070:0.03741,(tig00001882-312780_313454:0.00678,Pl04-22865984_22866481:0.00660):0.00213[0.998]):0.00054[0.112],(Pl05-25109618_25110293:0.01377,(tig00001896-40116_40790:0.00055,(tig00001990-38120_38680:0.02325,Pl10-26917077_26917751:0.00689):0.00677[0.793]):0.00454[0.774]):0.00055[0.359]):0.00455[0.922],(Pl10-36013222_36013896:0.02305,(((Pl06-11305051_11305725:0.00457,(Pl08-26525815_26526430:0.02045,Pl04-25475241_25475915:0.01371):0.00053[0.841]):0.00055[0.000],(Pl06-4089547_4090221:0.01832,(tig00000715-7805_8479:0.00055,Pl05-22775481_22776155:0.00055):0.00055[0.675]):0.00055[0.000]):0.00054[0.700],((Pl04-26907586_26908259:0.04690,(Pl11-31176231_31176905:0.00896,(Pl02-25601759_25602433:0.02291,((Pl10-36540754_36541428:0.00379,Pl06-3968740_3969358:0.00055):0.00074[1.000],(Pl04-13293689_13294363:0.01826,(Pl05-23716156_23716830:0.00055,(Pl02-19134542_19135177:0.00055,((Pl11-30843483_30844154:0.02751,(Pl02-24135639_24136298:0.02332,Pl04-27634483_27635157:0.01375):0.00054[0.309]):0.00055[0.000],((Pl02-24530216_24530894:0.02281,Pl02-19867586_19868260:0.00908):0.00055[0.133],(Pl06-10349173_10349847:0.01364,(Pl04-10331278_10331952:0.01369,((Pl11-29670485_29670959:0.01594,tig00001909B-714232_714873:0.01914):0.00054[1.000],(Pl08-23516192_23516861:0.00460,(Pl11-15640388_15641062:0.00912,(Pl05-13762920_13763594:0.02770,(Pl04-14274967_14275484:0.01296,Pl01-14398176_14398862:0.01317):0.00055[0.927]):0.00055[0.774]):0.00054[0.000]):0.00054[0.000]):0.00054[0.232]):0.00455[0.413]):0.00055[0.711]):0.00055[0.635]):0.00055[0.557]):0.00054[0.000]):0.00055[0.378]):0.00055[0.000]):0.00055[0.501]):0.00055[0.878]):0.01829[0.989]):0.00053[0.811],((Pl02-22404808_22405469:0.01925,Pl10-23105294_23105968:0.03185):0.00903[0.443],(Pl11-25397939_25398484:0.02395,(Pl04-30013978_30014653:0.03749,((((Pl08-40417407_40418081:0.02307,(Pl01-21052170_21052622:0.04660,Pl02-18363585_18364259:0.01153):0.01135[0.762]):0.00446[0.768],(Pl11-39551024_39551698:0.01365,(Pl10-35521031_35521704:0.01373,Pl08-34040000_34040675:0.01377):0.00454[0.736]):0.00454[0.770]):0.00054[0.759],((Pl06-4362940_4363614:0.01368,Pl06-6190063_6190737:0.02743):0.00055[0.794],((Pl02-18977956_18978630:0.01869,Pl01-27863624_27864298:0.02754):0.00055[0.876],(Pl05-6042072_6042746:0.02292,(Pl04-27657304_27657978:0.02300,(Pl10-28204434_28205107:0.02322,(Pl07-20307864_20308502:0.02842,(Pl03-20317886_20318560:0.01377,Pl06-6919286_6919896:0.01387):0.00446[0.759]):0.00054[0.000]):0.00055[1.000]):0.00415[0.909]):0.00054[1.000]):0.00055[0.000]):0.00055[0.887]):0.00054[0.000],((tig00001896-265328_265996:0.02294,Pl06-4795658_4796331:0.00887):0.00053[0.682],((Pl02-19978197_19978868:0.01836,(Pl11-14710320_14710994:0.02290,tig00001882-437449_438122:0.03733):0.00055[0.842]):0.00452[0.823],((Pl10-30778624_30779295:0.02732,(Pl04-25242497_25243168:0.01363,(Pl05-16431612_16432115:0.03534,Pl04-11300722_11301375:0.01017):0.00924[0.979]):0.00055[0.597]):0.00055[0.166],((Pl11-31045479_31046150:0.01841,(Pl10-3395818_3396492:0.05595,Pl11-37204010_37204684:0.00449):0.00455[0.393]):0.00054[0.769],((Pl05-10366202_10366876:0.01918,Pl02-15767640_15768314:0.00888):0.00054[0.938],(tig00000311-22586_23255:0.05334,tig00000346-227972_228645:0.02351):0.00439[0.735]):0.00055[0.000]):0.00055[0.000]):0.00055[0.000]):0.00452[0.848]):0.00053[0.000]):0.00054[0.908]):0.00102[1.000]):0.00311[0.940]):0.00053[1.000]):0.01863[0.968]):0.00055[1.000]):0.00414[0.920]):0.00053[0.277]):0.00054[0.000]):0.00055[0.655]):0.00055[0.523]):0.00055[0.493]):0.00054[0.000]):0.00055[0.000]):0.00055[0.000]):0.00053[0.999]):0.00637[0.836],((Pl05-21207729_21208411:0.00055,(Pl05-17481395_17482069:0.01373,((Pl05-17258463_17259137:0.00457,(tig00001990-400891_401565:0.0,Pl08-22879749_22880423:0.0,Pl02-25069975_25070649:0.0):0.00055):0.00055[0.000],(Pl06-9307438_9308112:0.00456,((Pl10-34681018_34681575:0.00577,tig00002052-563424_564098:0.01361):0.00054[0.917],(tig00001896-56534_57208:0.00457,(tig00054655-5480_6094:0.00055,tig00054654-5462_6136:0.00055):0.00914[0.948]):0.00055[0.353]):0.00055[0.136]):0.00055[0.000]):0.00055[0.000]):0.00055[0.228]):0.00407[0.913],((tig00000825-13268_13792:0.01924,(Pl06-10048110_10048766:0.11648,(Pl06-10306673_10307347:0.00910,Pl05-22935320_22935994:0.00917):0.00317[0.878]):0.00069[0.000]):0.00071[1.000],(((Pl02-22802748_22803422:0.00916,Pl05-23880040_23880714:0.00456):0.00055[0.617],((Pl08-34658312_34658986:0.00456,((Pl07-27995609_27996283:0.00458,Pl04-30382553_30383227:0.00912):0.00055[0.177],(tig00054647-18614_19288:0.01376,(Pl11-25112307_25112980:0.00053,tig00002021-1072280_1072953:0.00456):0.00455[0.379]):0.00055[0.458]):0.00055[0.000]):0.00055[0.000],(Pl07-21356983_21357657:0.00455,((tig00002052-162299_162973:0.01379,tig00002021-635801_636475:0.00455):0.00055[0.374],((tig00001896-154308_154982:0.00458,(tig00000209-621960_622634:0.00458,Pl02-25519729_25520403:0.00055):0.00456[0.852]):0.00055[0.132],(Pl10-35128369_35129043:0.00455,(tig00002038-1038969_1039643:0.00455,tig00001972-134237_134911:0.00913):0.00055[0.060]):0.00055[0.000]):0.00055[0.000]):0.00055[0.000]):0.00055[0.000]):0.00055[0.000]):0.00055[0.996],(Pl11-30715514_30716188:0.00457,((Pl08-18920589_18921263:0.00436,(Pl07-19783214_19783888:0.00911,Pl01-24155846_24156520:0.00054):0.00442[0.906]):0.00054[1.000],((Pl04-30331259_30331933:0.01354,(tig00000633-52597_53271:0.00457,(Pl07-25869362_25870033:0.00912,Pl05-18851463_18852137:0.01842):0.00055[0.000]):0.00054[1.000]):0.00429[0.909],(((Pl02-26067771_26068444:0.00055,(Pl04-18487251_18487886:0.00054,(Pl06-18867621_18868295:0.00455,(Pl04-23979991_23980584:0.01023,Pl01-11670979_11671653:0.00655):0.00253[0.118]):0.00055[0.000]):0.00055[0.000]):0.00055[0.000],(((Pl07-26673770_26674444:0.00915,Pl11-29772289_29772963:0.00053):0.00455[0.843],(Pl01-19490300_19490974:0.00455,(tig00002012-188584_189257:0.00055,Pl11-14680100_14680774:0.00204):0.00251[1.000]):0.00055[0.000]):0.00055[0.000],((Pl10-19561554_19562227:0.00055,tig00000234-236959_237635:0.00460):0.00055[0.784],((Pl08-25414763_25415437:0.0,Pl05-17278873_17279547:0.0):0.00055,(Pl09-32749376_32750050:0.00458,((tig00001968-5069_5741:0.00459,Pl05-13227224_13227898:0.00452):0.00055[0.000],((Pl08-25466400_25467062:0.00922,tig00000711-15837_16430:0.00454):0.00055[0.000],(Pl04-31003681_31004355:0.00053,(Pl03-13618926_13619576:0.02992,(Pl08-27231372_27231917:0.00454,tig00000577-294032_294424:0.00055):0.00073[0.001]):0.01370[0.788]):0.00432[0.923]):0.00055[0.000]):0.00055[0.820]):0.00055[0.000]):0.00055[0.000]):0.00055[0.000]):0.00055[0.000]):0.00055[0.000],(tig00002043-4698_5372:0.0,tig00002005-6868_7542:0.0,tig00001882-1164190_1164864:0.0,tig00000581-73368_74042:0.0,tig00000397-11840_12514:0.0,tig00000256-9949_10623:0.0,tig00000209-1073796_1074470:0.0,tig00000209-880905_881579:0.0,tig00000077-4702_5376:0.0,Pl11-29586560_29587234:0.0,Pl11-23144025_23144699:0.0,Pl10-31105870_31106544:0.0,Pl10-30962977_30963651:0.0,Pl10-26872616_26873290:0.0,Pl08-38876645_38877319:0.0,Pl08-29307492_29308166:0.0,Pl08-24189768_24190442:0.0,Pl08-23180551_23181225:0.0,Pl08-21746804_21747478:0.0,Pl07-43396187_43396861:0.0,Pl07-21168542_21169216:0.0,Pl07-20978265_20978939:0.0,Pl07-20405050_20405724:0.0,Pl07-8837999_8838673:0.0,Pl06-14646728_14647402:0.0,Pl06-10399909_10400583:0.0,Pl06-10276432_10277106:0.0,Pl06-10029880_10030554:0.0,Pl06-7636027_7636701:0.0,Pl06-5293965_5294639:0.0,Pl05-24116498_24117172:0.0,Pl05-23411713_23412387:0.0,Pl04-28690791_28691465:0.0,Pl04-26044592_26045266:0.0,Pl04-24860001_24860675:0.0,Pl03-17948143_17948817:0.0,Pl03-15702614_15703288:0.0,Pl03-14341845_14342519:0.0,Pl03-13123103_13123777:0.0,Pl02-27406279_27406953:0.0,Pl02-26126357_26127031:0.0,Pl02-23711753_23712427:0.0,Pl02-22862456_22863130:0.0,Pl01-21042489_21043163:0.0):0.00055):0.00055[0.714]):0.00055[0.000]):0.00055[0.000]):0.00055[0.996]):0.00053[0.000]):0.00054[1.000]):0.01305[0.733]):0.00934[0.802]):0.01741[0.882],((Pl09-27199519_27200190:0.12590,Pl10-19275227_19275772:0.06343):0.01166[0.754],(Pl11-16499240_16499824:0.11328,((Pl08-27376015_27376539:0.06934,((Pl10-33569770_33570444:0.07364,(Pl05-20474769_20475443:0.06394,tig00002038-1508697_1509371:0.04066):0.00945[0.802]):0.00080[0.763],((Pl03-13878752_13879261:0.05832,((tig00001882-196289_196963:0.05098,Pl02-20196935_20197453:0.07246):0.00478[0.734],(Pl04-28321807_28322481:0.03044,(Pl08-40275030_40275704:0.02359,Pl10-31449612_31450286:0.05081):0.00439[0.923]):0.00054[0.624]):0.00054[0.593]):0.00873[0.864],(Pl08-35838771_35839448:0.06089,((Pl04-29390770_29391452:0.04849,(Pl08-29483498_29484071:0.04831,(Pl08-27965922_27966596:0.02339,(Pl02-20692133_20692788:0.00586,(Pl06-6772220_6772882:0.08476,Pl07-24003687_24004359:0.01697):0.00054[0.496]):0.00055[0.065]):0.00055[0.000]):0.00051[0.756]):0.00054[0.000],((Pl11-29687225_29687899:0.03261,(Pl08-19624675_19625322:0.08634,Pl05-14018011_14018685:0.05066):0.01221[0.752]):0.00925[0.749],((Pl10-35692580_35693246:0.02317,Pl05-13766723_13767397:0.06582):0.00055[0.283],(Pl11-29509570_29510244:0.07378,(Pl05-19669676_19670320:0.04315,Pl11-15374609_15375283:0.04222):0.00450[0.453]):0.00482[0.778]):0.00433[0.922]):0.00055[1.000]):0.00054[0.015]):0.00055[0.900]):0.00467[0.224]):0.01828[0.731]):0.00075[0.710],(((Pl09-20596658_20597314:0.04675,(Pl07-15724686_15725360:0.04224,Pl06-9244868_9245542:0.03693):0.01286[0.871]):0.00263[0.719],((Pl05-26032393_26033066:0.05404,(Pl02-31697465_31698141:0.06847,Pl02-12663879_12664538:0.07660):0.01337[0.001]):0.01140[0.848],(Pl10-30261759_30262283:0.04340,(Pl11-27501501_27502169:0.03786,(Pl04-24466773_24467336:0.01861,Pl04-25578809_25579369:0.03519):0.04216[0.967]):0.00965[0.818]):0.01109[0.865]):0.00411[0.589]):0.00922[0.867],(((Pl02-20450521_20451175:0.02859,(Pl04-29182125_29182800:0.07414,Pl08-16512448_16513122:0.01829):0.00534[0.524]):0.00518[0.778],(Pl04-24481557_24482230:0.08853,(tig00000209-841845_842517:0.06142,(Pl11-14718931_14719605:0.02746,((Pl06-3576112_3576786:0.02275,Pl08-20873542_20874215:0.01366):0.00054[0.099],(Pl01-40181924_40182598:0.02738,((Pl01-15134152_15134826:0.00914,((Pl10-33215688_33216362:0.00449,tig00000767-21826_22500:0.00055):0.00055[0.000],(Pl02-19078411_19079085:0.01829,(tig00001885-94081_94605:0.01130,Pl11-28977539_28978212:0.00174):0.00281[0.996]):0.00055[0.016]):0.00055[0.403]):0.00908[0.914],(Pl10-25324840_25325333:0.02386,(Pl05-22199156_22199767:0.02741,(Pl11-16319322_16319996:0.01363,(Pl06-5045056_5045730:0.02279,(Pl11-18680505_18681179:0.01109,(Pl01-25405442_25406116:0.01831,(Pl10-28311743_28312366:0.02004,Pl01-13741032_13741706:0.02288):0.00448[0.740]):0.00089[1.000]):0.00364[1.000]):0.00054[0.000]):0.00055[0.287]):0.00905[0.908]):0.00053[0.000]):0.00453[0.851]):0.00054[0.365]):0.00055[0.269]):0.00455[0.780]):0.00391[1.000]):0.00062[0.907]):0.00873[0.781],(((Pl10-29897909_29898581:0.01228,(Pl05-24318084_24318758:0.05903,Pl10-11633151_11633648:0.11025):0.00127[0.715]):0.00614[0.795],(Pl06-11795893_11796567:0.05612,(Pl11-15281302_15281900:0.07547,(Pl03-13171187_13171860:0.06600,Pl10-14031357_14031974:0.06775):0.01088[0.757]):0.01223[0.780]):0.00435[0.738]):0.00447[0.772],(((Pl10-3474841_3475410:0.02212,Pl10-3369033_3369602:0.00548):0.03344[0.985],(Pl11-16459426_16459874:0.08809,((Pl07-27112010_27112642:0.07190,Pl10-37066606_37067249:0.07515):0.02883[0.946],(Pl06-6819036_6819706:0.06743,(Pl04-30043852_30044517:0.06896,Pl11-29313944_29314516:0.05298):0.00595[0.743]):0.00333[0.747]):0.00086[0.123]):0.00553[0.962]):0.00055[0.820],((Pl07-29484052_29484719:0.06137,(Pl09-21493671_21494178:0.06698,(Pl11-27888953_27889624:0.06194,(Pl03-15097630_15098217:0.06468,Pl09-25596162_25596832:0.06217):0.00862[0.756]):0.00302[0.742]):0.00465[0.334]):0.00443[0.767],((Pl08-45183076_45183750:0.04160,(Pl04-39627855_39628507:0.08307,(Pl09-25097440_25098113:0.07134,(Pl10-21934291_21934962:0.08169,Pl10-15517904_15518578:0.06917):0.01004[0.293]):0.01241[0.846]):0.00055[0.975]):0.00452[0.810],((Pl08-37976946_37977620:0.05279,((Pl04-39958265_39958879:0.04802,((Pl01-20198163_20198702:0.08118,Pl07-28079268_28079747:0.10391):0.00834[0.737],(tig00001882-201295_201831:0.06498,Pl04-21482425_21482928:0.04697):0.00055[0.661]):0.01523[0.857]):0.00517[0.725],(((Pl06-11099866_11100534:0.09856,((Pl02-24847959_24848632:0.10512,Pl06-2599390_2599893:0.07924):0.00895[0.786],(Pl06-12492023_12492670:0.11518,(Pl07-31859964_31860595:0.16760,Pl07-18056398_18056958:0.06706):0.01272[0.469]):0.00552[0.768]):0.00694[0.847]):0.00055[0.405],((Pl05-11268010_11268381:0.15680,(Pl07-17720931_17721494:0.16344,Pl11-20098136_20098758:0.22473):0.00050[0.889]):0.00622[0.794],(Pl07-13329217_13329878:0.07058,(Pl10-14997454_14998129:0.11007,(Pl05-24193755_24194429:0.09113,(Pl08-43229984_43230646:0.14738,(Pl05-10941440_10941952:0.16575,tig00001998A-837320_837988:0.13814):0.01175[0.779]):0.01652[0.741]):0.00054[0.353]):0.00458[0.806]):0.00054[1.000]):0.00440[0.809]):0.00055[0.395],((Pl02-18084072_18084744:0.07864,((Pl09-26785079_26785701:0.09513,(Pl10-31504860_31505534:0.06542,Pl10-34641245_34641864:0.10731):0.01016[0.429]):0.01142[0.866],(Pl04-27961217_27961882:0.06017,(Pl03-19415394_19416068:0.11705,Pl08-20990660_20991306:0.05971):0.01116[0.760]):0.00841[0.757]):0.00307[0.495]):0.00054[1.000],((tig00001908-100958_101625:0.15090,(Pl05-30702691_30703330:0.14841,(Pl02-17389529_17390181:0.31814,Pl09-24933138_24933639:0.20585):0.06085[0.904]):0.02288[0.846]):0.00462[0.488],((Pl09-25706751_25707417:0.15671,Pl05-24986326_24986979:0.08491):0.01275[0.788],(Pl01-16450182_16450853:0.18351,(Pl08-43944121_43944799:0.16216,Pl04-11485098_11485721:0.12743):0.01022[0.698]):0.00985[0.408]):0.01212[0.885]):0.00177[0.720]):0.00470[0.783]):0.00480[0.803]):0.00925[0.840]):0.00055[0.961],((tig00000094-118151_118820:0.06140,(Pl10-15102104_15102778:0.11893,Pl10-41982431_41983102:0.06432):0.00244[0.686]):0.00926[0.898],(((Pl01-24284875_24285549:0.0,Pl01-20541559_20542233:0.0):0.00055,((Pl10-1817666_1818340:0.02727,Pl06-1897218_1897787:0.01055):0.00055[0.964],((Pl04-24310932_24311606:0.00904,Pl11-36155664_36156338:0.00905):0.00055[0.655],((Pl03-35280172_35280825:0.00942,Pl04-12984834_12985507:0.00455):0.00055[0.000],(tig00002021-1623885_1624559:0.00450,Pl01-27522785_27523459:0.00453):0.00055[0.000]):0.00055[0.000]):0.00055[0.000]):0.00055[0.818]):0.00054[0.362],(tig00000209-1169187_1169861:0.01824,((Pl11-28025941_28026615:0.00448,((Pl08-24871300_24871973:0.00055,Pl07-18728561_18729235:0.04153):0.00055[0.175],(Pl05-16230032_16230688:0.04599,(Pl04-26469750_26470424:0.00452,(Pl02-24578798_24579472:0.00452,(Pl08-22329637_22330311:0.00448,(tig00000611-24253_24927:0.00908,(Pl04-34545160_34545834:0.00451,(Pl08-20887108_20887779:0.00449,(Pl02-25876134_25876808:0.00455,((Pl10-27685248_27685922:0.0,Pl04-39748174_39748848:0.0,Pl04-13111564_13112238:0.0,Pl02-24599347_24600000:0.0,Pl02-24106983_24107657:0.0,Pl01-23222147_23222821:0.0):0.00055,(Pl08-22122401_22123075:0.00454,((Pl04-31551743_31552414:0.00055,Pl02-16018775_16019449:0.00881):0.00443[0.920],(((Pl11-26635796_26636470:0.01811,Pl02-27882668_27883340:0.00907):0.00055[0.706],(Pl06-14890382_14891056:0.00055,(Pl02-26764869_26765554:0.03654,tig00054681-18978_19655:0.02334):0.00055[0.477]):0.00053[0.964]):0.00053[0.000],((Pl10-29049016_29049690:0.00593,Pl08-22900794_22901468:0.00329):0.00454[0.344],(Pl10-12365964_12366638:0.00561,(tig00002021-679669_680343:0.01181,Pl03-16820000_16820673:0.00183):0.00452[0.471]):0.00055[0.735]):0.00340[0.846]):0.00055[0.163]):0.00055[0.000]):0.00055[0.000]):0.00055[0.000]):0.00055[0.000]):0.00055[0.000]):0.00052[0.000]):0.00055[0.000]):0.00055[0.000]):0.00055[0.000]):0.00054[0.000]):0.00055[0.437]):0.00055[0.000]):0.00055[0.072],((tig00000209-200090_200764:0.02228,Pl02-27031540_27032214:0.01090):0.00317[0.785],((tig00002021-1575157_1575831:0.00450,Pl02-19192677_19193351:0.00457):0.00452[0.779],((Pl02-21140632_21141306:0.00910,Pl04-21424041_21424715:0.04620):0.00446[0.771],((Pl10-32092187_32092858:0.01821,tig00000209-972481_973155:0.01342):0.00054[0.845],((Pl10-9094420_9095094:0.00053,Pl08-25318557_25319204:0.05402):0.00450[0.831],((Pl08-23056227_23056703:0.00609,(tig00002038-1589212_1589757:0.11915,Pl10-27495743_27496417:0.02185):0.00054[0.671]):0.00054[0.974],(tig00001882-916418_917092:0.02774,(Pl06-2971834_2972510:0.01830,((Pl04-26579421_26580095:0.02282,tig00001909B-736914_737588:0.00901):0.00054[0.945],((Pl04-24336962_24337636:0.01824,Pl05-24117662_24118336:0.00452):0.00055[0.393],(((Pl07-21456291_21456953:0.03191,Pl04-30838190_30838861:0.00055):0.00054[0.702],(Pl11-19361868_19362514:0.00922,((Pl11-12383364_12384038:0.01356,Pl01-23211085_23211759:0.02302):0.00055[0.671],(tig00054638-91392_92066:0.01823,Pl10-32206966_32207640:0.00452):0.00055[0.303]):0.00055[0.000]):0.00055[0.000]):0.00055[0.000],(Pl04-28773931_28774605:0.00901,(Pl01-16861221_16861895:0.01814,((Pl04-13975999_13976673:0.00055,Pl06-3355606_3356280:0.01362):0.00055[0.706],(Pl02-28354932_28355607:0.00055,(Pl11-42402361_42403035:0.00902,(Pl01-21012459_21013133:0.02276,(Pl01-7897314_7897988:0.00053,(Pl07-19449496_19450173:0.02269,Pl08-41730377_41731050:0.02262):0.00055[0.999]):0.00452[0.831]):0.00054[0.265]):0.00055[0.000]):0.00055[0.000]):0.00055[0.728]):0.00055[0.877]):0.00450[0.908]):0.00055[0.000]):0.00054[0.000]):0.00054[0.052]):0.00444[0.754]):0.01373[0.937]):0.00054[0.148]):0.00055[0.000]):0.00055[0.464]):0.00055[0.000]):0.00055[0.002]):0.00054[0.000]):0.00055[0.999]):0.00439[0.913]):0.00464[0.218]):0.00055[0.124]):0.00055[0.242]):0.00055[0.000]):0.00055[0.451]):0.00054[0.195]):0.00054[0.973]):0.00475[0.698]):0.00054[0.495]):0.00054[0.988]):0.00224[0.727]):0.00682[0.588]):0.09614[0.995]):0.08050[0.974],(((Pl06-20173461_20174135:0.04726,(Pl03-21189534_21190205:0.06618,Pl06-2945604_2946278:0.04222):0.00054[0.880]):0.00432[0.913],(Pl10-13297171_13297845:0.09149,(Pl07-24966739_24967399:0.07365,((Pl07-17189210_17189812:0.05157,Pl03-11871184_11871858:0.06098):0.00497[0.743],(((tig00002038-280031_280549:0.03665,(Pl07-32970189_32970691:0.11158,Pl07-47834010_47834516:0.09448):0.02176[0.816]):0.02814[0.928],((Pl02-18441532_18442119:0.05563,(Pl11-36048134_36048643:0.05033,Pl11-35913735_35914244:0.05444):0.07108[0.992]):0.00682[0.451],(Pl09-21416244_21416768:0.05141,(Pl07-31088264_31088788:0.07733,Pl03-18809932_18810456:0.04497):0.00488[0.707]):0.06541[0.995]):0.00540[0.599]):0.00054[0.997],(Pl11-13066997_13067506:0.12076,((Pl07-40160705_40161289:0.12070,(Pl11-14141360_14141867:0.12401,Pl03-16840272_16840741:0.09948):0.05074[0.957]):0.00675[0.743],(Pl01-16613083_16613604:0.04216,((Pl10-12167883_12168407:0.05969,Pl01-11232007_11232512:0.12537):0.00531[0.717],(Pl07-25403346_25403858:0.17388,((Pl03-28675809_28676294:0.08350,Pl10-35168508_35169025:0.04352):0.02009[0.893],(Pl04-33689904_33690414:0.06643,(Pl09-18508209_18508718:0.09339,Pl04-12871619_12872128:0.06353):0.01671[0.743]):0.00751[0.701]):0.01388[0.883]):0.00054[0.441]):0.00626[0.771]):0.00617[0.781]):0.00563[0.751]):0.01110[0.279]):0.02052[0.947]):0.00474[0.766]):0.00450[0.723]):0.00054[0.948]):0.11675[0.999],((RT_Beetle1_RLG_CRM:0.19033,(RT_CRM_RLG_CRM:0.04720,(RT_Cereba_RLG_CRM:0.23946,(CRM.Ty3-RT__REXdb_ID11325_RLG_CRM:0.01910,(CRM.Ty3-RT__REXdb_ID11328_RLG_CRM:0.01257,(CRM.Ty3-RT__REXdb_ID11327_RLG_CRM:0.0,CRM.Ty3-RT__REXdb_ID11326_RLG_CRM:0.0,CRM.Ty3-RT__REXdb_ID11324_RLG_CRM:0.0):0.00055):0.00054[0.000]):0.01575[0.797]):0.01623[0.792]):0.14577[0.999]):0.08639[0.971],((((Pl03-14354117_14354701:0.02155,(Pl10-10042513_10043169:0.01805,(Pl05-21976264_21976920:0.04778,Pl06-10266814_10267476:0.00055):0.00071[0.916]):0.00116[0.181]):0.00251[1.000],((Pl07-20679552_20680223:0.00889,(Pl08-40180782_40181453:0.01368,(Pl10-24560720_24561391:0.00163,Pl02-22750536_22751021:0.03976):0.00289[1.000]):0.00430[0.930]):0.00053[0.998],((Pl11-2173776_2174396:0.00462,(Pl01-25995651_25996322:0.01825,Pl02-18356126_18356800:0.00906):0.00055[0.000]):0.00450[0.850],(((Pl04-32622295_32622957:0.03196,tig00000209-221678_222351:0.00906):0.00054[0.929],(Pl02-19172585_19173256:0.01893,Pl10-31258557_31259228:0.00055):0.00450[0.844]):0.00054[0.000],((tig00001964-84659_85330:0.01370,(tig00000221-330404_331078:0.00873,(Pl10-29945168_29945842:0.00503,Pl11-36036116_36036790:0.01329):0.00455[0.326]):0.00053[0.315]):0.00053[0.757],((Pl08-26823801_26824475:0.01361,(Pl07-25091388_25092062:0.01365,(tig00000346-140508_141182:0.01818,Pl05-22897582_22898253:0.01833):0.00054[0.000]):0.00416[0.912]):0.00054[1.000],((Pl10-29063134_29063808:0.01796,Pl01-20920544_20921161:0.00999):0.00054[0.970],(tig00001885-18258_18743:0.03683,(Pl07-23708084_23708665:0.01046,(Pl02-19239655_19240326:0.01832,Pl02-21512018_21512689:0.02750):0.00109[1.000]):0.00212[0.000]):0.00133[0.923]):0.00054[0.000]):0.00055[0.000]):0.00055[0.000]):0.00055[0.975]):0.00054[0.000]):0.00054[0.000]):0.03965[0.975],(tig00000553-334740_335411:0.02734,(Pl11-22441798_22442262:0.06150,((Pl08-42371126_42371683:0.02307,(Pl08-22459206_22459677:0.05885,Pl03-14976827_14977297:0.00055):0.00838[0.820]):0.00054[0.956],((Pl10-30769944_30770612:0.01349,Pl04-17522983_17523651:0.00055):0.00054[0.873],((((Pl05-20508050_20508721:0.01700,Pl04-33465658_33466329:0.01104):0.00383[0.751],(Pl03-17880492_17881166:0.00445,(Pl11-20144288_20144959:0.00054,(tig00054677-8139_8813:0.0,tig00054676-14562_15236:0.0):0.02281):0.00420[0.904]):0.00054[1.000]):0.00055[0.000],((Pl01-18130732_18131403:0.01373,(Pl04-22854592_22855263:0.01365,(Pl04-33600763_33601434:0.00055,Pl04-49577302_49577973:0.01840):0.00054[0.000]):0.00451[0.849]):0.00055[0.000],(Pl04-16719269_16719943:0.02296,(Pl01-14056400_14057071:0.00050,(Pl11-24876246_24876920:0.03198,Pl04-19276701_19277375:0.03237):0.00055[0.930]):0.00055[0.000]):0.00450[0.826]):0.00054[0.000]):0.00054[0.000],(((tig00001909A-3995_4668:0.00055,tig00000282-156408_157079:0.00054):0.00454[0.927],(Pl02-19062805_19063476:0.01339,(Pl10-17995209_17995880:0.00472,Pl10-26244753_26245367:0.01003):0.00449[0.050]):0.00054[0.886]):0.00054[0.000],(Pl05-25032802_25033473:0.00455,((Pl02-23468518_23469189:0.00453,(tig00001998B-21004_21675:0.0,tig00001990-548385_549056:0.0,tig00001882-443791_444462:0.0,tig00001882-86030_86701:0.0,tig00000221-200001_200645:0.0,Pl10-16329078_16329749:0.0,Pl08-29150793_29151464:0.0,Pl08-27653266_27653937:0.0,Pl08-20357257_20357928:0.0,Pl07-23283613_23284284:0.0,Pl06-3031715_3032386:0.0,Pl05-27937428_27938099:0.0,Pl04-35073306_35073977:0.0,Pl04-29470525_29471196:0.0,Pl04-18268726_18269397:0.0,Pl04-17128998_17129669:0.0,Pl03-13531633_13532304:0.0,Pl02-23482849_23483520:0.0,Pl02-23091856_23092527:0.0,Pl01-26137708_26138379:0.0,Pl01-25045662_25046333:0.0,Pl01-22707893_22708564:0.0,Pl01-21758254_21758925:0.0):0.00055):0.00055[0.000],(((Pl10-29647163_29647834:0.00054,Pl07-12023684_12024355:0.01834):0.00450[0.736],(tig00002038-1050430_1051101:0.01357,((Pl08-33449679_33450350:0.02284,Pl02-22969178_22969849:0.00055):0.00410[0.921],(Pl08-21786918_21787589:0.00452,(Pl02-19801158_19801829:0.0,Pl01-18205796_18206467:0.0):0.00055):0.00437[0.921]):0.00055[0.721]):0.00054[0.921]):0.00055[0.000],(((Pl02-17138644_17139314:0.02298,Pl07-22777785_22778455:0.00463):0.00452[0.790],(Pl03-14878342_14879013:0.00451,(tig00000020-30201_30875:0.00912,(tig00000020-19499_20173:0.0,Pl01-17694307_17694981:0.0):0.00909):0.00904[0.856]):0.00054[0.379]):0.00053[0.000],(((Pl10-35497072_35497746:0.01298,(Pl06-5545413_5546084:0.00386,tig00001878-67349_68020:0.00983):0.00453[0.083]):0.00054[0.753],(Pl01-15969369_15970043:0.01356,(Pl08-15230903_15231574:0.00475,Pl04-12373068_12373742:0.04637):0.00452[0.388]):0.00459[0.831]):0.00054[0.916],(((Pl10-30688198_30688869:0.01801,Pl04-13909117_13909788:0.00452):0.00054[0.879],(Pl11-14804405_14804978:0.02119,Pl02-24866961_24867632:0.01357):0.00054[0.023]):0.00452[0.912],(Pl08-26956616_26957287:0.00453,(Pl03-14992412_14993083:0.00450,(tig00002021-1407647_1408318:0.00453,Pl04-31803699_31804370:0.00451):0.00055[0.000]):0.00054[0.000]):0.00055[0.000]):0.00055[0.000]):0.00055[0.000]):0.00055[0.000]):0.00055[0.000]):0.00055[0.000]):0.00055[0.000]):0.00055[0.000]):0.00055[0.000]):0.00055[0.764]):0.00475[0.936]):0.00054[0.939]):0.00680[0.725]):0.07642[0.994],((Pl10-30810516_30811042:0.05726,((Pl08-25516594_25517268:0.10994,((Pl08-36700469_36701127:0.18314,Pl08-32152284_32152904:0.08449):0.01799[0.326],(Pl10-23272596_23273093:0.11820,(Pl11-17151569_17152024:0.17407,Pl09-26764320_26764801:0.08643):0.01374[0.757]):0.04540[0.900]):0.00685[0.761]):0.00640[0.753],((Pl08-39273785_39274420:0.12101,(Pl10-43529050_43529649:0.08565,Pl02-17352952_17353606:0.03672):0.00839[0.209]):0.01221[0.399],((Pl10-22888814_22889488:0.07679,Pl08-44014304_44014977:0.08513):0.00898[0.797],(Pl09-19510138_19510813:0.15284,((Pl08-34442727_34443308:0.05729,Pl01-13345318_13345984:0.06467):0.00868[0.778],((Pl05-13845931_13846430:0.11087,Pl01-25767236_25767697:0.07173):0.01261[0.745],((Pl09-19096388_19097062:0.11866,Pl01-16696652_16697266:0.08155):0.00813[0.774],(((Pl10-50896334_50897008:0.08210,Pl01-26783980_26784594:0.13157):0.00756[0.768],(Pl08-42371980_42372582:0.10602,(Pl10-24777848_24778522:0.06515,(Pl05-9550206_9550749:0.08927,Pl10-6751804_6752478:0.12480):0.00572[0.463]):0.00997[0.539]):0.00393[0.719]):0.00459[0.376],((Pl09-21081430_21082102:0.06486,(Pl11-35865201_35865852:0.07427,Pl02-17037785_17038458:0.08010):0.01713[0.606]):0.00578[0.725],((Pl06-13398115_13398739:0.13049,(Pl05-7057727_7058370:0.07238,Pl10-40249836_40250514:0.12257):0.02007[0.877]):0.01081[0.295],(Pl10-38580018_38580551:0.07511,(((Pl03-10437042_10437649:0.10185,Pl03-11156584_11157249:0.11145):0.01099[0.798],((Pl05-6563660_6564335:0.10361,Pl08-42105926_42106587:0.18286):0.02695[0.909],(Pl03-9315043_9315721:0.07167,(Pl05-25583559_25584233:0.08856,Pl01-12814246_12814920:0.09085):0.01505[0.815]):0.01176[0.848]):0.00462[0.398]):0.00462[0.412],((tig00002021-883978_884481:0.06498,Pl02-33336145_33336819:0.09479):0.01359[0.861],((Pl04-19298230_19298716:0.10564,Pl03-19596273_19596947:0.12618):0.01392[0.413],(Pl04-39669485_39670144:0.10611,(Pl02-31374777_31375446:0.15582,Pl11-35682148_35682721:0.07729):0.00635[0.564]):0.02291[0.878]):0.00478[0.720]):0.01153[0.885]):0.01013[0.764]):0.01082[0.881]):0.00054[0.947]):0.00472[0.136]):0.00785[0.798]):0.00462[0.769]):0.00452[0.758]):0.01292[0.757]):0.00762[0.673]):0.00269[0.745]):0.00055[1.000]):0.00055[0.292]):0.01417[0.900],((Pl08-17896061_17896713:0.09430,(Pl11-24890569_24891021:0.18421,Pl07-16988344_16989015:0.08474):0.01172[0.702]):0.00054[0.719],(((Pl09-21477799_21478476:0.06974,tig00001990-709934_710607:0.04927):0.00485[0.743],(Pl08-17828154_17828828:0.05267,(Pl05-14453548_14454150:0.14607,Pl10-24021761_24022363:0.09772):0.02189[0.375]):0.00055[0.827]):0.00461[0.746],((((Pl04-34563628_34564301:0.05270,Pl11-40465650_40466321:0.11163):0.00448[0.756],(Pl09-33869381_33870053:0.08162,Pl10-8034876_8035481:0.04748):0.00054[0.682]):0.00467[0.844],((Pl10-40079530_40080203:0.10022,(Pl04-35448859_35449531:0.05613,((Pl05-17904835_17905509:0.08526,Pl10-23162025_23162699:0.07480):0.00509[0.738],(Pl05-12004116_12004782:0.05123,(Pl10-19790066_19790740:0.07980,Pl01-15285331_15286005:0.03459):0.00710[0.650]):0.00480[0.555]):0.00055[0.038]):0.00438[0.766]):0.00455[0.780],(((Pl11-26126381_26126983:0.10349,(Pl07-16065553_16066227:0.06076,Pl04-19237117_19237788:0.04710):0.00662[0.739]):0.01113[0.857],((Pl04-38096418_38097087:0.09894,tig00001998B-36562_37236:0.04244):0.01009[0.823],(Pl11-34983402_34984051:0.05838,Pl04-34717491_34718093:0.05240):0.00760[0.392]):0.00841[0.417]):0.00929[0.869],((Pl11-16771519_16772193:0.07129,Pl10-11000956_11001630:0.09595):0.00721[0.758],(((tig00002037-12281_12955:0.00942,(tig00001879-12238_12907:0.00055,(tig00002038-9173_9847:0.0,tig00001878-498923_499597:0.0):0.00055):0.00053[0.817]):0.04151[0.998],(Pl10-12430812_12431486:0.03681,(Pl06-13256944_13257447:0.08504,(Pl06-10119857_10120531:0.06070,Pl07-16954506_16955132:0.07685):0.00405[0.229]):0.00503[0.617]):0.00449[0.762]):0.00455[0.768],(Pl11-19419813_19420474:0.07328,((Pl05-8896720_8897361:0.08342,(Pl10-36593897_36594556:0.04157,Pl05-23567903_23568304:0.08523):0.01119[0.710]):0.00393[0.733],((Pl09-27321714_27322349:0.03990,Pl02-32622362_32623036:0.03223):0.01355[0.828],((Pl04-13912544_13913218:0.04039,Pl08-31579578_31580252:0.03279):0.00580[0.752],((Pl08-28039462_28040136:0.04570,((tig00002038-1211054_1211722:0.04164,(tig00001978-55444_56113:0.00055,tig00000353-50575_51244:0.00450):0.00454[0.758]):0.00901[0.730],(Pl04-17368247_17368915:0.01358,(Pl04-21844741_21845250:0.04697,Pl11-42408626_42409300:0.01310):0.00054[0.833]):0.00442[0.908]):0.00053[0.416]):0.00055[1.000],(Pl02-26222315_26222937:0.01502,((Pl08-51735018_51735650:0.03401,(Pl01-18052742_18053416:0.05021,Pl05-22940038_22940706:0.03179):0.00054[0.787]):0.00449[0.818],((Pl01-18921218_18921862:0.02762,Pl02-25982752_25983242:0.00595):0.00629[0.764],(tig00001990-292090_292764:0.00897,tig00001990-271761_272435:0.00055):0.02723[0.991]):0.00447[0.777]):0.00054[0.000]):0.00397[0.986]):0.00905[0.911]):0.00884[0.875]):0.00055[0.910]):0.00054[0.776]):0.00447[0.408]):0.00116[0.755]):0.02294[0.969]):0.00054[0.907]):0.00053[0.931]):0.00464[0.844],(Pl02-31192967_31193554:0.14634,(Pl08-26985886_26986533:0.06184,(((Pl06-7836521_7836964:0.11793,Pl10-40598631_40599300:0.05130):0.00808[0.752],(Pl08-20051109_20051776:0.06606,(Pl10-23866571_23867159:0.04297,(Pl08-20032032_20032658:0.05970,Pl08-19732359_19733033:0.03827):0.01747[0.911]):0.00053[0.773]):0.00888[0.854]):0.00457[0.134],(Pl08-19960198_19960866:0.09573,(((Pl02-29282545_29283216:0.05186,(Pl01-12714667_12715335:0.10884,(Pl10-10593428_10593850:0.05388,Pl01-14348528_14349202:0.05162):0.00719[0.714]):0.00416[0.713]):0.00401[0.743],((Pl08-41738899_41739569:0.03734,Pl11-20547202_20547875:0.08120):0.00401[0.762],(((Pl05-24881122_24881650:0.02338,Pl09-19523943_19524618:0.04475):0.00579[0.741],(Pl07-21284016_21284690:0.06679,(Pl01-26808558_26809232:0.06966,Pl05-20969102_20969776:0.03695):0.00441[0.413]):0.00054[0.295]):0.00133[0.762],((Pl08-26530140_26530814:0.04100,(Pl07-26226294_26226962:0.07019,Pl07-26219144_26219818:0.06267):0.00481[0.713]):0.00055[1.000],(Pl10-31801203_31801877:0.07835,(Pl07-25826212_25826852:0.07253,(tig00001998A-909139_909777:0.06158,(Pl07-24992715_24993329:0.07577,(Pl01-24240479_24241141:0.05362,Pl09-26057450_26058115:0.06214):0.00684[0.592]):0.00910[0.694]):0.00539[0.286]):0.00705[0.745]):0.00451[0.660]):0.00770[0.883]):0.00441[0.811]):0.00452[0.797]):0.00449[0.767],(Pl10-20917013_20917687:0.05136,(((Pl01-25641999_25642673:0.07196,tig00002021-367599_368234:0.08259):0.00921[0.741],((Pl11-30160105_30160781:0.08667,Pl07-28336218_28336892:0.06143):0.00865[0.852],(Pl10-38009054_38009710:0.08194,(Pl01-15145078_15145752:0.01110,Pl07-14554041_14554709:0.09281):0.00931[0.418]):0.00695[0.781]):0.00053[0.000]):0.00453[0.837],(((Pl10-35230550_35231224:0.06106,tig00001882-449259_449933:0.04670):0.00055[0.766],((tig00001998A-357423_358098:0.05131,Pl11-17760853_17761362:0.03799):0.00055[0.853],(Pl11-20409644_20410302:0.06836,Pl11-28708717_28709204:0.03701):0.01476[0.854]):0.01368[0.873]):0.00440[0.787],(tig00001998A-390544_391217:0.08158,(((tig00000221-442736_443239:0.05042,(tig00002021-1599307_1599978:0.06183,Pl05-14914207_14914881:0.07989):0.01938[0.784]):0.00905[0.300],((tig00001998A-1261227_1261899:0.03187,(tig00000311-28422_29094:0.00912,(Pl06-8354479_8355147:0.04634,Pl06-3331655_3332323:0.02710):0.00054[0.790]):0.00055[0.285]):0.00449[0.823],((Pl10-30068389_30069057:0.00901,(Pl05-27419677_27420345:0.02271,Pl10-10815130_10815804:0.06102):0.00053[0.081]):0.00453[0.843],(((Pl04-29008469_29009143:0.00451,Pl11-26257826_26258487:0.00920):0.00055[0.000],(Pl07-27102801_27103475:0.01785,Pl04-16622523_16623191:0.02711):0.00055[0.891]):0.00452[0.897],((tig00001885-324217_324777:0.00583,(Pl02-24143463_24144110:0.04634,(tig00000209-937248_937922:0.04098,(Pl10-37662270_37662773:0.05503,Pl11-19586295_19586968:0.03498):0.00645[0.439]):0.00055[0.769]):0.00118[1.000]):0.00330[1.000],((tig00001909B-368556_369224:0.00447,Pl07-28897891_28898558:0.00457):0.00452[0.807],(((tig00000221-744194_744868:0.00875,Pl10-23976620_23977291:0.03226):0.00054[0.883],(Pl05-16579317_16579985:0.0,Pl02-30140109_30140777:0.0):0.00055):0.00449[0.902],(tig00002052-486249_486922:0.00055,((Pl07-21159385_21159939:0.00055,(Pl11-19215505_19216179:0.00055,Pl10-11360633_11361307:0.00055):0.00376[1.000]):0.00076[1.000],(Pl11-30911885_30912553:0.00912,((Pl01-19079850_19080518:0.00055,(Pl08-25259765_25260430:0.00679,Pl02-19624371_19624880:0.02956):0.00690[0.761]):0.00053[0.880],((Pl08-24248976_24249644:0.00453,Pl10-34298565_34299239:0.00055):0.00449[0.836],((Pl08-12596289_12596957:0.01816,Pl08-38445193_38445867:0.01816):0.00055[0.000],(((tig00002038-1144322_1144996:0.00452,Pl04-13630490_13631164:0.00055):0.00055[0.000],(tig00000477-57796_58464:0.0,Pl10-12231780_12232448:0.0,Pl05-15554698_15555366:0.0,Pl04-16371930_16372604:0.0,Pl04-16367894_16368568:0.0,Pl04-13170899_13171567:0.0,Pl01-24191261_24191935:0.0):0.00055):0.00055[0.000],((((Pl07-30058684_30059358:0.00451,Pl04-34028074_34028742:0.00449):0.00055[0.000],(tig00001909B-264816_265490:0.00905,(Pl08-38352698_38353373:0.03681,Pl01-24606438_24607112:0.00055):0.00447[0.404]):0.00055[0.609]):0.00055[0.000],(Pl04-29815738_29816406:0.00909,(Pl07-16081004_16081672:0.00446,((Pl04-27483808_27484476:0.01356,Pl08-37021140_37021814:0.00453):0.00055[0.076],(Pl09-26148789_26149457:0.00450,(Pl06-18837967_18838641:0.00902,Pl06-3617620_3618294:0.00903):0.00055[0.038]):0.00055[0.000]):0.00055[0.000]):0.00055[0.000]):0.00055[0.431]):0.00055[0.000],(Pl11-19797184_19797852:0.00902,(Pl02-21842682_21843357:0.05163,((Pl07-23123466_23124140:0.00053,(Pl10-43196951_43197625:0.03792,Pl01-18519163_18519837:0.00450):0.00055[0.000]):0.00447[0.928],((Pl07-27690810_27691478:0.00055,Pl06-14916686_14917360:0.03194):0.00452[0.756],((Pl08-41257675_41258343:0.02146,Pl09-26005667_26006335:0.01984):0.00862[0.861],(Pl10-22544721_22545395:0.04165,(Pl08-29020006_29020680:0.00055,(Pl07-17330518_17331186:0.00909,(Pl07-21503057_21503722:0.01934,(Pl11-25608683_25609321:0.01965,Pl01-22681049_22681687:0.06242):0.00054[0.937]):0.00054[0.890]):0.00055[0.434]):0.00054[0.000]):0.00458[0.869]):0.00055[0.835]):0.00054[0.263]):0.00053[0.518]):0.00055[0.185]):0.00055[0.000]):0.00055[0.000]):0.00055[0.595]):0.00055[0.166]):0.00055[0.000]):0.00055[0.388]):0.00055[0.183]):0.00053[0.000]):0.00055[0.000]):0.00055[0.220]):0.00055[0.506]):0.00055[0.518]):0.00053[0.000]):0.00054[0.686]):0.01791[0.941]):0.00055[0.926],((Pl10-23134448_23135116:0.09685,(((Pl06-12205976_12206634:0.05745,Pl07-19238162_19238826:0.04659):0.00054[0.788],((Pl07-26114854_26115528:0.02743,Pl11-23447642_23448316:0.04194):0.00436[0.767],(Pl07-22085103_22085771:0.03754,Pl07-14967444_14968118:0.03165):0.00521[0.745]):0.00055[0.000]):0.00961[0.885],((Pl06-7759546_7760220:0.04612,Pl09-33928920_33929594:0.09980):0.00501[0.713],((Pl08-19770554_19771138:0.05756,(Pl01-17949919_17950593:0.05065,(tig00001888-14667_15341:0.04184,Pl02-28906927_28907601:0.03692):0.00429[0.734]):0.00450[0.158]):0.00055[0.289],((Pl09-21041918_21042558:0.04417,Pl06-9827652_9828119:0.06351):0.00054[0.924],(Pl04-34417583_34418257:0.03667,(Pl05-11887784_11888455:0.05127,tig00001882-819010_819683:0.04092):0.00510[0.743]):0.00054[0.852]):0.00055[0.458]):0.00055[0.862]):0.00854[0.703]):0.01144[0.484]):0.01190[0.840],(((Pl09-20023386_20024054:0.03878,tig00001909A-106421_107086:0.05375):0.00382[0.755],(((Pl10-37701111_37701777:0.07189,Pl09-28936669_28937334:0.03769):0.01300[0.648],(Pl06-7693473_7694102:0.05481,((Pl02-31951424_31952092:0.04820,Pl08-38793625_38794266:0.05480):0.00434[0.402],(tig00002035-524345_525013:0.06485,(tig00001990-378473_379147:0.08009,Pl02-23203100_23203748:0.05777):0.01449[0.813]):0.00678[0.793]):0.00055[0.908]):0.00890[0.363]):0.00054[0.953],((Pl05-11755707_11756381:0.06511,(Pl06-4710517_4711184:0.02281,Pl05-22947433_22948086:0.04825):0.00054[0.929]):0.00856[0.902],((Pl03-13513750_13514424:0.03867,tig00001868-70469_71014:0.04142):0.00755[0.750],(tig00001868-39597_40265:0.02748,(tig00001869-21855_22523:0.00915,tig00001868-17351_18025:0.01360):0.00452[0.757]):0.00452[0.733]):0.00450[0.208]):0.00054[0.927]):0.00055[0.019]):0.02031[0.965],((Pl04-14779652_14780326:0.07095,Pl06-1835861_1836529:0.02785):0.00423[0.715],((Pl05-10814274_10814921:0.04821,Pl02-18227403_18228071:0.03429):0.00256[0.732],(Pl04-21063983_21064651:0.04673,(Pl02-12612224_12612868:0.02772,((Pl11-28663405_28664058:0.05411,(Pl07-19462731_19463294:0.18801,Pl01-18284144_18284818:0.03205):0.00054[0.996]):0.00462[0.786],(((Pl01-25353017_25353691:0.04234,Pl04-14540675_14541205:0.01410):0.00446[0.760],(Pl10-36826422_36827096:0.05719,Pl11-26702138_26702812:0.02357):0.00400[0.753]):0.00053[0.489],((Pl01-25982511_25982980:0.02244,(Pl04-34147311_34147985:0.04631,Pl05-28114196_28114870:0.03220):0.00368[0.913]):0.00077[1.000],((Pl04-33606115_33606729:0.08068,Pl10-19902367_19903041:0.02731):0.00053[0.950],((Pl10-43519289_43519963:0.06104,((tigPlChl007-46612_47286:0.00902,Pl08-31305988_31306662:0.00905):0.00054[0.938],(tig00002021-1041132_1041806:0.02809,((Pl07-21267058_21267669:0.04649,Pl08-35905398_35906042:0.04920):0.00053[0.882],(Pl11-16383396_16384070:0.05588,(Pl02-32776995_32777669:0.04042,Pl06-13022028_13022702:0.02464):0.00832[0.792]):0.00453[0.761]):0.00909[0.925]):0.00055[0.320]):0.00455[0.845]):0.00053[0.525],((Pl02-22338566_22339240:0.01838,Pl10-29776907_29777569:0.00455):0.00462[0.784],(Pl10-11561563_11562237:0.00454,((Pl01-26521438_26522112:0.00454,Pl04-28378502_28379176:0.04655):0.00456[0.785],(Pl10-4444756_4445430:0.00454,(tig00001896-204036_204650:0.02303,(tig00000346-70371_71045:0.01367,(Pl05-16266145_16266789:0.00469,((tig00054648-8661_9335:0.0,tig00002012-93642_94316:0.0,tig00000581-126914_127588:0.0,tig00000221-482805_483479:0.0,Pl11-36111681_36112355:0.0,Pl10-22438204_22438878:0.0,Pl08-28287008_28287682:0.0,Pl08-23375396_23376070:0.0,Pl08-21619306_21619980:0.0,Pl08-14860440_14861114:0.0,Pl04-22487203_22487877:0.0,Pl04-21124978_21125652:0.0,Pl01-26660274_26660948:0.0):0.00055,((Pl03-14396530_14397205:0.04693,(Pl08-21704388_21705062:0.00055,(Pl11-28921892_28922566:0.01836,Pl04-21093617_21094213:0.01381):0.00053[0.000]):0.00364[1.000]):0.00091[1.000],((Pl08-33326767_33327420:0.03716,Pl01-21732599_21733273:0.05130):0.00492[0.738],((Pl09-27010528_27011201:0.02796,Pl01-15866169_15866843:0.06157):0.00457[0.768],(Pl07-19965293_19965967:0.00454,(Pl07-20044967_20045641:0.00455,((Pl05-14349320_14349994:0.03265,(tig00000221-262191_262580:0.07551,Pl08-32548017_32548667:0.07042):0.00053[0.102]):0.00055[0.889],(tig00001888-113762_114436:0.00438,(Pl04-26258135_26258803:0.02916,(tig00001909B-1103197_1103871:0.02682,(Pl05-16824987_16825556:0.02278,((Pl08-16386422_16387097:0.02322,Pl06-11945970_11946645:0.03281):0.00055[0.000],(Pl05-16606310_16606954:0.03416,(tig00001878-148094_148696:0.02618,Pl01-27909847_27910520:0.03713):0.00054[0.291]):0.00458[0.832]):0.00067[1.000]):0.00073[0.000]):0.00231[0.000]):0.00058[0.000]):0.00055[1.000]):0.00055[0.145]):0.00051[0.000]):0.00055[0.607]):0.00055[0.508]):0.00055[0.000]):0.00055[0.000]):0.00055[0.481]):0.00053[0.000]):0.00055[0.084]):0.00054[0.000]):0.00055[0.500]):0.00054[0.093]):0.00053[0.522]):0.00055[0.250]):0.00055[0.000]):0.00455[0.925]):0.00053[0.000]):0.00054[1.000]):0.00445[0.762]):0.01830[0.920]):0.00053[0.958]):0.00053[0.309]):0.00372[0.744]):0.01799[0.950]):0.00053[0.791]):0.01415[0.898]):0.00486[0.755]):0.00495[0.780]):0.00053[0.000]):0.00467[0.779]):0.00948[0.866]):0.00390[0.819]):0.00054[1.000]):0.03225[0.966]):0.00161[0.725]):0.00488[0.813]):0.00053[0.295]):0.00981[0.854]):0.05211[0.948]):0.11169[0.999]):0.02377[0.510]):0.03992[0.669]):0.22222[0.999]):0.11176[0.955]):0.03491[0.722],((RT_Tse3_RLG_NA:0.45391,(((RT_Maggy_RLG_MAGGY:0.16108,RT_Dane-1_RLG_MAGGY:0.21417):0.15731[0.995],(RT_MGLR3_RLG_NA:0.43843,(RT_Grasshopper_RLG_PIGGY:0.40555,(RT_Real_RLG_PIGGY:0.02554,RT_Pyggy_RLG_NA:0.26714):0.14193[0.991]):0.10689[0.927]):0.06962[0.652]):0.19975[0.999],((RT_TF2_RLG_TF1-2:0.00425,RT_TF1_RLG_TF1-2:0.00055):0.73931[1.000],((RT_Cft-1_RLG_PYRET:0.46916,(RT_Skippy_RLG_PYRET:0.31854,(RT_Pyret_RLG_PYRET:0.33671,RT_Cgret_RLG_PYRET:0.19690):0.04769[0.636]):0.08406[0.882]):0.10342[0.960],(((RT_Amn-ichi_RLG_V_CLADE:0.31206,RT_marY1_RLG_NA:0.43650):0.08332[0.219],(RT_Amn-san_RLG_V_CLADE:0.24770,(RT_Sushi-ichi_RLG_V_CLADE:0.32863,RT_Amn-ni_RLG_V_CLADE:0.15983):0.14803[0.995]):0.09955[0.953]):0.05708[0.520],(Tcn1.Ty3-RT__REXdb_ID9824_RLG_Tcn1:0.01231,(Tcn1.Ty3-RT__REXdb_ID9828_RLG_Tcn1:0.00621,(Tcn1.Ty3-RT__REXdb_ID9826_RLG_Tcn1:0.00619,(Tcn1.Ty3-RT__REXdb_ID9827_RLG_Tcn1:0.0,Tcn1.Ty3-RT__REXdb_ID9825_RLG_Tcn1:0.0):0.00055):0.00055[0.000]):0.00054[0.805]):0.14437[0.992]):0.04204[0.847]):0.04041[0.473]):0.01371[0.298]):0.11040[0.961]):0.02967[0.727],(((RT_REM1_RLG_NA:0.15911,(Chlamyvir.Ty3-RT__REXdb_ID9783_RLG_Chlamyvir:0.00607,(Chlamyvir.Ty3-RT__REXdb_ID9784_RLG_Chlamyvir:0.0,Chlamyvir.Ty3-RT__REXdb_ID9782_RLG_Chlamyvir:0.0,Chlamyvir.Ty3-RT__REXdb_ID9781_RLG_Chlamyvir:0.0,Chlamyvir.Ty3-RT__REXdb_ID9780_RLG_Chlamyvir:0.0):0.00055):0.14041[0.980]):0.41726[1.000],((RT_Tntom1_RLG_GALADRIEL:0.48549,(RT_Monkey_RLG_GALADRIEL:0.24379,RT_Galadriel_RLG_GALADRIEL:0.22619):0.06693[0.866]):0.11780[0.966],((Galadriel.Ty3-RT__REXdb_ID12061_RLG_GALADRIEL:0.00632,Galadriel.Ty3-RT__REXdb_ID12062_RLG_GALADRIEL:0.00055):0.00624[0.835],(Galadriel.Ty3-RT__REXdb_ID12065_RLG_GALADRIEL:0.0,Galadriel.Ty3-RT__REXdb_ID12064_RLG_GALADRIEL:0.0,Galadriel.Ty3-RT__REXdb_ID12063_RLG_GALADRIEL:0.0):0.00055):0.18192[0.998]):0.10837[0.958]):0.02627[0.328],((RT_Tma_RLG_DEL:0.08387,RT_Legolas_RLG_DEL:0.15872):0.17417[1.000],((RT_Retrosat-2_RLG_DEL:0.14054,(RT_Bagy-1_RLG_DEL:0.24329,((Tekay.Ty3-RT__REXdb_ID12332_RLG_Tekay-DEL:0.04849,Tekay.Ty3-RT__REXdb_ID12331_RLG_Tekay-DEL:0.02833):0.00627[0.754],(Tekay.Ty3-RT__REXdb_ID12334_RLG_Tekay-DEL:0.05575,(Tekay.Ty3-RT__REXdb_ID12333_RLG_Tekay-DEL:0.03976,Tekay.Ty3-RT__REXdb_ID12335_RLG_Tekay-DEL:0.03721):0.01306[0.293]):0.00720[0.748]):0.14923[0.997]):0.07540[0.789]):0.06881[0.918],(RT_Del_RLG_DEL:0.27183,((RT_Peabody_RLG_DEL:0.15310,(Pl08-15655014_15655689:0.26592,Pl03-6685011_6685670:0.19492):0.10511[0.984]):0.01322[0.431],((Pl11-13126128_13126792:0.14454,((((Pl01-17469215_17469889:0.04419,Pl02-34541114_34541788:0.10754):0.00846[0.351],(Pl10-10941588_10941971:0.13353,(Pl10-13401876_13402550:0.08583,Pl03-43441531_43442192:0.13353):0.00320[0.694]):0.00691[0.515]):0.00494[0.729],(Pl07-12250997_12251618:0.32448,(Pl11-6120033_6120707:0.05073,((Pl09-18243850_18244524:0.03630,(Pl03-37993479_37994153:0.02226,(Pl04-40940670_40941349:0.18880,Pl07-30710984_30711658:0.06642):0.02264[0.910]):0.00528[0.744]):0.00444[0.793],((Pl08-14458929_14459603:0.06070,(Pl07-10081121_10081793:0.05176,Pl09-14527198_14527871:0.01863):0.00414[0.765]):0.00460[0.767],((Pl07-27744510_27745140:0.12747,Pl07-33446632_33447160:0.07805):0.02212[0.915],(Pl07-23093424_23094097:0.03332,(Pl10-40211801_40212459:0.13870,Pl10-39733993_39734667:0.03284):0.03034[0.936]):0.00484[0.545]):0.00483[0.778]):0.00446[0.756]):0.00054[0.045]):0.00325[0.995]):0.00128[0.921]):0.00443[0.798],((Pl08-13356826_13357498:0.02765,(Pl09-3009655_3010329:0.01827,(Pl07-11568882_11569543:0.03001,Pl04-39202244_39202918:0.04581):0.00553[0.749]):0.00441[0.770]):0.00054[0.805],((Pl04-2115817_2116491:0.00903,Pl11-5108042_5108716:0.00055):0.00054[0.274],((((Pl06-605008_605682:0.0,Pl04-47848763_47849437:0.0):0.00055,(Pl05-33716525_33717199:0.00447,(Pl01-28454360_28455034:0.01351,Pl09-29487063_29487737:0.01811):0.00055[0.014]):0.00055[0.000]):0.00055[0.000],((Pl02-40762720_40763394:0.00449,Pl02-40476609_40477282:0.00899):0.00052[0.000],(Pl10-46635531_46636205:0.00897,(Pl04-12276280_12276954:0.05713,(Pl07-37563707_37564381:0.03761,Pl07-9720985_9721660:0.01340):0.00468[0.734]):0.00314[0.732]):0.00055[0.866]):0.00055[0.000]):0.00055[0.000],((Pl05-8949075_8949749:0.01343,(Pl08-18512964_18513638:0.05673,(Pl06-32640238_32640912:0.01780,(Pl11-36644512_36645186:0.05184,Pl01-8308335_8309009:0.03250):0.00880[0.593]):0.00530[0.768]):0.00400[0.730]):0.00446[0.787],((Pl03-37032349_37032927:0.02726,Pl10-46350582_46351256:0.04644):0.00054[1.000],((Pl05-35748426_35749100:0.02753,(Pl03-40137605_40138279:0.01867,Pl09-29443796_29444468:0.10081):0.00835[0.845]):0.00444[0.081],(Pl03-9838554_9839228:0.01444,(Pl04-37692974_37693648:0.01912,Pl01-9153975_9154649:0.04129):0.00414[0.366]):0.02615[0.977]):0.00055[0.817]):0.00053[0.000]):0.00055[0.000]):0.00054[0.929]):0.00053[0.000]):0.00055[0.483]):0.00055[0.927]):0.05125[0.991],(((Pl11-46944896_46945520:0.29707,Pl07-12288806_12289390:0.12863):0.06749[0.950],((Pl10-41417833_41418503:0.13379,(Pl09-21637066_21637714:0.13284,Pl07-28464778_28465405:0.19969):0.03684[0.430]):0.05116[0.925],(Pl09-28062915_28063498:0.11918,(Pl08-37305016_37305678:0.30973,(Pl11-12871255_12871877:0.18774,(Pl10-43532313_43532893:0.07435,(tig00000143-33657_34137:0.0,Pl10-43181007_43181487:0.0):0.07694):0.07033[0.963]):0.07109[0.938]):0.01745[0.568]):0.03659[0.918]):0.04782[0.956]):0.01111[0.737],(((Pl11-18601147_18601821:0.00903,((Pl08-30043579_30044253:0.00054,((Pl10-19314823_19315497:0.00055,(Pl07-17673839_17674512:0.00055,Pl01-23375795_23376469:0.01364):0.00055[0.418]):0.00054[0.198],(Pl07-11892658_11893332:0.00450,(Pl08-33628935_33629609:0.01677,tig00001998A-1393870_1394544:0.01666):0.00749[0.795]):0.00452[0.756]):0.00458[0.883]):0.00451[0.779],(Pl02-20000944_20001618:0.00451,((Pl06-13983727_13984401:0.0,Pl02-28844539_28845213:0.0):0.00450,(tig00000148-2576_3250:0.00055,((Pl08-29632091_29632765:0.00451,(Pl07-19164924_19165595:0.00448,Pl05-15103706_15104380:0.00055):0.00055[0.000]):0.00055[0.000],((Pl10-34755130_34755804:0.0,Pl10-32902704_32903378:0.0,Pl10-31845013_31845687:0.0,Pl05-19360922_19361596:0.0):0.00451,(tig00002050-90739_91413:0.0,tig00001998A-146109_146783:0.0,tig00001990-459515_460189:0.0,tig00001976-41072_41746:0.0,tig00001882-494992_495666:0.0,tig00000397-23015_23689:0.0,tig00000221-359674_360348:0.0,Pl11-36322770_36323444:0.0,Pl11-22945091_22945765:0.0,Pl11-19949577_19950251:0.0,Pl11-17860135_17860809:0.0,Pl10-31354349_31355023:0.0,Pl10-19887497_19888171:0.0,Pl10-15637340_15638014:0.0,Pl09-24748306_24748980:0.0,Pl08-37880255_37880929:0.0,Pl08-28783633_28784307:0.0,Pl08-27903519_27904193:0.0,Pl08-25362530_25363204:0.0,Pl08-25278329_25279003:0.0,Pl08-24570976_24571650:0.0,Pl08-24137435_24138109:0.0,Pl08-23706522_23707196:0.0,Pl08-22425484_22426158:0.0,Pl08-21882582_21883256:0.0,Pl08-21591230_21591904:0.0,Pl08-21516124_21516798:0.0,Pl08-14632106_14632780:0.0,Pl07-26106222_26106896:0.0,Pl07-24761142_24761816:0.0,Pl07-19361114_19361788:0.0,Pl07-18315587_18316261:0.0,Pl07-16819956_16820630:0.0,Pl06-13843912_13844586:0.0,Pl06-6067145_6067819:0.0,Pl06-2036536_2037210:0.0,Pl05-23358394_23359068:0.0,Pl05-14100842_14101516:0.0,Pl04-32268635_32269309:0.0,Pl04-23461233_23461907:0.0,Pl04-20127423_20128097:0.0,Pl04-16228406_16229080:0.0,Pl03-11400309_11400983:0.0,Pl02-42653281_42653955:0.0,Pl02-25542272_25542946:0.0,Pl02-23136485_23137159:0.0,Pl02-22744577_22745251:0.0,Pl02-19017963_19018637:0.0,Pl01-30253860_30254534:0.0,Pl01-26103558_26104232:0.0,Pl01-25739240_25739914:0.0,Pl01-21972134_21972808:0.0):0.00055):0.00055[0.000]):0.00055[0.000]):0.00055[0.000]):0.00901[0.920]):0.00054[0.000]):0.00432[0.928]):0.00054[0.931],(Pl04-29491170_29491844:0.00055,(((tig00001917-138781_139455:0.01356,Pl08-36610635_36611309:0.00055):0.00242[0.931],(tig00000221-128923_129597:0.00902,(Pl06-5143439_5144113:0.00898,Pl08-22764203_22764877:0.00448):0.00055[0.000]):0.00327[0.931]):0.00329[0.931],(tig00002052-435775_436449:0.01811,((Pl06-5135918_5136592:0.02273,((tig00000232-38161_38835:0.00900,Pl11-16511068_16511742:0.00450):0.00055[1.000],(Pl05-23602076_23602751:0.00888,Pl02-22347827_22348501:0.00476):0.00453[0.435]):0.00422[0.634]):0.00452[0.789],(((Pl05-17382889_17383563:0.00454,(Pl05-20723647_20724321:0.0,Pl05-18296893_18297567:0.0):0.00052):0.00442[0.927],((Pl11-22025267_22025941:0.00449,(Pl11-19514910_19515584:0.00055,(Pl09-20375462_20376136:0.0,Pl03-13759830_13760504:0.0):0.00055):0.00055[0.000]):0.00448[0.861],((Pl08-34712818_34713492:0.00447,Pl06-9484142_9484816:0.00055):0.00055[0.000],(Pl01-18734453_18735127:0.00902,((tig00001909B-28630_29304:0.00907,Pl08-34333828_34334463:0.00055):0.00448[0.827],(Pl04-26952643_26953317:0.0,Pl02-22676003_22676677:0.0):0.00055):0.00450[0.871]):0.00055[0.751]):0.00055[0.000]):0.00438[0.927]):0.00054[0.933],(((Pl08-22709839_22710513:0.00904,tig00054638-351741_352415:0.01361):0.00447[0.774],(tig00000409-81194_81869:0.01817,(Pl11-21709485_21710159:0.00451,Pl03-13498618_13499292:0.00055):0.00446[0.867]):0.00054[0.000]):0.00449[0.851],(((Pl11-22392227_22392901:0.00055,((Pl01-22898230_22898861:0.01853,Pl02-23306790_23307464:0.00880):0.00054[0.928],(Pl08-20383988_20384661:0.01848,(Pl11-25756973_25757647:0.00451,(Pl04-30873376_30874051:0.00055,Pl01-15900720_15901394:0.00055):0.00055[0.000]):0.00449[0.850]):0.00054[0.250]):0.00055[1.000]):0.00054[0.000],(Pl10-13533659_13534333:0.01833,(Pl05-18437362_18437997:0.00912,(Pl08-28420939_28421613:0.00908,((Pl03-26896038_26896706:0.08020,(Pl02-18611439_18611843:0.08235,Pl11-7971640_7972100:0.08795):0.01107[0.724]):0.01756[0.883],(Pl08-19462892_19463566:0.01373,(Pl02-21348909_21349382:0.04164,(Pl05-22527273_22527948:0.03278,((Pl07-17139898_17140473:0.03947,(Pl08-26486705_26487379:0.02713,((Pl08-35575877_35576551:0.00885,Pl01-20411299_20411972:0.01398):0.00454[0.116],(Pl08-19712581_19713255:0.01361,(Pl05-15339380_15340054:0.01868,Pl11-33952601_33953275:0.00454):0.00454[0.769]):0.00054[0.833]):0.00055[0.000]):0.00351[0.825]):0.00079[1.000],((Pl01-17972051_17972725:0.01365,(Pl08-34536392_34537066:0.00906,Pl04-39186121_39186795:0.00054):0.00452[0.875]):0.00055[0.141],((Pl02-21758520_21759191:0.02286,Pl10-4330653_4331327:0.00450):0.00055[0.715],(((Pl02-22373103_22373777:0.00452,Pl06-4966126_4966800:0.00055):0.00055[0.000],((Pl07-2553351_2554026:0.03708,Pl02-34082289_34082963:0.00054):0.00451[0.842],(Pl09-19723893_19724567:0.01820,(Pl07-15226960_15227634:0.01830,Pl02-17028868_17029542:0.01360):0.00055[0.000]):0.00456[0.837]):0.00055[0.000]):0.00055[0.993],((Pl05-18355506_18356158:0.01923,(Pl11-17540842_17541516:0.00871,Pl01-4598477_4599151:0.02265):0.00507[0.417]):0.00055[0.857],((Pl07-6008437_6009030:0.02767,Pl04-11921148_11921822:0.00277):0.00176[1.000],((Pl01-22138586_22139260:0.01842,(Pl10-24641105_24641779:0.01361,tig00002028-250810_251484:0.01366):0.00054[0.000]):0.00454[0.780],(Pl03-15260683_15261357:0.00901,(Pl09-23120892_23121566:0.02733,Pl05-17566646_17567320:0.00465):0.00453[0.479]):0.00055[0.882]):0.00055[0.158]):0.00055[0.000]):0.00055[0.859]):0.00053[0.000]):0.00054[0.000]):0.00055[0.000]):0.00055[1.000]):0.00061[0.981]):0.00381[0.986]):0.00368[0.763]):0.00552[0.791]):0.00055[0.000]):0.00456[0.763]):0.00445[0.773]):0.00451[0.822],((Pl04-20776488_20777162:0.00902,Pl11-21567224_21567898:0.00055):0.00452[0.840],((Pl08-33392067_33392741:0.01806,((Pl11-12071548_12072222:0.0,Pl03-18249349_18250023:0.0):0.00055,(Pl10-14986893_14987567:0.01357,(Pl01-20088937_20089611:0.00904,(Pl11-16161342_16162016:0.00055,(Pl11-18766747_18767421:0.00901,tig00054647-7736_8410:0.00449):0.00055[0.000]):0.00055[0.247]):0.00449[0.849]):0.00055[0.240]):0.00054[0.995]):0.00427[0.925],(((Pl10-13030657_13031330:0.01380,Pl05-22367482_22368156:0.00898):0.00448[0.915],(Pl09-19791403_19792077:0.00450,(Pl11-20619220_20619894:0.01358,(Pl11-41907277_41907912:0.02282,(Pl08-23189762_23190436:0.00901,Pl10-16814164_16814838:0.00447):0.00055[0.361]):0.00449[0.835]):0.00055[0.063]):0.00438[0.915]):0.00055[0.662],(tig00001998A-518441_519115:0.00451,((Pl08-19149761_19150435:0.01803,tig00001990-748792_749465:0.00054):0.00446[0.817],((Pl10-38138597_38139271:0.01360,(Pl10-19505137_19505811:0.00450,Pl07-23304849_23305523:0.00053):0.00055[0.000]):0.00446[0.848],((Pl04-15866119_15866793:0.00454,(Pl08-22873458_22874132:0.01363,Pl04-17194537_17195211:0.00450):0.00055[0.019]):0.00451[0.845],((Pl01-18157954_18158628:0.00450,Pl05-20168534_20169208:0.00055):0.00450[0.856],(Pl05-19157556_19158230:0.00902,(((Pl04-32599002_32599676:0.00894,Pl04-16186530_16187204:0.00055):0.00431[0.912],(Pl07-15782807_15783481:0.00449,Pl02-28256163_28256837:0.00055):0.00054[1.000]):0.00430[0.912],((Pl11-23424371_23425045:0.00914,(((tig00054637-21736_22410:0.0,tig00002059-21476_22150:0.0,tig00002038-43477_44151:0.0,tig00002033-30844_31518:0.0,tig00001943-11895_12569:0.0,tig00001943-4559_5233:0.0,tig00001885-416773_417447:0.0,tig00001882-1696703_1697377:0.0,tig00001851-118874_119548:0.0,tig00000625-16410_17084:0.0,tig00000020-64408_65082:0.0,Pl11-31107359_31108033:0.0,Pl11-27159628_27160302:0.0,Pl11-16288777_16289451:0.0,Pl10-31756958_31757632:0.0,Pl10-27305799_27306473:0.0,Pl10-25615296_25615970:0.0,Pl10-25524887_25525561:0.0,Pl10-22169950_22170624:0.0,Pl10-14484607_14485281:0.0,Pl08-29126991_29127665:0.0,Pl08-16531339_16532013:0.0,Pl07-23102768_23103442:0.0,Pl07-22403318_22403992:0.0,Pl07-21907352_21908026:0.0,Pl07-20132641_20133315:0.0,Pl05-14546976_14547650:0.0,Pl05-14521147_14521821:0.0,Pl04-31413109_31413783:0.0,Pl04-16986250_16986924:0.0,Pl03-12678076_12678750:0.0,Pl02-26051689_26052363:0.0,Pl02-20992009_20992683:0.0,Pl02-17091144_17091818:0.0,Pl02-17083814_17084488:0.0,Pl01-25686037_25686711:0.0,Pl01-20486946_20487620:0.0):0.00055,((((Pl04-21160473_21161147:0.00451,Pl04-22115734_22116408:0.00902):0.00055[0.724],(Pl11-26574787_26575461:0.00452,(Pl07-14958884_14959549:0.01841,(Pl04-15256015_15256689:0.00903,(tig00001909A-332842_333516:0.00452,Pl04-35406121_35406795:0.00055):0.00055[0.000]):0.00396[1.000]):0.00052[1.000]):0.00055[0.733]):0.00055[0.995],((tig00054638-409286_409960:0.00452,(Pl02-29273469_29274143:0.00055,(Pl07-22686517_22687149:0.00463,((Pl06-13274532_13275206:0.00914,Pl05-18916625_18917299:0.00055):0.00450[0.438],(Pl06-1875396_1876071:0.01369,Pl04-35368493_35369167:0.00055):0.00053[0.594]):0.00063[0.049]):0.00383[1.000]):0.00055[0.000]):0.00055[0.000],((Pl10-18640780_18641454:0.00452,(Pl11-21560353_21561027:0.00417,Pl07-16197493_16198167:0.00447):0.00054[1.000]):0.00055[0.220],(Pl02-23029349_23030023:0.00454,(tig00001917-62582_63180:0.02545,(Pl02-27539022_27539696:0.00055,Pl02-27418484_27419158:0.00451):0.00363[1.000]):0.00085[1.000]):0.00055[0.000]):0.00055[0.000]):0.00055[0.996]):0.00053[0.000],((Pl04-33548335_33549009:0.00055,(Pl11-26111639_26112313:0.0,Pl04-33231953_33232627:0.0,Pl02-28067287_28067961:0.0,Pl02-19501364_19502038:0.0):0.00899):0.00419[0.916],((Pl10-24647108_24647782:0.00911,((Pl08-26368299_26368973:0.01366,tig00001998A-889225_889899:0.00054):0.00452[0.841],(Pl08-25492026_25492700:0.00055,(Pl04-22107877_22108551:0.01821,Pl05-13563150_13563824:0.00901):0.00053[0.011]):0.00451[0.848]):0.00055[0.000]):0.00451[0.869],(((Pl02-19147380_19148054:0.00451,Pl06-9042036_9042710:0.01815):0.00055[0.832],(Pl08-27044751_27045425:0.00454,(Pl02-28307910_28308584:0.01360,(Pl07-19340138_19340776:0.01435,Pl01-18444553_18445227:0.02289):0.00455[0.901]):0.00055[1.000]):0.00053[0.000]):0.00055[0.000],((Pl01-20182685_20183359:0.00466,(Pl07-22112446_22113120:0.01378,Pl07-18004196_18004870:0.00914):0.00445[0.745]):0.00451[0.203],(Pl03-31920462_31921136:0.02302,(Pl11-39300002_39300664:0.01881,(Pl11-33016284_33016958:0.00055,Pl01-16137642_16138316:0.00455):0.00453[0.753]):0.00450[0.769]):0.01357[0.894]):0.00054[0.904]):0.00055[0.146]):0.00439[0.916]):0.00053[1.000]):0.00055[0.254]):0.00055[0.000],(Pl05-19909098_19909772:0.00450,(((Pl03-12842908_12843522:0.00055,(Pl02-24073789_24074463:0.01815,tig00002021-984787_985461:0.00448):0.00455[0.766]):0.00055[0.000],(Pl10-17327141_17327815:0.00453,((tig00000596-78577_79251:0.00907,Pl05-11093210_11093884:0.00447):0.00055[0.089],(Pl11-18020810_18021484:0.00455,Pl10-37152147_37152821:0.00055):0.00055[0.000]):0.00055[0.000]):0.00055[0.000]):0.00055[0.000],(((Pl09-16784035_16784709:0.00907,(Pl08-42026780_42027454:0.00055,(Pl09-20648958_20649632:0.01360,Pl09-23157970_23158644:0.01366):0.00055[0.459]):0.00055[0.000]):0.00451[0.839],(tig00054638-37349_38023:0.02304,((Pl04-33006365_33007039:0.01364,Pl01-21862151_21862825:0.00904):0.00055[0.278],(Pl01-14560621_14561298:0.00451,(Pl04-23963078_23963752:0.00452,Pl01-19644544_19645179:0.01852):0.00055[0.286]):0.00054[0.000]):0.00055[0.320]):0.00451[0.849]):0.00054[0.000],(tig00000740-28068_28742:0.00906,(((Pl08-31910519_31911193:0.0,Pl07-22029089_22029763:0.0,Pl02-21657106_21657780:0.0):0.00055,(tig00002021-165483_166157:0.00906,(Pl09-24982885_24983557:0.00766,Pl02-24473089_24473763:0.01327):0.00179[0.740]):0.00456[0.804]):0.00054[0.000],((Pl04-25344674_25345348:0.01821,(tig00001917-89287_89961:0.00055,Pl04-12305869_12306543:0.01826):0.00448[0.397]):0.00054[0.520],((Pl04-33900542_33901212:0.01636,Pl02-23876989_23877662:0.01272):0.00290[0.707],(((tig00000086-103489_104163:0.00447,(Pl10-31955630_31956304:0.00382,(Pl04-24790066_24790740:0.00460,(Pl05-21951821_21952417:0.02640,Pl11-28878954_28879628:0.00449):0.00448[0.782]):0.00075[1.000]):0.00444[0.904]):0.00055[0.000],((Pl05-14428663_14429337:0.00465,(Pl07-27796557_27797231:0.00573,(Pl07-21220292_21220966:0.00562,Pl10-38472349_38473023:0.01259):0.00454[0.058]):0.00337[0.787]):0.00054[0.000],(tig00000234-163006_163641:0.01825,(Pl08-14690332_14691006:0.00906,((Pl01-18690515_18691189:0.01358,Pl05-28046616_28047290:0.00055):0.00452[0.466],(Pl11-16942459_16943133:0.00055,(Pl10-12541798_12542472:0.00055,(Pl10-21049605_21050279:0.02268,((Pl08-17990174_17990848:0.00904,Pl01-15763382_15764056:0.01359):0.00055[0.000],(Pl11-23665396_23666070:0.0,Pl11-23657797_23658471:0.0):0.00924):0.00451[0.848]):0.00055[0.798]):0.00055[0.000]):0.00055[1.000]):0.00393[0.979]):0.00053[1.000]):0.00054[0.724]):0.00055[0.000]):0.00054[0.000],(Pl04-19532587_19533261:0.00452,((Pl07-18039339_18040013:0.00903,(Pl10-30565957_30566631:0.01817,Pl09-22991766_22992440:0.00449):0.00449[0.778]):0.00055[0.000],((Pl02-21729202_21729876:0.01366,(Pl04-28271875_28272549:0.01720,Pl04-20797251_20797925:0.01349):0.00583[0.763]):0.00054[0.871],((Pl10-14369082_14369756:0.01811,tig00001909B-924209_924882:0.00906):0.00053[0.910],(tig00000652-31871_32546:0.00905,(Pl07-22335969_22336643:0.00053,(Pl11-37211984_37212658:0.01360,((Pl05-10527732_10528406:0.01405,(Pl01-29566546_29567220:0.01819,(Pl04-21792709_21793383:0.00906,(((Pl04-39035111_39035785:0.00055,(Pl04-36481658_36482332:0.01373,Pl11-32322357_32323031:0.00915):0.00055[0.095]):0.00054[0.000],(Pl10-31703042_31703716:0.01826,(Pl07-16575108_16575695:0.01551,Pl04-13312277_13312951:0.01307):0.00107[0.743]):0.00055[0.501]):0.00055[0.000],(((Pl11-14922875_14923549:0.01370,Pl03-13129373_13130047:0.01366):0.00054[0.796],(Pl05-17133571_17134245:0.01826,(Pl02-40323363_40324037:0.02291,tig00000553-98464_99138:0.01366):0.00451[0.754]):0.00447[0.803]):0.00453[0.396],(Pl04-11861843_11862511:0.01854,((Pl04-12959851_12960525:0.02738,((Pl09-24493709_24494377:0.02293,Pl03-13247330_13248004:0.02728):0.00055[0.355],(Pl04-13539987_13540619:0.01867,Pl10-42868244_42868918:0.02290):0.00432[0.729]):0.00451[0.232]):0.00055[0.901],((Pl08-19296587_19297261:0.02313,Pl05-24013154_24013828:0.00906):0.00055[0.184],(((Pl03-16866438_16867112:0.01820,(Pl07-15287434_15288108:0.00452,Pl07-23526446_23527030:0.01066):0.00450[0.785]):0.00055[0.308],(Pl05-25641689_25642363:0.01821,(Pl06-970713_971387:0.01821,(Pl11-17469734_17470388:0.01367,Pl01-13624914_13625447:0.01220):0.00054[0.334]):0.00453[0.441]):0.00054[0.826]):0.00055[0.000],((Pl03-8417905_8418579:0.01817,(Pl08-31201679_31202343:0.02410,Pl07-27873854_27874528:0.00916):0.00443[0.760]):0.00054[0.590],((Pl02-19547183_19547857:0.00452,(Pl05-12504439_12505113:0.01844,Pl01-16119702_16120376:0.02308):0.00447[0.743]):0.00055[0.000],(Pl08-33589452_33590126:0.00906,(Pl08-16464561_16465235:0.01361,Pl04-12260019_12260692:0.00459):0.00455[0.798]):0.00055[0.000]):0.00055[0.000]):0.00055[0.000]):0.00055[0.000]):0.00055[0.000]):0.00054[0.358]):0.00447[0.852]):0.00053[0.994]):0.00905[0.944]):0.00054[0.000]):0.00592[0.787]):0.00329[0.143],((Pl11-16198692_16199366:0.01808,(Pl04-30355601_30356275:0.01378,Pl04-23371485_23372159:0.02290):0.00936[0.896]):0.00456[0.137],(Pl06-6825632_6826306:0.01361,(((Pl08-20249184_20249858:0.01362,(Pl11-23943618_23944283:0.00921,Pl05-12573599_12574273:0.00054):0.00451[0.863]):0.00055[0.453],((Pl04-32218123_32218590:0.01235,tig00001998A-1195620_1196294:0.01227):0.00602[0.773],((Pl11-28892445_28893119:0.01369,Pl04-14047931_14048605:0.00454):0.00055[0.000],((Pl07-15679110_15679785:0.01380,Pl01-18085176_18085850:0.00054):0.00875[0.860],(Pl06-10807635_10808309:0.00914,Pl04-23423875_23424549:0.01828):0.00908[0.367]):0.00053[0.888]):0.00453[0.854]):0.00055[0.027]):0.00055[0.000],((Pl07-13406869_13407543:0.00907,((tig00000577-903_1577:0.02341,Pl02-36748869_36749543:0.02787):0.00427[0.730],(tig00002038-801285_801959:0.00908,(Pl11-20428006_20428680:0.00913,(Pl04-38015327_38016001:0.03204,(Pl09-22070128_22070802:0.01340,(Pl10-13352241_13352876:0.00452,Pl07-35811147_35811821:0.01820):0.00054[0.888]):0.00898[0.873]):0.00054[0.914]):0.00450[0.796]):0.00456[0.797]):0.00054[0.229]):0.00454[0.866],((Pl11-15446435_15447105:0.02591,Pl11-16925314_16925988:0.01993):0.00906[0.635],(Pl11-23400634_23401242:0.02294,(Pl06-11354555_11355229:0.02286,(((Pl04-19068522_19069196:0.01371,(Pl04-30272616_30273290:0.02290,Pl09-22312445_22313119:0.00452):0.00054[0.000]):0.00448[0.845],(Pl02-16457517_16458191:0.02267,(Pl07-28189064_28189738:0.02794,Pl07-24144734_24145408:0.02271):0.00909[0.789]):0.00055[0.857]):0.00053[0.000],(Pl04-11913441_11914106:0.01375,((Pl08-38554745_38555419:0.01369,(tig00000221-276284_276958:0.04676,Pl08-34959587_34960261:0.00915):0.00055[0.000]):0.00450[0.930],(Pl08-13951702_13952376:0.02733,(Pl11-19005725_19006399:0.00055,(Pl08-17862734_17863408:0.01361,(Pl04-12934597_12935271:0.01819,(Pl08-25573428_25574098:0.03265,Pl04-12498611_12499285:0.00916):0.00446[0.396]):0.00055[0.860]):0.00055[0.976]):0.00054[0.057]):0.00445[0.930]):0.00055[1.000]):0.00055[0.000]):0.00055[0.613]):0.00055[0.000]):0.00412[0.916]):0.00054[1.000]):0.00055[0.389]):0.00055[0.294]):0.00429[0.907]):0.00054[1.000]):0.00055[0.000]):0.00905[0.931]):0.00903[0.911]):0.00054[0.401]):0.00055[0.000]):0.00055[0.000]):0.00055[0.000]):0.00055[0.000]):0.00055[0.000]):0.00055[0.000]):0.00055[0.000]):0.00055[0.117]):0.00055[0.000]):0.00452[0.855]):0.00453[0.842]):0.00054[0.144]):0.00055[0.726]):0.00450[0.851],(Pl08-23913472_23914146:0.00450,(Pl01-25296429_25297103:0.01815,(Pl08-19413318_19413992:0.00448,(Pl01-23304063_23304737:0.00443,(Pl05-10983990_10984664:0.00450,((Pl10-15109991_15110665:0.00055,(Pl10-25358054_25358728:0.00450,Pl11-25835952_25836626:0.01353):0.00054[0.063]):0.00450[0.917],((tig00002052-577484_578158:0.0,tig00002038-1690306_1690980:0.0,tig00002038-1267956_1268630:0.0,tig00001917-156302_156976:0.0,tig00001916-4211_4885:0.0,tig00001915-9085_9759:0.0,tig00001882-466338_467012:0.0,tig00000648-26544_27218:0.0,tig00000596-125082_125756:0.0,tig00000221-703636_704310:0.0,Pl11-25559690_25560364:0.0,Pl11-25264154_25264828:0.0,Pl11-24829106_24829774:0.0,Pl11-24739240_24739914:0.0,Pl10-37324052_37324726:0.0,Pl10-10459828_10460502:0.0,Pl10-4533943_4534617:0.0,Pl09-23728968_23729642:0.0,Pl09-22501387_22502061:0.0,Pl08-43026247_43026921:0.0,Pl08-34210890_34211564:0.0,Pl08-22402424_22403098:0.0,Pl07-26551983_26552657:0.0,Pl07-25171439_25172113:0.0,Pl07-23611735_23612409:0.0,Pl07-23578043_23578717:0.0,Pl07-21719283_21719957:0.0,Pl07-20858294_20858968:0.0,Pl06-5698327_5699001:0.0,Pl06-5631928_5632602:0.0,Pl06-3705371_3706045:0.0,Pl05-25048717_25049391:0.0,Pl05-23751237_23751911:0.0,Pl05-20890736_20891410:0.0,Pl04-31454394_31455068:0.0,Pl04-31299122_31299796:0.0,Pl04-19910690_19911364:0.0,Pl03-3966748_3967422:0.0,Pl03-3959068_3959742:0.0,Pl02-25362045_25362719:0.0,Pl02-23367745_23368419:0.0,Pl02-23277010_23277684:0.0,Pl02-21612673_21613347:0.0,Pl01-26347330_26348004:0.0,Pl01-22985797_22986471:0.0,Pl01-20174443_20175117:0.0,Pl01-20126135_20126809:0.0):0.00055,(Pl10-30674469_30675143:0.00055,((tig00001876-1733_2405:0.00055,Pl08-25958111_25958746:0.00055):0.00452[0.927],(tig00001907-857_1531:0.00450,((((Pl04-28804811_28805485:0.00055,Pl04-15944167_15944841:0.00450):0.00442[0.907],(Pl07-16692227_16692901:0.00055,Pl04-23684100_23684774:0.00449):0.00055[1.000]):0.00450[0.421],((Pl10-32321404_32322078:0.00895,((Pl02-20151453_20152127:0.00902,(tig00001909B-36759_37433:0.01368,(Pl08-29710067_29710741:0.01846,(tig00002021-437017_437691:0.01370,Pl10-37585170_37585844:0.00455):0.00922[0.876]):0.01361[0.928]):0.00055[0.000]):0.00309[0.898],(Pl04-24986491_24987165:0.00055,((Pl09-23742381_23743055:0.00055,(tig00000553-287224_287898:0.00451,Pl04-24521999_24522673:0.00908):0.00055[0.018]):0.00452[0.851],((Pl01-24618214_24618888:0.00896,Pl10-28152738_28153412:0.01358):0.00054[0.888],(Pl10-21533696_21534370:0.00055,Pl03-18256389_18257063:0.00904):0.00453[0.126]):0.00448[0.869]):0.00054[0.000]):0.00297[0.898]):0.00291[0.898]):0.00051[0.899],(((Pl10-24366249_24366923:0.00900,(Pl07-27427263_27427937:0.01356,(tig00002035-417360_418034:0.00905,(Pl04-20333456_20334130:0.00449,Pl02-26899117_26899791:0.00055):0.00055[0.000]):0.00451[0.823]):0.00055[0.000]):0.00439[0.912],((Pl05-13272334_13273008:0.00863,Pl06-8840559_8841233:0.00139):0.00328[0.785],(tig00001998A-951842_952516:0.00901,(Pl02-37262728_37263393:0.00906,(Pl06-9316884_9317558:0.01361,(Pl11-23579423_23580016:0.00918,(Pl04-24146135_24146809:0.01351,tig00001998A-1247342_1248016:0.00899):0.00054[0.000]):0.00449[0.821]):0.00054[0.000]):0.00055[0.000]):0.00054[1.000]):0.00408[0.921]):0.00053[1.000],((tig00001972-72266_72941:0.01364,Pl11-22805256_22805930:0.01339):0.00054[0.879],((Pl10-30039937_30040611:0.00902,(Pl01-22994500_22995174:0.00871,((tig00002033-264302_264976:0.01817,Pl05-12737646_12738320:0.01790):0.00054[0.868],(Pl11-17396655_17397329:0.01727,Pl10-36437280_36437952:0.00471):0.00567[0.757]):0.00439[0.925]):0.00055[0.990]):0.00055[0.000],((tig00001882-1132535_1133209:0.00452,(((Pl01-15439657_15440331:0.00055,Pl06-6736417_6737091:0.00055):0.00448[0.844],((Pl10-19656380_19657045:0.00927,Pl05-38097013_38097687:0.00908):0.00897[0.880],(Pl11-29534124_29534798:0.00450,Pl07-18754932_18755606:0.00901):0.00055[0.713]):0.00450[0.394]):0.00055[0.830],((Pl03-13945483_13946157:0.00055,(Pl04-28429821_28430494:0.00854,Pl10-13970513_13971187:0.00450):0.00054[0.000]):0.00054[0.721],((tig00002038-304817_305491:0.00902,Pl10-25699366_25699998:0.00450):0.00055[0.133],(tig00002012-18758_19432:0.0,Pl11-25057132_25057806:0.0,Pl11-22471222_22471896:0.0,Pl10-16568226_16568900:0.0,Pl07-20892666_20893340:0.0,Pl06-14351887_14352561:0.0,Pl04-29854729_29855403:0.0,Pl04-24794114_24794788:0.0,Pl04-9509940_9510614:0.0,Pl01-32443908_32444582:0.0):0.00055):0.00055[0.338]):0.00055[0.000]):0.00055[0.000]):0.00055[0.000],((Pl11-17390165_17390800:0.01350,(Pl09-10580916_10581566:0.00452,Pl07-17858513_17859187:0.00147):0.00274[1.000]):0.00055[1.000],((Pl10-12391653_12392327:0.01340,tig00000581-164459_165133:0.00055):0.00054[0.883],((((Pl09-38986935_38987609:0.0,Pl07-20094941_20095615:0.0):0.00055,(Pl08-49695814_49696488:0.01352,((Pl08-25998688_25999362:0.00055,(Pl09-23428253_23428927:0.01329,Pl04-36627040_36627714:0.01789):0.00052[0.899]):0.00055[0.978],((Pl10-29495505_29496179:0.02269,Pl10-19796924_19797598:0.00914):0.00055[0.825],((Pl06-11169354_11170028:0.02752,Pl05-18867068_18867742:0.00908):0.00449[0.750],(Pl10-37116885_37117559:0.00450,(Pl11-27526464_27527138:0.00899,(tig00001896-65700_66374:0.00902,Pl10-25936128_25936802:0.00902):0.00055[0.000]):0.00448[0.848]):0.00053[0.000]):0.00446[0.839]):0.00450[0.061]):0.00444[0.869]):0.00054[0.539]):0.00055[0.000],((tig00001990-154779_155453:0.00908,(Pl11-32888345_32889019:0.00901,(tig00000221-548725_549399:0.00450,Pl08-29212866_29213540:0.00901):0.00054[0.285]):0.00450[0.404]):0.00055[0.522],(((Pl04-23002751_23003425:0.01356,(tig00002038-1094959_1095633:0.00980,Pl05-22642602_22643237:0.00384):0.00063[0.935]):0.00054[0.988],((Pl05-13940428_13941102:0.00913,Pl02-10750640_10751307:0.01830):0.00447[0.773],((Pl09-22696088_22696762:0.00055,Pl01-19510117_19510791:0.00451):0.00450[0.850],((Pl09-22642236_22642910:0.01391,Pl08-750401_751075:0.00055):0.00449[0.844],(Pl07-22250187_22250861:0.00452,Pl09-21099319_21099993:0.00450):0.00055[0.000]):0.00055[0.000]):0.00055[0.000]):0.00055[0.000]):0.00055[0.000],((Pl07-19154417_19155092:0.00453,(Pl02-24044535_24045209:0.00445,Pl01-21719403_21720077:0.00451):0.00179[1.000]):0.00274[1.000],(((Pl09-20121647_20122321:0.00891,Pl11-17912518_17913192:0.00437):0.00054[0.994],(Pl10-13232702_13233376:0.00903,(tig00002052-119243_119917:0.00449,Pl10-32123983_32124657:0.01356):0.00054[0.182]):0.00447[0.710]):0.00054[0.734],((Pl11-17812545_17813219:0.00404,(Pl05-26773667_26774341:0.02703,Pl01-14594225_14594899:0.01353):0.00960[0.863]):0.00055[1.000],(Pl02-18842232_18842906:0.00450,(Pl01-24298675_24299349:0.01358,(Pl11-24797878_24798552:0.00900,Pl11-31026258_31026932:0.02721):0.00055[0.113]):0.00447[0.841]):0.00054[0.064]):0.00055[0.000]):0.00055[0.101]):0.00055[0.000]):0.00055[0.000]):0.00055[0.000]):0.00055[0.000],(Pl06-10740838_10741511:0.00055,(Pl05-14061684_14062356:0.00454,(Pl05-14486158_14486751:0.01028,(Pl10-13801521_13802195:0.01827,(((Pl01-17326115_17326789:0.02294,(Pl10-16245454_16246128:0.01367,(tig00002021-787754_788428:0.00912,Pl05-21336214_21336888:0.00456):0.00053[0.000]):0.00452[0.824]):0.00055[0.753],((Pl02-24439926_24440600:0.01366,tig00002021-1304676_1305350:0.01368):0.00055[0.207],(Pl02-34892940_34893614:0.00449,(Pl01-22157955_22158455:0.00055,(Pl05-12290823_12291341:0.02862,(Pl06-7968244_7968918:0.02815,Pl10-17631913_17632587:0.00054):0.00074[0.977]):0.00063[0.000]):0.00312[1.000]):0.00055[0.000]):0.00054[0.000]):0.00055[0.977],((tig00001998A-348334_349008:0.00915,(Pl10-28432403_28433077:0.01530,((Pl08-32192578_32193252:0.02143,Pl01-15754012_15754686:0.01994):0.00453[0.751],(Pl11-27804732_27805283:0.03130,(tig00000086-129470_130144:0.01371,Pl01-19135509_19136183:0.01370):0.00573[0.794]):0.00053[0.687]):0.00453[0.743]):0.00293[0.735]):0.00050[0.000],(tig00001878-293438_294103:0.02308,(Pl10-26208604_26209277:0.01878,(Pl02-19275253_19275927:0.00907,((Pl04-24536317_24536991:0.00465,(Pl08-20467513_20468187:0.00465,(tig00002021-1608083_1608757:0.00448,Pl08-36454839_36455512:0.00055):0.00310[1.000]):0.00072[0.088]):0.00071[1.000],((Pl08-19983480_19984154:0.00454,(Pl08-31673239_31673913:0.01799,Pl04-22799300_22799974:0.00923):0.00055[0.842]):0.00055[0.395],(((Pl07-28021770_28022444:0.00452,Pl06-8717744_8718418:0.01358):0.00055[0.673],((Pl07-20865188_20865862:0.00457,Pl08-38631354_38632028:0.00055):0.00055[0.000],(Pl07-20210464_20211138:0.00055,(Pl04-34220957_34221631:0.00918,(Pl10-15380994_15381668:0.02354,Pl04-21284314_21284987:0.00919):0.00453[0.791]):0.00055[0.155]):0.00055[0.000]):0.00055[0.000]):0.00055[0.000],((Pl01-18926609_18927283:0.00908,(Pl10-37621521_37622195:0.00421,(Pl10-18010599_18011273:0.05605,Pl06-11054107_11054781:0.02290):0.00447[0.898]):0.00053[1.000]):0.00054[0.000],((Pl10-28033611_28034285:0.01358,Pl11-21527366_21528040:0.01363):0.00055[0.169],((Pl04-32406790_32407464:0.00453,(Pl07-23567882_23568556:0.00907,(Pl05-18750007_18750681:0.01809,(tig00002021-751161_751835:0.02684,Pl05-12162584_12163258:0.01377):0.00570[0.177]):0.00054[0.766]):0.00452[0.825]):0.00055[0.371],((Pl04-18594607_18595278:0.00913,(tig00002050-152170_152844:0.00055,Pl08-30576196_30576870:0.00456):0.00448[0.807]):0.00455[0.795],((Pl06-5807992_5808627:0.02298,tig00002033-113452_114126:0.00054):0.00450[0.846],(Pl05-23594955_23595467:0.00627,((Pl11-16778462_16779136:0.02770,Pl10-49548743_49549417:0.00905):0.00053[0.895],(Pl06-7571274_7571776:0.00640,Pl01-22731871_22732545:0.00837):0.00083[0.125]):0.00375[0.045]):0.00078[1.000]):0.00055[0.000]):0.00054[0.000]):0.00055[0.000]):0.00055[0.000]):0.00055[0.000]):0.00055[0.961]):0.00054[0.454]):0.00907[0.870]):0.00383[1.000]):0.00068[0.958]):0.00054[0.081]):0.00055[1.000]):0.00054[0.636]):0.00906[0.785]):0.00053[0.145]):0.00452[0.851]):0.00055[0.000]):0.00055[0.000]):0.00055[0.000]):0.00055[0.000]):0.00055[0.000]):0.00055[0.000]):0.00055[0.000]):0.00054[0.000]):0.00055[0.999]):0.00439[0.832],((tig00000086-185439_186114:0.0,Pl05-16844894_16845567:0.0,Pl01-17751586_17752262:0.0):0.00055,(tig00001917-147447_148118:0.00447,(Pl09-23311313_23311987:0.00451,(Pl01-25793396_25794070:0.00451,(((Pl06-8021369_8022043:0.00450,(Pl08-36760018_36760692:0.00900,(Pl03-13525008_13525682:0.00903,Pl01-34716195_34716869:0.00451):0.00448[0.758]):0.00055[0.000]):0.00451[0.871],((Pl05-18392324_18392998:0.02267,(Pl11-27966693_27967367:0.02733,(Pl09-19771029_19771694:0.03699,Pl02-28500687_28501361:0.01799):0.00054[0.970]):0.00440[0.832]):0.00054[0.827],((Pl04-17829069_17829743:0.00902,Pl07-18977615_18978289:0.00055):0.00055[0.000],(Pl06-9501801_9502475:0.01355,(Pl11-20602001_20602674:0.00909,Pl04-26296589_26297263:0.00451):0.00448[0.792]):0.00055[0.813]):0.00055[0.881]):0.00054[0.000]):0.00450[0.840],(((Pl08-30330334_30331008:0.00884,Pl06-11361978_11362652:0.00854):0.00052[0.775],(Pl10-20120690_20121364:0.00451,(Pl05-18047147_18047821:0.00449,Pl05-14789558_14790232:0.00452):0.00054[0.000]):0.00054[1.000]):0.00433[0.909],((Pl03-15485851_15486507:0.00938,((Pl07-20643564_20644238:0.00909,(Pl05-13797407_13798081:0.00914,(Pl08-27211094_27211768:0.00914,(Pl11-17411647_17412321:0.02307,(Pl08-21503900_21504574:0.04140,Pl09-11530302_11530976:0.02282):0.00055[0.023]):0.00451[0.794]):0.00453[0.767]):0.00438[0.830]):0.00055[1.000],(((Pl10-16082625_16083299:0.00907,Pl05-22388312_22388986:0.00908):0.00055[1.000],(Pl04-20510062_20510736:0.01357,Pl09-21426007_21426681:0.00476):0.00456[0.357]):0.00428[0.907],((Pl05-13052400_13053074:0.00452,Pl11-30564141_30564815:0.00903):0.00055[1.000],(Pl05-15096190_15096864:0.00476,(tig00001976-11286_11942:0.03778,Pl11-29082277_29082951:0.00055):0.00884[0.878]):0.00457[0.106]):0.00424[0.932]):0.00055[0.000]):0.00079[1.000]):0.00372[1.000],(((Pl04-23604391_23605065:0.01683,tig00001878-144386_145060:0.00778):0.00226[0.748],((Pl11-22881803_22882477:0.01785,(Pl08-27986411_27987085:0.02307,Pl11-29977840_29978514:0.00877):0.00450[0.192]):0.00055[0.871],(Pl08-33305540_33306214:0.00055,((Pl08-36741281_36741955:0.00055,((Pl10-36453976_36454650:0.01824,Pl10-36414381_36415055:0.01356):0.00453[0.771],(Pl05-19422813_19423487:0.01356,(Pl10-11982319_11982993:0.01350,(Pl10-31814076_31814750:0.00902,(Pl08-29081866_29082540:0.00454,(Pl11-30678973_30679647:0.00055,Pl10-26497575_26498249:0.00450):0.00449[0.785]):0.00451[0.825]):0.00053[1.000]):0.00421[0.936]):0.00055[0.169]):0.00055[0.334]):0.00055[0.000],((tig00000647-42854_43528:0.01809,(Pl07-25672095_25672769:0.01816,Pl04-22775201_22775875:0.00453):0.00450[0.764]):0.00054[0.000],(Pl08-23270833_23271507:0.03211,((Pl11-18922417_18923091:0.00446,(Pl11-25283479_25284153:0.00903,Pl08-6142303_6142977:0.00449):0.00055[0.000]):0.00054[0.000],((Pl08-30324469_30325143:0.00907,(Pl06-4096685_4097359:0.00451,(tig00001909B-429288_429962:0.00451,Pl07-33832692_33833366:0.01821):0.00055[0.064]):0.00055[0.000]):0.00452[0.791],(Pl11-30727019_30727693:0.03212,(Pl10-16607600_16608274:0.01835,(Pl07-15845669_15846343:0.02320,(tig00000209-423518_424192:0.00955,Pl11-38195048_38195722:0.01340):0.00055[0.993]):0.00454[0.823]):0.00054[0.000]):0.00904[0.880]):0.00452[0.787]):0.00447[0.835]):0.00055[0.489]):0.00055[0.000]):0.00055[0.990]):0.00053[0.000]):0.00428[0.933]):0.00055[1.000],((Pl05-12906333_12906833:0.01173,(Pl04-17471402_17471905:0.03748,Pl02-41508024_41508698:0.04306):0.01446[0.785]):0.00975[0.771],(((Pl11-28394838_28395497:0.02344,Pl10-26357836_26358468:0.04508):0.02332[0.882],(Pl10-11066504_11067112:0.02519,(Pl04-23667315_23667905:0.01546,((tig00000262-27874_28374:0.00581,Pl05-20611636_20612292:0.02752):0.00920[0.775],(tig00001977-3689_4357:0.02645,(Pl02-23078637_23079289:0.02788,(Pl08-33581589_33582263:0.01778,((Pl06-10462786_10463436:0.01876,Pl08-17697596_17698261:0.03493):0.00061[0.837],(Pl05-21853892_21854452:0.00655,(Pl10-14120109_14120570:0.00629,tig00002011-1014_1671:0.05607):0.02033[0.735]):0.01549[0.853]):0.00502[0.328]):0.00232[0.935]):0.01374[0.823]):0.00450[0.677]):0.00082[0.036]):0.00295[0.008]):0.00090[0.012]):0.00795[0.761],((Pl08-26293998_26294676:0.07223,((Pl09-33680190_33680687:0.00590,(Pl08-23675508_23676182:0.00055,(Pl04-21263923_21264597:0.01215,(Pl08-26286501_26287177:0.01082,(tig00002011-16202_16858:0.07039,Pl11-29392321_29392996:0.00054):0.00868[0.798]):0.00555[0.068]):0.00084[0.479]):0.00075[0.000]):0.00075[0.916],((tig00000234-291091_291754:0.09385,Pl04-15102490_15103004:0.00054):0.02313[0.929],(Pl01-19896420_19897079:0.01532,(tig00001986-38060_38705:0.06838,(tig00054674-13689_14226:0.03971,Pl07-24203894_24204436:0.00055):0.02097[0.941]):0.00651[0.730]):0.00874[0.799]):0.02199[0.938]):0.00053[0.234]):0.00449[0.828],((Pl06-13374149_13374822:0.00453,((Pl02-34479176_34479850:0.01813,tig00002033-364169_364843:0.00055):0.00449[0.839],(Pl08-28709789_28710463:0.00055,(Pl04-25843012_25843686:0.01825,(Pl04-31479480_31480007:0.01659,Pl11-20165515_20166189:0.01316):0.00055[0.566]):0.00055[0.917]):0.00055[0.000]):0.00342[1.000]):0.00076[0.019],(Pl04-15239889_15240563:0.00450,(Pl08-52651160_52651834:0.00450,(tig00001882-1339139_1339813:0.00454,(Pl08-27566455_27567129:0.00055,((Pl08-22435701_22436375:0.01805,Pl04-31098828_31099502:0.00055):0.00055[0.326],((tig00001888-137520_138194:0.00054,(tig00001998B-398398_399072:0.02278,Pl10-22300996_22301670:0.01826):0.00433[0.927]):0.00425[0.927],(Pl03-12934315_12934989:0.00910,((Pl07-15818221_15818895:0.00279,(Pl11-30123387_30124052:0.00921,(Pl09-20941343_20942017:0.00904,((Pl11-25667231_25667905:0.00904,(tig00001990-95412_96086:0.01817,Pl08-25270942_25271616:0.00908):0.00055[0.035]):0.00055[0.000],((Pl09-25117247_25117921:0.00911,(Pl04-38887499_38888173:0.00903,(Pl06-13082265_13082929:0.02320,Pl11-31292027_31292701:0.01821):0.00441[0.808]):0.00054[0.936]):0.00055[0.000],((Pl07-17040764_17041436:0.02287,Pl10-31891543_31892217:0.00457):0.00447[0.792],(Pl05-17984458_17985132:0.00451,(Pl05-10473900_10474574:0.01370,Pl05-22493195_22493869:0.00911):0.00448[0.751]):0.00055[0.000]):0.00055[0.000]):0.00055[0.000]):0.00055[0.000]):0.00055[0.000]):0.00230[0.978]):0.00394[0.907],(Pl04-30171647_30172321:0.00055,(Pl11-24408969_24409643:0.00454,((tig00000221-685121_685795:0.01363,Pl07-15810718_15811392:0.00053):0.00451[0.841],((Pl04-23515115_23515789:0.00456,(tig00000647-13736_14408:0.01383,Pl07-22180628_22181303:0.00456):0.00085[1.000]):0.00371[1.000],((Pl04-34932895_34933569:0.00450,(Pl09-34952441_34953110:0.01735,(tig00054637-30311_30978:0.14460,Pl08-43973338_43974012:0.00055):0.00468[0.806]):0.00054[0.372]):0.00553[0.853],(Pl04-33778606_33779280:0.01365,(tig00001990-508688_509362:0.00906,((Pl08-27477943_27478491:0.00585,(Pl10-32476999_32477673:0.02294,tig00002052-527234_527908:0.01295):0.00469[0.741]):0.00057[1.000],(Pl01-25892629_25893303:0.00453,(tig00002038-847150_847824:0.01815,(Pl08-30938459_30939124:0.00915,((Pl05-11952861_11953535:0.02302,(Pl08-15329387_15330061:0.02301,Pl10-8199567_8200241:0.01839):0.00054[0.635]):0.01826[0.965],(Pl05-13696142_13696816:0.01825,(Pl08-33987320_33987994:0.00912,((Pl10-21207728_21208402:0.01847,(Pl08-27915346_27916020:0.01848,Pl01-15929827_15930501:0.00452):0.00450[0.775]):0.00451[0.762],(Pl01-27302938_27303573:0.01378,((Pl07-18820438_18821103:0.01397,Pl10-34812567_34813241:0.01350):0.00055[0.952],((Pl11-21905515_21906189:0.02749,Pl04-20591837_20592466:0.01839):0.00055[0.819],(Pl10-36069358_36070032:0.00908,(Pl06-7992096_7992770:0.01369,(Pl10-38243478_38244161:0.00943,(tig00001882-863708_864368:0.00466,(Pl10-26601042_26601716:0.00934,Pl01-20163177_20163851:0.00054):0.00258[1.000]):0.00195[1.000]):0.00055[0.000]):0.00055[0.387]):0.00054[0.000]):0.00055[0.368]):0.00054[0.000]):0.00053[0.390]):0.00054[0.000]):0.00471[0.782]):0.00054[0.149]):0.00055[1.000]):0.00433[0.929]):0.00055[0.082]):0.00055[0.426]):0.00055[0.465]):0.00055[0.026]):0.00469[0.826]):0.00054[0.609]):0.00055[0.389]):0.00055[0.271]):0.00053[0.000]):0.00055[0.000]):0.00055[0.068]):0.00055[0.000]):0.00055[0.435]):0.00053[0.000]):0.00055[0.459]):0.00055[0.000]):0.00055[0.000]):0.00570[0.933]):0.00055[1.000]):0.00054[0.230]):0.00054[0.000]):0.00055[0.005]):0.00054[0.000]):0.00054[0.000]):0.00055[0.003]):0.00055[0.439]):0.00055[0.000]):0.00055[0.270]):0.00055[0.000]):0.00055[0.000]):0.00055[0.089]):0.00055[0.459]):0.00055[0.000]):0.00055[0.000]):0.00055[0.000]):0.00055[0.000]):0.00054[0.265]):0.00055[0.062]):0.00055[0.001]):0.00055[0.000]):0.00055[0.209]):0.00055[0.364]):0.00054[0.000]):0.00055[0.018]):0.00055[0.000]):0.00055[0.000]):0.00054[0.000]):0.00054[0.181]):0.00055[0.451]):0.00055[0.000]):0.00055[0.000]):0.00055[0.000]):0.00055[0.020]):0.00055[0.000]):0.00054[0.000]):0.00053[0.000]):0.00055[0.451]):0.00055[0.000]):0.00055[0.000]):0.00055[0.000],((tig00000234-2157_2828:0.00055,(((Pl11-19854229_19854903:0.00452,tig00000221-795598_796272:0.01823):0.00055[0.204],(Pl10-35200696_35201292:0.02120,(Pl02-24798323_24798781:0.04345,(Pl01-19708520_19709120:0.08480,Pl04-27827996_27828670:0.00676):0.00065[0.515]):0.00062[0.000]):0.00123[1.000]):0.00448[0.867],((Pl02-23505696_23506370:0.00911,(Pl10-37047222_37047896:0.02248,tig00000611-66451_66909:0.01256):0.00054[0.832]):0.00054[0.325],(((tig00001908-511_1179:0.03318,tig00000221-845916_846590:0.00055):0.01358[0.930],(Pl04-27986457_27987131:0.00452,(Pl10-12312573_12313247:0.00055,Pl02-26673201_26673875:0.00454):0.00055[0.042]):0.00452[0.861]):0.00053[0.287],((tig00002023-15245_15919:0.00054,Pl11-30298294_30298969:0.00055):0.01821[0.981],(Pl08-44282750_44283425:0.01832,(Pl06-27212587_27213078:0.05945,Pl09-22747454_22748128:0.01136):0.01140[0.603]):0.00055[0.809]):0.00055[0.962]):0.00053[0.000]):0.00054[0.353]):0.00222[1.000]):0.00228[1.000],((Pl04-25359016_25359690:0.00456,(Pl05-20873746_20874420:0.00452,(Pl02-20030257_20030931:0.00451,(Pl11-13297971_13298645:0.00454,Pl04-22392760_22393434:0.00454):0.00055[0.000]):0.00303[1.000]):0.00076[0.000]):0.00073[1.000],((Pl05-19781890_19782564:0.00907,((Pl08-32074719_32075393:0.0,Pl08-28581803_28582477:0.0,Pl08-24744641_24745315:0.0,Pl04-23543966_23544640:0.0,Pl04-17336224_17336898:0.0):0.00055,((Pl08-36389390_36390064:0.00451,((Pl08-27714573_27715247:0.00450,Pl11-21459981_21460655:0.00451):0.00055[0.217],(Pl02-17596533_17597207:0.0,Pl02-17589058_17589732:0.0):0.00055):0.00055[0.000]):0.00055[0.000],((Pl05-13461992_13462666:0.00054,(Pl08-22466671_22467345:0.00451,Pl08-33775590_33776264:0.00055):0.00449[0.841]):0.00452[0.675],((Pl08-27772682_27773344:0.00055,tig00002038-518134_518808:0.00443):0.00452[0.276],((Pl04-27497183_27497854:0.01362,Pl05-12949066_12949740:0.00055):0.00453[0.461],((Pl04-16089540_16090214:0.00456,(Pl10-27055205_27055879:0.00055,Pl07-24374001_24374675:0.00450):0.00449[0.841]):0.00055[0.146],((((Pl10-16403470_16404144:0.01360,(Pl09-16644501_16645169:0.00491,(tig00001909A-277886_278560:0.00450,tig00000596-84061_84735:0.00453):0.00055[0.000]):0.00450[0.852]):0.00055[0.331],(tig00000596-106179_106853:0.00449,(Pl03-16255858_16256533:0.00055,((Pl05-18040409_18041083:0.00454,Pl06-13267867_13268541:0.00899):0.00055[0.000],(Pl05-23273033_23273707:0.0,Pl05-12839862_12840536:0.0,Pl04-33106818_33107492:0.0,Pl02-25209585_25210259:0.0):0.00055):0.00077[1.000]):0.00373[1.000]):0.00055[0.000]):0.00055[0.000],(tig00002052-42332_43006:0.00905,(((Pl10-38770658_38771332:0.00450,Pl10-16183163_16183837:0.00449):0.00452[0.806],(Pl05-17060260_17060934:0.00901,Pl04-30393719_30394393:0.00445):0.00055[0.000]):0.00055[0.000],(Pl08-27667616_27668290:0.00452,((Pl10-7552708_7553382:0.00902,(Pl10-18069452_18070126:0.0,Pl06-6843033_6843707:0.0):0.00450):0.00055[0.373],(Pl11-25422874_25423548:0.00451,(Pl04-32442370_32443044:0.00055,(tig00000234-108355_109013:0.00458,Pl05-13140906_13141580:0.00425):0.00054[1.000]):0.00055[0.000]):0.00055[0.000]):0.00055[0.000]):0.00055[0.000]):0.00055[0.000]):0.00055[0.000]):0.00055[0.000],(tig00000221-712998_713672:0.00452,(Pl10-19327714_19328388:0.00055,(tig00054642-121486_122160:0.0,tig00002038-841238_841912:0.0,tig00002035-491802_492476:0.0,tig00000477-8204_8878:0.0,Pl11-29431929_29432603:0.0,Pl11-14348298_14348972:0.0,Pl10-36088572_36089246:0.0,Pl10-34452316_34452990:0.0,Pl10-30645361_30646035:0.0,Pl10-30633689_30634363:0.0,Pl10-26101852_26102526:0.0,Pl08-33680946_33681620:0.0,Pl08-27540684_27541358:0.0,Pl08-21730335_21731009:0.0,Pl07-29670649_29671323:0.0,Pl07-19483857_19484531:0.0,Pl06-18710031_18710705:0.0,Pl06-11453800_11454474:0.0,Pl06-11231986_11232660:0.0,Pl06-10978544_10979218:0.0,Pl05-15252119_15252793:0.0,Pl05-12755400_12756074:0.0,Pl02-27094892_27095566:0.0,Pl01-19619022_19619696:0.0):0.00055):0.00055[0.000]):0.00055[0.000]):0.00055[0.000]):0.00055[0.952]):0.00439[0.777]):0.00055[0.393]):0.00055[0.877]):0.00055[0.958]):0.00053[0.931]):0.00876[0.860],(Pl05-23581423_23582097:0.00901,((((Pl08-36088057_36088731:0.00451,(Pl02-22292125_22292799:0.00914,(Pl01-23031930_23032604:0.00451,Pl01-22360123_22360797:0.00055):0.00447[0.900]):0.00054[0.000]):0.00228[0.982],(Pl05-24367058_24367732:0.02270,(Pl05-21538199_21538873:0.00452,(Pl09-23305259_23305876:0.01853,(Pl10-16793534_16794199:0.01379,Pl09-19837098_19837772:0.00053):0.00448[0.829]):0.00054[0.054]):0.00450[0.789]):0.00298[0.922]):0.00363[0.922],(Pl09-39858813_39859487:0.00450,(Pl05-15699906_15700580:0.00451,((Pl05-23205692_23206363:0.00055,Pl05-20701251_20701924:0.00055):0.00055[0.000],((tig00001851-207952_208554:0.00908,Pl08-29385560_29386234:0.00449):0.00055[0.849],(Pl11-15606940_15607614:0.0,Pl05-23213209_23213883:0.0,Pl05-12827478_12828152:0.0,Pl05-12454224_12454898:0.0):0.00055):0.00055[0.000]):0.00055[0.000]):0.00448[0.793]):0.00440[0.922]):0.00053[0.828],(((Pl02-31781677_31782351:0.00903,Pl06-1881820_1882494:0.00446):0.00421[0.910],((Pl04-12717909_12718583:0.01803,Pl01-18327048_18327722:0.00910):0.00055[0.885],(Pl03-16129758_16130432:0.00450,(Pl06-7279427_7280101:0.01364,Pl04-26005583_26006257:0.00445):0.00454[0.779]):0.00055[0.000]):0.00441[0.910]):0.00054[1.000],(tig00000086-154568_155241:0.00911,((Pl04-23662263_23662937:0.00055,(((Pl05-19975473_19976147:0.0,Pl05-13975349_13976023:0.0):0.00451,(Pl11-23956661_23957335:0.0,Pl04-18318047_18318721:0.0):0.00055):0.00450[0.802],(Pl11-31261018_31261692:0.00454,(Pl04-26757872_26758546:0.00452,(Pl01-12658193_12658867:0.00458,(Pl10-19080155_19080829:0.0,Pl07-26161265_26161939:0.0):0.00055):0.00055[0.000]):0.00451[0.818]):0.00449[0.786]):0.00290[1.000]):0.00164[1.000],(((tig00054681-31696_32370:0.01391,Pl02-19657720_19658394:0.00445):0.00451[0.782],(Pl05-17432473_17433147:0.00055,(Pl01-21586014_21586688:0.00445,(Pl05-15454445_15455119:0.0,Pl05-15444983_15445657:0.0):0.00450):0.00055[0.653]):0.00053[0.451]):0.00448[0.852],((Pl06-1781883_1782557:0.00440,((Pl10-34957537_34958211:0.00453,Pl05-16492437_16493111:0.00899):0.00110[0.960],(Pl11-14548963_14549637:0.0,Pl05-15923173_15923847:0.0):0.00868):0.00351[0.922]):0.00053[0.997],((Pl10-17071910_17072452:0.01182,((Pl08-33564362_33565036:0.02444,Pl11-20317722_20318372:0.00863):0.00829[0.191],(tig00000209-195855_196529:0.03216,(Pl07-23347027_23347566:0.01188,(Pl08-23546114_23546779:0.02023,(tig00000409-115179_115805:0.01471,(Pl04-31172091_31172645:0.01145,(Pl05-10906909_10907556:0.04760,(Pl10-36349622_36350233:0.03085,(tig00001909B-987404_987994:0.01588,(tig00002021-523741_524400:0.03482,tig00001909B-451668_452210:0.02753):0.00850[0.739]):0.00055[0.015]):0.00845[0.388]):0.00092[0.937]):0.00063[0.000]):0.00073[0.355]):0.00991[0.570]):0.00115[0.852]):0.00055[1.000]):0.00152[0.032]):0.00199[1.000],((Pl08-35400927_35401601:0.00055,(Pl02-23065307_23065981:0.00449,(tig00001882-1222733_1223407:0.00454,(Pl04-28442957_28443631:0.00451,(Pl02-22262554_22263228:0.00451,(Pl08-29791785_29792459:0.00055,Pl03-15395033_15395707:0.00451):0.00452[0.801]):0.00451[0.782]):0.00055[0.000]):0.00449[0.834]):0.00053[0.000]):0.00451[0.930],((tig00001882-1478568_1479242:0.00452,(Pl11-18824423_18825097:0.01364,Pl04-21749360_21750034:0.00905):0.00055[0.000]):0.00451[0.915],((Pl04-16115876_16116550:0.00450,Pl04-14601788_14602462:0.00055):0.00449[0.862],(((Pl08-24109712_24110386:0.01355,Pl08-20566255_20566929:0.01360):0.00054[0.056],(tig00001909B-139667_140257:0.02100,(Pl11-22872107_22872781:0.00455,(Pl05-26539477_26540151:0.02835,Pl03-14851821_14852495:0.01374):0.00907[0.872]):0.00448[0.773]):0.00053[0.534]):0.00451[0.923],(((tig00000665-41950_42616:0.00449,Pl05-18155613_18156287:0.01357):0.00439[0.910],(Pl07-20609330_20610004:0.00055,(Pl07-23714932_23715606:0.01808,Pl11-33575850_33576524:0.00904):0.00450[0.776]):0.00055[1.000]):0.00427[0.910],(tig00000553-162695_163369:0.00904,((Pl09-23186676_23187350:0.00888,(Pl08-35867236_35867898:0.00460,((tig00001852-6354_7022:0.08549,tig00002035-159808_160473:0.00455):0.00054[0.415],(Pl10-32857215_32857884:0.01378,Pl08-31928420_31929094:0.01354):0.00055[0.038]):0.00362[1.000]):0.00082[0.991]):0.00055[0.414],((tig00002052-535796_536470:0.01851,((Pl08-25564951_25565625:0.00903,Pl07-43400412_43401086:0.00902):0.00445[0.759],(Pl06-6687247_6687921:0.03195,Pl05-3400240_3400914:0.01343):0.00054[0.874]):0.00055[1.000]):0.00444[0.802],(((Pl04-26141083_26141757:0.00932,(Pl10-18344440_18345114:0.00055,(Pl11-14982416_14983090:0.00907,(tig00001990-855324_855998:0.02279,(Pl08-21027729_21028403:0.02281,(Pl02-19911834_19912508:0.00451,(tig00002035-112234_112908:0.00907,tig00001882-55639_56313:0.00909):0.00055[0.058]):0.00054[0.063]):0.00904[0.838]):0.00054[0.301]):0.00055[0.000]):0.00054[0.613]):0.00449[0.848],((Pl11-19890099_19890773:0.00436,(Pl10-17115691_17116365:0.01345,tig00001917-198715_199389:0.00465):0.00451[0.402]):0.00054[1.000],(Pl01-24340490_24341164:0.00914,((Pl08-17569389_17570063:0.01399,Pl02-27037612_27038286:0.00877):0.00054[0.930],((Pl08-23485777_23486451:0.00456,Pl02-25754755_25755429:0.00449):0.00452[0.790],(Pl05-20138318_20138992:0.00449,(Pl01-21004191_21004865:0.00902,(Pl01-24870982_24871656:0.00055,(Pl11-28470496_28471161:0.00919,(Pl04-33430026_33430700:0.01390,Pl08-32457600_32458274:0.02315):0.00425[0.760]):0.00054[0.345]):0.00055[0.577]):0.00053[0.999]):0.00444[0.907]):0.00054[0.147]):0.00055[0.000]):0.00054[0.000]):0.00055[0.203]):0.00450[0.831],(Pl04-27550213_27550887:0.00902,(((Pl08-15322867_15323541:0.02741,(Pl05-17819643_17820317:0.00055,(Pl08-23338162_23338833:0.01818,(Pl07-20111208_20111847:0.03294,tig00054646-8280_8951:0.00657):0.00789[0.763]):0.01852[0.960]):0.00447[0.764]):0.00445[0.928],(Pl10-32466830_32467483:0.00933,((Pl08-20090514_20091188:0.04124,Pl10-15152391_15153065:0.00054):0.00876[0.851],(Pl11-23376046_23376720:0.00448,(Pl11-22365010_22365663:0.00055,(Pl08-16557243_16557917:0.00446,(Pl11-19191281_19191955:0.0,Pl11-19170786_19171460:0.0):0.00055):0.00055[0.795]):0.00055[0.199]):0.00445[0.806]):0.00356[1.000]):0.00063[0.156]):0.00054[0.996],((Pl04-28736833_28737507:0.01359,((Pl08-28009055_28009729:0.00454,Pl04-29881514_29882188:0.00449):0.00055[0.397],((tig00001998A-591715_592389:0.00451,Pl04-29779824_29780498:0.00455):0.00055[0.000],(Pl04-16931748_16932422:0.0,Pl04-15951558_15952232:0.0,Pl01-23151321_23151995:0.0):0.00055):0.00055[0.000]):0.00055[0.753]):0.00450[0.853],(((Pl11-24684864_24685538:0.01345,((Pl04-31318577_31319251:0.00903,Pl10-38864961_38865635:0.00448):0.00452[0.777],(Pl07-26400805_26401479:0.00451,((Pl04-28897631_28898305:0.01360,Pl02-36676497_36677171:0.00447):0.00055[0.058],(Pl02-19009472_19010146:0.00908,(Pl10-33008076_33008746:0.00916,Pl10-10738722_10739396:0.00055):0.00450[0.768]):0.00909[0.904]):0.00449[0.852]):0.00054[0.000]):0.00424[0.905]):0.00055[0.989],((((Pl07-22355356_22356030:0.00835,Pl05-13568747_13569091:0.00620):0.00077[0.522],(tig00002046-11678_12345:0.08104,Pl05-14528490_14529168:0.04778):0.02321[0.943]):0.00054[0.677],((Pl04-29936919_29937593:0.00909,(Pl11-16012468_16013142:0.00451,Pl08-31535948_31536622:0.00055):0.00055[0.000]):0.00900[0.908],((Pl05-19574590_19575264:0.02766,tig00001990-145378_146052:0.00913):0.00908[0.883],(Pl01-25751856_25752530:0.01369,(Pl05-24149715_24150392:0.00676,Pl11-39538667_39539341:0.00379):0.00076[0.020]):0.00055[0.000]):0.00054[0.917]):0.00456[0.425]):0.00455[0.743],((Pl09-23421909_23422580:0.04723,(Pl06-6783936_6784439:0.01934,(Pl04-31465806_31466276:0.01373,(Pl04-22433547_22434050:0.01270,(Pl07-28089215_28089673:0.02838,(Pl08-31739727_31740390:0.00055,(tig00001903-7288_7962:0.03309,Pl06-12693688_12694376:0.01656):0.00059[0.004]):0.00076[0.601]):0.01185[0.443]):0.00693[0.403]):0.00075[0.052]):0.00056[0.369]):0.00055[0.871],(((Pl10-36755034_36755588:0.23140,tig00001896-4343_4994:0.09963):0.04899[0.795],(Pl08-28874709_28875215:0.01264,Pl06-13360392_13361066:0.01724):0.00539[0.881]):0.00054[0.958],((Pl09-23942505_23943179:0.00452,(Pl08-13337863_13338537:0.0,Pl02-22038197_22038871:0.0):0.00055):0.00054[1.000],((Pl02-29231040_29231612:0.02264,(tig00054638-32130_32735:0.05057,Pl09-25131671_25132265:0.01065):0.00631[0.384]):0.00618[0.768],(Pl05-16532764_16533396:0.06318,(Pl08-22613480_22614067:0.00979,((Pl11-28051413_28052057:0.0,Pl11-15470075_15470719:0.0,Pl10-32052311_32052955:0.0):0.00055,(Pl02-23289095_23289740:0.00442,(Pl02-24708010_24708654:0.00443,(Pl08-23351638_23352282:0.00055,Pl06-8549781_8550424:0.00444):0.00055[0.000]):0.00444[0.849]):0.00055[0.000]):0.00055[1.000]):0.03734[0.848]):0.02172[0.383]):0.00213[0.294]):0.00423[0.833]):0.00054[0.604]):0.00053[0.647]):0.00053[0.371]):0.00055[0.000],(Pl04-27088619_27089293:0.00055,(Pl05-16819808_16820482:0.00054,((Pl10-19587828_19588497:0.00451,(Pl01-15854263_15854937:0.00055,(Pl11-25854337_25855011:0.0,Pl06-10867269_10867943:0.0,Pl06-10859869_10860543:0.0):0.00055):0.00055[0.002]):0.00448[0.856],((Pl08-32119248_32119922:0.00055,(Pl10-38292367_38293041:0.00901,Pl08-31592148_31592822:0.00449):0.00054[0.493]):0.00447[0.925],((tig00000647-22727_23401:0.01355,Pl10-34523606_34524280:0.00053):0.00451[0.827],((((Pl02-19621299_19621934:0.00452,(tig00002020-12606_13280:0.01364,tig00002021-5537_6211:0.00055):0.00451[0.808]):0.00055[0.000],(Pl11-21037195_21037869:0.0,Pl10-24913456_24914130:0.0,Pl10-24878695_24879369:0.0,Pl04-17162491_17163165:0.0):0.00055):0.00055[0.000],(Pl07-23977308_23977982:0.00905,(Pl08-33066841_33067515:0.00449,(Pl11-26863260_26863934:0.00901,((Pl08-22259230_22259904:0.01370,Pl04-32011139_32011813:0.01824):0.00448[0.741],((Pl03-15420529_15421203:0.00387,tig00000209-2600_3073:0.03785):0.00071[1.000],(Pl10-19817086_19817760:0.0,Pl05-10262748_10263422:0.0):0.00055):0.00055[0.015]):0.00450[0.845]):0.00055[0.088]):0.00055[0.000]):0.00450[0.894]):0.00447[0.852],((Pl08-25093844_25094518:0.00892,Pl04-16739551_16740225:0.00054):0.00413[0.916],((Pl08-36499565_36500239:0.00419,(Pl01-23759718_23760392:0.00450,Pl01-23001384_23002058:0.00055):0.00054[1.000]):0.00423[0.912],(((Pl08-29704432_29705106:0.00054,(Pl06-8103859_8104530:0.00055,(Pl02-23177480_23178154:0.02679,Pl03-9154969_9155643:0.02752):0.00055[0.858]):0.00449[0.890]):0.00435[0.925],(Pl03-15619342_15620016:0.00055,(Pl04-26922287_26922961:0.01355,(Pl10-25335541_25336209:0.00915,(Pl08-37009753_37010427:0.00451,Pl08-34170768_34171442:0.00450):0.00447[0.774]):0.00448[0.778]):0.00054[0.000]):0.00436[0.925]):0.00055[1.000],((Pl04-21815960_21816634:0.00900,(Pl07-15484851_15485525:0.00432,(Pl11-25321979_25322653:0.00055,Pl08-25854960_25855634:0.00450):0.00342[0.982]):0.00117[0.999]):0.00055[0.863],(Pl03-17780616_17781290:0.00907,((Pl04-17547491_17548165:0.01791,Pl05-13541275_13541949:0.00819):0.00089[0.827],((Pl01-16153535_16154209:0.00057,(Pl04-18381280_18381954:0.00055,(tig00002021-1468418_1469092:0.00451,Pl08-32269793_32270467:0.00055):0.00450[0.853]):0.00438[0.904]):0.00403[0.904],((Pl08-29744368_29745042:0.00430,(Pl10-31709914_31710549:0.00905,Pl06-13489593_13490267:0.00055):0.00439[0.917]):0.00054[1.000],((Pl08-24985410_24986084:0.00054,(Pl08-19797049_19797723:0.01354,(Pl05-21041013_21041687:0.01825,tig00002012-55344_56018:0.00446):0.00458[0.425]):0.00055[0.801]):0.00454[0.915],(Pl08-26041140_26041814:0.00452,(Pl10-19856154_19856828:0.00450,((Pl02-27296776_27297450:0.01358,Pl02-22171883_22172557:0.00055):0.00449[0.846],(((Pl04-18143528_18144202:0.00053,Pl04-17662718_17663392:0.00448):0.00413[0.730],(Pl07-24026926_24027600:0.00055,(Pl02-22758113_22758787:0.00897,(Pl04-25459400_25460074:0.01811,(Pl04-13398734_13399408:0.00903,(Pl06-4440495_4441169:0.01354,tig00054642-25011_25685:0.00906):0.00450[0.760]):0.00054[0.138]):0.00897[0.915]):0.00054[0.434]):0.00055[0.000]):0.00449[0.868],((Pl04-32429471_32430145:0.0,Pl04-24664971_24665645:0.0,Pl04-22785625_22786299:0.0,Pl04-19343974_19344648:0.0,Pl04-17237672_17238346:0.0):0.00900,(((Pl02-22447934_22448608:0.00899,(Pl02-29039863_29040537:0.00903,Pl02-22840994_22841668:0.00449):0.00054[0.655]):0.00451[0.419],(Pl05-15040922_15041596:0.00055,(tig00000209-546196_546870:0.00903,(Pl01-20377780_20378454:0.00467,(tig00000209-101572_102246:0.00450,(Pl06-28323535_28324209:0.00902,(Pl04-25720059_25720733:0.00055,(Pl01-25253738_25254412:0.00454,(Pl10-20927376_20928050:0.02274,tig00002070-16829_17503:0.01356):0.00055[0.169]):0.00055[0.000]):0.00054[0.000]):0.00450[0.840]):0.00054[0.000]):0.00055[0.000]):0.00450[0.852]):0.00447[0.927]):0.00053[0.643],(Pl08-23723357_23724031:0.00055,(Pl03-12833234_12833908:0.00450,((Pl04-17929014_17929688:0.00912,(Pl10-38737196_38737870:0.0,Pl10-17728782_17729456:0.0):0.00269):0.00180[1.000],(Pl03-15354207_15354881:0.00442,(Pl07-25386591_25387265:0.00449,(tig00001888-99354_99998:0.00900,((tig00002046-4220_4893:0.0,Pl11-16791985_16792658:0.0):0.00055,(Pl01-21203425_21204099:0.00055,(Pl09-24105434_24106108:0.00445,(Pl04-27125295_27125969:0.00447,(Pl07-23757614_23758288:0.00055,(((Pl07-16725177_16725851:0.00054,Pl06-11845685_11846359:0.00446):0.00446[0.266],(Pl10-23581069_23581743:0.00055,(Pl10-20046666_20047340:0.0,Pl04-11263044_11263718:0.0):0.00451):0.00055[0.803]):0.00447[0.820],(Pl08-32332432_32333106:0.00449,(Pl10-14354441_14355115:0.00450,(Pl06-12547851_12548525:0.00450,((tig00002032-111481_112155:0.00302,(Pl08-32948469_32949143:0.00447,Pl03-10059577_10060251:0.00055):0.00367[0.926]):0.00227[0.980],(Pl11-30379851_30380525:0.00450,((Pl08-22672073_22672747:0.00210,Pl02-20157750_20158424:0.00298):0.00385[0.923],((Pl02-23386855_23387528:0.00449,((Pl08-25702802_25703476:0.00886,(Pl08-33424331_33425005:0.00902,Pl04-22290945_22291619:0.01350):0.00055[0.936]):0.00442[0.737],(Pl01-19253910_19254581:0.00055,(Pl05-15157350_15158026:0.00055,(tig00001896-115322_115996:0.0,Pl09-35035688_35036362:0.0,Pl09-24710447_24711121:0.0,Pl05-14618299_14618973:0.0,Pl04-17940852_17941526:0.0):0.00055):0.00055[0.000]):0.00055[0.546]):0.00441[0.939]):0.00054[0.995],(Pl10-27616258_27616932:0.00449,(((Pl04-28471919_28472593:0.00896,Pl08-19827292_19827966:0.00055):0.00054[1.000],(tig00001909B-1041672_1042346:0.00252,(Pl10-19759337_19760011:0.00450,(Pl07-19348826_19349500:0.00907,Pl11-26283597_26284271:0.00450):0.00448[0.802]):0.00314[0.921]):0.00301[0.921]):0.00434[0.921],((Pl10-34703038_34703712:0.00439,(Pl05-22229647_22230320:0.00055,((tig00001998A-1338500_1339174:0.0,Pl01-26470540_26471214:0.0):0.00451,(Pl11-26443194_26443868:0.00451,(tig00002028-124598_125272:0.0,tig00001998B-422135_422809:0.0,tig00001990-618755_619429:0.0,tig00001913-18478_19152:0.0,tig00000596-9699_10373:0.0,tig00000523-9133_9807:0.0,tig00000444-20524_21198:0.0,Pl11-23343486_23344160:0.0,Pl10-33954859_33955533:0.0,Pl10-17811422_17812096:0.0,Pl10-17706735_17707409:0.0,Pl10-17022887_17023561:0.0,Pl08-21236898_21237572:0.0,Pl07-19520171_19520845:0.0,Pl05-15751432_15752106:0.0,Pl04-28543287_28543961:0.0,Pl03-14872224_14872898:0.0,Pl02-21070635_21071309:0.0,Pl01-23564787_23565461:0.0,Pl01-18562767_18563441:0.0):0.00055):0.00055[0.000]):0.00363[1.000]):0.00075[0.108]):0.00053[1.000],((((Pl11-16798220_16798894:0.00448,Pl06-10495883_10496557:0.00055):0.00416[0.924],(tig00001962-41516_42190:0.00451,Pl10-30985439_30986110:0.00054):0.00441[0.924]):0.00053[1.000],(Pl10-32413369_32414043:0.00446,((Pl08-32867441_32868115:0.01344,Pl11-31287576_31288250:0.00053):0.00425[0.936],((Pl06-9327133_9327807:0.00449,(tig00000209-242161_242835:0.0,Pl06-10486050_10486724:0.0):0.00055):0.00403[0.913],(((Pl04-21639117_21639791:0.01354,Pl06-7856706_7857380:0.00054):0.00151[1.000],(Pl08-18038879_18039553:0.00055,(Pl10-15885973_15886647:0.00902,Pl10-35726972_35727646:0.00055):0.00448[0.841]):0.00356[0.936]):0.00389[0.936],((tig00000209-685464_686138:0.00763,(Pl04-26542089_26542763:0.01162,Pl05-14925029_14925703:0.01203):0.00267[0.748]):0.00227[0.792],((tig00001976-3898_4566:0.00451,Pl03-39898975_39899648:0.00293):0.00156[1.000],(Pl11-19968468_19969142:0.00446,((tig00000086-34274_34948:0.0,Pl03-16394575_16395249:0.0):0.00450,((Pl04-17491123_17491797:0.00424,Pl10-12055794_12056468:0.00055):0.00418[0.925],(((tig00001885-5217_5888:0.0,Pl08-21168286_21168957:0.0):0.00440,((Pl06-4515030_4515701:0.0,Pl01-17349539_17350210:0.0):0.00054,(Pl07-18159465_18160136:0.00906,(Pl02-38422918_38423592:0.00055,Pl10-13767111_13767782:0.00452):0.00453[0.793]):0.00450[0.789]):0.00446[0.925]):0.00053[0.988],((tig00001916-36680_37354:0.00369,Pl05-23064678_23065352:0.00055):0.00080[1.000],(((Pl06-14370477_14371151:0.00055,(Pl11-35185356_35186030:0.00446,tig00000409-57534_58208:0.01345):0.00055[0.300]):0.00415[0.920],(Pl02-13352211_13352885:0.00901,(Pl10-35107771_35108445:0.03199,(Pl10-25035302_25035976:0.00055,(Pl08-25886787_25887461:0.00452,Pl04-13070718_13071392:0.00904):0.00451[0.796]):0.00051[1.000]):0.00440[0.890]):0.00442[0.920]):0.00054[1.000],((Pl11-20392130_20392804:0.01369,(tig00000020-78766_79440:0.0,Pl02-27940362_27941036:0.0,Pl02-22709879_22710553:0.0,Pl02-22593941_22594615:0.0,Pl01-23626207_23626881:0.0):0.00055):0.00448[0.830],(Pl02-25949243_25949917:0.00900,((Pl10-38488485_38489159:0.00440,(Pl06-6894363_6895037:0.00055,(Pl01-23775468_23776142:0.00448,Pl05-18999706_19000380:0.00266):0.00182[1.000]):0.00050[1.000]):0.00410[0.924],((Pl11-21785654_21786190:0.00055,(Pl01-17875297_17875971:0.00886,(tig00001909B-555555_556229:0.00907,(Pl08-45984855_45985529:0.00055,(Pl01-27462386_27463056:0.00906,(Pl01-25080945_25081619:0.00896,((Pl09-21720786_21721460:0.01839,Pl04-27474105_27474779:0.00905):0.00053[0.881],(Pl06-7908690_7909364:0.01831,(Pl05-14986638_14987312:0.02297,(Pl08-24563277_24563951:0.01818,(tig00001882-1246979_1247653:0.00907,(Pl05-13015119_13015793:0.00910,Pl01-23864537_23865211:0.00454):0.00054[0.000]):0.00907[0.925]):0.00055[0.339]):0.00450[0.055]):0.00054[0.801]):0.00055[0.299]):0.00447[0.832]):0.00055[0.617]):0.00055[0.491]):0.00054[0.989]):0.00181[0.016]):0.00263[1.000],(((Pl08-28462011_28462685:0.01350,Pl05-4777524_4778198:0.00898):0.00054[0.881],((tig00001972-257256_257930:0.00451,(Pl10-19253622_19254296:0.01355,Pl01-21185331_21186005:0.01355):0.00055[0.178]):0.00055[0.000],(tig00001973-2692_3366:0.0,Pl08-43264531_43265205:0.0,Pl05-31682383_31683057:0.0):0.00452):0.00451[0.869]):0.00451[0.859],((tig00000086-113130_113804:0.00055,(Pl01-16056077_16056750:0.00055,(tig00001917-247668_248341:0.00055,(tig00001918-4918_5592:0.0,tig00001917-240289_240963:0.0,Pl08-26110388_26111062:0.0):0.00055):0.00305[1.000]):0.00076[0.000]):0.00071[1.000],(((Pl04-32852598_32853272:0.00055,(Pl11-21387175_21387849:0.01801,Pl04-17011246_17011920:0.01338):0.00054[0.205]):0.00448[0.912],((tig00001916-9620_10294:0.00055,(Pl02-25367450_25368125:0.01885,tig00001915-14491_15162:0.00933):0.00054[0.000]):0.00454[0.862],(Pl10-25831161_25831831:0.00462,(tig00000611-34200_34874:0.00450,((Pl04-16781216_16781890:0.00055,((Pl11-30287694_30288363:0.01874,tig00002023-4618_5292:0.00054):0.00449[0.431],(Pl10-19746799_19747473:0.00055,(Pl08-35892036_35892707:0.00451,(Pl04-31061502_31062161:0.00055,Pl04-14731177_14731851:0.00055):0.00055[0.881]):0.00053[0.890]):0.00871[0.912]):0.00053[0.547]):0.00055[0.000],((Pl02-22974571_22975245:0.00450,(Pl11-16904254_16904928:0.00430,((Pl05-16411347_16412021:0.00055,Pl01-23235845_23236519:0.00450):0.00550[0.786],(tig00054635-41938_42610:0.01863,tig00001895-4323_4926:0.03145):0.01503[0.876]):0.00351[0.793]):0.00055[0.984]):0.00055[0.913],(Pl07-23601129_23601803:0.00905,((((Pl10-28003012_28003686:0.00910,Pl11-26754040_26754714:0.00901):0.00055[0.819],(Pl11-27911041_27911715:0.00055,(Pl06-9695063_9695737:0.00447,(Pl11-18181417_18182091:0.01355,Pl11-21131127_21131801:0.00455):0.00431[0.926]):0.00055[1.000]):0.00055[0.000]):0.00055[0.000],(((Pl06-11504606_11505280:0.00449,tig00002038-371789_372463:0.00903):0.00055[0.243],(tig00001908-30333_31007:0.01812,Pl02-23912150_23912824:0.00055):0.00054[0.870]):0.00055[0.000],((Pl02-32559583_32560257:0.01349,tig00000209-582867_583541:0.01802):0.00054[0.923],(Pl06-11330646_11331320:0.01355,(Pl06-13732920_13733594:0.01347,tig00001896-229667_230341:0.00455):0.00452[0.412]):0.00054[0.907]):0.00055[0.000]):0.00055[0.000]):0.00450[0.844],((tig00002028-46719_47393:0.01822,Pl10-18763766_18764440:0.00447):0.00055[0.181],(Pl10-17309076_17309648:0.01044,((Pl10-25799916_25800590:0.01347,(Pl06-13596010_13596684:0.02274,Pl10-32928839_32929513:0.01815):0.00055[0.684]):0.00449[0.417],(Pl11-18877082_18877756:0.00055,(Pl10-30146434_30147108:0.00451,(Pl10-20250069_20250743:0.00908,((Pl02-40482848_40483483:0.02758,(Pl10-18038745_18039329:0.01545,(Pl10-14906450_14907124:0.02327,(Pl09-22753378_22754017:0.07358,Pl07-18699398_18700000:0.01596):0.00850[0.845]):0.00351[0.425]):0.00595[0.746]):0.00450[0.762],((Pl08-37833080_37833753:0.00055,(Pl04-32362287_32362961:0.01814,Pl06-5625149_5625823:0.01378):0.00054[0.200]):0.00055[0.000],(Pl08-34486403_34487077:0.00908,((Pl08-22140099_22140773:0.01822,Pl03-15089232_15089906:0.00055):0.00443[0.846],(Pl04-29655591_29656265:0.00444,(Pl01-27036857_27037531:0.00451,Pl04-19774739_19775413:0.02762):0.00054[0.930]):0.00454[0.328]):0.00054[1.000]):0.00055[0.000]):0.00055[0.000]):0.00449[0.797]):0.00453[0.774]):0.00055[0.000]):0.00055[0.916]):0.00446[0.825]):0.00054[0.334]):0.00055[0.173]):0.00450[0.774]):0.00055[0.535]):0.00055[0.000]):0.00055[0.000]):0.00376[1.000]):0.00075[0.052]):0.00055[0.000]):0.00053[0.000],(((tig00000524-96775_97449:0.00442,Pl11-31125064_31125738:0.00391):0.00054[0.441],((Pl11-21293267_21293941:0.00055,(Pl10-38954434_38955108:0.00902,(tig00002012-75200_75874:0.0,Pl04-25899180_25899854:0.0,Pl04-25891546_25892220:0.0,Pl01-22170611_22171285:0.0):0.00055):0.00450[0.827]):0.00378[0.758],(Pl04-3874303_3874977:0.00448,(Pl02-27139171_27139845:0.00055,(Pl02-28777738_28778412:0.01361,(tig00054636-23718_24392:0.01393,(Pl10-16374653_16375327:0.00904,tig00054638-416824_417497:0.00055):0.00055[0.271]):0.00450[0.374]):0.00054[0.867]):0.00055[0.567]):0.00239[0.758]):0.00731[0.783]):0.00054[0.737],((tig00000592-55258_55936:0.00470,(Pl06-11411629_11412303:0.00055,(Pl11-19399111_19399785:0.00450,(Pl04-18056696_18057370:0.02264,tig00000209-499344_500000:0.01350):0.00054[0.882]):0.00450[0.876]):0.00054[1.000]):0.00412[0.993],(((Pl08-33546181_33546855:0.00878,Pl01-25088631_25089305:0.00473):0.00453[0.123],((Pl05-22430576_22431250:0.0,Pl04-28824463_28825137:0.0):0.00055,(tig00002052-316476_317150:0.00902,(Pl01-24063092_24063766:0.00055,Pl05-23383176_23383850:0.00450):0.00055[0.014]):0.00450[0.847]):0.00053[1.000]):0.00423[0.928],((tig00001873-6214_6885:0.00055,(Pl03-14055268_14055942:0.0,Pl03-14024277_14024951:0.0):0.00055):0.00441[0.928],((Pl10-16625445_16626119:0.00896,Pl04-15124443_15125117:0.00054):0.00449[0.450],((Pl10-20126127_20126801:0.00450,(tig00001885-463609_464283:0.00461,Pl07-34228369_34229043:0.00876):0.00055[0.903]):0.00449[0.836],(tig00000596-13929_14603:0.00055,(Pl04-31476036_31476710:0.00448,((Pl04-22541765_22542439:0.0,Pl04-21529739_21530413:0.0,Pl02-26162609_26163283:0.0):0.00055,(Pl04-21537245_21537919:0.00451,(tig00002012-242421_243095:0.00451,((Pl11-30919693_30920367:0.0,Pl11-28771492_28772166:0.0):0.00447,(Pl04-29118524_29119198:0.00895,(Pl07-22344328_22345002:0.00450,((tig00000770-6473_7147:0.00894,Pl01-18015940_18016614:0.00055):0.00448[0.830],((tig00001895-11777_12389:0.00055,(Pl05-17629734_17630408:0.01359,Pl08-26722094_26722768:0.00450):0.00270[1.000]):0.00178[1.000],(tig00002038-599731_600405:0.01467,(Pl11-19631190_19631864:0.00055,(Pl05-14730278_14730952:0.00454,(Pl06-9560080_9560754:0.00448,(tig00054638-390016_390690:0.00450,(Pl05-12642786_12643460:0.00452,(Pl08-28341452_28342126:0.00452,(Pl04-33327825_33328499:0.00450,(Pl08-34014479_34015151:0.00459,(Pl05-23652053_23652727:0.00450,(Pl03-12488604_12489278:0.00448,(((Pl05-16890034_16890702:0.00055,Pl11-14623662_14624336:0.00874):0.00054[0.883],(Pl11-26868703_26869377:0.01346,(Pl11-19018641_19019316:0.00936,(Pl11-22613565_22614239:0.00902,Pl04-18737186_18737860:0.00055):0.00055[1.000]):0.00373[0.902]):0.00055[0.960]):0.00054[0.000],(tig00001973-11203_11877:0.0,tig00001972-265764_266438:0.0,tig00001882-1306697_1307371:0.0,tig00000209-1025299_1025973:0.0,Pl11-28079977_28080651:0.0,Pl11-27139539_27140213:0.0,Pl11-21394195_21394869:0.0,Pl11-19011181_19011855:0.0,Pl11-17145500_17146174:0.0,Pl10-36657698_36658372:0.0,Pl10-34253414_34254088:0.0,Pl10-29229617_29230291:0.0,Pl08-29294335_29295009:0.0,Pl08-22997827_22998501:0.0,Pl05-14396548_14397222:0.0,Pl04-30746316_30746990:0.0,Pl04-23010917_23011591:0.0,Pl04-15085462_15086136:0.0,Pl03-10674860_10675534:0.0,Pl02-27963352_27964026:0.0,Pl01-22482681_22483355:0.0,Pl01-9115896_9116570:0.0):0.00055):0.00055[0.000]):0.00055[0.000]):0.00055[0.000]):0.00055[0.015]):0.00055[0.000]):0.00055[0.000]):0.00055[0.391]):0.00055[0.128]):0.00055[0.000]):0.00055[0.577]):0.00055[0.546]):0.00054[0.521]):0.00054[0.000]):0.00055[0.457]):0.00053[0.852]):0.00453[0.093]):0.00055[0.535]):0.00055[0.053]):0.00055[0.220]):0.00055[0.000]):0.00055[0.488]):0.00054[0.242]):0.00055[0.000]):0.00110[1.000]):0.00345[0.928]):0.00055[0.997]):0.00055[0.150]):0.00054[0.000]):0.00055[0.472]):0.00053[0.000]):0.00055[0.132]):0.00055[0.000]):0.00055[0.192]):0.00054[0.003]):0.00054[0.438]):0.00055[0.000]):0.00055[0.000]):0.00054[0.000]):0.00055[0.150]):0.00055[0.000]):0.00054[0.406]):0.00055[0.487]):0.00055[0.000]):0.00055[0.447]):0.00055[0.000]):0.00055[0.406]):0.00055[0.000]):0.00055[0.000],(tig00054638-12815_13489:0.0,tig00002038-1336453_1337127:0.0,tig00002038-809597_810271:0.0,tig00002038-231466_232140:0.0,tig00002038-100277_100951:0.0,tig00002035-558161_558835:0.0,tig00002035-331138_331812:0.0,tig00002032-142534_143208:0.0,tig00002011-8605_9279:0.0,tig00002005-10976_11650:0.0,tig00001998B-358482_359156:0.0,tig00001998A-364056_364730:0.0,tig00001990-256444_257118:0.0,tig00001961-10418_11092:0.0,tig00001960-8712_9386:0.0,tig00001918-12300_12974:0.0,tig00001917-163885_164559:0.0,tig00001909B-1094801_1095475:0.0,tig00001909B-308462_309136:0.0,tig00001900-19752_20426:0.0,tig00001888-231244_231918:0.0,tig00001888-47312_47986:0.0,tig00001888-5872_6546:0.0,tig00001884-12578_13252:0.0,tig00001882-1819251_1819925:0.0,tig00001882-1240656_1241330:0.0,tig00001882-1036337_1037011:0.0,tig00001882-893927_894601:0.0,tig00001878-1976_2650:0.0,tig00000701-7441_8115:0.0,tig00000642-29738_30412:0.0,tig00000581-144037_144711:0.0,tig00000577-123449_124123:0.0,tig00000373-10451_11125:0.0,tig00000234-42773_43447:0.0,tig00000209-1049279_1049953:0.0,tig00000209-281006_281680:0.0,tig00000094-20908_21582:0.0,tig00000094-11914_12588:0.0,Pl11-38498214_38498888:0.0,Pl11-32623221_32623895:0.0,Pl11-31835476_31836150:0.0,Pl11-31349298_31349972:0.0,Pl11-31092934_31093608:0.0,Pl11-30230629_30231303:0.0,Pl11-29550935_29551609:0.0,Pl11-29327911_29328585:0.0,Pl11-27328170_27328844:0.0,Pl11-26205505_26206179:0.0,Pl11-25943188_25943862:0.0,Pl11-22426585_22427259:0.0,Pl11-21238898_21239572:0.0,Pl11-21231349_21232023:0.0,Pl11-21144777_21145451:0.0,Pl11-20945335_20946009:0.0,Pl11-20801315_20801989:0.0,Pl11-20538098_20538772:0.0,Pl11-20202154_20202828:0.0,Pl11-19989834_19990508:0.0,Pl11-19650766_19651440:0.0,Pl11-18692426_18693100:0.0,Pl11-18556114_18556788:0.0,Pl11-18236018_18236692:0.0,Pl11-17029550_17030224:0.0,Pl11-15843687_15844361:0.0,Pl11-15534577_15535251:0.0,Pl11-15507209_15507883:0.0,Pl10-39641919_39642593:0.0,Pl10-38989409_38990083:0.0,Pl10-38962728_38963402:0.0,Pl10-38918908_38919582:0.0,Pl10-36775071_36775745:0.0,Pl10-35246181_35246855:0.0,Pl10-35238683_35239357:0.0,Pl10-31934091_31934765:0.0,Pl10-31332601_31333275:0.0,Pl10-30599431_30600105:0.0,Pl10-26277503_26278177:0.0,Pl10-25731852_25732526:0.0,Pl10-19246960_19247634:0.0,Pl10-18720867_18721541:0.0,Pl10-18389603_18390277:0.0,Pl10-17981827_17982501:0.0,Pl10-17912501_17913175:0.0,Pl10-16163850_16164524:0.0,Pl10-15504682_15505356:0.0,Pl10-15251615_15252289:0.0,Pl10-10477967_10478641:0.0,Pl10-7420957_7421631:0.0,Pl09-34018345_34019019:0.0,Pl09-33732472_33733146:0.0,Pl09-23991289_23991963:0.0,Pl09-23983819_23984493:0.0,Pl09-23259309_23259983:0.0,Pl09-22255867_22256541:0.0,Pl09-21673385_21674059:0.0,Pl09-20955386_20956060:0.0,Pl09-20656613_20657287:0.0,Pl08-40705678_40706352:0.0,Pl08-36911083_36911757:0.0,Pl08-36018871_36019545:0.0,Pl08-35875368_35876042:0.0,Pl08-35357730_35358404:0.0,Pl08-35325634_35326308:0.0,Pl08-34372552_34373226:0.0,Pl08-34283418_34284092:0.0,Pl08-34221819_34222493:0.0,Pl08-34160546_34161220:0.0,Pl08-32542877_32543551:0.0,Pl08-32375159_32375833:0.0,Pl08-32367720_32368394:0.0,Pl08-32276801_32277475:0.0,Pl08-30558823_30559497:0.0,Pl08-28497576_28498250:0.0,Pl08-28402089_28402763:0.0,Pl08-28394763_28395437:0.0,Pl08-28220510_28221184:0.0,Pl08-28045966_28046640:0.0,Pl08-27682124_27682798:0.0,Pl08-27460707_27461381:0.0,Pl08-26928415_26929089:0.0,Pl08-26578868_26579542:0.0,Pl08-26496067_26496741:0.0,Pl08-26048615_26049289:0.0,Pl08-25733668_25734342:0.0,Pl08-24799530_24800204:0.0,Pl08-24668990_24669664:0.0,Pl08-23565765_23566439:0.0,Pl08-23471218_23471892:0.0,Pl08-22987173_22987847:0.0,Pl08-22848310_22848984:0.0,Pl08-22189292_22189966:0.0,Pl08-21632454_21633128:0.0,Pl08-20949398_20950072:0.0,Pl08-20501924_20502598:0.0,Pl08-19847882_19848556:0.0,Pl08-19445886_19446560:0.0,Pl08-19403453_19404127:0.0,Pl08-18561300_18561974:0.0,Pl08-18178252_18178926:0.0,Pl08-16938926_16939600:0.0,Pl08-12036294_12036968:0.0,Pl07-35689488_35690162:0.0,Pl07-26353601_26354275:0.0,Pl07-26346100_26346774:0.0,Pl07-25857888_25858562:0.0,Pl07-23783015_23783689:0.0,Pl07-21584389_21585063:0.0,Pl07-20396656_20397330:0.0,Pl07-17291699_17292373:0.0,Pl07-15969808_15970482:0.0,Pl07-15685312_15685986:0.0,Pl06-13883901_13884575:0.0,Pl06-13526077_13526751:0.0,Pl06-11803363_11804037:0.0,Pl06-10346201_10346875:0.0,Pl06-10177177_10177851:0.0,Pl06-5775357_5776031:0.0,Pl06-3490507_3491181:0.0,Pl06-3464258_3464932:0.0,Pl05-23538238_23538912:0.0,Pl05-23249674_23250348:0.0,Pl05-22409279_22409953:0.0,Pl05-21082978_21083652:0.0,Pl05-20769865_20770539:0.0,Pl05-20468787_20469461:0.0,Pl05-18979324_18979998:0.0,Pl05-17582264_17582938:0.0,Pl05-17410304_17410978:0.0,Pl05-16053776_16054450:0.0,Pl05-14500215_14500889:0.0,Pl05-14492820_14493494:0.0,Pl05-13780738_13781412:0.0,Pl05-13646852_13647526:0.0,Pl05-13243660_13244334:0.0,Pl05-13171845_13172519:0.0,Pl05-12059842_12060516:0.0,Pl05-11725098_11725772:0.0,Pl04-41456655_41457329:0.0,Pl04-34872506_34873180:0.0,Pl04-34397010_34397684:0.0,Pl04-33617184_33617858:0.0,Pl04-32822344_32823018:0.0,Pl04-32535259_32535933:0.0,Pl04-22717885_22718559:0.0,Pl04-22227693_22228367:0.0,Pl04-21939961_21940635:0.0,Pl04-21382350_21383024:0.0,Pl04-21106033_21106707:0.0,Pl04-20651573_20652247:0.0,Pl04-18855112_18855786:0.0,Pl04-18561068_18561742:0.0,Pl04-18221535_18222209:0.0,Pl04-17877504_17878178:0.0,Pl04-16216679_16217353:0.0,Pl04-15898614_15899288:0.0,Pl04-14504917_14505591:0.0,Pl04-11079902_11080576:0.0,Pl03-17128771_17129445:0.0,Pl03-14748841_14749515:0.0,Pl03-13466674_13467348:0.0,Pl03-12696992_12697666:0.0,Pl03-12637220_12637894:0.0,Pl03-11961051_11961725:0.0,Pl02-48644034_48644708:0.0,Pl02-29326580_29327254:0.0,Pl02-29267262_29267936:0.0,Pl02-29249316_29249990:0.0,Pl02-28632078_28632752:0.0,Pl02-27632438_27633112:0.0,Pl02-27318069_27318743:0.0,Pl02-26848117_26848791:0.0,Pl02-26788674_26789348:0.0,Pl02-26300993_26301667:0.0,Pl02-26191425_26192099:0.0,Pl02-25138797_25139471:0.0,Pl02-24299848_24300522:0.0,Pl02-23770933_23771607:0.0,Pl02-22186415_22187089:0.0,Pl02-21597979_21598653:0.0,Pl02-21106467_21107141:0.0,Pl02-20697620_20698294:0.0,Pl02-20494474_20495148:0.0,Pl02-19049980_19050654:0.0,Pl02-18174968_18175642:0.0,Pl01-31837674_31838348:0.0,Pl01-28709279_28709953:0.0,Pl01-28701813_28702487:0.0,Pl01-26446544_26447218:0.0,Pl01-23489782_23490456:0.0,Pl01-22929642_22930316:0.0,Pl01-22557841_22558515:0.0,Pl01-21848737_21849411:0.0,Pl01-19933191_19933865:0.0,Pl01-16772544_16773218:0.0):0.00055):0.00055[0.000]):0.00055[0.468]):0.00055[0.412]):0.00055[0.000]):0.00055[0.000]):0.00055[0.144]):0.00055[0.461]):0.00055[0.468]):0.00055[0.000]):0.00055[0.035]):0.00055[0.181]):0.00055[0.431]):0.00055[0.463]):0.00055[0.569]):0.00055[0.468]):0.00055[0.000]):0.00055[0.474]):0.00055[0.138]):0.00055[0.421]):0.00055[0.000]):0.00055[0.466]):0.00055[0.542]):0.00055[0.465]):0.00053[0.000]):0.00055[0.000]):0.00055[0.434]):0.00055[0.047]):0.00055[0.397]):0.00052[0.000]):0.00055[0.174]):0.00055[0.198]):0.00055[0.044]):0.00055[0.366]):0.00055[0.000]):0.00055[0.000]):0.00055[0.000]):0.00055[0.060]):0.00055[0.453]):0.00055[0.432]):0.00055[0.000]):0.00055[0.031]):0.00467[0.832]):0.00473[0.154]):0.00468[0.778]):0.00055[0.732]):0.00055[0.000]):0.00054[0.165]):0.00055[0.057]):0.00053[0.000]):0.00055[0.000]):0.00055[0.359]):0.00055[0.047]):0.00055[0.098]):0.00053[0.000]):0.00055[0.473]):0.00054[0.000]):0.00055[0.362]):0.00054[0.000]):0.00055[0.224]):0.00054[0.022]):0.00055[0.182]):0.00055[0.001]):0.00055[0.000]):0.00055[0.085]):0.00055[0.003]):0.00055[0.004]):0.00055[0.185]):0.00054[0.569]):0.00514[0.758]):0.03153[0.938]):0.07572[0.967]):0.12426[0.997]):0.02733[0.142]):0.08265[0.969]):0.07493[0.948]):0.06009[0.925]):0.03824[0.818]):0.26455[1.000]):0.06811[0.470]):0.04334[0.336]):0.07644[0.551]):0.07623[0.429]):0.12299[0.672]):0.30219[0.696]):0.69932);
