# Supplementary material for: Selection signatures and population dynamics of transposable elements in lima bean
Source: Commun Biol. 2023 Aug 2;6:803. doi: 10.1038/s42003-023-05144-y (PMC10397206; doi:10.1038/s42003-023-05144-y)
Supplement: Supplementary file 11 — Supplementary Data 8 [file 42003_2023_5144_MOESM11_ESM.zip › SupportingData_SupplementaryFigure2.nwk]

(((Chr08-8870588_8871051:1.26055,(((RT_Hydra3-1_BelPao_NA:0.67198,(RT_Cer10-1_RLG_NA:0.81997,(RT_Mabel_BelPao_NA:0.37873,(RT_Cer7_BelPao_NA:0.68600,RT_Tas_retrovirus_RETRO:0.55484):0.10430[0.037]):0.20045[0.983]):0.11396[0.820]):0.38034[1.000],(RT_Bel_BelPao#BelPao_NA:0.64804,(RT_Moose_BelPao_NA:0.57222,((RT_Tribel_BelPao_NA:0.58873,RT_Roo_retrovirus_NA:0.55625):0.10114[0.881],(RT_Nabel_BelPao_NA:0.43943,RT_Max_BelPao_NA:0.50628):0.20143[0.986]):0.09297[0.687]):0.10530[0.931]):0.27619[0.998]):0.08207[0.865],(RT_Spirobel_BelPao_NA:0.65978,((RT_Kobel_BelPao_NA:0.46474,(RT_Sinbad_RLG_NA:0.00055,RT_Saci-6_BelPao#BelPao_NA:0.15924):0.51240[1.000]):0.27346[0.998],(RT_Zebel_BelPao_NA:0.86432,((RT_Tamy_BelPao_NA:0.43298,(RT_Ninja_BelPao_NA:0.49804,RT_Cubel_BelPao_NA:0.48339):0.21200[0.939]):0.18788[0.974],(RT_Purbel_BelPao_NA:0.47340,(RT_Suzu_BelPao_NA:0.21143,RT_Gabel_BelPao_NA:0.12374):0.96218[1.000]):0.42425[1.000]):0.06998[0.159]):0.08372[0.652]):0.22450[0.988]):0.03640[0.315]):1.25189[1.000]):0.11992[0.434],(((RT_Tdh2_RLC_NA:0.53952,RT_pCal_RLC_NA:0.62094):0.38982[0.987],(RT_GalEa1_RLC_NA:0.55055,(RT_Cico1_RLC_NA:0.49901,(RT_Olco1_RLC_:0.21084,(RT_Zeco2_RLC_NA:0.06989,RT_Zeco1_RLC_NA:0.02476):0.25577[0.995]):0.34494[0.991]):0.17806[0.581]):0.75777[1.000]):0.13507[0.704],(((RT_CoDi5.5_RLC_CODI-B:0.31408,RT_CoDi5.4_RLC_CODI-B:0.37110):0.04525[0.088],(RT_CoDi5.6_RLC_CODI-B:0.34607,(RT_CoDi5.1_RLC_CODI-B:0.23811,(RT_CoDi5.3_RLC_CODI-B:0.05328,RT_CoDi5.2_RLC_CODI-B:0.06545):0.28443[1.000]):0.25151[0.997]):0.07136[0.621]):1.32268[1.000],(((RT_CoDi6.6_RLC_CODI-C:0.66955,(RT_CoDi6.7_RLC_CODI-C:0.43547,RT_CoDi6.1_RLC_CODI-C:0.61763):0.41477[0.999]):0.29543[0.985],((RT_Ty4_RLC_NA:0.72987,((RT_Tkm1_RLC_:0.42469,RT_Tse1_RLC_NA:0.21285):0.08309[0.498],(RT_Ty2_RLC_NA:0.07574,RT_Ty1B_RLC_NA:0.07079):0.19240[0.983]):0.48728[0.994]):0.44906[0.992],(RT_CoDi2.4_RLC_CODI-A:0.47381,(RT_CoDi7.1_RLC_CODI-A:0.63052,(RT_CoDi3.1_RLC_CODI-A:0.39145,(RT_CoDi4.1_RLC_CODI-A:0.24617,(RT_CoDi4.5_RLC_CODI-A:0.52006,(RT_CoDi4.3_RLC_CODI-A:0.26210,RT_CoDi4.4_RLC_CODI-A:0.32744):0.10256[0.375]):0.07173[0.158]):0.21274[0.977]):0.19373[0.946]):0.22685[0.702]):0.86967[1.000]):0.06720[0.408]):0.04725[0.742],(((RT_CoDi6.5_RLC_CODI-D:0.64654,RT_CoDi6.4_RLC_CODI-D:0.53009):0.40516[0.990],(RT_CoDi6.3_RLC_CODI-D:0.19784,RT_CoDi6.2_RLC_CODI-D:0.39782):0.69920[1.000]):0.15260[0.584],((RT_Mtanga_RLC_NA:0.49584,(RT_PyRE1G1_RLC_NA:0.96636,((Osser.Ty1-RT__REXdb_ID3862_RLC_OSSER:0.00055,RT_Osser_RLC_NA:0.04675):0.53027[1.000],((Osser.Ty1-RT__REXdb_ID3864_RLC_OSSER:0.00471,Osser.Ty1-RT__REXdb_ID3863_RLC_OSSER:0.01038):0.30186[0.998],(Osser.Ty1-RT__REXdb_ID3861_RLC_OSSER:0.00055,Osser.Ty1-RT__REXdb_ID3860_RLC_OSSER:0.01021):0.30097[1.000]):0.24414[0.992]):0.09945[0.098]):0.18287[0.950]):0.09733[0.439],(((RT_Hydra1-2_RLC_HYDRA:0.37868,RT_Hydra1-1_RLC_HYDRA:0.33989):0.32051[1.000],(RT_Tricopia_RLC_NA:0.64683,((RT_Bianca_RLC_Bianca:0.13918,RT_Beyla_RLC_Bianca:0.10897):0.16637[0.977],(RT_Romani_RLC_Bianca:0.15100,((Bianca.Ty1-RT__REXdb_ID2363_RLC_BIANCA:0.00054,Bianca.Ty1-RT__REXdb_ID2361_RLC_BIANCA:0.00378):0.29422[1.000],(Bianca.Ty1-RT__REXdb_ID2362_RLC_BIANCA:0.02379,(Bianca.Ty1-RT__REXdb_ID2364_RLC_BIANCA:0.03783,Bianca.Ty1-RT__REXdb_ID2360_RLC_BIANCA:0.01109):0.00254[0.518]):0.10279[0.984]):0.07756[0.341]):0.07201[0.861]):0.60009[1.000]):0.06599[0.310]):0.08944[0.732],(((RT_Xanthias_RLC_1731:0.46937,RT_1731_RLC_1731:0.46002):0.22384[0.977],(RT_pCretro6_RLC_pCRETRO:0.45607,RT_pCretro3_RLC_pCRETRO:0.56484):0.23365[0.967]):0.14875[0.954],((RT_Yokozuna_RLC_COPIA:0.65551,(RT_Koco_RLC_COPIA:0.12443,RT_Copia_RLC_COPIA:0.10610):0.54566[1.000]):0.22049[0.962],((((((TAR.Ty1-RT__REXdb_ID4618_RLC_TAR:0.31975,RT_Fourf_RLC_TORK:0.29408):0.02608[0.721],((TAR.Ty1-RT__REXdb_ID4620_RLC_TAR:0.00403,TAR.Ty1-RT__REXdb_ID4619_RLC_TAR:0.00699):0.15489[0.998],(TAR.Ty1-RT__REXdb_ID4617_RLC_TAR:0.00054,TAR.Ty1-RT__REXdb_ID4616_RLC_TAR:0.01103):0.23721[1.000]):0.10425[0.962]):0.08503[0.942],((((Chr08-7892025_7892735:0.07864,Chr07-36437847_36438572:0.06451):0.01363[0.875],(Chr03-28563442_28564129:0.08681,(Chr10-29840565_29841186:0.11548,Chr07-41217454_41218210:0.06713):0.01207[0.810]):0.00053[0.586]):0.00392[0.536],(Chr09-9344957_9345448:0.05566,(Chr09-2564763_2565493:0.09841,((Chr03-28951566_28952305:0.10289,Chr03-34388966_34389733:0.08139):0.00321[0.735],(Chr11-23366401_23366920:0.19253,(Chr08-46296731_46297469:0.15827,(Chr03-28240582_28241337:0.09364,(Chr09-21768687_21769412:0.14276,Chr03-8384644_8385239:0.15946):0.02086[0.883]):0.01776[0.467]):0.00860[0.638]):0.01313[0.417]):0.00378[0.762]):0.00400[0.626]):0.00192[0.694]):0.00548[0.744],(Chr03-28852125_28852637:0.01884,((Chr11-40843743_40844487:0.07509,(Chr01-39268561_39269319:0.09201,(Chr08-12324834_12325580:0.08114,(Chr05-5982964_5983473:0.08360,Chr08-14317476_14318241:0.07837):0.00821[0.742]):0.00628[0.762]):0.00863[0.855]):0.00054[0.779],((Chr07-8214041_8214808:0.01935,Chr01-8884717_8885484:0.02723):0.00054[0.758],(((Chr01-3763575_3764096:0.02495,Chr10-8270940_8271481:0.04156):0.00638[0.751],(Chr01-49707136_49707822:0.01574,(Chr03-46724842_46725636:0.00463,(Chr02-33338776_33339543:0.01955,Chr01-5408842_5409609:0.02328):0.00434[0.752]):0.00437[0.772]):0.00221[0.124]):0.00071[1.000],(Chr07-39708368_39709050:0.00054,(((Chr08-45473949_45474715:0.00054,(Chr09-36281968_36282690:0.03086,Chr02-21483680_21484447:0.00055):0.00384[0.451]):0.00374[0.778],(Chr05-33802857_33803624:0.01157,(Chr03-10106001_10106767:0.01951,Chr05-3009295_3010034:0.01235):0.00381[0.767]):0.00054[0.964]):0.00382[0.132],(Chr03-31800187_31800906:0.01651,((Chr02-4037430_4038197:0.02670,Chr08-7831087_7831855:0.02363):0.00404[0.739],(Chr08-6181889_6182656:0.00055,(Chr03-48318012_48318788:0.03121,Chr02-41371941_41372612:0.00450):0.00055[0.990]):0.00216[0.752]):0.00498[0.773]):0.00482[0.832]):0.00055[1.000]):0.00054[0.000]):0.00388[0.865]):0.00782[0.906]):0.00455[0.759]):0.00538[0.414]):0.25722[0.999]):0.22207[0.999],(((Angela.Ty1-RT__REXdb_ID1821_RLC_ANGELA-TORK:0.00610,Angela.Ty1-RT__REXdb_ID1820_RLC_ANGELA-TORK:0.01704):0.20503[1.000],(Angela.Ty1-RT__REXdb_ID1824_RLC_ANGELA-TORK:0.23567,(Angela.Ty1-RT__REXdb_ID1823_RLC_ANGELA-TORK:0.03927,Angela.Ty1-RT__REXdb_ID1822_RLC_ANGELA-TORK:0.01056):0.15743[0.998]):0.12456[0.973]):0.24026[0.998],((Chr09-26543331_26544119:0.01436,Chr08-45276443_45277183:0.06086):0.18744[1.000],((RT_Sto-4_RLC_TORK:0.26937,(Chr04-37824269_37824842:0.02185,(Chr07-39142909_39143673:0.02602,(Chr03-9997748_9998317:0.02748,(((Chr06-18436379_18437152:0.02274,(Chr05-32211774_32212598:0.03006,Chr09-32378427_32379200:0.03023):0.00054[0.903]):0.00054[0.790],((Chr02-13015045_13015789:0.04750,Chr08-47289141_47289869:0.02423):0.00435[0.748],(Chr06-9165217_9165990:0.04208,Chr04-11313512_11314284:0.01501):0.00055[0.901]):0.00368[0.814]):0.00054[0.000],(((Chr01-38726652_38727403:0.02409,Chr03-40478905_40479670:0.02311):0.00358[0.733],(Chr01-31072705_31073241:0.05402,Chr08-12796418_12796996:0.01490):0.00055[0.987]):0.00055[0.518],(Chr10-3722951_3723730:0.02638,((Chr07-37291074_37291847:0.01865,Chr11-39572397_39573129:0.02631):0.00054[0.850],(Chr11-32734631_32735404:0.02659,Chr03-13090416_13091189:0.01113):0.00055[0.298]):0.00053[0.000]):0.00368[0.840]):0.00055[0.000]):0.00054[0.912]):0.00054[0.210]):0.00587[0.755]):0.20389[1.000]):0.07607[0.806],((Ikeros.Ty1-RT__REXdb_ID2694_RLC_IKEROS-TORK:0.03369,(Ikeros.Ty1-RT__REXdb_ID2698_RLC_IKEROS-TORK:0.00375,(Ikeros.Ty1-RT__REXdb_ID2696_RLC_IKEROS-TORK:0.00055,(Ikeros.Ty1-RT__REXdb_ID2697_RLC_IKEROS-TORK:0.0,Ikeros.Ty1-RT__REXdb_ID2695_RLC_IKEROS-TORK:0.0):0.00055):0.00054[0.000]):0.00866[0.801]):0.11154[0.997],((((Chr11-10624182_10624646:0.04040,Chr02-14741664_14742152:0.08126):0.01732[0.380],(Chr08-46856832_46857607:0.05850,Chr08-46937830_46938602:0.03137):0.03548[0.976]):0.00447[0.729],((Chr08-18233369_18234142:0.01132,(Chr08-46186290_46187063:0.01853,Chr10-18352911_18353426:0.12524):0.00790[0.762]):0.01134[0.931],(Chr01-38409358_38409963:0.01903,(Chr03-29079070_29079843:0.04619,(Chr09-26739707_26740480:0.01895,Chr05-10156569_10157342:0.04205):0.00055[0.722]):0.00066[1.000]):0.00307[1.000]):0.01070[0.855]):0.07005[0.995],(Chr02-12863691_12864226:0.57732,((Chr08-16721255_16721644:0.10211,Chr03-6371737_6372245:0.01323):0.00995[0.753],(((Chr03-18319674_18320318:0.01867,(Chr06-1449926_1450699:0.04162,(Chr01-30968653_30969408:0.01634,(Chr01-38673892_38674653:0.04570,(Chr10-4477736_4478453:0.07501,(Chr04-7020182_7020956:0.05123,(Chr07-18465838_18466539:0.05369,Chr05-8421098_8421871:0.03115):0.00743[0.787]):0.00772[0.643]):0.00423[0.392]):0.00055[0.724]):0.00367[0.031]):0.00054[0.621]):0.00054[0.721],((Chr10-36623973_36624741:0.06235,Chr02-38202841_38203614:0.01902):0.00775[0.845],(Chr09-12267125_12267898:0.05152,((Chr05-24030484_24031258:0.07466,(Chr09-25094783_25095551:0.12326,Chr06-15543669_15544430:0.12476):0.00563[0.164]):0.00466[0.759],(Chr07-34293030_34293613:0.24263,((Chr05-4526847_4527622:0.33661,Chr09-23554248_23555011:0.18570):0.02327[0.803],(Chr03-29246231_29246944:0.13032,(Chr06-19709571_19710342:0.10903,Chr07-46122714_46123307:0.07889):0.01703[0.842]):0.01468[0.854]):0.00665[0.768]):0.01830[0.782]):0.01956[0.933]):0.00664[0.766]):0.00054[0.054]):0.00368[0.840],(((Chr06-14561667_14562440:0.03492,Chr06-5328008_5328781:0.03452):0.00054[0.040],(Chr04-24657447_24658094:0.02683,Chr07-34387072_34387760:0.04874):0.00055[0.899]):0.00380[0.723],(((Chr01-7169116_7169892:0.03055,Chr10-29811383_29811982:0.03448):0.00055[0.997],((Chr08-51198074_51198846:0.03098,Chr04-13754990_13755763:0.01923):0.00054[0.571],(Chr06-22692776_22693375:0.01013,(Chr08-51481598_51482368:0.01479,(Chr10-25624192_25624939:0.04283,((Chr11-41902477_41903250:0.03648,Chr04-40529399_40529878:0.01319):0.01413[0.872],(Chr06-13839071_13839844:0.07868,(Chr07-34480387_34481091:0.02560,Chr03-46167959_46168468:0.00625):0.00053[0.272]):0.00427[0.879]):0.00055[0.573]):0.00054[0.000]):0.00054[0.000]):0.00054[0.380]):0.00054[0.079]):0.00379[0.910],(Chr05-35343006_35343779:0.01898,(((Chr02-46546266_46547078:0.01323,Chr01-19111561_19112334:0.09296):0.00596[0.744],(Chr07-9253115_9253888:0.06204,(Chr08-46795031_46795670:0.01851,(Chr07-39364485_39365237:0.06654,Chr04-25600885_25601656:0.07644):0.00791[0.196]):0.00055[0.573]):0.00055[0.652]):0.00053[0.785],(Chr09-980123_980815:0.06389,((Chr08-58689700_58690125:0.06041,Chr04-34488255_34488773:0.02126):0.01331[0.665],(Chr10-19606137_19606862:0.04195,(Chr10-3968241_3968978:0.05265,Chr05-13258671_13259192:0.02647):0.00054[0.581]):0.00054[0.786]):0.00054[0.977]):0.00055[0.470]):0.00054[0.000]):0.00054[0.070]):0.00055[0.000]):0.00054[0.362]):0.00785[0.823]):0.02936[0.926]):0.00975[0.575]):0.07581[0.983]):0.05211[0.885]):0.08304[0.644]):0.15096[0.991]):0.18501[0.992]):0.09790[0.921],(RT_Humnum_RLC_NA:0.69346,((RT_Tnt-1_RLC_TORK:0.16923,(RT_V12_RLC_TORK:0.15756,(((Chr07-5835285_5835848:0.14131,Chr04-38177903_38178574:0.07549):0.01100[0.183],(Chr02-31238965_31239722:0.10587,(Chr02-5772692_5773329:0.08164,(Chr06-9385779_9386552:0.19580,Chr07-42446175_42446696:0.20683):0.06412[0.884]):0.01967[0.810]):0.00941[0.757]):0.21868[1.000],(RT_Batata_RLC_TORK:0.13964,(RT_Tto1_RLC_TORK:0.11909,(Chr02-31133120_31133823:0.38450,(Chr10-3570154_3570763:0.66526,(RT_RTvr2_RLC_TORK:0.11044,((Chr05-30986464_30987211:0.03114,(Chr01-14764629_14765399:0.01339,(Chr08-6471648_6472397:0.00055,Chr06-7741923_7742636:0.01588):0.00054[0.538]):0.00385[0.753]):0.01402[0.873],((scaffold_44-16833_17581:0.07144,Chr07-40214247_40214996:0.09875):0.01290[0.852],((Chr01-16995303_16996049:0.04235,(Chr11-40878080_40878789:0.07639,(Chr10-16451796_16452545:0.05337,Chr10-25614239_25614988:0.03755):0.00412[0.760]):0.00317[0.316]):0.00141[0.731],(((Chr08-21349852_21350600:0.04755,Chr04-27043471_27044166:0.03753):0.00054[1.000],(Chr03-28414700_28415391:0.04844,Chr07-24352681_24353428:0.04471):0.00788[0.330]):0.00301[0.927],((Chr05-8981725_8982471:0.08314,Chr07-7132539_7133274:0.05168):0.00929[0.483],(Chr04-12969750_12970498:0.08797,(Chr07-11159695_11160444:0.05759,Chr01-21464541_21465272:0.02993):0.01539[0.233]):0.00612[0.753]):0.00080[0.749]):0.00383[0.795]):0.00776[0.872]):0.00128[0.711]):0.04578[0.950]):0.02059[0.060]):0.02330[0.593]):0.10276[0.988]):0.04939[0.856]):0.07359[0.927]):0.03578[0.799]):0.07591[0.944]):0.15288[0.997],(Chr03-44912565_44913171:0.65436,(((RT_Tork4_RLC_TORK:0.19761,(Tork.Ty1-RT__REXdb_ID4821_RLC_TORK:0.02981,(Tork.Ty1-RT__REXdb_ID4823_RLC_TORK:0.01884,Tork.Ty1-RT__REXdb_ID4822_RLC_TORK:0.03506):0.00054[0.170]):0.30207[1.000]):0.08947[0.761],(Chr06-7125602_7126096:0.04347,(((Chr10-16757642_16758387:0.03634,(Chr04-33761577_33762326:0.02777,(scaffold_159-3546_4297:0.03173,Chr03-14668492_14669244:0.05705):0.00756[0.829]):0.00388[0.759]):0.00383[0.752],(((Chr02-35979252_35979932:0.03582,(Chr08-43903170_43903922:0.04707,Chr05-20454085_20454837:0.03510):0.00826[0.842]):0.00054[0.896],(Chr07-36977276_36978017:0.02730,(Chr03-9187025_9187774:0.07192,Chr11-40856954_40857621:0.03578):0.00879[0.326]):0.00055[0.251]):0.00054[0.727],((Chr05-10457648_10458397:0.04706,(Chr08-22872114_22872764:0.02681,(Chr11-40058738_40059421:0.02726,Chr11-41311672_41312425:0.03099):0.00620[0.749]):0.00570[0.259]):0.00055[0.798],((Chr07-9081831_9082556:0.01592,(Chr08-45374256_45375008:0.00384,Chr11-36976539_36977249:0.00055):0.00383[0.845]):0.00055[0.082],(Chr04-7092973_7093623:0.01772,(Chr11-34936302_34936850:0.03345,Chr11-5189686_5190167:0.00055):0.00581[0.821]):0.00054[0.915]):0.00384[0.745]):0.00054[0.346]):0.00054[0.142]):0.00372[0.867],((Chr07-13847819_13848560:0.03538,Chr11-41066710_41067462:0.02312):0.00377[0.754],((Chr09-30871245_30871958:0.00770,(Chr04-12564554_12565298:0.01183,(Chr08-41169435_41170142:0.01151,(Chr09-28663410_28664162:0.00765,Chr10-4277393_4278145:0.02382):0.00383[0.765]):0.00054[0.000]):0.00381[0.832]):0.00055[0.378],((Chr01-26640648_26641370:0.08567,(Chr10-5007218_5007970:0.02734,(Chr07-33006521_33007273:0.04323,Chr03-13866227_13866940:0.05612):0.00930[0.858]):0.00743[0.849]):0.00373[0.424],(Chr03-41105169_41105921:0.03902,(Chr01-14970501_14971253:0.06441,(Chr08-44419015_44419596:0.02093,(Chr01-26711916_26712503:0.02595,((Chr03-8962362_8963114:0.01187,(Chr11-10351242_10351844:0.03061,(Chr08-52495469_52496221:0.02494,Chr06-2914616_2915367:0.06235):0.00478[0.736]):0.00495[0.774]):0.00761[0.746],(Chr11-28522827_28523579:0.02729,(Chr10-9623910_9624661:0.03085,(Chr11-33491214_33491963:0.06911,Chr03-13208069_13208821:0.02325):0.01146[0.873]):0.00054[0.855]):0.00054[1.000]):0.00056[0.000]):0.00071[0.148]):0.00147[0.159]):0.00076[1.000]):0.00054[1.000]):0.00055[0.882]):0.00053[0.628]):0.00054[0.752]):0.01142[0.765]):0.20984[1.000]):0.04575[0.728],((Tork.Ty1-RT__REXdb_ID4820_RLC_TORK:0.00747,Tork.Ty1-RT__REXdb_ID4819_RLC_TORK:0.01150):0.21988[1.000],(Chr11-42812143_42812708:0.02973,((Chr07-49610526_49610990:0.08630,Chr05-35036948_35037491:0.05412):0.02119[0.814],((Chr07-36677093_36677829:0.05379,Chr07-34534270_34534764:0.04981):0.01464[0.732],(((Chr11-37057260_37058018:0.03711,Chr11-7729839_7730335:0.06793):0.00615[0.738],((Chr09-2849825_2850576:0.04364,(Chr04-27824422_27825203:0.03647,Chr11-18135165_18135947:0.04236):0.00583[0.756]):0.00533[0.769],((Chr11-26709644_26710374:0.10232,(Chr11-12755152_12755812:0.12989,Chr04-11250877_11251655:0.03294):0.00687[0.751]):0.00835[0.858],((Chr02-28437340_28438050:0.07747,Chr07-21074730_21075483:0.04475):0.00550[0.760],(Chr04-34818599_34819373:0.08183,(Chr01-31918120_31918632:0.03848,Chr04-11167262_11168013:0.04105):0.01535[0.901]):0.00699[0.832]):0.00984[0.884]):0.00055[0.076]):0.00394[0.809]):0.00392[0.796],(((Chr06-17181163_17181863:0.03358,Chr04-6999568_7000350:0.07277):0.00895[0.366],(Chr02-27556075_27556848:0.01159,(Chr04-33392632_33393405:0.05216,(Chr05-15976005_15976756:0.04062,Chr02-37705117_37705806:0.02207):0.00055[0.970]):0.00380[0.427]):0.00055[0.978]):0.00405[0.841],(Chr07-34717635_34718201:0.05485,((Chr11-40077974_40078756:0.01535,(Chr03-8216154_8216936:0.02706,(Chr01-39752788_39753279:0.05325,Chr11-10499608_10500372:0.02283):0.00054[0.876]):0.00383[0.815]):0.00054[0.318],((((Chr11-47512329_47512964:0.01922,Chr07-32332097_32332879:0.00504):0.01021[0.885],(Chr05-4308479_4309078:0.00053,Chr11-47002944_47003726:0.01537):0.00372[0.863]):0.00053[0.999],((Chr06-4990926_4991709:0.02726,(Chr08-34397029_34397808:0.03514,Chr09-24512791_24513572:0.02715):0.00054[0.899]):0.00759[0.893],(Chr05-6728894_6729676:0.01155,(Chr07-34817239_34817724:0.01972,(Chr01-40987911_40988401:0.04017,(Chr09-9024051_9024884:0.01298,Chr10-32487121_32487903:0.05970):0.00074[0.877]):0.00190[0.095]):0.00072[0.917]):0.00383[0.831]):0.00055[0.147]):0.00054[0.000],(((Chr02-39061065_39061661:0.02490,(Chr08-28090069_28090841:0.02561,Chr11-9026363_9026956:0.02670):0.00054[0.741]):0.00054[0.748],((Chr04-27775792_27776574:0.05040,Chr01-23581551_23582128:0.01449):0.00171[0.734],(Chr05-2607282_2607956:0.01360,Chr01-15662743_15663273:0.02787):0.00451[0.773]):0.00053[0.173]):0.00055[0.710],((Chr10-6460890_6461672:0.01944,(Chr11-43466992_43467751:0.02364,Chr04-21406550_21407332:0.00767):0.00381[0.756]):0.00386[0.755],(Chr01-6322325_6323107:0.02334,((Chr02-31684581_31685362:0.01935,(Chr11-12995171_12995953:0.00742,Chr03-12812347_12813129:0.08405):0.00054[0.820]):0.00346[0.917],((Chr06-196345_196863:0.04348,Chr10-35497793_35498269:0.03391):0.00053[0.388],(Chr03-11203993_11204721:0.01626,(Chr02-10965719_10966258:0.05856,Chr05-9901491_9902198:0.03536):0.02741[0.186]):0.00203[0.583]):0.00926[0.826]):0.00054[1.000]):0.00054[0.311]):0.00054[0.000]):0.00054[0.000]):0.00054[0.726]):0.00054[0.274]):0.00381[0.816]):0.00054[0.725]):0.00305[0.768]):0.00369[0.509]):0.00538[0.730]):0.11619[0.994]):0.09817[0.970]):0.03341[0.676]):0.12436[0.976]):0.08012[0.908]):0.08478[0.345]):0.15063[0.994],(((Alesia.Ty1-RT__REXdb_ID1791_RLC_ALE-RETROFIT:0.35702,(RT_Vitico1-2_RLC_RETROFIT:0.29885,(Alesia.Ty1-RT__REXdb_ID1793_RLC_ALE-RETROFIT:0.00358,(Alesia.Ty1-RT__REXdb_ID1789_RLC_ALE-RETROFIT:0.00383,(Alesia.Ty1-RT__REXdb_ID1792_RLC_ALE-RETROFIT:0.01162,Alesia.Ty1-RT__REXdb_ID1790_RLC_ALE-RETROFIT:0.01552):0.00055[0.000]):0.00055[1.000]):0.17223[0.996]):0.07491[0.324]):0.20833[0.995],((((RT_Koala_RLC_RETROFIT:0.24881,(RT_Hopscotch_RLC_NA:0.25983,RT_Retrofit_RLC_RETROFIT:0.11047):0.06767[0.238]):0.09406[0.771],(Chr11-2203000_2203740:0.02037,(Chr05-36858404_36859147:0.03111,(Chr08-12910326_12910994:0.01514,Chr02-48247457_48248149:0.02491):0.01543[0.875]):0.00054[0.297]):0.31706[1.000]):0.15358[0.981],(((Chr09-6881311_6882078:0.05902,Chr04-17523112_17523837:0.04766):0.20933[0.997],((ALE.Ty1-RT__REXdb_ID1_RLC_ALE-RETROFIT:0.06507,ALE.Ty1-RT__REXdb_ID4_RLC_ALE-RETROFIT:0.01153):0.00349[0.474],(ALE.Ty1-RT__REXdb_ID3_RLC_ALE-RETROFIT:0.0,ALE.Ty1-RT__REXdb_ID2_RLC_ALE-RETROFIT:0.0):0.00053):0.16536[0.993]):0.31824[1.000],(ALE.Ty1-RT__REXdb_ID5_RLC_ALE-RETROFIT:0.33373,(((Chr07-38453830_38454593:0.03513,Chr05-25073401_25074169:0.02165):0.00942[0.780],(Chr01-36783924_36784664:0.04152,(Chr03-10076412_10077062:0.11245,Chr03-32139235_32140002:0.05416):0.01126[0.806]):0.00223[0.716]):0.39552[1.000],((Chr10-33402660_33403427:0.00054,Chr05-32944151_32944753:0.02161):0.26947[1.000],(((Chr04-34674513_34675148:0.03646,(Chr10-37311736_37312477:0.06339,Chr04-39223921_39224619:0.09696):0.01217[0.594]):0.11389[0.999],((Chr11-37020502_37021242:0.05015,Chr08-51546198_51546940:0.02833):0.12003[1.000],((Chr02-28278808_28279506:0.11376,(Chr07-33698673_33699413:0.09368,Chr02-35657872_35658612:0.04645):0.07100[0.979]):0.11175[0.999],((Chr03-34923128_34923630:0.09865,(Chr07-12251860_12252627:0.02414,Chr02-4075770_4076523:0.02012):0.03623[0.878]):0.04802[0.928],(((Chr08-39462593_39463333:0.12594,Chr05-29263983_29264724:0.07864):0.00367[0.215],(Chr05-29934668_29935407:0.01897,Chr05-29690813_29691544:0.02001):0.01539[0.888]):0.06137[0.984],((Chr05-7040242_7041006:0.07017,(scaffold_28-11667_12431:0.02251,Chr10-7005563_7006255:0.02895):0.00055[0.959]):0.05070[0.989],(Chr11-11999542_11999988:0.08701,(Chr08-41159026_41159760:0.07738,(Chr08-13817524_13818261:0.05005,Chr05-18989709_18990401:0.05858):0.02338[0.911]):0.05235[0.968]):0.03493[0.910]):0.04613[0.974]):0.02786[0.777]):0.07255[0.983]):0.02887[0.339]):0.06492[0.964]):0.02906[0.875],((((Chr11-44561179_44561919:0.05002,Chr08-5477289_5478020:0.03577):0.14874[1.000],(Chr11-48234474_48235214:0.00482,Chr09-13938610_13939348:0.02115):0.08267[0.985]):0.06474[0.917],((Chr10-6548356_6548868:0.11349,(Chr02-37445290_37446036:0.09714,(Chr08-41547190_41547954:0.00054,(Chr04-4359325_4359942:0.00464,Chr03-46939008_46939772:0.03707):0.00054[0.758]):0.02037[0.903]):0.09075[0.992]):0.07446[0.973],((Chr07-23612795_23613543:0.12565,(Chr11-40706426_40707192:0.07016,Chr09-35015627_35016368:0.13427):0.11101[0.999]):0.03173[0.890],(Chr01-7573561_7574310:0.02219,(Chr06-1036970_1037719:0.03006,Chr02-14847762_14848510:0.06568):0.01186[0.447]):0.12874[1.000]):0.03957[0.878]):0.12053[0.997]):0.03921[0.887],(((Chr11-12463754_12464464:0.08116,(Chr05-7993406_7994158:0.05518,Chr05-3681774_3682526:0.00055):0.01174[0.799]):0.15847[0.998],(((Chr09-13362221_13362961:0.14254,Chr08-30726295_30727044:0.11159):0.05427[0.967],(Chr09-21076969_21077661:0.12818,Chr02-23042076_23042840:0.10207):0.07348[0.990]):0.02810[0.677],(Chr10-2665977_2666432:0.05797,(Chr02-2418512_2419057:0.01645,(Chr02-29692168_29692905:0.07826,Chr04-8890603_8891338:0.05877):0.00887[0.804]):0.02149[0.887]):0.10741[0.996]):0.10271[0.998]):0.08066[0.964],((Chr06-12223367_12224099:0.22056,((Chr03-38078916_38079649:0.07226,Chr11-10092301_10092756:0.01837):0.01201[0.800],(Chr04-41373773_41374510:0.07629,(Chr05-9913765_9914517:0.03105,Chr03-9837468_9838229:0.05062):0.00053[0.544]):0.01192[0.792]):0.12145[0.998]):0.05676[0.893],((Chr11-7034941_7035648:0.02332,(Chr10-35020269_35021033:0.01419,Chr02-317463_318227:0.03303):0.00451[0.752]):0.02695[0.281],(Chr08-7033901_7034410:0.06764,((Chr03-3250646_3251380:0.02336,Chr05-20799057_20799725:0.00850):0.00055[0.325],(Chr10-7809990_7810754:0.01842,Chr02-43173008_43173533:0.00053):0.00055[0.464]):0.00459[0.690]):0.01175[0.530]):0.17403[1.000]):0.10300[0.993]):0.06825[0.958]):0.03410[0.423]):0.08902[0.954]):0.16609[0.992]):0.09779[0.725]):0.08395[0.476]):0.10495[0.944]):0.14740[0.990],(((Chr07-42101684_42102296:0.12547,Chr11-2185401_2185880:0.00055):0.46316[1.000],((Chr07-47279181_47279951:0.01161,Chr03-50125121_50125792:0.01997):0.16112[0.995],((Chr03-29589253_29590023:0.01965,(Chr08-41963924_41964694:0.00055,Chr08-30778659_30779429:0.00787):0.00054[0.000]):0.00372[0.816],(Chr10-5141286_5142056:0.02341,(Chr02-10996899_10997498:0.03080,(Chr01-15115893_15116384:0.10021,(Chr08-30471658_30472402:0.04441,((Chr07-10211455_10212156:0.07984,Chr07-18126719_18127185:0.22988):0.02563[0.560],(Chr05-19790001_19790770:0.02913,(Chr08-30177125_30177894:0.09292,((Chr07-38786279_38786910:0.01469,Chr02-35442368_35443138:0.02752):0.00432[0.764],((Chr08-49464795_49465552:0.05163,Chr03-38725839_38726599:0.03802):0.00054[0.927],(Chr03-35851108_35851683:0.01599,(Chr03-4927411_4927926:0.00055,(Chr10-30860799_30861374:0.00055,(Chr02-42245183_42245953:0.01551,((Chr09-2320761_2321522:0.03113,(Chr10-30885488_30886006:0.01716,Chr08-42595743_42596513:0.02294):0.00055[0.878]):0.00054[0.867],((Chr01-20576957_20577718:0.01166,Chr10-10942655_10943425:0.01167):0.00055[0.808],(Chr01-15107070_15107843:0.00055,(Chr01-26891940_26892710:0.0,Chr01-21566507_21567277:0.0):0.00055):0.00055[0.000]):0.00055[0.000]):0.00054[0.080]):0.00053[0.808]):0.00053[0.000]):0.00697[0.838]):0.00055[0.891]):0.00055[0.000]):0.00854[0.855]):0.01332[0.847]):0.01457[0.825]):0.00670[0.427]):0.00778[0.827]):0.00054[0.405]):0.00054[0.724]):0.00054[0.937]):0.22797[1.000]):0.18493[0.997]):0.07144[0.620],(((Chr02-13837290_13837921:0.02841,(Chr06-15268153_15268860:0.00419,((Chr02-20862542_20863259:0.06150,Chr02-45107942_45108520:0.01018):0.00053[0.914],(Chr09-36589422_36590130:0.03589,Chr03-49423114_49423796:0.02413):0.00464[0.753]):0.00054[0.771]):0.01105[0.792]):0.35951[1.000],(Chr08-39039260_39039730:0.00638,(Chr01-11275132_11275653:0.01731,(Chr03-46853647_46854165:0.00588,(Chr02-42821087_42821836:0.01183,((Chr05-9847591_9848340:0.00055,(Chr11-12622863_12623612:0.00769,Chr05-28637476_28638147:0.02319):0.00055[0.937]):0.00055[0.000],(Chr03-36883109_36883792:0.02210,((Chr08-56138594_56139118:0.00584,Chr01-45145172_45145708:0.00567):0.00562[0.792],(Chr06-26908848_26909420:0.01076,(Chr09-2304201_2304769:0.00529,Chr08-4832896_4833645:0.00210):0.00066[0.000]):0.00072[0.034]):0.00053[0.997]):0.00055[0.891]):0.00053[0.882]):0.00054[0.103]):0.00054[0.903]):0.00053[0.632]):0.40046[1.000]):0.08347[0.497],(RT_Melmoth_RLC_RETROFIT:0.50982,((((Chr03-43072801_43073538:0.21789,(Chr11-13208055_13208564:0.03713,Chr07-38336399_38337136:0.04589):0.15686[0.999]):0.04925[0.627],((Chr10-35776430_35777119:0.11980,Chr01-17000545_17001267:0.03550):0.11321[0.996],(Chr11-35960715_35961446:0.19502,(Chr08-56992416_56993164:0.05187,Chr07-35987904_35988637:0.05156):0.09409[0.999]):0.07307[0.975]):0.09553[0.991]):0.02572[0.564],((Chr11-12763474_12764212:0.03831,Chr09-25634067_25634804:0.02189):0.14653[0.998],((Chr08-6089356_6090093:0.05502,Chr02-11004944_11005681:0.03668):0.07900[0.977],((Chr10-36256872_36257609:0.01568,Chr09-17785631_17786368:0.05358):0.04552[0.973],(Chr11-34590628_34591281:0.00712,Chr04-40461275_40462014:0.00625):0.05944[0.981]):0.11053[0.995]):0.11532[0.987]):0.13167[0.998]):0.11954[0.959],((((Chr09-16474238_16474900:0.08821,Chr02-28230310_28231047:0.01515):0.09268[0.995],((Chr08-44081281_44081829:0.01500,Chr05-7443002_7443712:0.02085):0.10513[0.992],((Chr11-48434111_48434848:0.02050,Chr06-1386805_1387495:0.00055):0.06941[0.982],(Chr07-6827979_6828719:0.02697,(Chr11-12411686_12412426:0.02248,(Chr05-3466823_3467431:0.00979,Chr03-34723469_34724209:0.00054):0.00550[0.804]):0.00727[0.288]):0.04362[0.946]):0.14614[0.998]):0.10604[0.996]):0.02567[0.336],((Chr04-40558814_40559539:0.02377,(Chr08-31443023_31443754:0.04083,Chr02-29751470_29752148:0.02930):0.00529[0.743]):0.12816[1.000],(((Chr04-32475390_32476133:0.03520,Chr01-33914763_33915446:0.03290):0.06712[0.978],(Chr04-6933778_6934521:0.04571,(Chr08-52033694_52034432:0.07687,(Chr01-45794995_45795633:0.02395,Chr01-35401496_35402239:0.00396):0.00054[0.995]):0.00250[0.672]):0.07893[0.993]):0.12609[1.000],(((Chr05-35431697_35432428:0.06585,Chr04-8276727_8277459:0.04133):0.01476[0.887],(Chr07-38362608_38363345:0.01188,Chr01-41201244_41201981:0.02429):0.00190[0.745]):0.09913[0.999],((Chr07-35914697_35915200:0.06275,((Chr02-31230060_31230797:0.03920,Chr01-3852459_3853196:0.04246):0.02477[0.945],(Chr08-4860746_4861483:0.00053,Chr03-7087732_7088454:0.02870):0.01708[0.933]):0.02048[0.866]):0.06231[0.953],((Chr10-4263793_4264557:0.03402,Chr08-18863606_18864370:0.03431):0.00538[0.025],((Chr04-5472137_5472901:0.04261,(Chr09-25942851_25943468:0.04881,(Chr04-25631788_25632413:0.08729,Chr10-33355085_33355848:0.06258):0.01300[0.826]):0.00942[0.868]):0.00355[0.618],(Chr01-5052108_5052809:0.03409,((Chr02-25741439_25741932:0.01249,(Chr11-47739631_47740395:0.01852,Chr07-46863802_46864473:0.01331):0.00383[0.850]):0.00053[0.857],(Chr05-36521963_36522732:0.01890,(Chr01-49754350_49754955:0.02496,Chr09-21679887_21680650:0.01721):0.00551[0.769]):0.00054[0.758]):0.00750[0.907]):0.00055[0.704]):0.00259[0.331]):0.17655[1.000]):0.04111[0.863]):0.03067[0.792]):0.03252[0.740]):0.01816[0.000]):0.23153[1.000],(Chr10-17158729_17159455:0.54823,(Chr02-6786269_6786721:0.05622,((Chr02-27691282_27691794:0.07992,Chr07-37552111_37552677:0.01597):0.00054[0.787],((Chr03-15869420_15870148:0.06777,(scaffold_16-76323_77058:0.02608,Chr05-32332877_32333593:0.12603):0.00487[0.756]):0.00317[0.692],(Chr04-21569016_21569567:0.05593,(Chr03-8266951_8267693:0.02374,(((Chr08-43944533_43945264:0.04125,Chr04-21472578_21473090:0.09167):0.01214[0.749],(Chr10-12471364_12472107:0.03409,(Chr02-22996415_22997151:0.07092,(Chr11-43409244_43409958:0.06547,Chr05-16001525_16002253:0.04703):0.00869[0.484]):0.00054[0.133]):0.01021[0.895]):0.00054[0.864],((Chr02-12264479_12265221:0.10387,((Chr05-29304754_29305398:0.10041,(Chr08-11919302_11920045:0.04301,Chr03-27666426_27667169:0.07565):0.00574[0.415]):0.00528[0.764],(Chr10-10452349_10453083:0.09189,(Chr02-25464166_25464910:0.04609,(Chr10-8960400_8961140:0.06990,(Chr03-9751659_9752402:0.06882,(Chr09-357358_358089:0.06211,Chr08-21447069_21447792:0.08839):0.00508[0.448]):0.00484[0.757]):0.00392[0.776]):0.00333[0.920]):0.00053[0.683]):0.00523[0.790]):0.01060[0.854],(((Chr09-5288623_5289364:0.04501,(Chr10-23720248_23720990:0.04359,Chr05-10919445_10920122:0.05462):0.00444[0.749]):0.00055[1.000],((Chr08-26615504_26616232:0.03605,Chr08-49266517_49267260:0.02392):0.00366[0.744],(Chr04-32885466_32886209:0.01571,(Chr05-5280740_5281482:0.07856,Chr05-28563791_28564535:0.01121):0.00463[0.751]):0.00054[0.115]):0.00392[0.861]):0.00399[0.800],((Chr06-14601526_14602269:0.04878,(Chr03-11491309_11492052:0.04480,Chr06-12030880_12031624:0.04121):0.00319[0.738]):0.00404[0.775],(Chr11-12821886_12822625:0.04004,(Chr09-5375985_5376729:0.05680,(((Chr01-49787340_49788083:0.03660,Chr08-11818029_11818754:0.02009):0.00055[0.847],(Chr02-26116477_26117221:0.01601,(Chr10-33191760_33192503:0.01996,Chr08-42819630_42820373:0.01992):0.00378[0.709]):0.00378[0.705]):0.00054[0.461],((Chr09-3931210_3931952:0.07119,Chr04-7680266_7681009:0.02838):0.01389[0.887],(Chr11-43877719_43878462:0.02817,(Chr09-3409573_3410285:0.03836,Chr11-40154089_40154832:0.01902):0.00529[0.750]):0.00388[0.744]):0.00392[0.747]):0.00815[0.926]):0.00055[0.283]):0.00055[0.470]):0.00409[0.628]):0.00409[0.778]):0.00055[0.145]):0.00054[0.074]):0.00367[0.992]):0.00068[0.055]):0.00977[0.874]):0.00054[0.370]):0.17622[0.995]):0.08108[0.806]):0.02564[0.041]):0.09315[0.948]):0.07736[0.883]):0.08802[0.922]):0.09837[0.959]):0.06895[0.850]):0.16638[0.992],((((Gymco-II.Ty1-RT__REXdb_ID2655_RLC_Gymco:0.07550,Gymco-II.Ty1-RT__REXdb_ID2653_RLC_Gymco:0.05178):0.27853[1.000],(Gymco-II.Ty1-RT__REXdb_ID2654_RLC_Gymco:0.05400,(Gymco-II.Ty1-RT__REXdb_ID2651_RLC_Gymco:0.07270,Gymco-II.Ty1-RT__REXdb_ID2652_RLC_Gymco:0.09853):0.00921[0.717]):0.13084[0.985]):0.29219[1.000],((((Lyco.Ty1-RT__REXdb_ID2630_RLC_Lyco:0.00821,Lyco.Ty1-RT__REXdb_ID2626_RLC_Lyco:0.01453):0.41808[1.000],(Lyco.Ty1-RT__REXdb_ID2628_RLC_Lyco:0.00744,(Lyco.Ty1-RT__REXdb_ID2629_RLC_Lyco:0.00771,Lyco.Ty1-RT__REXdb_ID2627_RLC_Lyco:0.00379):0.00055[0.745]):0.31173[0.999]):0.16549[0.992],((Bryco.Ty1-RT__REXdb_ID2624_RLC_Bryco:0.02297,Bryco.Ty1-RT__REXdb_ID2620_RLC_Bryco:0.02332):0.09832[0.992],(Bryco.Ty1-RT__REXdb_ID2623_RLC_Bryco:0.01917,(Bryco.Ty1-RT__REXdb_ID2622_RLC_Bryco:0.04046,Bryco.Ty1-RT__REXdb_ID2621_RLC_Bryco:0.01831):0.00250[0.269]):0.08126[0.978]):0.34076[1.000]):0.09298[0.954],((Gymco-III.Ty1-RT__REXdb_ID2648_RLC_Gymco:0.10224,(Gymco-III.Ty1-RT__REXdb_ID2649_RLC_Gymco:0.09772,Gymco-III.Ty1-RT__REXdb_ID2637_RLC_Gymco:0.05155):0.00763[0.279]):0.36442[1.000],(((Gymco-I.Ty1-RT__REXdb_ID2641_RLC_Gymco:0.07117,Gymco-I.Ty1-RT__REXdb_ID2640_RLC_Gymco:0.08097):0.25401[1.000],(Gymco-I.Ty1-RT__REXdb_ID2642_RLC_Gymco:0.17361,(Gymco-I.Ty1-RT__REXdb_ID2639_RLC_Gymco:0.02487,Gymco-I.Ty1-RT__REXdb_ID2638_RLC_Gymco:0.02645):0.10892[0.991]):0.23631[1.000]):0.09305[0.708],((Gymco-IV.Ty1-RT__REXdb_ID3414_RLC_Gymco:0.01476,Gymco-IV.Ty1-RT__REXdb_ID3410_RLC_Gymco:0.02347):0.00054[0.829],(Gymco-IV.Ty1-RT__REXdb_ID3387_RLC_Gymco:0.08574,(Gymco-IV.Ty1-RT__REXdb_ID3417_RLC_Gymco:0.13092,Gymco-IV.Ty1-RT__REXdb_ID3421_RLC_Gymco:0.06793):0.00812[0.295]):0.00394[0.851]):0.30613[1.000]):0.09890[0.920]):0.10569[0.920]):0.03364[0.823]):0.03418[0.743],(RT_Oryco1-2_RLC_ORYCO:0.73214,((((RT_Vitico1-1_RLC_ORYCO:0.50093,(Ivana.Ty1-RT__REXdb_ID3012_RLC_IVANA-ORYCO:0.01396,Ivana.Ty1-RT__REXdb_ID3011_RLC_IVANA-ORYCO:0.02972):0.22865[0.999]):0.05438[0.776],(RT_Oryco1-1_RLC_ORYCO:0.24240,(RT_Poco_RLC_ORYCO:0.19572,(Chr01-46546439_46547170:0.32195,((Chr11-40789133_40789795:0.00055,(Chr08-50094142_50094872:0.05222,Chr09-2492583_2493329:0.05213):0.00796[0.537]):0.17487[1.000],(Chr10-4226402_4227142:0.02924,(Chr01-34500030_34500770:0.02478,(Chr05-16352381_16353121:0.00395,(Chr10-35031408_35032145:0.03221,Chr04-5845688_5846428:0.01203):0.00399[0.770]):0.00054[0.492]):0.00303[0.744]):0.06363[0.944]):0.08328[0.943]):0.07072[0.900]):0.16574[0.999]):0.07702[0.839]):0.05576[0.873],(((Chr11-42132538_42133305:0.15213,((Chr04-5598095_5598861:0.20219,(Chr07-45767621_45768061:0.05472,(Chr11-47667694_47668389:0.10849,Chr07-31107922_31108686:0.06006):0.01312[0.374]):0.11425[0.992]):0.12096[0.996],(((Ivana.Ty1-RT__REXdb_ID3009_RLC_IVANA-ORYCO:0.06554,Chr01-38809667_38810436:0.14544):0.05229[0.975],(Chr01-3278899_3279666:0.16093,(Chr07-732368_733135:0.01286,Chr06-22377473_22378240:0.03026):0.13724[1.000]):0.02773[0.839]):0.01143[0.749],(Chr01-40484912_40485682:0.20872,(Chr07-43420181_43420836:0.09536,((Chr01-10269069_10269839:0.09386,Chr06-1802498_1803267:0.07886):0.02117[0.875],(Chr07-14690993_14691511:0.03435,Chr05-4301806_4302583:0.04884):0.01219[0.451]):0.07280[0.985]):0.10730[0.999]):0.04711[0.922]):0.04990[0.947]):0.02400[0.539]):0.06847[0.939],((Chr10-36734456_36735232:0.18263,(Chr01-5254143_5254861:0.11218,((Chr07-7661216_7661983:0.03971,Chr05-3226898_3227664:0.01543):0.00416[0.709],(Chr09-29026595_29027362:0.01161,(Chr02-44872080_44872580:0.00579,Chr02-40415087_40415859:0.00672):0.00090[0.992]):0.01143[0.946]):0.00669[0.736]):0.11116[0.992]):0.18667[1.000],(Chr02-30020595_30021212:0.32151,((Chr11-39784761_39785417:0.12069,(Chr06-17771036_17771813:0.01545,Chr04-12828213_12828983:0.00416):0.18279[1.000]):0.03995[0.850],((Chr11-14198707_14199426:0.28628,(Chr07-40884992_40885726:0.27246,(Ivana.Ty1-RT__REXdb_ID3010_RLC_IVANA-ORYCO:0.00055,Ivana.Ty1-RT__REXdb_ID3008_RLC_IVANA-ORYCO:0.01114):0.10208[0.996]):0.06810[0.951]):0.08514[0.990],((Chr11-9214979_9215748:0.08752,Chr05-6006837_6007607:0.03682):0.15542[1.000],(Chr06-14911464_14911932:0.09347,(Chr05-8488131_8488901:0.05243,(Chr04-36621142_36621913:0.03763,(Chr11-28619036_28619806:0.04391,(Chr09-37243308_37244076:0.05322,Chr03-14998166_14998937:0.09093):0.01473[0.395]):0.00582[0.350]):0.00864[0.350]):0.01328[0.375]):0.11416[0.993]):0.02606[0.485]):0.05497[0.946]):0.03357[0.887]):0.03129[0.849]):0.05167[0.877]):0.17311[1.000],(((RT_Araco_RLC_ORYCO:0.05507,Chr03-6551437_6551958:0.78670):0.12299[0.898],(Chr01-9965795_9966540:0.31186,((Chr01-6117661_6118398:0.03536,Chr11-14445547_14446283:0.13566):0.00821[0.760],((Chr03-27228315_27229054:0.09655,((Chr05-8685331_8685949:0.09268,Chr02-10628649_10629385:0.17284):0.05106[0.957],(Chr04-6252556_6253209:0.08813,(Chr01-42793599_42794339:0.13628,(Chr11-35636001_35636687:0.06236,(Chr11-35134314_35135009:0.03788,Chr11-34561885_34562601:0.05340):0.00053[0.681]):0.02490[0.930]):0.01700[0.839]):0.01175[0.431]):0.01089[0.566]):0.01056[0.830],(((Chr10-12025302_12026042:0.02864,Chr03-24160697_24161437:0.02059):0.00782[0.847],(Chr03-32815937_32816661:0.11488,(Chr02-6870053_6870791:0.03314,Chr10-18219469_18220161:0.07946):0.00374[0.409]):0.00054[0.722]):0.00054[0.882],(Chr01-17480100_17480839:0.02852,((Chr11-9080079_9080645:0.01106,(Chr11-12494671_12495228:0.01655,Chr10-41068839_41069543:0.02837):0.00548[0.757]):0.00055[0.873],((Chr10-15035474_15035965:0.01262,(Chr08-45951050_45951697:0.05863,Chr11-39822182_39822751:0.03699):0.00054[0.994]):0.00054[0.357],(Chr01-21160919_21161539:0.12686,(Chr10-4332467_4332997:0.04670,(Chr06-7254629_7255334:0.11149,Chr08-19625907_19626585:0.09109):0.01021[0.762]):0.00516[0.231]):0.00902[0.864]):0.00053[0.458]):0.00409[0.662]):0.00054[0.749]):0.00054[0.734]):0.00394[0.716]):0.10296[0.976]):0.17491[0.996]):0.08057[0.940],((Chr11-45167990_45168469:0.20247,(Chr05-10571535_10572279:0.09242,(Chr08-9610891_9611487:0.03575,(scaffold_17-58001_58573:0.00512,(Chr08-22358985_22359569:0.03617,(Chr10-33811743_33812486:0.03907,(Chr01-15201700_15202434:0.04338,Chr05-32340861_32341568:0.05834):0.00366[0.700]):0.00053[0.432]):0.00572[0.814]):0.00547[0.767]):0.02800[0.870]):0.34001[1.000]):0.12858[0.934],(((Chr07-42764441_42765208:0.04538,Chr04-24402622_24403365:0.05175):0.00053[0.892],(scaffold_38-4364_5155:0.06157,(Chr03-29365432_29365908:0.04146,Chr07-36449316_36450060:0.03672):0.00762[0.380]):0.00054[0.412]):0.00268[0.623],(Chr11-41503032_41503551:0.08691,(Chr04-36524665_36525173:0.06509,((((Chr01-26445454_26446196:0.08645,Chr01-8778445_8779134:0.06232):0.00441[0.756],(Chr01-18687520_18688256:0.09999,Chr02-27414382_27415125:0.02925):0.00920[0.854]):0.00054[0.249],(((Chr05-12006804_12007469:0.10633,Chr01-5325908_5326619:0.04819):0.01107[0.441],(Chr10-24950369_24950783:0.13465,Chr03-28276700_28277533:0.09015):0.00054[0.394]):0.00484[0.779],(Chr04-36572362_36573105:0.06181,(Chr03-18490755_18491403:0.06417,(Chr02-21821789_21822482:0.09751,Chr10-112530_113274:0.04324):0.00980[0.093]):0.00055[0.496]):0.02220[0.978]):0.00381[0.787]):0.00377[0.809],(((Chr09-28475538_28476285:0.06505,Chr01-17690025_17690767:0.09047):0.01178[0.857],(Chr01-49819843_49820586:0.07190,(Chr04-36550204_36550915:0.07207,Chr08-27061846_27062532:0.06299):0.00713[0.796]):0.00458[0.387]):0.00440[0.896],((Chr06-1114441_1115183:0.06265,((Chr07-7206153_7206895:0.04312,Chr01-33118331_33119071:0.05324):0.01175[0.840],(Chr05-13072559_13073299:0.06809,Chr01-5221138_5221841:0.06225):0.02221[0.803]):0.00638[0.857]):0.00055[0.978],((Chr08-12589359_12590100:0.09476,(Chr05-6680348_6681091:0.05873,(Chr09-5859511_5860255:0.11052,Chr09-29333394_29334137:0.04722):0.02386[0.945]):0.01023[0.144]):0.00418[0.724],((Chr10-15561224_15561908:0.10325,Chr03-27110003_27110746:0.08411):0.01629[0.759],(((Chr04-30644044_30644596:0.10264,Chr04-40833927_40834655:0.08458):0.01055[0.828],(Chr06-30824797_30825538:0.04188,Chr05-6886965_6887443:0.06391):0.02163[0.848]):0.00747[0.839],(Chr10-6707111_6707827:0.06907,(Chr03-27258867_27259597:0.06144,(Chr03-27524224_27524892:0.06961,Chr01-33838415_33839171:0.04256):0.01134[0.030]):0.00594[0.538]):0.00356[0.740]):0.00354[0.866]):0.00055[1.000]):0.00055[0.287]):0.00356[0.918]):0.00054[1.000]):0.00054[0.865]):0.00521[0.427]):0.00746[0.713]):0.18175[1.000]):0.13736[0.996]):0.04687[0.785]):0.05746[0.840]):0.12508[0.976],((RT_TSI-9_RLC_SIRE:0.33222,(RT_ToRTL1_RLC_SIRE:0.23589,(Chr05-4917125_4917719:0.37986,Chr08-33460067_33460821:0.35430):0.06874[0.840]):0.06177[0.289]):0.06260[0.247],(((RT_Endovir1-1_RLC_SIRE:0.25998,(RT_SIRE1-4_RLC_SIRE:0.00054,RT_Opie-2_RLC_SIRE:0.01645):0.19055[1.000]):0.12008[0.934],(SIRE.Ty1-RT__REXdb_ID3880_RLC_SIRE:0.01301,(SIRE.Ty1-RT__REXdb_ID3883_RLC_SIRE:0.01553,(SIRE.Ty1-RT__REXdb_ID3882_RLC_SIRE:0.00055,(SIRE.Ty1-RT__REXdb_ID3879_RLC_SIRE:0.00388,SIRE.Ty1-RT__REXdb_ID3881_RLC_SIRE:0.00387):0.00055[0.000]):0.00054[0.408]):0.00642[0.762]):0.23458[0.999]):0.11986[0.918],((Chr02-12665901_12666668:0.25435,((Chr10-18835397_18836065:0.17844,(Chr01-7424538_7425293:0.10655,Chr07-21997061_21997828:0.13227):0.01868[0.731]):0.00599[0.455],(((Chr10-33199751_33200440:0.08725,(Chr01-18879049_18879817:0.14499,Chr06-5863086_5863723:0.07363):0.01544[0.845]):0.00966[0.547],((Chr07-19006183_19006917:0.10735,(Chr08-46322365_46323081:0.10643,Chr10-16934586_16935338:0.11756):0.01098[0.716]):0.00053[0.878],(Chr04-33004326_33005030:0.10377,(Chr05-9073622_9074386:0.06783,(Chr08-19748732_19749415:0.10411,Chr02-10125018_10125658:0.20480):0.02741[0.778]):0.00770[0.661]):0.00246[0.526]):0.01596[0.829]):0.01005[0.813],((Chr05-18549504_18550197:0.07736,(Chr03-22070052_22070794:0.04988,(((Chr02-12419288_12420024:0.02035,Chr11-34796577_34797023:0.10940):0.01339[0.846],(Chr03-18742080_18742817:0.05630,(Chr05-15211124_15211892:0.04484,(Chr08-43885464_43886203:0.04434,Chr01-9104400_9105130:0.07290):0.00850[0.755]):0.00055[0.593]):0.00791[0.326]):0.00230[0.709],(Chr02-23577683_23578417:0.07835,(Chr03-24863397_24864119:0.05694,(Chr02-21633196_21633937:0.06261,((Chr02-8643298_8643999:0.07291,Chr01-34606360_34607127:0.02466):0.00736[0.742],(Chr01-26780521_26781287:0.06755,(Chr04-35461805_35462566:0.07372,(Chr07-29193388_29194128:0.05670,((Chr06-715794_716515:0.03504,Chr05-14988435_14989199:0.03113):0.00436[0.756],(Chr11-40734574_40735307:0.04091,(Chr06-14555399_14556165:0.01168,(Chr10-32380735_32381502:0.04341,((Chr11-26482705_26483478:0.07131,Chr02-10278064_10278831:0.01562):0.00378[0.759],(Chr08-21161576_21162307:0.00885,((Chr03-28072963_28073730:0.02357,(Chr03-22357315_22358082:0.02341,(Chr02-17212726_17213487:0.02733,((Chr08-32894262_32894986:0.02952,Chr08-44602998_44603764:0.01217):0.00600[0.731],(Chr04-16544410_16545123:0.02489,(Chr11-12608211_12608978:0.02746,Chr04-27437626_27438393:0.01564):0.00054[0.530]):0.01538[0.957]):0.00471[0.385]):0.00055[0.832]):0.00053[0.306]):0.00054[0.932],(Chr09-4891956_4892429:0.04077,((Chr04-38250848_38251615:0.05167,Chr11-34686807_34687547:0.04067):0.00427[0.735],((((Chr04-17904680_17905447:0.01948,(Chr05-10509379_10510119:0.02304,Chr02-22882330_22882926:0.02980):0.00586[0.768]):0.00054[0.975],(Chr05-34643599_34644339:0.01980,(Chr10-21853951_21854710:0.01406,Chr04-10538971_10539711:0.01606):0.00890[0.431]):0.00054[0.940]):0.00055[1.000],((Chr11-39042042_39042803:0.03573,Chr08-28625447_28626214:0.01952):0.00054[0.706],((Chr08-16755153_16755615:0.04800,Chr04-33636332_33637018:0.02093):0.01049[0.743],(Chr05-20596279_20597064:0.02029,(Chr06-1704410_1705177:0.01571,Chr02-21397762_21398529:0.02370):0.00359[0.960]):0.00227[0.149]):0.00176[1.000]):0.00385[0.490]):0.00369[0.811],((Chr05-23477211_23477978:0.01164,(Chr11-38837935_38838702:0.01555,(Chr08-24471289_24472056:0.01170,((Chr05-22132053_22132820:0.02428,Chr02-15063071_15063838:0.02288):0.00457[0.440],(Chr01-22782360_22782934:0.05389,(Chr08-11754315_11755082:0.01158,(Chr07-32881885_32882646:0.03181,(Chr10-10900475_10901242:0.02721,Chr06-4708194_4708838:0.01365):0.00055[0.288]):0.00053[0.451]):0.00055[0.188]):0.01016[0.904]):0.00055[0.944]):0.00055[0.000]):0.00055[0.042]):0.00054[0.908],(((Chr07-30682849_30683457:0.02482,Chr05-6803697_6804464:0.01043):0.00515[0.796],(Chr10-15950680_15951291:0.03942,(Chr04-27728175_27728864:0.01149,Chr08-35840263_35841027:0.01852):0.00523[0.692]):0.00075[0.859]):0.00053[0.869],(Chr09-34011854_34012487:0.05792,(Chr11-8930986_8931713:0.01641,(Chr07-12233263_12234003:0.01597,(((Chr02-30167032_30167799:0.02752,Chr03-22088965_22089732:0.01934):0.00053[0.845],(Chr04-18891604_18892260:0.05180,(Chr11-39341645_39342391:0.05318,(Chr10-30379715_30380479:0.01915,Chr10-14426602_14427279:0.02252):0.00054[0.825]):0.00076[1.000]):0.00297[1.000]):0.00055[0.817],((Chr07-37264188_37264954:0.05534,Chr05-30230287_30231048:0.01220):0.00779[0.346],((Chr03-24179505_24180272:0.01172,(Chr02-16738198_16738965:0.01157,(Chr07-15494094_15494675:0.01572,(Chr04-32653569_32654336:0.01099,Chr04-25427678_25428238:0.01607):0.00054[0.752]):0.00054[0.849]):0.00055[0.193]):0.00055[0.894],(Chr04-12216719_12217486:0.02067,((Chr03-7289179_7289946:0.01551,(Chr01-22930811_22931307:0.00055,(Chr07-8636781_8637239:0.01325,Chr07-11050716_11051483:0.00218):0.00056[0.000]):0.00101[0.049]):0.00370[0.771],((Chr07-19908432_19909199:0.01889,Chr06-20495968_20496579:0.00947):0.00052[1.000],((Chr07-31614463_31615230:0.01163,(Chr07-25948195_25948962:0.01158,(Chr05-168719_169183:0.06456,Chr03-24135990_24136730:0.00055):0.00427[0.926]):0.00053[0.700]):0.00372[0.859],((Chr06-9412914_9413681:0.01032,Chr07-27083112_27083879:0.00055):0.00512[0.840],(Chr01-33731449_33732216:0.00776,(Chr08-28348382_28349149:0.00390,Chr10-26873038_26873805:0.01950):0.00382[0.758]):0.00053[0.041]):0.00053[0.796]):0.00054[0.891]):0.00376[0.457]):0.01108[0.927]):0.00055[0.423]):0.00055[0.730]):0.00355[0.921]):0.00178[1.000]):0.00072[0.000]):0.00070[0.113]):0.00054[0.999]):0.00373[0.858]):0.00054[0.348]):0.01508[0.951]):0.01308[0.702]):0.00622[0.998]):0.01034[1.000]):0.00090[1.000]):0.00380[0.650]):0.00053[0.835]):0.00055[0.111]):0.00376[0.783]):0.00728[0.827]):0.00773[0.476]):0.00054[0.922]):0.00054[0.000]):0.00603[0.752]):0.00130[0.632]):0.01251[0.847]):0.00982[0.834]):0.01892[0.939]):0.02916[0.939]):0.02584[0.939],(Chr08-27729112_27729537:0.05347,(((Chr02-25052234_25052905:0.05841,Chr11-37911746_37912483:0.06192):0.00445[0.731],((Chr07-29107507_29108223:0.03954,Chr05-10761219_10761971:0.06676):0.01205[0.529],(Chr04-12905503_12906242:0.07826,(Chr05-24255122_24255556:0.07327,Chr09-2517567_2518282:0.06155):0.00429[0.268]):0.00483[0.826]):0.00054[0.942]):0.00419[0.745],(Chr06-2149062_2149592:0.09946,(Chr07-29368185_29368937:0.05422,(Chr07-29925962_29926702:0.05570,(Chr08-10928318_10929067:0.04703,(Chr08-17391433_17392184:0.05175,((Chr04-22859926_22860687:0.07793,(Chr03-24672628_24673380:0.04468,Chr08-20772784_20773536:0.02058):0.00889[0.729]):0.00055[0.622],((Chr10-29364486_29365238:0.02868,((Chr02-9662100_9662852:0.05026,(Chr08-47784179_47784925:0.03540,(Chr10-17188482_17189219:0.06556,Chr02-10924464_10925216:0.02084):0.00595[0.770]):0.00443[0.422]):0.00832[0.759],(Chr03-25130467_25131235:0.05355,(Chr05-8534062_8534827:0.02827,(((Chr08-25748312_25749079:0.05244,Chr08-26797714_26798465:0.05374):0.00054[0.821],((Chr11-12361358_12362099:0.02979,(Chr05-34197142_34197894:0.03546,(Chr04-13713676_13714428:0.03937,Chr11-10779854_10780601:0.01871):0.00871[0.494]):0.00053[1.000]):0.00507[0.865],((Chr02-16802497_16803248:0.01762,Chr01-32966095_32966847:0.02879):0.00779[0.847],((Chr01-30709941_30710693:0.04424,Chr08-20697887_20698632:0.02894):0.00815[0.833],(Chr03-15154832_15155590:0.04021,Chr11-32088751_32089503:0.05686):0.00171[0.736]):0.00419[0.820]):0.00055[0.022]):0.00054[0.399]):0.00055[0.720],((Chr03-19732033_19732800:0.02825,Chr02-9416049_9416780:0.04542):0.00388[0.752],(((Chr08-10775079_10775844:0.04391,Chr10-8385722_8386471:0.04051):0.00491[0.762],(Chr08-20709855_20710387:0.03554,(Chr08-14689950_14690702:0.03692,Chr01-17073712_17074479:0.02721):0.00080[0.795]):0.00352[1.000]):0.00054[0.000],(((Chr08-16165040_16165791:0.04523,Chr02-21011760_21012512:0.04513):0.00391[0.759],(Chr07-28054194_28054945:0.02911,(Chr10-14279935_14280686:0.03285,Chr11-27071393_27072137:0.02306):0.00143[0.734]):0.00406[0.806]):0.00398[0.794],(Chr07-40653353_40654105:0.02025,(Chr01-35578188_35578916:0.03279,(Chr04-34136357_34137121:0.01907,(Chr02-25903508_25904218:0.04005,(Chr04-30932527_30933235:0.07355,Chr04-27913237_27913761:0.01750):0.00866[0.847]):0.00054[0.975]):0.01285[0.832]):0.00053[0.938]):0.00381[0.821]):0.00055[0.664]):0.00055[0.684]):0.00382[0.573]):0.00074[1.000]):0.00183[0.000]):0.00071[1.000]):0.00054[1.000]):0.00382[0.775],((Chr11-39838726_39839478:0.01619,(Chr08-44973110_44973850:0.00411,Chr10-19486695_19487447:0.01229):0.00369[0.897]):0.00055[1.000],((Chr08-26390572_26391309:0.01271,(Chr05-8369487_8370240:0.03318,(Chr11-43179685_43180437:0.02035,(Chr03-25826090_25826842:0.03328,Chr11-40836029_40836781:0.05416):0.00411[0.735]):0.00408[0.805]):0.00202[1.000]):0.00130[1.000],((Chr08-26464251_26464988:0.04676,(Chr11-11469980_11470732:0.02439,(Chr03-8731371_8732090:0.01682,Chr01-29854068_29854820:0.02024):0.00806[0.570]):0.00054[0.875]):0.00054[0.659],(Chr02-32585624_32586193:0.01651,((Chr05-29948644_29949165:0.02996,Chr05-26463139_26463693:0.01612):0.00054[0.622],(Chr01-37868112_37868858:0.03701,((Chr05-33445326_33446077:0.01259,((Chr11-32526406_32527158:0.02428,Chr07-35139046_35139813:0.01912):0.00054[0.901],(Chr07-33342855_33343607:0.02463,(Chr04-10139018_10139770:0.01622,(Chr05-29771868_29772611:0.05381,Chr10-6338186_6338851:0.00844):0.00429[0.771]):0.00351[0.941]):0.00055[1.000]):0.00386[0.858]):0.00054[0.350],(((Chr10-28549981_28550715:0.03084,(Chr07-20346666_20347396:0.11129,Chr10-26596262_26596849:0.00564):0.01908[0.360]):0.00486[0.739],((Chr11-45663892_45664703:0.01537,Chr10-28678913_28679646:0.02047):0.00473[0.334],(Chr04-18977378_18978130:0.03612,Chr03-14021615_14022268:0.01421):0.00885[0.862]):0.00054[0.634]):0.00054[0.952],((Chr08-42223838_42224589:0.04099,(Chr03-24559467_24559988:0.00589,Chr07-38734811_38735564:0.03718):0.00054[0.971]):0.00402[0.860],(Chr05-5911676_5912159:0.02668,(((Chr08-33800359_33801126:0.01149,Chr10-36311755_36312327:0.01619):0.00054[0.957],(Chr10-22620414_22620890:0.00641,(Chr01-22644707_22645380:0.00069,Chr03-5457117_5457587:0.00838):0.01781[0.769]):0.00053[0.647]):0.00055[0.757],(Chr11-30301744_30302496:0.01213,(((Chr04-28808285_28809037:0.00404,Chr07-13308158_13308784:0.00055):0.00401[0.843],(Chr05-14677923_14678573:0.00462,Chr07-18196642_18197394:0.01076):0.00537[0.791]):0.00055[0.215],((Chr05-23923454_23924208:0.01186,Chr04-41130816_41131511:0.03504):0.00054[0.996],(Chr05-13893480_13894232:0.00055,(Chr08-13232669_13233421:0.00254,Chr11-31510866_31511618:0.02857):0.00147[1.000]):0.00055[0.000]):0.00055[0.000]):0.00053[0.000]):0.00054[0.806]):0.00291[1.000]):0.00089[1.000]):0.00380[0.820]):0.00381[0.845]):0.00055[0.778]):0.00053[0.856]):0.00481[0.781]):0.00553[0.802]):0.00384[0.365]):0.00819[0.900]):0.00383[0.799]):0.00766[0.870]):0.00663[0.797]):0.00843[0.863]):0.00854[0.831]):0.00235[0.731]):0.00441[0.736]):0.01247[0.865]):0.01465[0.818]):0.04075[0.957]):0.00898[0.748]):0.07235[0.996]):0.03614[0.921]):0.05259[0.931],(((Chr04-32946100_32946762:0.14439,Chr04-11085577_11086133:0.15068):0.04766[0.905],(Chr05-6336325_6337056:0.23101,(Chr05-6297671_6298170:0.28318,Chr04-12979201_12979855:0.20379):0.03978[0.389]):0.03587[0.886]):0.04372[0.697],((Chr08-40454152_40454695:0.18888,Chr08-48185276_48186021:0.15722):0.06077[0.903],((((Chr05-7088503_7089227:0.07619,(Chr03-30292449_30293171:0.08503,(Chr02-16688071_16688682:0.10256,Chr01-19431447_19432199:0.02924):0.01031[0.815]):0.01097[0.539]):0.00054[0.852],((Chr08-22176511_22177279:0.11124,Chr10-16874993_16875730:0.07555):0.00815[0.829],(Chr05-12966952_12967719:0.10148,(Chr10-25538890_25539645:0.13660,(Chr09-28872830_28873351:0.07875,(Chr10-30292847_30293328:0.12443,Chr08-25545273_25545908:0.12383):0.01557[0.432]):0.00540[0.061]):0.00422[0.698]):0.00745[0.839]):0.00372[0.355]):0.02851[0.978],((Chr04-42198433_42199129:0.15710,(Chr10-20989553_20990059:0.05811,Chr11-33965218_33965979:0.14969):0.01559[0.823]):0.00433[0.719],(Chr04-9741835_9742557:0.08848,(Chr04-13088144_13088901:0.11709,((Chr06-10702521_10703288:0.12250,(Chr07-36369536_36370277:0.10566,Chr02-13656379_13657135:0.08164):0.01053[0.791]):0.01934[0.914],(Chr04-10609454_10610189:0.09966,((Chr08-40440355_40441099:0.07835,Chr08-40238752_40239502:0.13825):0.02477[0.910],(Chr01-10023415_10024095:0.15717,(Chr11-8794754_8795458:0.18878,Chr08-12420747_12421432:0.19686):0.02931[0.900]):0.00799[0.750]):0.00100[0.947]):0.00354[0.811]):0.01237[0.889]):0.00055[0.931]):0.00427[0.700]):0.01871[0.909]):0.00514[0.459],((Chr11-42992626_42993370:0.10549,(Chr04-10008171_10008821:0.11189,((Chr01-32784086_32784826:0.07560,(Chr11-36623991_36624649:0.05699,Chr10-12490628_12491350:0.11094):0.00254[0.696]):0.00809[0.471],((Chr10-22796963_22797692:0.13304,Chr10-19359022_19359762:0.06448):0.01979[0.872],(Chr07-34413663_34414126:0.07993,Chr03-12498037_12498802:0.07531):0.01889[0.808]):0.00051[0.783]):0.01852[0.905]):0.00868[0.752]):0.00557[0.710],(((Chr04-34913357_34914122:0.13848,(Chr01-23935479_23936225:0.12989,(Chr06-10152575_10153308:0.13991,(Chr04-9087125_9087724:0.11921,scaffold_28-30760_31498:0.05186):0.02762[0.730]):0.02177[0.885]):0.01109[0.218]):0.01650[0.504],(((Chr10-34304860_34305627:0.11364,Chr08-40483926_40484678:0.08985):0.00619[0.440],((Chr08-22191846_22192599:0.08812,Chr04-13772372_13773094:0.03849):0.00466[0.762],(Chr11-12134405_12135166:0.12321,Chr05-9374528_9375292:0.08155):0.00948[0.812]):0.00350[0.348]):0.01805[0.902],(Chr05-19432538_19433300:0.06527,(Chr04-27260566_27261158:0.05811,((Chr02-24038779_24039503:0.08353,Chr02-19254672_19255439:0.04407):0.01406[0.882],((Chr04-14464008_14464472:0.11780,Chr05-6414434_6414999:0.07356):0.01157[0.808],(((Chr08-33729472_33730230:0.04939,Chr11-38975920_38976444:0.05950):0.00455[0.306],((Chr07-23226694_23227427:0.04455,Chr01-36486259_36487028:0.12499):0.01101[0.133],(Chr08-48692978_48693738:0.07116,(Chr11-28303364_28304087:0.07606,Chr07-27662830_27663477:0.09577):0.01965[0.673]):0.00674[0.733]):0.00908[0.882]):0.01261[0.910],(Chr06-10017278_10018044:0.08146,((Chr07-27579762_27580493:0.07034,Chr10-24112747_24113499:0.09580):0.00781[0.785],((Chr07-20550818_20551522:0.02632,Chr07-32443110_32443838:0.07723):0.00805[0.356],((Chr07-23545301_23546058:0.07804,Chr05-26343385_26344086:0.09334):0.00053[0.914],((Chr11-29364615_29365383:0.06349,Chr07-34871633_34872400:0.05901):0.00414[0.740],((Chr03-18220237_18220992:0.08042,Chr11-35518734_35519464:0.05880):0.01243[0.873],(((Chr08-27590128_27590864:0.08200,Chr10-12828139_12828901:0.06828):0.00055[0.995],(Chr11-19563922_19564689:0.04695,(Chr10-24042760_24043441:0.06953,(Chr07-29044501_29045268:0.07389,Chr03-25212441_25213206:0.04546):0.00555[0.611]):0.01333[0.895]):0.00346[0.750]):0.00054[1.000],((scaffold_229-2024_2783:0.07175,Chr03-29118779_29119545:0.06193):0.00438[0.441],(((Chr04-33865008_33865773:0.04542,Chr04-33815383_33816148:0.05096):0.03801[0.989],(Chr11-18853743_18854267:0.03502,Chr04-26481238_26481988:0.07332):0.00593[0.737]):0.00667[0.771],(Chr05-12727953_12728719:0.07987,((Chr03-29411602_29412209:0.07321,Chr11-37334980_37335537:0.06444):0.00055[0.985],(Chr08-26423447_26424204:0.08521,((Chr03-24061859_24062518:0.08097,(Chr01-32185463_32186221:0.05111,Chr08-19993197_19993673:0.06652):0.00643[0.432]):0.01075[0.785],(((Chr06-8718670_8719422:0.03990,Chr03-27505729_27506484:0.03408):0.00899[0.139],(Chr08-47479211_47479978:0.05121,Chr10-15174562_15175322:0.05629):0.00055[1.000]):0.00710[0.870],((Chr11-13709255_13710007:0.06059,(Chr04-23578696_23579406:0.09082,Chr02-13166033_13166779:0.04173):0.00645[0.772]):0.00570[0.769],(Chr05-12680352_12681119:0.05173,(Chr08-25535635_25536390:0.05972,(Chr07-13059843_13060595:0.07077,(Chr11-41707551_41708302:0.01640,Chr02-21271210_21271962:0.07392):0.00949[0.853]):0.00796[0.849]):0.00435[0.738]):0.01158[0.901]):0.00055[0.783]):0.00806[0.435]):0.01616[0.835]):0.00993[0.607]):0.00338[0.761]):0.00439[0.255]):0.00470[0.776]):0.02168[0.980]):0.00384[0.730]):0.04559[0.997]):0.00367[0.758]):0.00418[0.759]):0.00735[0.829]):0.00054[0.709]):0.01430[0.916]):0.01936[0.865]):0.01011[0.174]):0.00246[0.716]):0.02183[0.935]):0.01759[0.856]):0.06911[0.998]):0.01004[0.796],(Chr11-30845587_30846231:0.07555,(((Chr04-6357155_6357918:0.06473,Chr11-34343205_34343936:0.07846):0.01308[0.750],((Chr05-18299140_18299869:0.08164,Chr07-37124427_37125193:0.07712):0.00448[0.740],(((Chr06-4301955_4302395:0.30477,Chr08-42371309_42372071:0.04775):0.02947[0.787],(Chr07-14040153_14040887:0.06530,(Chr02-23476354_23477121:0.05464,Chr04-24345179_24345823:0.11931):0.00847[0.466]):0.00922[0.619]):0.00427[0.765],(Chr11-28024732_28025495:0.09153,((Chr04-6315879_6316643:0.07221,(Chr03-29185953_29186720:0.03959,(Chr05-34240099_34240568:0.14816,Chr05-34233790_34234288:0.06240):0.03632[0.912]):0.00877[0.753]):0.00055[0.156],(Chr07-32491936_32492678:0.07741,(Chr10-31244043_31244784:0.03099,(Chr01-21656172_21656918:0.04927,Chr03-29758355_29758849:0.08080):0.01119[0.333]):0.00499[0.754]):0.00365[0.762]):0.00393[0.747]):0.00374[0.777]):0.00388[0.747]):0.00395[0.739]):0.00776[0.854],(((Chr11-28225982_28226562:0.05970,Chr11-32375132_32375899:0.05117):0.00991[0.857],(Chr11-38704055_38704764:0.04467,Chr05-15114308_15115075:0.05101):0.00308[0.757]):0.00445[0.743],((Chr06-15027388_15028165:0.09550,(Chr02-14211476_14212228:0.06073,(Chr04-37365039_37365805:0.06155,Chr05-11455927_11456694:0.00870):0.01412[0.895]):0.00296[0.748]):0.00063[0.468],(Chr04-12389697_12390426:0.05919,(Chr07-26472263_26472977:0.05000,(Chr05-16316488_16317253:0.03190,(Chr04-37027164_37027827:0.03376,((((Chr08-22182360_22182960:0.03618,Chr05-24297272_24298039:0.03481):0.00477[0.748],(Chr08-15600923_15601690:0.06902,(Chr08-21596160_21596822:0.05156,Chr10-31516943_31517710:0.06051):0.00478[0.413]):0.00346[0.741]):0.00055[0.000],((Chr11-13550660_13551418:0.03957,Chr04-39219272_39220039:0.06804):0.00055[0.807],(Chr11-15765580_15766347:0.04652,(Chr11-33522789_33523532:0.06392,(Chr04-12888653_12889420:0.03480,Chr06-5289924_5290619:0.05494):0.00406[0.901]):0.00054[1.000]):0.00366[0.764]):0.00385[0.836]):0.00384[0.862],((Chr04-34384611_34385227:0.07541,Chr01-20289432_20290172:0.03672):0.00054[0.403],(((Chr09-5478728_5479495:0.06068,Chr03-28028207_28028974:0.05530):0.00767[0.289],(Chr02-19762906_19763671:0.05642,(Chr06-9669094_9669860:0.02110,Chr04-16806210_16806665:0.03687):0.00564[0.757]):0.00905[0.827]):0.00053[0.254],(Chr08-29600181_29600642:0.05707,(Chr08-30953454_30954207:0.04539,((Chr07-12109317_12110079:0.04317,Chr02-24160274_24161041:0.02758):0.00412[0.758],(((Chr11-18317138_18317902:0.02736,(Chr01-28494409_28495173:0.02551,Chr07-29128370_29129137:0.06480):0.00629[0.690]):0.00053[0.454],(Chr04-35340314_35341060:0.06371,(Chr08-28041910_28042664:0.04036,Chr07-33029874_33030641:0.03612):0.00417[0.428]):0.00054[0.763]):0.00386[0.860],(Chr02-23734106_23734870:0.05966,((Chr08-33756257_33757018:0.06184,(Chr09-4044479_4045246:0.04735,Chr08-27567228_27567995:0.01239):0.00374[0.763]):0.00383[0.758],((Chr08-29929190_29929957:0.05205,Chr07-21838082_21838849:0.02420):0.00729[0.795],(Chr11-48847380_48848017:0.03841,((Chr02-19860790_19861557:0.02397,Chr10-10887041_10887532:0.04958):0.01190[0.749],(((Chr01-8709934_8710660:0.05951,Chr08-17269842_17270609:0.05550):0.00876[0.279],(((Chr05-30024886_30025652:0.03516,Chr11-15594243_15594983:0.02079):0.00420[0.754],(Chr02-13070094_13070840:0.04525,(Chr11-17672151_17672603:0.06566,Chr04-35312012_35312778:0.03764):0.00055[0.756]):0.00444[0.793]):0.00384[0.805],((((Chr01-20368180_20368685:0.03778,Chr09-3374379_3375146:0.04012):0.02440[0.772],(Chr03-24367625_24368233:0.04566,Chr03-21644528_21645269:0.03828):0.00054[0.962]):0.00387[0.803],((Chr04-6404417_6405184:0.05023,(Chr11-17913517_17914281:0.06107,Chr08-39967121_39967875:0.03195):0.00912[0.532]):0.00501[0.740],(Chr10-29858267_29859032:0.01168,(Chr08-22282050_22282676:0.02549,Chr04-35334264_35334954:0.07046):0.00055[0.091]):0.00055[0.877]):0.00387[0.779]):0.00382[0.786],(((Chr10-12122638_12123405:0.03937,(Chr08-39914227_39914833:0.08071,Chr08-40963379_40964144:0.06003):0.00053[0.947]):0.00390[0.811],(Chr08-16244847_16245614:0.01953,(Chr07-14500654_14501421:0.02759,Chr01-34148945_34149712:0.03938):0.00395[0.097]):0.00055[0.791]):0.00054[0.000],((Chr06-6330029_6330796:0.03956,(Chr09-4876754_4877521:0.01740,Chr10-20783283_20783825:0.02220):0.00579[0.392]):0.00054[0.872],((Chr02-23415868_23416624:0.03723,(Chr03-31282647_31283409:0.02405,Chr04-24553534_24554292:0.04471):0.01221[0.890]):0.00054[0.231],(Chr04-13041670_13042437:0.02370,(Chr11-15547326_15548093:0.03595,(Chr11-28829547_28830314:0.04807,Chr08-23492256_23493023:0.02770):0.00403[0.371]):0.00054[0.881]):0.00386[0.849]):0.00389[0.875]):0.00054[0.413]):0.00054[0.828]):0.00054[0.000]):0.00340[0.906]):0.00055[1.000],(((Chr09-1282539_1283306:0.02353,(Chr04-17182927_17183682:0.03169,(Chr07-26233728_26234495:0.03572,Chr02-20379019_20379786:0.04880):0.00768[0.409]):0.00454[0.762]):0.00770[0.829],(((Chr11-18768144_18768827:0.03232,Chr01-28259787_28260552:0.02758):0.00391[0.758],(((Chr05-12899548_12900000:0.01980,Chr07-20013369_20014091:0.03363):0.00053[0.256],(Chr11-18908696_18909461:0.02169,Chr01-23262324_23263091:0.04862):0.00684[0.811]):0.00050[0.000],((Chr08-22927095_22927863:0.03999,Chr08-20760924_20761493:0.01616):0.01668[0.913],(Chr08-22073922_22074692:0.05345,Chr02-25509910_25510476:0.08104):0.00800[0.735]):0.00329[0.746]):0.00397[0.847]):0.00054[0.000],((Chr03-21499013_21499778:0.04378,(Chr05-24869627_24870227:0.03060,Chr06-4460246_4461019:0.06012):0.00055[0.000]):0.00392[0.828],((Chr01-16582516_16583280:0.03699,Chr05-16463071_16463838:0.03181):0.00054[0.000],((Chr05-28057023_28057790:0.02558,(Chr07-18841593_18842357:0.03623,Chr11-38274195_38274959:0.04682):0.00054[0.871]):0.00727[0.821],((Chr04-36387351_36388082:0.05506,Chr11-34658939_34659679:0.05915):0.01016[0.718],(Chr02-21234885_21235630:0.06938,Chr04-37319323_37320051:0.02120):0.00805[0.847]):0.00690[0.733]):0.00054[0.000]):0.00324[0.737]):0.00051[0.000]):0.00055[0.178]):0.00392[0.840],((Chr03-22621411_22622139:0.02519,Chr07-29211439_29212182:0.02801):0.00421[0.738],(((Chr05-10437261_10437966:0.03410,Chr01-24947345_24948112:0.02732):0.00055[0.881],(Chr01-16360199_16360955:0.03128,Chr07-27995843_27996610:0.04709):0.01013[0.845]):0.00383[0.437],((((Chr02-24768463_24769100:0.04977,(Chr10-5251012_5251548:0.04658,Chr06-14072401_14073168:0.04119):0.01031[0.456]):0.00456[0.741],(Chr01-16184809_16185576:0.05592,(Chr08-44824728_44825456:0.02425,Chr03-12698994_12699757:0.04613):0.01447[0.902]):0.00053[0.622]):0.00385[0.762],((Chr02-12124537_12125301:0.03096,(Chr10-5630965_5631676:0.03542,Chr10-13673697_13674464:0.04345):0.00440[0.000]):0.00436[0.232],((Chr10-11721926_11722684:0.06063,Chr10-17981176_17981664:0.03323):0.00054[0.550],(Chr03-25989738_25990466:0.02956,Chr05-23088599_23089366:0.01959):0.00381[0.738]):0.00739[0.906]):0.00054[0.997]):0.00385[0.767],((Chr08-23341860_23342458:0.02595,(Chr11-19927063_19927783:0.04938,(Chr03-19111033_19111518:0.14561,Chr02-13021291_13021845:0.04825):0.01626[0.700]):0.00054[0.712]):0.00055[0.887],((Chr10-6405246_6405860:0.03434,(Chr07-32686951_32687718:0.04252,Chr01-37438475_37439233:0.03547):0.00936[0.841]):0.00055[0.912],(((Chr02-28999699_29000466:0.06515,Chr02-8125407_8126150:0.05417):0.00501[0.750],(((Chr01-17164942_17165709:0.01754,Chr07-14608617_14609108:0.00650):0.00585[0.791],(Chr02-30359557_30360317:0.04050,Chr06-9502697_9503464:0.03216):0.00348[0.761]):0.00054[0.312],((Chr08-39056333_39057076:0.08107,(Chr01-21124341_21125107:0.03568,Chr05-32174186_32174951:0.01994):0.00381[0.914]):0.00053[1.000],(Chr07-28006362_28006973:0.03113,(Chr11-23122081_23122638:0.02715,(Chr07-34555891_34556616:0.02919,Chr08-16048612_16049362:0.02037):0.00418[0.838]):0.00054[0.000]):0.00054[0.252]):0.00054[0.000]):0.00055[0.747]):0.00386[0.846],(Chr07-33422574_33423182:0.04040,((Chr02-7987168_7987896:0.02863,Chr01-28694335_28695093:0.06252):0.00830[0.487],((Chr11-28231725_28232492:0.00781,((Chr07-39663386_39664153:0.03828,Chr10-14475526_14476293:0.06561):0.00054[0.975],(Chr08-30722877_30723644:0.01908,(Chr08-42736174_42736941:0.02582,(Chr02-21561605_21562369:0.02344,Chr11-27529171_27529938:0.03639):0.00747[0.812]):0.00399[0.735]):0.00390[0.538]):0.00055[0.511]):0.00431[0.856],(((Chr02-10510932_10511663:0.06015,(Chr08-33791758_33792525:0.03211,Chr11-27389816_27390583:0.02879):0.00312[0.760]):0.00054[1.000],((Chr06-13738499_13739266:0.04422,Chr02-10920090_10920856:0.03164):0.00054[0.890],((Chr03-29164293_29165084:0.04135,(Chr08-23219553_23220320:0.01306,Chr03-10563764_10564531:0.05094):0.00441[0.185]):0.00475[0.735],((Chr05-30063569_30064300:0.05113,Chr05-31029227_31029985:0.03953):0.00054[0.825],(Chr08-24453267_24454034:0.02781,((Chr04-6565767_6566471:0.03062,Chr04-33617861_33618466:0.05308):0.00469[0.740],(Chr08-39858461_39859186:0.12150,(Chr11-32555375_32555839:0.07323,(Chr02-20719466_20719939:0.04221,(Chr06-1312922_1313440:0.00055,(Chr04-27715829_27716593:0.04979,(Chr09-1188944_1189417:0.04893,Chr03-18031309_18032056:0.01032):0.00947[0.770]):0.00060[0.929]):0.00054[0.000]):0.00055[0.047]):0.00243[0.959]):0.00869[0.870]):0.00848[0.750]):0.00395[0.387]):0.00396[0.801]):0.00055[0.001]):0.00054[0.603]):0.00055[0.000],((Chr05-10153030_10153797:0.02349,(Chr10-4822047_4822814:0.03574,(Chr02-8663878_8664616:0.02604,Chr04-12397745_12398200:0.01127):0.00857[0.780]):0.00053[0.447]):0.00785[0.791],(Chr07-33114708_33115475:0.01172,((Chr07-13443802_13444569:0.02324,Chr01-16490555_16491322:0.03196):0.00384[0.072],(((Chr01-31907316_31908083:0.03189,(Chr11-40355885_40356603:0.01716,(Chr01-21017462_21018229:0.02788,(Chr08-42416164_42416908:0.02079,Chr02-17645389_17646154:0.02017):0.00762[0.855]):0.00724[0.847]):0.00055[0.781]):0.00055[0.788],(Chr07-27304436_27305203:0.01966,(Chr06-3127089_3127760:0.02808,(Chr07-12883332_12884123:0.03260,(Chr06-5641687_5642382:0.01346,(Chr11-18169890_18170561:0.03350,Chr02-12712438_12713205:0.03204):0.00757[0.878]):0.00388[0.494]):0.00298[0.301]):0.00079[0.940]):0.00055[0.151]):0.00054[0.000],(Chr08-10518891_10519407:0.03604,(((Chr07-32100818_32101585:0.03155,(Chr08-10702587_10703354:0.01983,((Chr11-13867508_13868008:0.04505,Chr01-10206572_10207186:0.02903):0.01327[0.581],((Chr04-21679267_21680034:0.01576,Chr01-29881897_29882664:0.03193):0.01957[0.952],(Chr10-25564121_25564594:0.02501,((Chr05-32756486_32757079:0.03153,Chr06-14975533_14976300:0.03061):0.00053[0.877],(Chr04-17354901_17355574:0.03751,Chr01-35006512_35007183:0.04744):0.00428[0.749]):0.00809[0.791]):0.00054[0.950]):0.00400[0.796]):0.00053[1.000]):0.00362[0.924]):0.00054[1.000],((Chr08-21977219_21977954:0.02170,(Chr01-11837084_11837824:0.03535,Chr04-36010480_36011247:0.01482):0.00478[0.761]):0.00055[0.447],((Chr07-27765380_27766143:0.05677,(Chr07-29152103_29152849:0.02139,(Chr03-13550873_13551359:0.01883,Chr11-16701860_16702627:0.01527):0.00055[0.945]):0.00389[0.841]):0.00055[0.310],((Chr01-8434206_8434973:0.01572,Chr10-9187227_9187994:0.03163):0.00389[0.742],(Chr10-15730857_15731423:0.06683,Chr01-18274195_18274962:0.01807):0.00551[0.765]):0.00054[0.548]):0.00054[0.000]):0.00055[0.000]):0.00055[0.398],(Chr03-11644036_11644632:0.03162,(((Chr03-22458838_22459605:0.01466,Chr03-7592962_7593716:0.03229):0.00480[0.722],(Chr07-23995593_23996357:0.02770,Chr04-28020194_28020931:0.02921):0.00054[0.830]):0.00388[0.791],((Chr01-18696154_18696919:0.02370,(Chr02-35909059_35909591:0.02492,Chr02-31904356_31905123:0.00784):0.00365[0.789]):0.00054[1.000],((Chr07-16981397_16982059:0.02812,(Chr08-41349037_41349804:0.01184,Chr01-32888246_32888803:0.03233):0.01172[0.785]):0.00053[0.985],((Chr07-25358576_25359343:0.02363,(Chr11-41523084_41523797:0.01376,(Chr05-9126972_9127739:0.04384,(Chr10-5995729_5996496:0.01173,Chr04-34104102_34104869:0.01173):0.00055[0.172]):0.00752[0.878]):0.00054[0.503]):0.00054[0.584],(((Chr03-12037089_12037742:0.03052,Chr11-40089393_40090115:0.02079):0.00608[0.764],(Chr10-32236209_32236880:0.01843,(Chr02-19568929_19569695:0.03283,Chr05-19900285_19901052:0.02780):0.00312[0.993]):0.00072[0.996]):0.00055[0.278],((Chr10-11369292_11370059:0.01176,(Chr07-18751192_18751959:0.02372,(Chr06-5092778_5093545:0.01556,Chr04-17884180_17884851:0.01383):0.00054[0.610]):0.00392[0.832]):0.00055[0.052],(Chr03-15819843_15820601:0.01966,(Chr01-6188305_6189074:0.02388,((Chr07-25002189_25002956:0.00790,Chr01-26676658_26677425:0.02728):0.00444[0.779],(Chr06-8534749_8535516:0.04533,(Chr07-21542512_21543108:0.03056,Chr11-34085776_34086543:0.02742):0.00055[0.331]):0.00388[0.824]):0.00054[0.176]):0.00390[0.796]):0.00054[0.906]):0.00054[0.000]):0.00055[0.000]):0.00055[0.000]):0.00055[0.000]):0.00373[0.802]):0.00399[0.811]):0.00054[0.456]):0.00303[1.000]):0.00083[0.934]):0.00732[0.827]):0.00054[0.887]):0.00055[0.781]):0.00383[0.851]):0.00055[0.914]):0.00782[0.283]):0.00054[0.950]):0.00055[0.000]):0.00395[0.853]):0.00394[0.848]):0.00394[0.859]):0.00055[1.000]):0.00386[0.850]):0.00054[0.000]):0.00054[0.143]):0.00391[0.816]):0.00054[0.374]):0.01956[0.932]):0.00054[0.126]):0.00054[0.002]):0.00389[0.754]):0.00054[0.000]):0.00053[0.046]):0.00050[0.991]):0.00786[0.884]):0.01125[0.903]):0.00054[0.892]):0.00552[0.753]):0.01105[0.885]):0.00391[0.744]):0.00430[0.715]):0.00400[0.765]):0.00445[0.748]):0.00861[0.874]):0.03067[0.970]):0.01153[0.715]):0.00418[0.778]):0.02336[0.892]):0.02499[0.890]):0.01117[0.732]):0.07388[0.966]):0.11598[0.976]):0.08467[0.837]):0.40814[1.000]):0.06897[0.190]):0.11250[0.971]):0.03264[0.649]):0.07470[0.941]):0.04617[0.752]):0.05017[0.770]):0.07489[0.944]):0.05852[0.899]):0.12397[0.941]):0.07153[0.306]):0.08743[0.673]):0.08631[0.711]):0.60408[0.995]):0.137665[0.776],(Chr05-24380775_24381499:0.92048,((RT_Tor2_RLG_NA:1.09307,(RT_SURL_RLG_C-CLADE:0.76497,((RT_Tor4a_retrovirus_NA:0.54945,(RT_Skipper_RLG_NA:0.64365,(Phygy.Ty3-RT__REXdb_ID5435_RLG_Phygy:0.01486,(Phygy.Ty3-RT__REXdb_ID5438_RLG_Phygy:0.01582,(Phygy.Ty3-RT__REXdb_ID5434_RLG_Phygy:0.00055,(Phygy.Ty3-RT__REXdb_ID5437_RLG_Phygy:0.01580,Phygy.Ty3-RT__REXdb_ID5436_RLG_Phygy:0.01052):0.00051[0.149]):0.00055[0.521]):0.00637[0.504]):1.08356[1.000]):0.06110[0.519]):0.15519[0.941],((RT_Cer3_RLG_NA:0.11987,RT_Cer2_RLG_NA:0.07645):0.50206[1.000],(((RT_Cigr-1_RLG_NA:0.85414,(RT_Circe_chimeric_NA:0.98643,RT_Ulysses_RLG_OSVALDO:0.63716):0.21257[0.903]):0.11920[0.576],(((RT_Woot_RLG_NA:0.71065,RT_Osvaldo_retrovirus_NA:0.47939):0.12083[0.848],(RT_Tor1_RLG_NA:0.87400,(RT_Mdg1_RLG_NA:0.08632,RT_412_RLG_NA:0.08192):0.49204[1.000]):0.13013[0.855]):0.11387[0.617],((((RT_Yoyo_retrovirus_NA:0.15241,RT_HMS-Beagle_retrovirus_NA:0.18112):0.08676[0.898],(RT_Nomad_RLG_NA:0.29108,(RT_Burdock_?_NA:0.26182,(RT_Springer_retrovirus_NA:0.14409,RT_Gypsy_RLGvir_NA:0.15705):0.06243[0.742]):0.20562[1.000]):0.10250[0.770]):0.18304[0.982],((RT_Zam_retrovirus_NA:0.24108,RT_Ted_retrovirus_NA:0.20683):0.07473[0.744],((RT_Tv1_retrovirus_NA:0.11896,RT_Idefix_retrovirus_NA:0.09085):0.11491[0.991],(RT_17.6_RLG_NA:0.07406,(RT_Tom_retrovirus_NA:0.06269,RT_297_RLG_NA:0.05555):0.08649[0.993]):0.07933[0.986]):0.08334[0.977]):0.16601[0.992]):0.11658[0.886],(RT_Cer1_RLG_NA:0.62724,((RT_PVCV_Caulimovirus_NA:0.88072,(((RT_PCSV_Pararetrovirus_NA:0.28168,(RT_BRRV_Pararetrovirus_NA:0.29285,(RT_SbCMV_Pararetrovirus_NA:0.20932,RT_CmYLCV_Pararetrovirus_NA:0.25291):0.05779[0.166]):0.05332[0.151]):0.26381[1.000],(RT_RuFDV_Pararetrovirus_NA:0.33356,(RT_SVBV_NA:0.37097,(RT_CaMV_Caulimovirus_NA:0.07236,(RT_LLDAV_Pararetrovirus_NA:0.12073,((RT_MiMV_Pararetrovirus_NA:0.14109,RT_FMV_Pararetrovirus_NA:0.08607):0.09745[0.999],(RT_EVCV_Pararetrovirus_NA:0.33214,RT_CERV_NA:0.07841):0.02112[0.181]):0.04328[0.852]):0.06608[0.975]):0.17560[0.999]):0.06186[0.681]):0.06017[0.497]):0.14720[0.962],((RT_TVCV_Pararetrovirus_NA:0.28626,RT_CSVMV_lentivirus_NA:0.42143):0.21753[0.992],(RT_RTBV_Pararetrovirus_NA:0.56081,(RT_ScBIMV_NA:0.25018,(RT_ComYMV_Pararetrovirus_NA:0.28083,((RT_CLNV_NA:0.14218,(RT_BSMyV_Pararetrovirus_NA:0.11714,(RT_KTSV_Pararetrovirus_NA:0.14397,(RT_BSVAV_Pararetrovirus_NA:0.06168,(RT_BSGFV_Pararetrovirus_NA:0.17272,RT_BSOLV_Pararetrovirus_NA:0.07285):0.02800[0.663]):0.01408[0.390]):0.05348[0.984]):0.03756[0.396]):0.04330[0.958],(RT_BsCVBV_Pararetrovirus_NA:0.26308,(RT_DBV_NA:0.10376,(RT_DrMV_Pararetrovirus_NA:0.23567,(RT_TaBV_NA:0.22751,(RT_CSSV_NA:0.22079,RT_CYMV_Pararetrovirus_NA:0.17058):0.08035[0.949]):0.03263[0.440]):0.03252[0.168]):0.04182[0.760]):0.03535[0.919]):0.03252[0.891]):0.03659[0.435]):0.28138[1.000]):0.24954[1.000]):0.07499[0.280]):0.14768[0.705]):0.32047[0.995],(((RT_DrFV-1_retrovirus_NA:0.54867,(RT_EFV_retrovirus_NA:0.10532,(RT_BFV_retrovirus_NA:0.13988,(RT_FFV_retrovirus_NA:0.17087,(RT_SFV-1_retrovirus_NA:0.03412,RT_HFV_retrovirus_NA:0.07520):0.12449[0.997]):0.08718[0.932]):0.04803[0.681]):0.38483[1.000]):0.14895[0.849],(RT_MuERV-L_retrovirus_NA:0.85076,(RT_SnRV_retrovirus_NA:0.67954,(RT_WdSV_retrovirus_NA:0.46586,((RT_XEN1_retrovirus_NA:0.62715,(RT_ZFERV-2_retrovirus_NA:0.50844,(RT_ZFERV_retrovirus_NA:0.43996,RT_ASSBSV_retrovirus_NA:0.45201):0.21973[0.957]):0.10969[0.505]):0.04918[0.433],(RT_RTVL-Ia_retrovirus_NA:0.62868,(RT_HERV-E_retrovirus_NA:0.43721,(RT_REV_retrovirus_NA:0.23291,(RT_BAEVM_retrovirus_NA:0.13830,((RT_MuLV_retrovirus_NA:0.06664,(RT_RCHO-K1_retrovirus_NA:0.11925,RT_FeLV_retrovirus_NA:0.12355):0.04439[0.800]):0.03785[0.911],(RT_PERV-MSL_retrovirus_NA:0.12908,(RT_MdEV_retrovirus_NA:0.09437,(RT_KoRV_retrovirus_NA:0.02960,RT_GALV_virus_NA:0.04333):0.08132[0.992]):0.04271[0.587]):0.03423[0.233]):0.08473[0.968]):0.14585[0.979]):0.06213[0.324]):0.31093[0.999]):0.12188[0.893]):0.07462[0.627]):0.24181[0.978]):0.19273[0.903]):0.15929[0.881]):0.19286[0.931],((RT_BIV_lentivirus_NA:0.38644,((RT_SA-OMVV_lentivirus_NA:0.04882,RT_CAEV_lentivirus_NA:0.07724):0.42419[1.000],((RT_FIV_retrovirus_NA:0.25927,RT_EIAV_lentivirus_NA:0.40176):0.08952[0.875],((RT_HIV-1_retrovirus_NA:0.22171,RT_SIVMND_retrovirus_NA:0.22857):0.04515[0.542],(RT_SIVAGM_retrovirus_NA:0.27052,(RT_SIVMAC_retrovirus_NA:0.06585,RT_HIV-2_retrovirus_NA:0.04242):0.21417[1.000]):0.05171[0.843]):0.15668[0.994]):0.08539[0.873]):0.14035[0.946]):0.42118[1.000],((RT_BLV_retrovirus_NA:0.39647,(RT_HTLV-1_retrovirus_NA:0.19385,(RT_STcLV2PP1664_retrovirus_NA:0.04945,RT_HTLV-2_retrovirus_NA:0.03838):0.07220[0.914]):0.23217[0.995]):0.35852[0.998],((RT_LPDV_retrovirus_NA:0.51306,RT_RSV_retrovirus_NA:0.48586):0.10483[0.858],(RT_PyERV_retrovirus_NA:0.47367,((RT_K-HERV_retrovirus_NA:0.01921,RT_HERV-K10_retrovirus_NA:0.01543):0.25048[0.999],(RT_MMTV_retrovirus_NA:0.29492,(RT_JSRV_retrovirus_NA:0.25225,(RT_SMRV-H_retrovirus_NA:0.29577,(RT_SERV_retrovirus_NA:0.06377,(RT_SRV-1_retrovirus_NA:0.01278,RT_MPMV_retrovirus_NA:0.00446):0.08111[0.985]):0.14541[0.991]):0.07957[0.626]):0.12564[0.893]):0.19225[0.963]):0.12491[0.330]):0.10102[0.902]):0.25394[0.980]):0.16453[0.858]):0.40444[0.994]):0.30110[0.984]):0.10546[0.846]):0.14812[0.934]):0.08466[0.472]):0.07123[0.473]):0.05680[0.694],((RT_Mag_RLG_A_CLADE:0.47564,((RT_SPM_RLG_A_CLADE:0.45279,(RT_DRM_RLG_A_CLADE:0.19609,(RT_Hydra2-1_RLG_A_CLADE:0.41885,RT_CFG1_RLG_A_CLADE:0.33484):0.12322[0.947]):0.14565[0.965]):0.09266[0.051],(RT_Gulliver_RLG_B_CLADE:0.47904,(RT_Cer4_RLG_B_CLADE:0.16796,(RT_Cer6_RLG_B_CLADE:0.16721,RT_Cer5_RLG_B_CLADE:0.13961):0.03849[0.418]):0.38117[0.999]):0.15546[0.925]):0.07637[0.847]):0.39327[1.000],(((RT_Kabuki_RLG_NA:0.38272,(RT_Boudicca_?_NA:0.39810,RT_CsRN1_?_NA:0.24731):0.08527[0.619]):0.28940[0.999],(RT_Ty3-1_RLG_NA:0.41776,(RT_rGmr1_RLG_GMR:0.49443,(Selgy.Ty3-RT__REXdb_ID5620_RLG_Selgy:0.01178,(Selgy.Ty3-RT__REXdb_ID5622_RLG_Selgy:0.00599,(Selgy.Ty3-RT__REXdb_ID5621_RLG_Selgy:0.00055,(Selgy.Ty3-RT__REXdb_ID5623_RLG_TAT#RLG+Selgy:0.00601,Selgy.Ty3-RT__REXdb_ID5624_RLG_Selgy:0.00601):0.00055[0.000]):0.00055[1.000]):0.00054[0.297]):0.39497[0.999]):0.17360[0.969]):0.04063[0.430]):0.11205[0.930],((RT_Micropia_RLG_MICROPIA:0.69579,(RT_Mdg3_RLG_MICROPIA:0.39328,RT_Blastopia_RLG_MICROPIA:0.71744):0.07349[0.666]):0.13895[0.952],((((RT_Maggy_RLG_MAGGY:0.16485,RT_Dane-1_RLG_MAGGY:0.20461):0.14988[0.989],(RT_MGLR3_RLG_NA:0.42513,(RT_Grasshopper_RLG_PIGGY:0.39095,(RT_Real_RLG_PIGGY:0.02273,RT_Pyggy_RLG_NA:0.26372):0.14594[0.984]):0.10779[0.914]):0.07701[0.736]):0.18361[0.997],((RT_TF2_RLG_TF1-2:0.00416,RT_TF1_RLG_TF1-2:0.00054):0.68408[1.000],((RT_Cft-1_RLG_PYRET:0.44745,(RT_Skippy_RLG_PYRET:0.29143,(RT_Pyret_RLG_PYRET:0.33019,RT_Cgret_RLG_PYRET:0.18284):0.08065[0.910]):0.07193[0.758]):0.09752[0.967],(RT_Amn-ichi_RLG_V_CLADE:0.34406,((RT_marY1_RLG_NA:0.45515,(RT_Amn-san_RLG_V_CLADE:0.24307,(RT_Sushi-ichi_RLG_V_CLADE:0.31408,RT_Amn-ni_RLG_V_CLADE:0.16301):0.14156[0.987]):0.08805[0.917]):0.05983[0.485],(Tcn1.Ty3-RT__REXdb_ID9824_RLG_Tcn1:0.01182,((Tcn1.Ty3-RT__REXdb_ID9826_RLG_Tcn1:0.00592,Tcn1.Ty3-RT__REXdb_ID9828_RLG_Tcn1:0.00593):0.00055[0.151],(Tcn1.Ty3-RT__REXdb_ID9827_RLG_Tcn1:0.0,Tcn1.Ty3-RT__REXdb_ID9825_RLG_Tcn1:0.0):0.00055):0.00054[0.921]):0.16004[0.994]):0.03561[0.300]):0.04794[0.640]):0.05012[0.678]):0.02356[0.473]):0.09875[0.983],((((scaffold_19-69180_69857:0.25141,(scaffold_19-63587_64264:0.14564,(scaffold_337-1067_1744:0.09519,scaffold_19-56907_57584:0.04660):0.09260[0.955]):0.07346[0.941]):0.10476[0.968],(RT_REM1_RLG_NA:0.14481,(Chlamyvir.Ty3-RT__REXdb_ID9783_RLG_Chlamyvir:0.00578,(Chlamyvir.Ty3-RT__REXdb_ID9784_RLG_Chlamyvir:0.0,Chlamyvir.Ty3-RT__REXdb_ID9782_RLG_Chlamyvir:0.0,Chlamyvir.Ty3-RT__REXdb_ID9781_RLG_Chlamyvir:0.0,Chlamyvir.Ty3-RT__REXdb_ID9780_RLG_Chlamyvir:0.0):0.00055):0.13922[0.983]):0.34457[1.000]):0.08239[0.845],(((RT_Tntom1_RLG_GALADRIEL:0.43040,(RT_Monkey_RLG_GALADRIEL:0.24390,RT_Galadriel_RLG_GALADRIEL:0.21360):0.05839[0.841]):0.12723[0.978],((Galadriel.Ty3-RT__REXdb_ID12061_RLG_GALADRIEL:0.00603,Galadriel.Ty3-RT__REXdb_ID12062_RLG_GALADRIEL:0.00055):0.00594[0.837],(Galadriel.Ty3-RT__REXdb_ID12065_RLG_GALADRIEL:0.0,Galadriel.Ty3-RT__REXdb_ID12064_RLG_GALADRIEL:0.0,Galadriel.Ty3-RT__REXdb_ID12063_RLG_GALADRIEL:0.0):0.00055):0.16845[1.000]):0.12483[0.966],((RT_Tma_RLG_DEL:0.09119,RT_Legolas_RLG_DEL:0.14722):0.17453[1.000],(RT_Del_RLG_DEL:0.24322,((RT_Retrosat-2_RLG_DEL:0.13583,(RT_Bagy-1_RLG_DEL:0.24769,((Tekay.Ty3-RT__REXdb_ID12332_RLG_Tekay-DEL:0.04556,Tekay.Ty3-RT__REXdb_ID12331_RLG_Tekay-DEL:0.02785):0.00588[0.730],(Tekay.Ty3-RT__REXdb_ID12334_RLG_Tekay-DEL:0.05413,(Tekay.Ty3-RT__REXdb_ID12333_RLG_Tekay-DEL:0.03800,Tekay.Ty3-RT__REXdb_ID12335_RLG_Tekay-DEL:0.03554):0.01153[0.141]):0.00697[0.768]):0.14074[0.997]):0.07573[0.853]):0.07142[0.934],(RT_Peabody_RLG_DEL:0.14625,((Chr03-6589059_6589726:0.21541,Chr01-6757791_6758455:0.21501):0.09319[0.963],(((Chr06-21821851_21822524:0.03442,(Chr05-8497824_8498509:0.06116,((Chr04-39867989_39868663:0.02682,Chr02-12345781_12346272:0.04206):0.00053[0.996],(Chr10-40210570_40211248:0.02560,Chr06-15446186_15446791:0.00490):0.00611[0.846]):0.00716[0.791]):0.00916[0.043]):0.00152[0.700],((Chr02-6384303_6384976:0.04492,(Chr11-12873030_12873701:0.05906,Chr07-20043780_20044454:0.04140):0.00447[0.607]):0.00457[0.789],(Chr02-32109653_32110288:0.10994,(Chr02-13713905_13714547:0.13334,(Chr07-12517243_12517899:0.11704,(Chr04-36252869_36253501:0.25390,(Chr03-18917494_18918155:0.26412,Chr02-12241725_12242165:0.18438):0.04877[0.929]):0.03575[0.916]):0.00371[0.672]):0.00645[0.103]):0.00492[0.767]):0.00054[0.856]):0.03509[0.962],((Chr06-11921673_11922350:0.12204,Chr11-41387087_41387674:0.04241):0.01543[0.860],(((Chr04-13994298_13994819:0.08723,(Chr01-39780889_39781563:0.09626,Chr05-17123074_17123744:0.07362):0.00897[0.777]):0.01915[0.854],(Chr08-43171773_43172447:0.06349,(Chr08-51263213_51263887:0.03129,(Chr04-43710410_43711075:0.02842,Chr07-15225236_15225805:0.10632):0.00748[0.638]):0.00420[0.738]):0.00428[0.125]):0.00055[0.880],((Chr02-22183984_22184658:0.04484,Chr10-35175745_35176410:0.06365):0.00053[0.797],((Chr04-37750264_37750931:0.03567,Chr04-37856749_37857420:0.03360):0.01569[0.918],((Chr08-16011222_16011896:0.10246,(Chr05-6530649_6531322:0.09506,Chr04-40510008_40510664:0.17646):0.01085[0.547]):0.00517[0.752],((((Chr10-35455881_35456555:0.01371,(scaffold_264-1842_2516:0.05074,Chr11-43237754_43238428:0.05956):0.00834[0.809]):0.00053[0.051],((Chr08-16127338_16128012:0.11641,Chr04-24568161_24568834:0.03500):0.00135[0.742],(Chr04-37918587_37919258:0.05379,Chr08-23792113_23792709:0.06335):0.00478[0.726]):0.00435[0.786]):0.00431[0.857],((Chr08-21325152_21325808:0.07263,Chr04-28925721_28926392:0.35768):0.04836[0.916],(Chr11-34396830_34397504:0.03099,(Chr06-15890717_15891391:0.03542,(Chr10-35165882_35166556:0.05921,((Chr07-32859196_32859870:0.03103,Chr03-30573233_30573907:0.03058):0.00055[0.517],(Chr08-16412762_16413436:0.03306,Chr04-29478279_29478951:0.03209):0.01442[0.883]):0.00531[0.794]):0.00423[0.380]):0.00053[0.329]):0.00433[0.823]):0.00054[0.729]):0.00055[0.000],((Chr02-10851546_10852220:0.01291,(Chr06-12857630_12858148:0.07477,Chr11-5416732_5417105:0.02627):0.00636[0.121]):0.00054[0.778],((Chr11-33718719_33719393:0.00053,Chr04-36536126_36536800:0.03543):0.00433[0.848],((Chr06-23365430_23366104:0.01313,(Chr11-12200931_12201604:0.00055,Chr10-31664262_31664936:0.01346):0.00447[0.845]):0.00054[0.412],((Chr03-33767532_33768206:0.02175,(Chr04-14103763_14104437:0.03059,(Chr04-34318417_34319067:0.00955,(Chr05-25867730_25868403:0.02700,Chr01-36351949_36352623:0.02660):0.00395[0.751]):0.00433[0.412]):0.00055[0.853]):0.00054[0.053],((Chr02-24070639_24071313:0.04879,(Chr05-6224252_6224926:0.06358,(Chr09-9349566_9350240:0.09495,Chr05-2436123_2436731:0.13429):0.00276[0.526]):0.00504[0.737]):0.00432[0.782],((Chr06-12299455_12299976:0.01222,Chr03-31889332_31890006:0.03530):0.00485[0.682],(Chr03-23971665_23972339:0.03138,(Chr03-9458049_9458723:0.03979,(Chr07-6176978_6177445:0.02676,Chr02-48625319_48625993:0.01590):0.01751[0.471]):0.01461[0.894]):0.00440[0.770]):0.00361[0.743]):0.00054[0.591]):0.00054[0.000]):0.00055[0.735]):0.00055[0.000]):0.00435[0.912]):0.00054[0.533]):0.00055[0.489]):0.00053[0.384]):0.00053[0.200]):0.00055[0.953]):0.06151[0.993]):0.06636[0.960]):0.01136[0.689]):0.11303[0.998]):0.03344[0.758]):0.06682[0.962]):0.05652[0.824]):0.07268[0.920]):0.06062[0.844],((RT_Reina_RLG_REINA:0.31219,((RT_Gimli_RLG_REINA:0.23132,((Chr05-10531498_10532107:0.14450,(Chr09-7890327_7890997:0.07705,Chr07-42466250_42466767:0.10310):0.03919[0.807]):0.38719[1.000],((Chr02-27287429_27288074:0.14588,(Chr04-10239838_10240350:0.10872,Chr07-29240349_29241020:0.22422):0.01451[0.727]):0.16592[0.996],((Chr02-31926203_31926745:0.39470,Chr09-21636353_21637015:0.31413):0.05361[0.548],((Chr05-32837299_32837971:0.06160,((Chr01-37682445_37683119:0.11198,Chr10-4243162_4243794:0.10633):0.00054[0.923],(Chr10-33015210_33015851:0.06792,Chr01-20590041_20590709:0.05933):0.00846[0.787]):0.00854[0.804]):0.04755[0.929],((Chr02-12607867_12608442:0.19500,Chr04-21213445_21213954:0.11545):0.03051[0.856],((Chr08-24547579_24548208:0.06180,Chr07-17688307_17688981:0.03645):0.00648[0.080],((Chr04-27138338_27139011:0.04335,Chr02-41067435_41068109:0.02707):0.00810[0.376],(Chr07-51728323_51728997:0.02145,(Chr02-7161529_7162203:0.02630,(Chr07-44955222_44955895:0.01251,(Chr11-19968743_19969417:0.00899,Chr04-19771711_19772384:0.01256):0.00423[0.257]):0.00055[0.856]):0.00430[0.575]):0.00054[0.972]):0.01152[0.523]):0.02056[0.465]):0.09941[0.993]):0.05625[0.911]):0.03487[0.275]):0.12726[0.993]):0.04377[0.235]):0.05986[0.886],(RT_Ifg7_RLG_REINA:0.29620,((Chr04-6149980_6150654:0.27406,(RT_Gloin_RLG_REINA:0.27483,((Chr06-4881235_4881768:0.21813,(Chr01-13066382_13067044:0.01334,(Chr03-19082207_19082881:0.00055,Chr11-19423781_19424455:0.00437):0.00055[0.796]):0.21303[1.000]):0.09507[0.980],((Chr09-25058209_25058698:0.47277,Chr07-37400023_37400660:0.44088):0.06529[0.825],(Chr04-17392988_17393631:0.11463,((Chr01-20993821_20994453:0.15590,(Chr07-13888076_13888674:0.09542,(Chr05-19782804_19783478:0.00054,Chr01-21249198_21249872:0.00055):0.01780[0.886]):0.01572[0.679]):0.01553[0.306],((Chr10-34345839_34346470:0.18164,(Chr06-14064105_14064776:0.11870,Chr10-4657170_4657844:0.10854):0.01951[0.540]):0.02165[0.904],((Chr03-30132380_30133024:0.09386,Chr10-5643446_5644116:0.07074):0.01018[0.016],(Chr11-33432966_33433580:0.06430,(Chr01-21664614_21665288:0.01460,Chr06-17354352_17355026:0.02134):0.01194[0.336]):0.02407[0.947]):0.02588[0.944]):0.03296[0.933]):0.02517[0.790]):0.18221[0.999]):0.04082[0.708]):0.00981[0.751]):0.03446[0.483]):0.01543[0.275],((Reina.Ty3-RT__REXdb_ID13117_RLG_REINA:0.00612,(Reina.Ty3-RT__REXdb_ID13119_RLG_REINA:0.03628,(Reina.Ty3-RT__REXdb_ID13118_RLG_REINA:0.04877,(Reina.Ty3-RT__REXdb_ID13120_RLG_REINA:0.04924,Reina.Ty3-RT__REXdb_ID13116_RLG_REINA:0.04972):0.00557[0.755]):0.00685[0.841]):0.00055[0.631]):0.21572[1.000],(((Chr06-2857237_2857913:0.05826,(Chr10-9901676_9902351:0.11865,Chr05-26393023_26393691:0.08953):0.00912[0.780]):0.17952[0.998],((Chr02-42388190_42388755:0.36591,Chr10-4697455_4697968:0.36092):0.00188[0.304],(Chr08-49366335_49366837:0.22810,((Chr08-13106505_13107179:0.04244,(Chr04-21448140_21448814:0.05725,Chr05-23864914_23865579:0.11451):0.00932[0.303]):0.01756[0.842],(Chr05-6042580_6043254:0.02767,(Chr11-27943330_27944004:0.02212,(Chr08-19766836_19767510:0.01775,(Chr10-9220828_9221502:0.02801,(Chr04-38979475_38980149:0.00875,(Chr03-14406270_14406944:0.02206,Chr02-2428459_2429133:0.02211):0.00054[0.000]):0.00365[1.000]):0.00074[1.000]):0.00055[0.000]):0.00335[0.703]):0.00901[0.356]):0.13065[0.996]):0.02664[0.371]):0.05165[0.713]):0.13981[0.995],(((Chr07-6782729_6783402:0.04947,Chr03-11962651_11963318:0.15014):0.25449[1.000],(Chr01-48436842_48437516:0.28992,(Chr07-11599100_11599760:0.15561,(Chr06-17198742_17199370:0.09725,(Chr05-6238082_6238757:0.04436,Chr02-14258126_14258755:0.09641):0.00806[0.773]):0.01496[0.238]):0.19684[0.997]):0.07609[0.398]):0.04751[0.777],(((Chr01-4275385_4275996:0.07948,((Chr04-28450705_28451260:0.15897,(Chr03-27224660_27225285:0.06393,Chr03-27181801_27182476:0.03481):0.01892[0.922]):0.00468[0.716],(Chr02-14764240_14764915:0.08171,(Chr10-35902553_35903167:0.08456,(Chr07-36217504_36218115:0.06380,(Chr02-26731_27282:0.07777,Chr09-2754058_2754668:0.03567):0.00401[0.772]):0.00793[0.319]):0.00444[0.763]):0.00054[0.486]):0.08397[1.000]):0.02959[0.143],((Chr08-48435309_48435912:0.09154,(Chr07-42614699_42615195:0.36949,(Chr04-7692574_7693236:0.04851,Chr01-39670881_39671524:0.06303):0.01035[0.857]):0.00055[0.492]):0.05325[0.971],(Chr08-39387141_39387812:0.18313,(Chr08-48099026_48099700:0.08706,(Chr08-15735572_15736224:0.07276,(Chr05-32923781_32924312:0.12920,Chr04-16493806_16494428:0.02242):0.01818[0.864]):0.01919[0.938]):0.02600[0.899]):0.02668[0.915]):0.03152[0.872]):0.12116[0.977],(((Chr01-8181174_8181832:0.35245,Chr08-4454164_4454838:0.09932):0.02097[0.607],(Chr10-9046978_9047639:0.18318,Chr04-24927814_24928486:0.05528):0.01807[0.710]):0.03325[0.904],((Chr11-14976077_14976687:0.06470,Chr05-26844804_26845552:0.00181):0.05803[0.980],(Chr11-14454037_14454705:0.13119,((Chr04-11331787_11332387:0.14646,(Chr04-29430903_29431540:0.08351,(Chr10-4826848_4827519:0.01077,Chr03-28915116_28915771:0.05303):0.01251[0.853]):0.01023[0.768]):0.02497[0.847],(((Chr11-734387_734991:0.09726,Chr01-29738619_29739264:0.01786):0.03910[0.966],(Chr09-3853068_3853522:0.08638,(Chr07-7947690_7948359:0.04694,Chr03-26870036_26870708:0.02130):0.01107[0.730]):0.01204[0.836]):0.01542[0.847],((Chr01-6698350_6698943:0.15935,Chr01-10097149_10097774:0.11323):0.03379[0.906],((Chr01-42667016_42667689:0.03534,Chr10-9929645_9930319:0.00863):0.00055[0.670],(Chr05-33064141_33064812:0.01747,Chr04-10595600_10596223:0.01721):0.00054[0.837]):0.02135[0.837]):0.00476[0.739]):0.06658[0.986]):0.03774[0.883]):0.05411[0.970]):0.03366[0.936]):0.09253[0.973]):0.14978[0.994]):0.08157[0.977]):0.02552[0.616]):0.04093[0.781]):0.03205[0.177]):0.04814[0.241]):0.13367[0.993]):0.12948[0.969],(RT_Tse3_RLG_NA:0.41054,(RT_G-Rhodo_RLG_NA:0.41224,(RT_Beetle1_RLG_CRM:0.15148,((RT_CRM_RLG_CRM:0.03929,(RT_Cereba_RLG_CRM:0.23422,(CRM.Ty3-RT__REXdb_ID11325_RLG_CRM:0.01797,(CRM.Ty3-RT__REXdb_ID11328_RLG_CRM:0.01189,(CRM.Ty3-RT__REXdb_ID11327_RLG_CRM:0.0,CRM.Ty3-RT__REXdb_ID11326_RLG_CRM:0.0,CRM.Ty3-RT__REXdb_ID11324_RLG_CRM:0.0):0.00055):0.00055[0.000]):0.01766[0.802]):0.01875[0.817]):0.15235[0.998],((((Chr08-54395350_54395949:0.25153,Chr11-34781817_34782464:0.19325):0.07627[0.963],((Chr11-25464466_25465133:0.09822,scaffold_172-4323_4982:0.08349):0.00495[0.741],(Chr05-16619646_16620319:0.13339,(Chr08-43253040_43253691:0.07596,Chr05-8924053_8924718:0.08240):0.00714[0.376]):0.01664[0.882]):0.02857[0.893]):0.03756[0.923],(Chr04-7255795_7256301:0.43043,((Chr11-20340687_20341337:0.08803,(((Chr02-19217623_19218290:0.06428,Chr01-16861991_16862665:0.10662):0.01233[0.217],(Chr05-4771124_4771636:0.09810,(Chr11-18760960_18761634:0.07525,(Chr05-20603083_20603718:0.12383,Chr08-29574302_29574873:0.11577):0.01121[0.754]):0.00462[0.417]):0.00055[0.801]):0.00595[0.433],(Chr08-24573317_24573931:0.07431,(Chr07-31756000_31756499:0.04508,(Chr09-5322983_5323624:0.10255,(Chr03-19068531_19069205:0.19125,(Chr01-22413629_22414299:0.02692,((Chr08-30619295_30619966:0.05915,Chr04-15125095_15125651:0.06583):0.00527[0.102],(Chr10-19025696_19026323:0.02942,Chr05-21162885_21163556:0.03932):0.00946[0.774]):0.00608[0.764]):0.00899[0.589]):0.00055[0.794]):0.02172[0.960]):0.00535[0.757]):0.00054[0.886]):0.00465[0.823]):0.00054[0.701],(Chr02-18956299_18956973:0.09397,(Chr06-11169090_11169765:0.11373,((Chr01-34375478_34376151:0.08188,(Chr01-35268744_35269259:0.02957,Chr03-14926952_14927625:0.08277):0.00053[0.010]):0.00479[0.808],((Chr08-25466656_25467331:0.03122,(Chr11-18102729_18103403:0.02639,(Chr01-11754885_11755496:0.11997,(Chr03-14895592_14896259:0.08300,(Chr10-18318878_18319369:0.00617,Chr11-34180860_34181453:0.03492):0.00532[0.642]):0.00604[0.719]):0.00055[0.944]):0.00055[0.745]):0.00434[0.799],((Chr08-23967683_23968352:0.02242,Chr04-12249114_12249767:0.02302):0.00443[0.752],((Chr07-27074256_27074930:0.05828,(Chr01-20678563_20679234:0.19632,Chr08-18829343_18830017:0.04844):0.00821[0.766]):0.00597[0.767],((Chr10-20494111_20494608:0.08093,((Chr05-26446461_26447135:0.07140,(Chr02-25073344_25074019:0.06830,scaffold_131-5097_5618:0.04702):0.00054[0.489]):0.00517[0.801],((Chr08-30830693_30831319:0.06441,Chr01-13318874_13319539:0.05472):0.00515[0.737],((Chr01-37560139_37560816:0.00442,Chr01-37451822_37452499:0.00442):0.06421[1.000],(Chr03-14583956_14584627:0.04542,(Chr10-24361318_24361912:0.03513,Chr07-18893855_18894521:0.05550):0.00173[0.721]):0.00472[0.754]):0.00054[0.385]):0.00442[0.823]):0.00054[0.511]):0.01802[0.948],(((Chr10-22442212_22442886:0.08706,Chr11-29037088_29037766:0.09019):0.00445[0.709],(Chr08-22559921_22560490:0.09090,(Chr05-12117102_12117679:0.17069,(Chr07-20559644_20560258:0.12119,(((Chr11-22982928_22983602:0.11399,Chr08-10069085_10069751:0.07087):0.00054[0.912],(Chr11-42093449_42094113:0.11944,Chr01-39401388_39401993:0.10102):0.02600[0.909]):0.00447[0.730],((Chr02-19054346_19054910:0.18696,Chr08-22840896_22841363:0.13731):0.00574[0.732],((Chr08-44213640_44214236:0.16866,Chr05-20322018_20322673:0.10165):0.02279[0.858],(Chr02-13204110_13204625:0.07799,((Chr08-28650282_28650944:0.17532,Chr11-29016904_29017550:0.16803):0.03334[0.910],(Chr01-20374587_20375223:0.17178,Chr11-12483165_12483837:0.20284):0.01865[0.832]):0.00630[0.773]):0.01806[0.869]):0.00694[0.734]):0.00584[0.766]):0.00055[0.211]):0.00739[0.768]):0.00446[0.721]):0.00623[0.735]):0.00461[0.775],((Chr02-24939993_24940649:0.05185,((Chr04-18574517_18575187:0.05145,(Chr08-32646442_32647054:0.01803,((Chr05-22380992_22381623:0.06197,Chr07-12917233_12917859:0.01928):0.00053[1.000],((Chr05-17989026_17989688:0.03210,Chr01-27826069_27826743:0.01794):0.00426[0.721],(Chr04-25467069_25467743:0.01776,(Chr04-38320889_38321563:0.02703,((Chr11-14425116_14425790:0.02692,Chr08-29956873_29957547:0.03638):0.00054[0.911],((Chr11-30182092_30182766:0.04512,Chr03-17992197_17992871:0.03131):0.00055[0.173],(Chr08-18803475_18804133:0.03806,(Chr10-14953139_14953812:0.00445,Chr04-25926101_25926760:0.03719):0.00437[0.742]):0.00447[0.780]):0.00055[0.000]):0.00055[0.185]):0.00440[0.809]):0.00054[0.000]):0.00054[0.000]):0.00055[0.789]):0.00916[0.553]):0.00383[0.749],(Chr01-24698523_24699196:0.05832,(((Chr08-28719544_28720218:0.05522,(Chr11-13652048_13652721:0.05494,Chr02-21729947_21730621:0.03133):0.00436[0.005]):0.00494[0.779],(Chr10-25379142_25379795:0.05652,(Chr04-24323963_24324635:0.07435,Chr10-20163616_20164289:0.04542):0.00885[0.782]):0.00054[0.000]):0.00054[0.000],((Chr04-19634263_19634937:0.04972,Chr10-17950904_17951558:0.04271):0.00054[0.898],((Chr10-32588436_32589109:0.03086,(Chr05-25959812_25960486:0.05713,Chr03-17170763_17171263:0.09705):0.01950[0.798]):0.00494[0.314],(Chr01-36051827_36052491:0.04654,((Chr09-27952332_27953006:0.06282,Chr05-23533686_23534353:0.03550):0.01075[0.846],(Chr05-20315811_20316272:0.03144,(Chr06-7023605_7024273:0.00442,(Chr01-31287428_31288102:0.05458,(Chr11-17029495_17030157:0.09482,((Chr08-25130274_25130948:0.04091,Chr02-19622736_19623410:0.05433):0.00055[0.629],((Chr02-21409158_21409831:0.01790,(Chr01-26538546_26539051:0.04418,Chr02-21048412_21049085:0.02214):0.00054[0.568]):0.00437[0.848],(Chr05-24693088_24693761:0.04131,(Chr01-26296835_26297498:0.02856,((Chr02-19965655_19966266:0.11853,Chr01-32023308_32023778:0.09364):0.01881[0.641],((Chr09-28537309_28537974:0.05299,Chr11-20823484_20824130:0.04773):0.00054[0.460],(Chr08-47193855_47194502:0.10717,Chr06-2779112_2779663:0.05405):0.02313[0.810]):0.01945[0.877]):0.00411[0.637]):0.00050[1.000]):0.00054[0.168]):0.00053[0.000]):0.00055[0.915]):0.00454[0.810]):0.00053[0.839]):0.00055[0.000]):0.00055[0.000]):0.00054[0.000]):0.00894[0.912]):0.00054[0.906]):0.00055[0.812]):0.00054[0.174]):0.00490[0.805]):0.01514[0.929]):0.00394[0.758],((Chr10-15517180_15517836:0.07101,Chr07-31223362_31223895:0.05908):0.01248[0.847],((Chr03-20070037_20070705:0.08499,(Chr07-38203990_38204649:0.04188,Chr03-26017730_26018377:0.05274):0.00833[0.434]):0.00055[0.769],((Chr04-19482501_19482969:0.05815,((Chr09-3700990_3701664:0.01325,(Chr11-19136098_19136768:0.05482,(Chr07-24862620_24863222:0.04109,Chr02-8485464_8486138:0.00883):0.00445[0.757]):0.00430[0.754]):0.00055[0.184],(Chr04-17852338_17852918:0.02265,(Chr03-13397062_13397736:0.02216,(Chr11-34154509_34154967:0.03188,Chr10-19567850_19568524:0.01774):0.00440[0.753]):0.00888[0.788]):0.00054[0.917]):0.00055[0.000]):0.00439[0.836],(((Chr05-24417774_24418428:0.04742,Chr02-24519547_24520185:0.02230):0.00054[0.108],(Chr02-25479809_25480480:0.03166,(Chr01-17259236_17259898:0.01354,(Chr07-28471844_28472518:0.02240,Chr04-18654874_18655542:0.01372):0.00424[0.767]):0.00423[0.803]):0.00055[1.000]):0.00054[0.770],(Chr04-19762648_19763273:0.04064,(Chr04-21139366_21140040:0.04550,(Chr07-18532536_18533209:0.00885,(((Chr11-24437737_24438342:0.00494,(Chr11-15992886_15993524:0.05194,Chr07-16066957_16067592:0.00484):0.00055[0.187]):0.00055[0.997],(((Chr07-16490214_16490862:0.02829,Chr04-31062859_31063496:0.01411):0.00425[0.916],(scaffold_64-8513_9182:0.03639,Chr07-12952288_12952956:0.02727):0.00480[0.821]):0.00055[1.000],(Chr05-21235355_21236029:0.01338,((Chr05-22152915_22153589:0.03650,Chr01-18963123_18963797:0.02633):0.00517[0.773],(Chr03-20628163_20628837:0.03182,((Chr07-25293139_25293810:0.23501,Chr10-30896161_30896835:0.03127):0.01982[0.758],(((Chr05-19868562_19869041:0.00055,Chr05-22166767_22167440:0.04196):0.00765[0.798],(Chr04-15620024_15620560:0.02313,(Chr06-2392335_2392988:0.02380,(Chr04-20069667_20070184:0.00614,(Chr08-30103066_30103713:0.02660,Chr05-24942278_24942814:0.01177):0.01301[0.400]):0.01303[0.788]):0.00319[0.683]):0.00320[0.966]):0.00054[0.882],((Chr04-19175552_19176226:0.01330,(Chr05-24969827_24970470:0.01378,(Chr11-20303450_20304196:0.05122,(Chr05-16266007_16266681:0.00055,Chr02-5657414_5658089:0.00444):0.00282[1.000]):0.00075[0.000]):0.00076[0.998]):0.00055[1.000],((Chr03-16910796_16911471:0.01327,Chr10-30610732_30611406:0.00887):0.00055[0.143],(Chr07-19692830_19693505:0.01334,(Chr11-15759022_15759594:0.00532,(Chr02-5960884_5961558:0.00055,((Chr05-20925431_20926105:0.02209,Chr07-25768185_25768835:0.00457):0.00053[0.192],(Chr11-16424768_16425430:0.01357,Chr04-18538932_18539599:0.00897):0.00439[0.786]):0.00054[0.000]):0.00055[0.000]):0.00442[0.823]):0.00055[0.690]):0.00054[0.000]):0.00054[0.000]):0.00055[0.981]):0.00450[0.799]):0.00054[0.218]):0.00055[0.000]):0.00055[0.466]):0.00054[0.000]):0.00455[0.886],(Chr07-19647157_19647738:0.04190,(((Chr07-25202820_25203482:0.01350,(Chr01-12775396_12776065:0.01787,Chr07-18057821_18058495:0.00442):0.00440[0.772]):0.00055[0.160],(Chr09-4638404_4639078:0.01772,(Chr09-30201049_30201707:0.02757,(Chr07-20049053_20049715:0.01358,(Chr04-12685114_12685566:0.01796,Chr03-17486150_17486824:0.00055):0.01506[0.873]):0.00055[1.000]):0.00417[0.908]):0.00055[0.209]):0.00054[0.000],((Chr02-7491753_7492427:0.01340,(Chr10-9797239_9797913:0.01322,(Chr01-19398791_19399464:0.03592,((Chr11-17743260_17743934:0.00867,Chr08-32110913_32111589:0.02229):0.00054[0.371],(Chr08-20854932_20855396:0.00055,Chr05-24321199_24321874:0.01382):0.01287[0.848]):0.00055[0.888]):0.01318[0.940]):0.00443[0.792]):0.00054[0.000],((Chr01-12169167_12169789:0.08136,(Chr01-11285832_11286495:0.03666,Chr09-4511181_4511765:0.00055):0.00145[0.237]):0.00715[1.000],(((Chr10-25043907_25044554:0.05404,Chr07-24154733_24155408:0.06442):0.00965[0.853],(Chr02-8005584_8006069:0.01275,(Chr01-15522484_15523158:0.00889,(Chr03-19213000_19213674:0.02671,(Chr05-22870180_22870853:0.03130,Chr07-19498826_19499499:0.02721):0.00053[0.126]):0.00432[0.767]):0.00368[0.153]):0.00075[0.098]):0.00054[0.405],(Chr08-23382454_23383128:0.00055,((Chr01-3701989_3702663:0.00881,(Chr01-8049860_8050534:0.01826,Chr08-29848069_29848738:0.02782):0.00054[0.381]):0.00054[0.000],(Chr01-20441979_20442653:0.02657,((Chr07-20304430_20305105:0.02682,Chr01-17129599_17130273:0.02689):0.00054[0.314],(Chr03-22795741_22796415:0.03117,(Chr10-25414543_25415217:0.03108,(Chr07-38849895_38850561:0.01791,Chr06-1440776_1441450:0.00442):0.00438[0.778]):0.00439[0.243]):0.00054[0.799]):0.00438[0.842]):0.00055[0.833]):0.00055[0.000]):0.00054[0.000]):0.00440[0.823]):0.00055[0.701]):0.00055[0.000]):0.00054[0.634]):0.00439[0.841]):0.00054[0.000]):0.00055[0.920]):0.00888[0.452]):0.01866[0.933]):0.00456[0.836]):0.00055[0.294]):0.02174[0.959]):0.01148[0.872]):0.01047[0.883]):0.00054[0.487]):0.00481[0.746]):0.00054[0.118]):0.00055[0.226]):0.00054[0.000]):0.00053[0.998]):0.00404[0.962]):0.00053[0.648]):0.08330[0.980]):0.01487[0.744]):0.11570[0.995],(((Chr08-18788546_18789205:0.06354,(Chr06-7837592_7838256:0.15241,Chr05-32252895_32253560:0.10801):0.01629[0.744]):0.01196[0.862],(Chr05-14669923_14670465:0.11345,(Chr05-20011388_20011911:0.06711,(Chr02-19355566_19356237:0.08162,(((Chr05-38945522_38946019:0.03339,Chr07-35038853_35039524:0.08554):0.00461[0.771],(Chr07-11681234_11681908:0.03839,(Chr09-37094837_37095511:0.03877,Chr11-12721205_12721879:0.04107):0.00423[0.742]):0.00446[0.774]):0.00442[0.744],(Chr06-2226443_2226952:0.05825,(Chr02-24639210_24639731:0.06828,((Chr08-42032544_42033131:0.08229,(Chr07-34574097_34574705:0.03832,Chr06-12425457_12426066:0.07507):0.04127[0.953]):0.00700[0.754],((Chr04-7476365_7476935:0.09050,(Chr10-18512785_18513369:0.03657,Chr03-12897464_12898051:0.04258):0.01496[0.871]):0.00990[0.679],(Chr05-27719832_27720419:0.04149,(Chr01-30169073_30169662:0.04230,(Chr10-9416732_9417235:0.02501,(Chr10-21289099_21289685:0.03123,(scaffold_48-20509_21096:0.05805,((Chr09-30397813_30398313:0.04205,(Chr10-31132882_31133469:0.02532,Chr03-18905473_18905922:0.01957):0.00055[0.640]):0.02309[0.959],(Chr07-35152267_35152854:0.04427,(Chr01-36309525_36310112:0.05922,Chr10-32994828_32995412:0.01973):0.01214[0.817]):0.00054[0.962]):0.00513[0.835]):0.00054[0.161]):0.00508[0.737]):0.00513[0.788]):0.00055[0.000]):0.01719[0.925]):0.02044[0.847]):0.04498[0.966]):0.03840[0.956]):0.00226[0.744]):0.00457[0.782]):0.00054[0.080]):0.00987[0.523]):0.00253[0.717]):0.10114[0.997],(Chr04-33385005_33385679:0.07305,((Chr02-32193482_32194156:0.05881,(Chr07-12994197_12994759:0.08333,Chr08-13437137_13437805:0.08240):0.01923[0.660]):0.00054[0.615],(((Chr05-32164667_32165333:0.07390,(Chr01-10039303_10039932:0.11131,(Chr02-14949924_14950496:0.07866,Chr06-6538382_6539050:0.06803):0.00738[0.289]):0.00492[0.367]):0.00468[0.776],((Chr03-28384399_28385024:0.12486,Chr02-10637541_10638214:0.11208):0.03201[0.945],(Chr05-12357722_12358397:0.12726,((Chr08-33842285_33842959:0.04575,Chr08-33840633_33841307:0.10027):0.05061[0.985],((Chr10-16517411_16518077:0.12325,Chr01-17136243_17136830:0.11911):0.00650[0.723],((Chr04-10792818_10793507:0.23648,Chr07-34492302_34492967:0.09701):0.03550[0.911],(Chr05-13043649_13044313:0.07485,(Chr03-31133358_31134032:0.07792,(Chr02-17069404_17069911:0.09293,(Chr10-9253829_9254503:0.06528,((Chr04-24691261_24691937:0.07876,Chr01-29178347_29179016:0.08695):0.01558[0.846],(Chr08-18500309_18500971:0.10241,((Chr11-14407459_14408150:0.13179,Chr11-30957471_30958043:0.08871):0.03697[0.932],(Chr03-9981368_9982032:0.06858,(Chr03-19087837_19088430:0.10973,Chr08-22640948_22641579:0.16720):0.01615[0.523]):0.00742[0.759]):0.00476[0.447]):0.01991[0.938]):0.00459[0.775]):0.00054[0.879]):0.00849[0.798]):0.02470[0.947]):0.00055[0.737]):0.01190[0.863]):0.00726[0.779]):0.00823[0.757]):0.00446[0.405]):0.00328[0.721]):0.02221[0.968],((Chr01-10395546_10396218:0.07243,(Chr07-25375655_25376257:0.05998,(Chr04-34565248_34565856:0.07136,(Chr02-8223870_8224348:0.07196,Chr10-12949595_12950269:0.07314):0.00720[0.757]):0.00499[0.778]):0.00670[0.745]):0.00055[0.420],(Chr08-20239026_20239646:0.06121,(Chr11-29107505_29108171:0.08751,((Chr11-32837703_32838376:0.07351,Chr08-32639703_32640377:0.05848):0.00387[0.733],((Chr10-10023188_10023853:0.06346,Chr05-12955212_12955852:0.07145):0.00055[0.520],(Chr05-17418288_17418962:0.05057,(Chr01-23128872_23129544:0.10087,((Chr07-28773538_28774161:0.07396,Chr07-25558686_25559354:0.03904):0.01414[0.522],(((Chr01-33081619_33082268:0.06446,((Chr01-27717226_27717900:0.11156,Chr04-33666323_33666997:0.04683):0.01000[0.857],(Chr07-32933407_32933899:0.06402,Chr10-10442201_10442660:0.06456):0.00302[0.316]):0.00621[0.206]):0.00053[0.898],((Chr04-16320439_16321113:0.06329,(Chr07-29519521_29520195:0.08305,Chr06-8074163_8074726:0.03871):0.00879[0.819]):0.00408[0.717],(Chr11-42907111_42907771:0.05680,(Chr07-27437361_27438035:0.02216,(Chr03-23496005_23496664:0.04944,(Chr04-27065208_27065822:0.04430,(Chr06-4626260_4626934:0.02858,(Chr02-23420929_23421602:0.04128,(Chr05-11910423_11911096:0.08494,Chr07-12748079_12748752:0.04931):0.00290[0.225]):0.00524[0.382]):0.00249[0.715]):0.00055[0.694]):0.00794[0.824]):0.00436[0.586]):0.00055[0.195]):0.01731[0.970]):0.00865[0.760],((((Chr04-16101262_16101927:0.04913,Chr06-6860462_6861136:0.03976):0.00898[0.843],(Chr04-19380369_19380926:0.07174,Chr10-12302449_12303113:0.05106):0.00417[0.741]):0.00055[0.994],(Chr10-22891878_22892510:0.03907,(Chr03-20943071_20943745:0.02171,((Chr11-37693008_37693682:0.00866,(Chr07-19072179_19072852:0.00435,(Chr03-27174503_27175176:0.02664,(Chr07-19704773_19705401:0.05567,Chr08-36677297_36677971:0.01712):0.00055[0.883]):0.00054[0.318]):0.00055[0.000]):0.00433[0.839],((Chr05-24289128_24289598:0.00055,(Chr10-29013212_29013697:0.00055,(Chr03-15128812_15129486:0.02185,(Chr04-34465247_34465732:0.03019,Chr02-16360776_16361441:0.01506):0.00702[0.757]):0.00306[0.989]):0.00064[0.000]):0.00064[1.000],(((Chr06-11149031_11149483:0.00614,Chr02-14935566_14936114:0.02148):0.00525[0.779],(Chr10-15369514_15370083:0.00055,(Chr03-20486495_20486986:0.02968,(Chr04-27798119_27798754:0.01837,Chr05-20672226_20672900:0.02796):0.00077[0.848]):0.00069[0.000]):0.00091[0.455]):0.00079[1.000],(Chr07-14882023_14882660:0.02795,(Chr10-27419592_27420266:0.01306,(Chr10-11729345_11730019:0.00431,(Chr06-9454721_9455396:0.00055,(Chr11-24771337_24772011:0.00430,(Chr11-23308278_23308952:0.02163,(Chr10-21478139_21478811:0.00055,((Chr01-20850206_20850841:0.03593,Chr07-35302772_35303446:0.02585):0.00055[0.904],(Chr06-6297622_6298296:0.00862,((Chr02-16160810_16161268:0.00685,(Chr05-23963905_23964468:0.01260,(Chr01-12330729_12331403:0.01608,Chr03-16384770_16385321:0.02805):0.00055[0.766]):0.00051[0.000]):0.00051[0.967],((Chr09-3869422_3870095:0.02181,Chr10-11601313_11601798:0.08082):0.00055[0.998],((Chr02-12374826_12375500:0.01634,Chr08-46810611_46811186:0.01560):0.00541[0.764],((Chr11-18512442_18513116:0.00866,Chr04-25995692_25996364:0.01752):0.00054[0.906],(Chr04-37810622_37811149:0.04279,Chr04-29288767_29289441:0.01321):0.00431[0.160]):0.00861[0.876]):0.00054[0.442]):0.00055[0.000]):0.00054[0.003]):0.00055[0.000]):0.00055[0.000]):0.00055[0.000]):0.00055[0.483]):0.00052[0.000]):0.00055[0.000]):0.00055[0.000]):0.00054[0.000]):0.00054[0.000]):0.00055[0.038]):0.00054[0.000]):0.00055[0.686]):0.00659[0.784]):0.00606[0.821]):0.03687[0.990],((Chr04-22146808_22147483:0.06427,(Chr07-29539984_29540654:0.02997,Chr01-17599664_17600338:0.01472):0.07586[0.997]):0.00054[0.944],(Chr08-33918668_33919137:0.11337,((Chr04-28047327_28047951:0.04934,Chr10-14339355_14340029:0.03736):0.00913[0.869],(Chr10-20081106_20081776:0.03569,(Chr05-12029871_12030543:0.05882,(((Chr05-28232621_28233292:0.03964,(Chr03-23728776_23729441:0.03499,Chr04-12191102_12191767:0.04062):0.00054[0.681]):0.00432[0.785],((Chr11-36032656_36033303:0.03221,Chr11-13372109_13372780:0.02186):0.00054[0.885],(Chr04-12081103_12081777:0.04878,(Chr11-31925153_31925827:0.01308,Chr07-31954479_31955153:0.01300):0.00436[0.748]):0.00054[0.000]):0.00055[0.906]):0.00443[0.291],(Chr01-19358264_19358935:0.01759,(Chr07-19568071_19568745:0.02180,(Chr01-20431369_20432036:0.02664,((Chr02-10477274_10477948:0.01277,scaffold_53-21204_21839:0.02628):0.00054[0.982],((Chr07-32054949_32055623:0.02629,(Chr10-2380504_2381178:0.03093,(Chr11-26372338_26372909:0.01503,Chr01-35810305_35810979:0.01273):0.00566[0.769]):0.00428[0.437]):0.00459[0.782],(((Chr08-30401572_30402245:0.02628,(Chr04-13280118_13280792:0.03574,(Chr11-18546103_18546777:0.01312,(Chr04-32386122_32386796:0.06309,(Chr04-21767256_21767927:0.02182,((Chr04-11196778_11197452:0.00874,Chr01-16789054_16789734:0.02675):0.00436[0.751],(Chr10-13697755_13698429:0.02205,Chr08-34440668_34441342:0.01320):0.00432[0.751]):0.00055[0.000]):0.00054[0.556]):0.00442[0.759]):0.01331[0.602]):0.00054[0.881]):0.00053[1.000],(Chr04-35378287_35378957:0.03525,(Chr03-22486638_22487312:0.02529,(Chr04-26766736_26767215:0.01936,((Chr04-23526965_23527627:0.03111,((Chr05-26253434_26254171:0.01742,(Chr08-16210000_16210674:0.03965,Chr05-28064136_28064809:0.01738):0.00077[0.881]):0.00349[1.000],(Chr04-31523665_31524267:0.04565,(Chr06-5345712_5346386:0.04489,(Chr10-16982588_16983252:0.02210,Chr05-9538738_9539405:0.01973):0.01230[0.868]):0.00875[0.869]):0.00054[0.184]):0.00055[0.000]):0.00438[0.841],((Chr02-19712142_19712813:0.02645,(Chr08-23615893_23616567:0.01749,(Chr10-24884668_24885338:0.01318,Chr01-31514262_31514936:0.02180):0.00436[0.749]):0.00827[0.843]):0.01338[0.927],((Chr07-28885898_28886529:0.04274,Chr02-17538197_17538862:0.02330):0.00054[0.991],(Chr08-39521436_39522081:0.02841,(Chr10-29281858_29282532:0.03492,(Chr10-1615592_1616266:0.01739,(Chr03-28528760_28529435:0.03158,(Chr11-20127131_20127805:0.03926,Chr10-17119321_17119992:0.03783):0.00701[0.775]):0.00419[0.757]):0.00436[0.783]):0.00432[0.788]):0.00054[0.391]):0.00055[0.330]):0.00429[0.825]):0.00055[0.845]):0.00509[0.811]):0.00053[0.922]):0.00844[0.915]):0.00412[0.932],(Chr04-22380376_22381050:0.01757,(Chr05-12552735_12553409:0.01750,((Chr10-5930675_5931346:0.03114,(Chr08-26808237_26808701:0.00604,(Chr10-21448573_21449247:0.00868,Chr01-10692137_10692811:0.00874):0.00055[0.222]):0.02629[0.956]):0.00840[0.206],((Chr08-45012475_45013086:0.02241,(Chr01-17116421_17117095:0.02170,Chr10-25149663_25150181:0.02226):0.00055[0.239]):0.00436[0.853],((Chr01-20316339_20316959:0.01903,(Chr02-8711076_8711740:0.06585,Chr11-41063865_41064500:0.03287):0.00054[0.910]):0.00055[0.889],(Chr04-27660494_27661165:0.03088,(Chr07-13808574_13809221:0.03110,((Chr08-29210434_29210982:0.04490,(Chr08-33552666_33553340:0.01312,((Chr07-26278118_26278781:0.03584,(Chr04-32604396_32605070:0.02673,Chr11-28951247_28951915:0.02206):0.00441[0.423]):0.00054[0.797],((Chr08-9021928_9022599:0.02632,Chr05-25582825_25583496:0.00436):0.00437[0.787],(Chr06-4216758_4217425:0.03133,(Chr10-16077452_16078135:0.05212,Chr08-23771416_23772090:0.02201):0.00440[0.746]):0.00055[0.192]):0.00055[0.000]):0.00054[0.000]):0.00350[1.000]):0.00082[0.000],((Chr07-18163964_18164626:0.02640,Chr03-23461137_23461589:0.05758):0.00482[0.737],((Chr07-21922506_21923151:0.05283,(Chr07-26096191_26096733:0.01145,Chr01-14248558_14249061:0.01854):0.00552[0.752]):0.01234[0.757],((Chr10-23159716_23160288:0.02112,(Chr01-17115834_17116310:0.02599,Chr03-25120926_25121597:0.01655):0.00803[0.770]):0.00621[0.770],((Chr08-33172307_33173050:0.02037,(Chr07-26655218_26655884:0.01782,((Chr08-32098007_32098681:0.01352,Chr03-20226431_20227105:0.03150):0.00055[0.903],(Chr11-36524666_36525335:0.02203,Chr08-17695114_17695707:0.02043):0.00053[0.999]):0.00054[0.746]):0.00364[0.998]):0.00073[1.000],(Chr10-19702073_19702747:0.04913,(((Chr08-26992674_26993345:0.02210,Chr07-23327457_23328131:0.01294):0.00054[0.891],(Chr04-22401478_22402110:0.01377,((Chr10-30692074_30692628:0.02502,(Chr11-32992997_32993671:0.00748,Chr11-30397262_30397936:0.03998):0.00127[0.695]):0.00054[0.958],((Chr05-32198329_32199002:0.00887,Chr07-21895746_21896420:0.01330):0.00426[0.760],(Chr02-8421154_8421816:0.01334,(Chr08-26758482_26759155:0.01779,(Chr02-20802634_20803308:0.02651,((Chr10-28324505_28324987:0.03224,Chr11-22567909_22568421:0.01658):0.00053[1.000],(Chr01-29318297_29318971:0.02645,(Chr08-18395859_18396533:0.01759,Chr08-15203041_15203711:0.02656):0.00054[0.000]):0.00053[0.000]):0.00053[0.368]):0.00436[0.831]):0.00435[0.778]):0.00055[0.569]):0.00434[0.190]):0.00433[0.817]):0.00052[0.550]):0.00055[0.008],((Chr08-32682080_32682754:0.02227,(Chr07-19746623_19747293:0.00055,(Chr04-6620658_6621333:0.02253,(Chr05-15534347_15535021:0.00440,(((Chr05-22665040_22665714:0.01319,(Chr07-17411242_17411712:0.01232,Chr07-28398246_28398920:0.00054):0.00854[0.623]):0.00055[0.466],(Chr01-30144357_30145031:0.02218,(Chr10-13397272_13397816:0.00545,(Chr10-25461895_25462464:0.02638,Chr10-19652083_19652757:0.01248):0.00055[0.027]):0.00055[0.220]):0.00054[0.859]):0.00055[0.000],(((Chr04-18921295_18921954:0.00893,(Chr05-23946660_23947334:0.00054,Chr10-26855958_26856633:0.03642):0.00424[0.917]):0.00054[0.116],((Chr10-30771108_30771692:0.00508,Chr06-11727136_11727810:0.00362):0.00078[1.000],(Chr01-22922661_22923332:0.00874,Chr10-34804621_34805295:0.00881):0.00054[0.780]):0.00055[0.000]):0.00055[0.000],((Chr08-31968178_31968851:0.00859,Chr08-27011633_27012306:0.00444):0.00055[0.918],((Chr05-6452218_6452835:0.03146,Chr05-11331891_11332565:0.02228):0.00433[0.758],((Chr03-18796362_18797036:0.01324,Chr10-28770463_28771137:0.00882):0.00055[0.103],(Chr09-5780997_5781671:0.00055,(Chr05-17708676_17709350:0.00435,(Chr11-25045053_25045723:0.01316,Chr08-29190284_29190958:0.01317):0.00054[0.912]):0.00055[0.000]):0.00055[0.000]):0.00055[0.729]):0.00055[0.000]):0.00055[0.000]):0.00055[0.000]):0.00055[0.000]):0.00278[1.000]):0.00076[0.000]):0.00074[1.000]):0.00055[1.000],((((Chr01-26238514_26239056:0.01698,Chr02-9916549_9917222:0.04056):0.00054[0.495],(Chr08-25281656_25282125:0.01320,(Chr11-35420523_35421167:0.05310,Chr03-19758348_19759019:0.01529):0.01125[0.831]):0.00054[0.806]):0.00440[0.901],(Chr10-10499322_10499846:0.01735,(Chr08-42139870_42140331:0.00055,(Chr06-8873238_8873904:0.02906,(Chr07-24108343_24108795:0.03453,Chr03-20020752_20021240:0.00054):0.03961[0.933]):0.00081[0.641]):0.00075[0.000]):0.00145[1.000]):0.00055[0.000],((Chr04-17130002_17130676:0.02672,(Chr06-708605_709279:0.01764,Chr11-17540368_17541042:0.01332):0.00054[0.326]):0.00441[0.460],(((Chr01-10928635_10929330:0.00610,Chr02-25346996_25347668:0.01994):0.00636[0.868],(Chr09-3696475_3697149:0.01321,(Chr10-11642448_11643120:0.01755,Chr02-25176129_25176596:0.00611):0.00053[0.280]):0.00426[0.926]):0.00053[1.000],(((Chr03-23270115_23270786:0.02230,(Chr01-17300783_17301304:0.01136,(Chr06-5899815_5900426:0.01492,(Chr07-26567266_26567718:0.05493,Chr05-19581827_19582485:0.03816):0.00273[0.684]):0.00429[1.000]):0.00070[1.000]):0.00054[0.764],(Chr08-32445534_32446207:0.02711,((Chr10-17742353_17742910:0.02724,(Chr11-26258109_26258783:0.03356,Chr05-21365223_21365713:0.01215):0.00658[0.764]):0.00055[0.935],(Chr10-18754607_18755280:0.00444,(Chr03-21545393_21546041:0.01877,(Chr03-31771997_31772670:0.01892,Chr02-5618006_5618464:0.03349):0.00847[0.772]):0.00551[0.744]):0.00053[0.000]):0.00439[0.839]):0.00054[0.499]):0.00441[0.923],((Chr04-18059628_18060299:0.01778,(Chr06-8008630_8009304:0.02215,((Chr08-21394338_21394958:0.01918,Chr08-28674264_28674938:0.00853):0.00054[0.927],(Chr01-19332527_19333198:0.00806,Chr11-19170584_19171057:0.02487):0.00072[1.000]):0.00053[0.364]):0.00881[0.900]):0.00055[0.915],((Chr08-39171449_39172114:0.04051,Chr04-24956360_24957034:0.01407):0.00382[0.774],(Chr04-17888464_17889135:0.01337,(Chr11-27335806_27336378:0.03777,(Chr04-24150850_24151524:0.00442,(Chr08-32816469_32817143:0.00877,Chr07-19676645_19677319:0.01330):0.00055[0.936]):0.00391[0.922]):0.00054[0.766]):0.00053[0.856]):0.00055[0.000]):0.00055[0.000]):0.00055[1.000]):0.00433[0.754]):0.00055[0.440]):0.00054[0.254]):0.00440[0.622]):0.02218[0.990]):0.00054[0.525]):0.00055[0.781]):0.00072[0.995]):0.00367[1.000]):0.00055[1.000]):0.00427[0.922]):0.00053[0.000]):0.00436[0.816]):0.00054[0.082]):0.00055[0.931]):0.01775[0.955]):0.00054[0.000]):0.00876[0.897]):0.00054[0.550]):0.00054[0.000]):0.00055[0.615]):0.00439[0.285]):0.00413[0.732]):0.02746[0.988]):0.00350[0.783]):0.00547[0.733]):0.00508[0.705]):0.02163[0.945]):0.00903[0.329]):0.02122[0.942]):0.01672[0.914]):0.00054[0.972]):0.00750[0.794]):0.00665[0.511]):0.00453[0.405]):0.01862[0.976]):0.00053[0.937]):0.02763[0.973]):0.00055[0.895]):0.00055[0.422]):0.00927[0.919]):0.00055[0.889]):0.15813[1.000]):0.02507[0.582]):0.07974[0.943]):0.06853[0.593]):0.21321[0.999]):0.06958[0.890]):0.05515[0.665]):0.04740[0.720]):0.03984[0.798]):0.16435[0.988]):0.09860[0.937]):0.04250[0.762]):0.06450[0.594]):0.09234[0.832]):0.07904[0.848]):0.13155[0.893]):0.14535[0.153]):0.13292[0.780],((RT_Ogre_RLG_TAT:0.29447,((Tat.Ty3-RT__REXdb_ID6783_RLG_TAT:0.01674,(Tat.Ty3-RT__REXdb_ID6782_RLG_TAT:0.00604,(Tat.Ty3-RT__REXdb_ID6784_RLG_TAT:0.01834,Tat.Ty3-RT__REXdb_ID6785_RLG_TAT:0.03059):0.00572[0.771]):0.00808[0.589]):0.42973[0.999],(Tat.Ty3-RT__REXdb_ID6786_RLG_TAT:0.55704,((RT_Diaspora_RLG_Athila:0.12756,((Chr05-7768255_7768774:0.29765,(Chr05-6103544_6104057:0.35600,Chr11-30964886_30965383:0.18678):0.04027[0.489]):0.07469[0.932],((Chr10-10720962_10721532:0.38802,Chr01-17061134_17061686:0.15533):0.04719[0.273],((Chr07-14861957_14862685:0.05985,(Chr11-27145041_27145772:0.05840,Chr04-26962803_26963520:0.08847):0.00692[0.786]):0.00788[0.812],(Chr11-27189199_27189891:0.04779,(Chr11-26966312_26967004:0.05283,(Chr11-27172403_27173092:0.03042,((Chr11-27032867_27033546:0.04976,Chr11-27107366_27108058:0.03486):0.02157[0.958],(Chr11-27249391_27250008:0.07662,(Chr11-27282372_27283040:0.07829,Chr11-27229632_27230324:0.04121):0.00686[0.746]):0.00054[0.397]):0.00055[0.000]):0.00634[0.758]):0.00054[0.082]):0.02627[0.967]):0.00054[0.703]):0.05986[0.983]):0.02809[0.482]):0.08997[0.944],((RT_Bagy-2_RLG_ATHILA:0.18172,(RT_Athila4-1_RLG_ATHILA:0.03694,(Athila.Ty3-RT__REXdb_ID5738_RLG_ATHILA:0.00055,(Athila.Ty3-RT__REXdb_ID5737_RLG_ATHILA:0.00536,(Athila.Ty3-RT__REXdb_ID5734_RLG_ATHILA:0.00526,(Athila.Ty3-RT__REXdb_ID5736_RLG_ATHILA:0.0,Athila.Ty3-RT__REXdb_ID5735_RLG_ATHILA:0.0):0.00055):0.00055[0.000]):0.00532[0.828]):0.00990[0.750]):0.14146[0.997]):0.04305[0.935],(RT_Calypso5-1_RLG_ATHILA:0.18766,(Chr01-20406159_20406680:0.40993,((Chr08-45736129_45736795:0.28470,RT_Cyclops-2_RLG_ATHILA:0.15382):0.02339[0.700],((Chr07-34076378_34077112:0.10703,(Chr02-28284047_28284777:0.03385,(Chr08-49894213_49894944:0.02868,(Chr05-10189177_10189908:0.07661,(Chr01-37409970_37410695:0.02882,(Chr04-13306685_13307392:0.01707,Chr03-46930037_46930747:0.02935):0.00378[0.927]):0.00054[1.000]):0.00053[0.858]):0.01181[0.392]):0.01169[0.828]):0.02941[0.957],((Chr02-1353783_1354513:0.12193,(Chr07-25094580_25095225:0.07041,(Chr01-22465167_22465892:0.12148,Chr01-31226188_31226921:0.10655):0.01626[0.511]):0.03174[0.897]):0.00134[0.780],((Chr11-18272794_18273506:0.02498,Chr07-25896499_25897230:0.02239):0.00640[0.796],((Chr10-11131457_11132068:0.04483,Chr06-8254618_8255168:0.03346):0.00681[0.752],((Chr01-17376763_17377313:0.06614,Chr07-13630543_13631274:0.04564):0.00053[0.979],(Chr11-25734811_25735381:0.01136,Chr10-21568065_21568795:0.00824):0.00821[0.888]):0.00822[0.876]):0.00054[0.465]):0.00379[0.648]):0.02837[0.966]):0.03218[0.959]):0.02221[0.749]):0.02759[0.239]):0.02952[0.709]):0.08292[0.940]):0.41942[1.000]):0.07231[0.501]):0.21207[0.987]):0.17274[0.691],(((RT_RetroSor1_RLG_TAT:0.20691,RT_Cinful-1_RLG_TAT:0.19991):0.11208[0.970],(RT_B1147A04.5_RLG_TAT:0.46560,(RT_RIRE2_RLG_TAT:0.13972,RT_Grande1-4_RLG_TAT:0.38893):0.04451[0.466]):0.11789[0.937]):0.12556[0.990],((RT_Tft2_RLG_TAT:0.12580,RT_Tat4-1_RLG_TAT:0.14341):0.19821[1.000],((Chr08-18542349_18543024:0.36583,(((Chr10-9617756_9618343:0.26730,((Chr02-17108524_17109137:0.11161,(Chr01-22541348_22541958:0.14127,(Chr01-13226967_13227609:0.20792,Chr08-49093311_49093983:0.14419):0.01963[0.848]):0.01221[0.645]):0.04340[0.948],(Chr08-44791269_44791940:0.07725,(((Chr05-23547266_23547937:0.06689,Chr02-20569650_20570279:0.04770):0.01941[0.890],(Chr05-32357503_32358174:0.09536,Chr03-24565889_24566560:0.06295):0.01505[0.863]):0.00450[0.719],((Chr11-14619419_14620096:0.06229,Chr09-23532432_23533064:0.02799):0.00869[0.215],(Chr11-5509494_5510150:0.00851,Chr08-11837818_11838474:0.00420):0.00590[0.735]):0.01777[0.908]):0.00436[0.721]):0.04034[0.959]):0.06753[0.928]):0.06395[0.581],((Chr04-25715087_25715626:0.11880,Chr11-8922440_8923096:0.13678):0.11234[0.981],(((Chr08-49473941_49474594:0.03200,Chr01-10511991_10512629:0.15332):0.00798[0.791],(Chr11-7061662_7062327:0.05363,(Chr05-6924899_6925564:0.00427,(Chr02-42681193_42681858:0.02581,(Chr07-38472064_38472729:0.00055,(Chr08-8445547_8446212:0.00429,Chr06-26296656_26297321:0.00426):0.00858[0.888]):0.00424[0.856]):0.00055[0.000]):0.00055[0.073]):0.00903[0.651]):0.05095[0.953],((Chr04-32133375_32133908:0.16710,(Chr10-30518579_30519222:0.14271,(Chr01-29943802_29944418:0.11221,(Chr05-24469872_24470549:0.10161,Chr07-38035265_38035910:0.15918):0.01972[0.813]):0.00966[0.755]):0.02733[0.443]):0.01137[0.025],(((Chr09-1551918_1552579:0.06955,Chr02-28521232_28521875:0.09779):0.01045[0.857],((Chr03-13676815_13677465:0.06676,Chr01-27397744_27398385:0.05102):0.02009[0.887],(Chr01-40972807_40973413:0.12241,(Chr07-40785618_40786286:0.12051,Chr02-14145194_14145847:0.06754):0.03516[0.925]):0.01155[0.799]):0.02906[0.949]):0.01089[0.847],(Chr10-19138064_19138729:0.07669,((Chr02-24225737_24226402:0.05956,(Chr01-33130012_33130677:0.05817,(Chr07-14344532_14345196:0.04450,Chr08-19106602_19107234:0.06766):0.03098[0.973]):0.00566[0.756]):0.01515[0.460],(Chr02-17441215_17441880:0.10091,((Chr08-19512588_19513250:0.03772,Chr07-9574749_9575414:0.03048):0.00769[0.078],(Chr07-14669990_14670628:0.02990,(Chr03-13566066_13566730:0.03526,((Chr01-35484044_35484709:0.03200,(Chr08-41667809_41668450:0.03560,((Chr02-6180875_6181540:0.01304,(Chr01-5707156_5707820:0.00871,(Chr07-5573142_5573738:0.03513,Chr05-4040370_4041035:0.04396):0.00054[0.920]):0.00054[0.358]):0.00423[0.779],(Chr11-26180787_26181452:0.00863,(Chr11-37424386_37425061:0.03527,((Chr04-36056320_36056829:0.00055,Chr07-15385379_15386002:0.01422):0.00055[0.908],(Chr11-30881520_30882185:0.00055,Chr09-18001377_18002042:0.00055):0.00447[0.874]):0.00447[0.833]):0.00055[0.351]):0.00459[0.783]):0.02741[0.992]):0.00055[0.822]):0.01806[0.967],((Chr02-24058941_24059604:0.04918,Chr08-9063594_9064259:0.04850):0.00573[0.706],(((Chr08-2525086_2525751:0.00876,(Chr02-7136684_7137333:0.00905,(Chr11-42367295_42367943:0.01843,Chr05-24486090_24486755:0.00436):0.00055[0.000]):0.00055[0.284]):0.00054[1.000],(Chr11-8067487_8068153:0.00776,(Chr03-39691099_39691764:0.01308,((Chr06-12011978_12012643:0.00438,(Chr03-47931641_47932306:0.00767,Chr09-28566510_28566965:0.01354):0.00107[0.073]):0.00055[0.723],((Chr08-53196271_53196936:0.00436,Chr07-21973597_21974262:0.00873):0.00055[0.762],(Chr06-4060233_4060898:0.00439,Chr03-47351824_47352405:0.00055):0.00055[0.000]):0.00055[0.000]):0.00055[0.262]):0.00244[0.841]):0.00276[0.783]):0.01327[0.941],(Chr10-29707621_29708286:0.02641,((Chr02-31975742_31976407:0.01753,(Chr10-3793667_3794344:0.01347,Chr02-26179781_26180446:0.04449):0.00413[0.747]):0.00436[0.760],((Chr08-20131779_20132456:0.02188,(Chr08-50339984_50340649:0.03949,Chr11-8384078_8384662:0.01950):0.00054[0.885]):0.00436[0.783],(Chr03-24641195_24641860:0.03576,(Chr05-7534450_7535061:0.00444,(Chr05-6501649_6502314:0.01311,(Chr07-8692630_8693305:0.01751,(Chr11-1890858_1891523:0.01122,(Chr11-6978453_6979118:0.01346,(Chr05-40719502_40720167:0.0,Chr05-40705290_40705955:0.0):0.01236):0.06367[1.000]):0.00658[0.629]):0.00447[0.805]):0.00054[0.000]):0.00428[0.755]):0.00444[0.798]):0.00443[0.777]):0.00439[0.773]):0.00882[0.897]):0.01109[0.874]):0.00674[0.817]):0.00053[0.790]):0.00538[0.786]):0.00582[0.743]):0.03076[0.947]):0.02869[0.954]):0.00054[0.843]):0.03279[0.980]):0.00798[0.782]):0.03427[0.678]):0.05859[0.927]):0.09705[0.960]):0.07901[0.800],(((Chr04-26634637_26635270:0.14707,Chr11-23399449_23400000:0.14619):0.01984[0.810],(((Chr06-10609893_10610492:0.16540,Chr07-35093603_35093997:0.19407):0.02010[0.781],(Chr09-31605254_31605878:0.14501,Chr02-15337204_15337848:0.14341):0.02628[0.767]):0.00633[0.019],((((Chr09-1287421_1288088:0.10099,Chr07-36493912_36494575:0.09539):0.00950[0.769],(Chr03-26615912_26616589:0.04445,(Chr05-25988399_25989074:0.08609,Chr08-42968283_42968945:0.07517):0.01661[0.427]):0.00260[0.713]):0.00627[0.755],((Chr05-8317459_8318124:0.11364,Chr03-23723609_23724283:0.06447):0.01551[0.845],((Chr01-21041005_21041643:0.10247,(Chr02-9531223_9531895:0.10546,Chr08-30667947_30668612:0.05848):0.01284[0.809]):0.01095[0.163],((Chr01-39654618_39655283:0.02184,(Chr09-6293222_6293899:0.01149,Chr08-21285143_21285808:0.01106):0.01132[0.888]):0.03068[0.973],(Chr02-24136940_24137614:0.07087,((Chr11-12654168_12654832:0.05744,(Chr03-43872306_43872971:0.04790,(Chr05-1192221_1192886:0.07643,Chr02-23288157_23288823:0.04880):0.00907[0.841]):0.00847[0.840]):0.00906[0.864],((Chr05-18243216_18243893:0.02575,(Chr04-8055873_8056538:0.07023,(Chr08-7414277_7414942:0.04433,Chr01-38648781_38649446:0.01285):0.01290[0.274]):0.00055[0.736]):0.00397[0.927],((Chr01-40437764_40438441:0.06637,(Chr11-2275709_2276347:0.02010,Chr07-9971039_9971703:0.01733):0.00055[0.061]):0.00833[0.443],((Chr03-18942766_18943443:0.00426,(Chr02-30064813_30065490:0.02616,(Chr04-40466682_40467359:0.03472,(Chr10-36172197_36172796:0.03966,Chr02-42105954_42106628:0.01624):0.00524[0.747]):0.00418[0.737]):0.00414[0.755]):0.00054[0.046],((Chr02-6509823_6510458:0.08678,Chr07-6230828_6231502:0.00055):0.00423[0.418],(Chr06-22243730_22244407:0.00054,(Chr10-2597249_2597926:0.00053,(Chr08-57843112_57843732:0.00474,Chr08-52321494_52322105:0.00053):0.00425[0.850]):0.00426[0.890]):0.01279[0.956]):0.00053[0.488]):0.00055[0.522]):0.00054[0.995]):0.01694[0.942]):0.00196[0.712]):0.01581[0.886]):0.01819[0.890]):0.00552[0.763]):0.01266[0.771]):0.03747[0.963],(Chr02-6058650_6059327:0.03002,(Chr08-27114237_27114929:0.05739,((Chr07-40472370_40473047:0.01703,((Chr04-35349548_35350225:0.01692,(Chr05-36584855_36585526:0.01298,Chr09-3576057_3576734:0.02997):0.00402[0.801]):0.00055[0.996],(Chr05-23986918_23987595:0.02138,((Chr08-13758384_13759061:0.01706,(Chr04-32281137_32281808:0.03039,Chr08-51179682_51180353:0.01723):0.00990[0.872]):0.00054[0.990],(Chr07-26537854_26538351:0.02381,(scaffold_115-2968_3639:0.03215,Chr02-42797670_42798347:0.03238):0.00418[0.755]):0.00430[0.789]):0.00239[0.723]):0.00054[0.928]):0.00055[1.000]):0.00420[0.778],((Chr04-28902827_28903499:0.00055,((Chr02-42373505_42374113:0.00849,Chr11-18596794_18597471:0.00427):0.00388[0.901],(Chr02-5684461_5685139:0.02148,((Chr09-1811354_1811926:0.00055,Chr03-40565499_40566176:0.00822):0.00054[0.890],((Chr08-40153880_40154406:0.03259,(Chr01-30681284_30681832:0.00513,Chr02-11359236_11359913:0.00274):0.00075[0.000]):0.00074[1.000],(Chr05-4242204_4242881:0.01736,(Chr11-48188848_48189524:0.01702,Chr11-21739227_21739895:0.00055):0.00421[0.820]):0.00054[0.905]):0.00055[0.000]):0.00055[0.000]):0.00415[0.901]):0.00054[1.000]):0.00054[0.000],(((Chr11-30912598_30913275:0.02962,Chr07-18387822_18388493:0.00429):0.00845[0.731],(Chr07-5903701_5904372:0.02579,(Chr09-26188828_26189319:0.01107,Chr10-11200308_11200979:0.01258):0.00054[0.980]):0.00412[0.864]):0.00055[0.287],((Chr03-22336245_22336922:0.00055,(Chr04-8195858_8196535:0.01256,Chr02-23941806_23942477:0.02290):0.00054[0.896]):0.00055[0.985],((Chr08-41308972_41309643:0.00433,Chr07-8958877_8959553:0.02555):0.00845[0.769],(Chr04-18378502_18379179:0.02576,(Chr08-47986431_47987101:0.01702,Chr08-22395235_22395804:0.01575):0.00055[0.866]):0.00055[0.993]):0.00413[0.763]):0.00423[0.589]):0.00053[0.774]):0.00421[0.798]):0.00429[0.822]):0.00055[0.311]):0.03795[0.976]):0.02471[0.897]):0.03398[0.919]):0.05522[0.968],((Chr02-9560658_9561152:0.11775,(Chr04-12842148_12842819:0.08042,(((Chr02-24627837_24628499:0.05599,Chr09-1312430_1313101:0.06798):0.01493[0.882],((Chr02-23236306_23236951:0.07912,Chr06-311982_312605:0.04449):0.02104[0.914],(Chr10-10962463_10963106:0.08847,(Chr11-29003533_29004205:0.07622,((Chr03-23782314_23782985:0.05057,(Chr07-35998016_35998687:0.10842,scaffold_16-15446_16111:0.08558):0.01861[0.781]):0.00538[0.740],(scaffold_16-96253_96759:0.07440,(Chr06-670574_671096:0.05056,(Chr07-21527167_21527821:0.06561,Chr03-13597934_13598550:0.07038):0.00663[0.404]):0.02789[0.923]):0.00379[0.055]):0.00055[1.000]):0.00411[0.013]):0.00489[0.725]):0.00814[0.097]):0.00054[0.543],(Chr04-25919227_25919899:0.06114,(Chr02-6778236_6778907:0.02083,((Chr03-20948433_20949104:0.02610,Chr11-17765791_17766461:0.01723):0.00054[0.867],(((Chr08-10968821_10969492:0.04348,Chr03-6928600_6929271:0.01726):0.00409[0.735],(Chr05-31713975_31714652:0.01726,Chr02-36108740_36109411:0.01303):0.00426[0.747]):0.00055[0.453],((Chr08-41390503_41391174:0.01291,(Chr02-7630429_7631094:0.06210,(Chr10-8398958_8399629:0.02165,Chr11-33527081_33527752:0.00424):0.00430[0.757]):0.00055[0.055]):0.00428[0.681],((Chr07-34191107_34191778:0.03523,(Chr02-36141871_36142542:0.03959,Chr06-11078907_11079574:0.01319):0.00388[0.856]):0.00054[1.000],((Chr10-810976_811646:0.01757,Chr03-22835732_22836403:0.02186):0.00845[0.881],(Chr01-34015185_34015861:0.04930,(Chr03-13794157_13794819:0.03584,Chr05-9509722_9510404:0.04875):0.00417[0.491]):0.00825[0.850]):0.00054[0.936]):0.00425[0.863]):0.00055[0.994]):0.00054[0.000]):0.00510[0.784]):0.02738[0.953]):0.02365[0.937]):0.01177[0.861]):0.01287[0.796]):0.03541[0.898],((Chr04-13091144_13091739:0.26692,(Chr09-4113592_4114248:0.11947,Chr10-19409866_19410542:0.15455):0.01452[0.533]):0.02395[0.891],(Chr03-28817370_28818041:0.16824,((Chr03-30466259_30466915:0.13670,Chr11-19474332_19474973:0.12913):0.01056[0.759],((Chr08-19211767_19212438:0.15767,Chr05-11893871_11894521:0.10440):0.01905[0.872],(Chr11-38888000_38888652:0.16748,(Chr04-11999773_12000450:0.13856,((Chr08-17305634_17306252:0.12423,Chr02-22982711_22983301:0.09060):0.01337[0.823],(((Chr04-36317324_36317966:0.09606,Chr07-36891402_36892073:0.10493):0.00645[0.737],(Chr05-6428493_6429170:0.09625,(Chr03-23774508_23775179:0.09293,(Chr07-37755778_37756454:0.11224,(Chr07-33857190_33857866:0.08715,Chr09-297780_298457:0.08416):0.02331[0.888]):0.01630[0.838]):0.00479[0.706]):0.00399[0.743]):0.01020[0.824],(Chr01-21467633_21468304:0.08210,(Chr03-14423421_14423876:0.10628,(Chr11-28710563_28711208:0.14817,(Chr11-13942349_13943035:0.07096,((scaffold_100-2847_3519:0.04482,Chr09-23414360_23415036:0.03071):0.00492[0.739],(((Chr01-19596485_19597162:0.03042,Chr03-24787115_24787792:0.03087):0.01265[0.894],((Chr04-36611258_36611903:0.08684,(Chr08-8634436_8635082:0.03679,(Chr03-37772205_37772870:0.03495,Chr01-19311777_19312442:0.00423):0.00414[0.735]):0.00418[0.778]):0.00444[0.770],((Chr08-14265033_14265707:0.00886,(Chr02-27004771_27005475:0.03061,(Chr07-38323052_38323729:0.03831,Chr03-26939746_26940318:0.01049):0.00944[0.863]):0.00383[0.733]):0.00431[0.429],(Chr09-2499827_2500504:0.02944,(Chr01-16948964_16949635:0.02106,(Chr03-4875864_4876539:0.02440,(Chr08-24834405_24835081:0.03853,Chr06-10203359_10204036:0.06702):0.00699[0.793]):0.00447[0.768]):0.00425[0.431]):0.00483[0.805]):0.00054[0.765]):0.00055[0.883]):0.00053[0.779],((Chr01-20893464_20893928:0.00055,(Chr02-41937814_41938299:0.02465,(Chr07-45276182_45276843:0.07213,Chr08-43909303_43909836:0.05416):0.00928[0.700]):0.00055[0.207]):0.00055[0.896],((Chr02-39365561_39366238:0.01721,(Chr01-27336868_27337545:0.02173,(Chr07-40839869_40840546:0.02602,(Chr04-13924476_13925154:0.01730,(Chr08-28706470_28707147:0.00054,Chr04-11517673_11518343:0.01723):0.00427[0.367]):0.00427[0.785]):0.00428[0.747]):0.00054[0.982]):0.00421[0.815],(Chr01-35564579_35565256:0.01717,(Chr08-13206124_13206801:0.03435,(Chr03-29238040_29238717:0.01340,(Chr09-3549015_3549683:0.04307,(Chr03-9822864_9823529:0.02377,Chr02-4911678_4912343:0.03396):0.00451[0.751]):0.00421[0.825]):0.00054[1.000]):0.00054[0.730]):0.00426[0.819]):0.00428[0.797]):0.00423[0.922]):0.00330[0.726]):0.01365[0.901]):0.00450[0.756]):0.00954[0.460]):0.00732[0.192]):0.04254[0.990]):0.00456[0.747]):0.00668[0.730]):0.05527[0.935]):0.02234[0.868]):0.00813[0.789]):0.00595[0.455]):0.00523[0.750]):0.02507[0.881]):0.06623[0.984]):0.06365[0.942]):0.07004[0.752]):0.07694[0.934],((Chr08-22379354_22379965:0.17258,((Chr06-11846191_11846857:0.13123,Chr05-29943262_29943933:0.17050):0.02791[0.885],((Chr10-23498183_23498816:0.15020,Chr06-133820_134487:0.22257):0.03148[0.756],(Chr06-17025031_17025479:0.12133,(Chr09-17493426_17494095:0.11206,Chr07-39079263_39079931:0.09613):0.05425[0.959]):0.01785[0.637]):0.00682[0.394]):0.04323[0.877]):0.12494[0.995],(((Chr09-30507920_30508573:0.17618,Chr06-613416_614036:0.28709):0.09030[0.975],(Chr08-52755877_52756552:0.16765,(Chr04-25360926_25361600:0.15035,Chr04-14429431_14430107:0.16853):0.03460[0.902]):0.01822[0.484]):0.01698[0.481],(Chr08-11071394_11072068:0.10568,(((Chr08-20367699_20368376:0.14666,(Chr01-11213700_11214341:0.16148,Chr10-9198145_9198708:0.16782):0.02393[0.322]):0.01514[0.801],(Chr04-38540216_38540750:0.19105,(Chr11-36985422_36985799:0.15153,(Chr10-24169250_24169927:0.16819,Chr10-22904788_22905452:0.13198):0.02826[0.280]):0.02117[0.622]):0.01918[0.801]):0.02793[0.000],((Chr01-23073756_23074429:0.13604,(Chr02-23702485_23703068:0.15870,(Chr05-6197542_6198150:0.18362,Chr01-16935956_16936546:0.11547):0.01817[0.363]):0.02467[0.765]):0.02906[0.853],((((Chr01-15375653_15376324:0.10007,Chr06-1971664_1972338:0.09236):0.01720[0.872],(Chr11-44974259_44974936:0.16561,(Chr08-21574600_21575105:0.14098,Chr06-4862780_4863453:0.08796):0.00586[0.494]):0.01602[0.852]):0.01216[0.864],(Chr07-13159141_13159803:0.12768,(Chr08-46619585_46620211:0.12883,((Chr05-10555326_10555965:0.06580,(Chr08-44730960_44731637:0.16175,(Chr05-7803595_7804122:0.20276,Chr05-15774189_15774845:0.09778):0.01999[0.795]):0.01483[0.601]):0.01187[0.738],((Chr10-17616114_17616779:0.13267,Chr10-30652646_30653283:0.09430):0.01647[0.890],(Chr11-33144701_33145351:0.17472,((Chr04-10083122_10083750:0.12561,(Chr01-10415814_10416396:0.10922,(Chr04-15054260_15054932:0.11627,Chr07-27447584_27448244:0.13649):0.01664[0.355]):0.01193[0.807]):0.01315[0.859],(Chr09-2699767_2700430:0.11915,((Chr10-10100641_10101267:0.13531,Chr01-13586322_13586903:0.14617):0.02609[0.847],(Chr10-22916615_22917211:0.13581,(Chr02-16634050_16634682:0.16286,Chr05-20240835_20241503:0.10610):0.02291[0.426]):0.04894[0.753]):0.01836[0.630]):0.01063[0.804]):0.00972[0.783]):0.00780[0.793]):0.00971[0.024]):0.01387[0.460]):0.01216[0.806]):0.00534[0.353]):0.00782[0.765],((Chr01-21426621_21427292:0.13851,Chr04-27428072_27428460:0.18149):0.01555[0.211],((Chr07-19629250_19629925:0.12131,Chr06-6595228_6595901:0.09289):0.03966[0.969],((Chr08-21971282_21971932:0.11182,(Chr11-28440905_28441474:0.11443,(Chr06-3267162_3267795:0.17741,Chr09-22655776_22656426:0.17011):0.02786[0.864]):0.01751[0.044]):0.00969[0.850],((Chr11-40404454_40405128:0.11344,(Chr05-17202978_17203436:0.17294,(Chr05-28085229_28085841:0.09414,Chr11-32033432_32033920:0.12785):0.01217[0.327]):0.01993[0.819]):0.01670[0.820],(Chr04-8703641_8704237:0.09721,(((Chr02-9041285_9041961:0.10288,Chr01-30949460_30950135:0.15373):0.04738[0.927],(Chr11-42670590_42671199:0.07511,(Chr08-41838431_41839095:0.14246,Chr11-33775953_33776563:0.13167):0.01229[0.495]):0.01492[0.785]):0.00728[0.692],((Chr10-24562705_24563374:0.13688,Chr07-34361551_34362187:0.11876):0.05592[0.963],(((Chr11-25773604_25774265:0.13306,(Chr11-39207580_39208245:0.12116,(Chr07-36174174_36174788:0.12416,(Chr11-21764258_21764931:0.08347,(Chr05-23471873_23472400:0.11313,Chr05-27552297_27552963:0.15751):0.03582[0.862]):0.01229[0.146]):0.00750[0.699]):0.01553[0.663]):0.00981[0.838],((Chr07-37110077_37110730:0.10857,(Chr11-26803164_26803838:0.10735,(Chr02-21113298_21113962:0.14484,Chr05-8337491_8338151:0.16965):0.00979[0.041]):0.00609[0.698]):0.00054[0.839],(Chr01-35726247_35726837:0.14556,(Chr10-11514554_11515227:0.08600,(Chr04-36390450_36391117:0.06747,Chr02-25535911_25536389:0.06089):0.01934[0.899]):0.02231[0.937]):0.00519[0.729]):0.00451[0.706]):0.02840[0.939],(((((Chr02-8935712_8936350:0.13579,Chr11-14112721_14113264:0.10793):0.00314[0.215],(Chr10-12450821_12451489:0.11528,Chr04-36271361_36272023:0.09838):0.01813[0.867]):0.01135[0.857],((Chr05-11776807_11777474:0.14453,(Chr11-36480060_36480726:0.10271,Chr05-14942545_14943125:0.10009):0.02029[0.868]):0.03797[0.965],((Chr10-12205159_12205813:0.06599,(Chr04-25847183_25847860:0.08816,Chr08-24381478_24382153:0.07300):0.02230[0.290]):0.02191[0.873],((Chr06-3131850_3132518:0.12879,Chr04-24586903_24587538:0.11797):0.01518[0.804],(Chr04-38167546_38168213:0.17861,Chr01-19705926_19706604:0.11380):0.00754[0.721]):0.00981[0.815]):0.00817[0.830]):0.00372[0.791]):0.00113[0.930],((Chr10-10219831_10220458:0.20632,(Chr10-12918669_12919268:0.08749,(Chr04-18787954_18788517:0.15422,Chr10-22287533_22288117:0.11208):0.02493[0.414]):0.01296[0.768]):0.01416[0.841],(Chr09-4748671_4749304:0.23877,((Chr01-21497558_21498205:0.14788,Chr11-37237702_37238348:0.07816):0.01666[0.885],(Chr10-12376342_12377017:0.11472,((Chr01-34868513_34869174:0.08026,(Chr11-36838024_36838665:0.10356,Chr03-23299865_23300533:0.14194):0.00852[0.257]):0.01523[0.372],((Chr11-29524907_29525570:0.08516,(Chr07-31979296_31979880:0.04402,Chr07-33558191_33558823:0.10768):0.01023[0.810]):0.01738[0.892],((Chr10-22735524_22736167:0.11753,Chr05-23336869_23337546:0.09880):0.00576[0.289],(Chr08-12703202_12703868:0.09523,(Chr01-30633172_30633841:0.08962,Chr03-24223756_24224432:0.13569):0.02167[0.868]):0.01174[0.772]):0.00974[0.837]):0.00565[0.428]):0.00958[0.860]):0.00323[0.150]):0.01273[0.837]):0.00053[0.026]):0.01298[0.821]):0.00400[0.734],(Chr11-29742454_29743131:0.13815,((Chr11-31094213_31094880:0.05374,Chr10-32152474_32153149:0.10424):0.02251[0.877],(((Chr06-5913287_5913952:0.14178,Chr05-15275113_15275739:0.13524):0.00958[0.753],(Chr03-26420448_26420899:0.13864,(Chr09-896454_897122:0.10619,(Chr05-17668079_17668756:0.10961,Chr02-24094465_24095141:0.07667):0.01327[0.043]):0.00082[0.763]):0.00054[0.420]):0.01350[0.904],(Chr01-18198840_18199508:0.13898,(((Chr03-22077718_22078386:0.09066,Chr11-29120996_29121400:0.12938):0.03154[0.927],((Chr10-9556854_9557531:0.10351,Chr05-19352158_19352826:0.09787):0.00672[0.759],((Chr03-16141243_16141808:0.11507,Chr03-29384099_29384755:0.11998):0.00055[0.636],(Chr08-43136896_43137542:0.13385,Chr08-38904254_38904919:0.09585):0.01036[0.311]):0.01175[0.880]):0.00534[0.775]):0.00867[0.851],((Chr05-16876592_16877248:0.12213,Chr08-44485273_44485938:0.08758):0.00476[0.719],((Chr04-28676428_28676952:0.06730,((Chr01-35439769_35440434:0.10689,Chr05-12673199_12673861:0.09648):0.01281[0.887],(Chr08-24040663_24041331:0.07571,(Chr03-23394276_23394941:0.12670,Chr10-25777970_25778527:0.11117):0.00596[0.631]):0.00834[0.810]):0.00053[0.017]):0.00834[0.911],(Chr11-27653127_27653748:0.10784,(Chr06-8694147_8694822:0.19279,(((((Chr11-29385042_29385599:0.11217,Chr03-12907092_12907756:0.06990):0.01253[0.799],(Chr10-12208208_12208847:0.11711,Chr01-19607208_19607783:0.07856):0.02046[0.825]):0.00412[0.737],(((Chr04-18051709_18052355:0.12125,(Chr04-28663262_28663930:0.09070,Chr03-15645634_15646300:0.10620):0.01572[0.834]):0.01955[0.893],((Chr08-29760775_29761452:0.13733,Chr03-14299811_14300475:0.10696):0.01642[0.710],(Chr10-18622096_18622772:0.07683,Chr04-16131952_16132620:0.05117):0.01578[0.216]):0.00054[0.847]):0.00463[0.742],(((Chr06-4356884_4357549:0.12365,Chr06-6211664_6212332:0.10491):0.00716[0.713],(Chr03-28203928_28204596:0.06533,(Chr02-24390245_24390770:0.05759,Chr08-31253934_31254590:0.08554):0.02514[0.855]):0.01632[0.875]):0.00479[0.774],((Chr04-11000364_11001032:0.10580,Chr01-13303326_13304002:0.09819):0.00054[0.376],(Chr01-13946029_13946705:0.07729,(Chr03-23940817_23941494:0.10534,Chr10-17288394_17289045:0.07167):0.01400[0.810]):0.00981[0.735]):0.00446[0.792]):0.00397[0.740]):0.00427[0.330]):0.00462[0.785],(((Chr04-27463588_27464265:0.08536,(Chr11-26564502_26564981:0.07950,Chr04-22833484_22834161:0.12019):0.01306[0.838]):0.00936[0.832],(Chr03-19262987_19263664:0.07772,(Chr04-26810875_26811540:0.12391,(Chr10-18846224_18846901:0.08977,Chr07-36582326_36582862:0.07960):0.00954[0.038]):0.00929[0.731]):0.00859[0.870]):0.00438[0.636],((Chr05-17286735_17287411:0.09589,(Chr05-12562493_12563170:0.07330,(Chr11-30779691_30780268:0.10340,Chr06-5130916_5131593:0.11613):0.02143[0.737]):0.00307[0.732]):0.00443[0.790],((Chr08-19227236_19227854:0.10539,(Chr10-22355115_22355792:0.05326,((Chr10-30761296_30761924:0.09855,Chr03-13758170_13758846:0.08276):0.00055[0.921],(Chr11-18725287_18725691:0.10493,Chr03-21639894_21640559:0.08832):0.02905[0.549]):0.00612[0.878]):0.00054[0.044]):0.00604[0.819],((((Chr11-19991892_19992559:0.10703,Chr04-29189038_29189716:0.10942):0.01485[0.463],(Chr04-24923161_24923712:0.07962,(Chr11-37225661_37226227:0.07888,(Chr03-12745183_12745818:0.16322,Chr10-6813687_6814306:0.07710):0.02690[0.784]):0.02080[0.835]):0.00650[0.728]):0.00624[0.696],((Chr07-18520001_18520665:0.09963,(Chr09-458902_459576:0.10028,Chr08-36783617_36784294:0.10712):0.00625[0.270]):0.01317[0.866],(Chr04-26985467_26986086:0.11437,(Chr01-12856303_12856958:0.11275,Chr08-30706330_30706998:0.09584):0.01008[0.254]):0.01691[0.864]):0.00382[0.755]):0.00433[0.561],((Chr11-15726550_15727215:0.08246,Chr03-24101497_24102174:0.07147):0.00495[0.738],(((Chr11-20376935_20377568:0.06691,Chr09-1039255_1039931:0.05430):0.01709[0.875],(Chr11-34922898_34923574:0.11193,(Chr03-23855314_23855991:0.05032,(Chr11-29270071_29270736:0.09228,Chr02-19766733_19767410:0.08260):0.01507[0.853]):0.01083[0.122]):0.00462[0.427]):0.00054[0.857],(((Chr03-24487987_24488499:0.13244,(Chr10-17752941_17753616:0.09777,Chr04-34271271_34271807:0.04537):0.02844[0.761]):0.00522[0.740],((Chr05-15541471_15542115:0.16567,Chr02-8554820_8555491:0.08863):0.00767[0.796],(Chr11-17811488_17811954:0.07908,(Chr10-29627687_29628207:0.07637,Chr03-21547761_21548301:0.07597):0.01943[0.861]):0.02665[0.922]):0.00053[0.760]):0.00584[0.804],((Chr05-18454555_18455214:0.06365,((Chr10-12849293_12849970:0.10979,Chr01-17364036_17364704:0.05484):0.02329[0.865],(Chr02-18250684_18251310:0.09064,(Chr10-32031428_32032096:0.0,Chr10-29300945_29301613:0.0):0.06857):0.02593[0.192]):0.00054[0.218]):0.00825[0.457],(Chr04-23346754_23347421:0.07995,((Chr09-3460262_3460864:0.07666,(Chr11-26025701_26026366:0.07022,(scaffold_254-163_738:0.08827,Chr08-25420962_25421637:0.07670):0.01065[0.813]):0.01080[0.259]):0.00616[0.743],((((Chr10-16651454_16652131:0.04885,((Chr11-36680634_36681302:0.06903,Chr08-36479791_36480430:0.11786):0.01362[0.687],(Chr04-19639679_19640225:0.10374,Chr02-16130046_16130705:0.09656):0.01687[0.157]):0.00736[0.259]):0.00566[0.761],((Chr03-23920505_23921173:0.07920,(Chr05-19521400_19522015:0.12880,Chr10-10460347_10460997:0.06750):0.01726[0.831]):0.00699[0.719],(Chr04-35865901_35866578:0.06741,(Chr02-18950203_18950869:0.08188,Chr01-10960139_10960483:0.04989):0.02852[0.906]):0.01476[0.880]):0.00306[0.723]):0.00429[0.780],(((Chr11-19454875_19455543:0.04998,Chr03-22268379_22269047:0.07020):0.00336[0.701],(Chr02-18631188_18631855:0.09985,(Chr07-26974711_26975376:0.07509,Chr05-28895847_28896514:0.08265):0.00990[0.228]):0.00524[0.247]):0.00861[0.875],((Chr11-34292575_34293252:0.06786,(Chr10-10295931_10296573:0.15306,Chr10-27819550_27820194:0.07558):0.00568[0.536]):0.01212[0.885],(Chr08-12765313_12765965:0.08248,(Chr05-19840093_19840761:0.07397,(Chr01-33191365_33192042:0.05992,Chr07-28293588_28294253:0.08252):0.01542[0.884]):0.00482[0.208]):0.00447[0.692]):0.00445[0.797]):0.00053[0.633]):0.00053[0.065],((Chr11-25601003_25601679:0.05593,(Chr06-10263785_10264453:0.06651,(Chr03-11158372_11159048:0.10161,(Chr06-2045762_2046412:0.06854,Chr08-38591443_38592107:0.07154):0.01212[0.361]):0.01302[0.693]):0.00852[0.788]):0.00504[0.779],(Chr10-29264363_29265031:0.06693,(((Chr07-18313896_18314563:0.09601,Chr05-14698744_14699376:0.11645):0.01475[0.853],((Chr04-37765599_37766230:0.12545,(Chr10-22294188_22294865:0.04416,Chr08-44053407_44053872:0.04917):0.01115[0.441]):0.00464[0.767],((Chr10-24679274_24679810:0.07573,Chr07-31760753_31761351:0.10640):0.01048[0.808],(Chr01-30568491_30569024:0.05134,Chr11-16003914_16004579:0.05737):0.00053[0.292]):0.00545[0.835]):0.00114[0.706]):0.00054[0.736],(Chr11-22264991_22265667:0.07709,(((Chr11-24930002_24930670:0.08964,Chr03-13902992_13903660:0.07365):0.01067[0.828],(Chr11-22373356_22374004:0.07988,(Chr10-12423263_12423940:0.10930,(Chr08-14578409_14579075:0.09232,Chr08-26627604_26628237:0.09194):0.00978[0.027]):0.00866[0.267]):0.00449[0.759]):0.00054[0.815],(((Chr07-12888780_12889445:0.07094,(Chr01-28846995_28847642:0.09238,(Chr10-15761921_15762439:0.08741,Chr08-43407598_43408275:0.06983):0.01779[0.886]):0.00446[0.714]):0.00438[0.776],((Chr06-3137111_3137772:0.09229,(Chr06-11780959_11781626:0.09937,Chr02-21551761_21552419:0.08883):0.00055[0.971]):0.00422[0.650],(Chr04-12034108_12034765:0.12712,(Chr11-36550404_36550913:0.08814,Chr07-28317074_28317743:0.12000):0.00058[0.070]):0.00756[0.827]):0.00055[0.841]):0.00425[0.418],((Chr10-11372525_11373192:0.05834,(Chr06-8778943_8779509:0.07915,(Chr11-25380105_25380769:0.07619,Chr02-22224281_22224949:0.09211):0.02819[0.859]):0.00513[0.155]):0.00053[0.892],((Chr05-17879327_17879995:0.07147,(Chr05-22802487_22803138:0.02767,(Chr05-15373341_15373999:0.07147,(Chr01-23596175_23596849:0.08057,Chr08-33997427_33998086:0.06390):0.01473[0.547]):0.00054[0.945]):0.00405[0.747]):0.00881[0.892],(Chr07-18805366_18806043:0.06281,((Chr08-36879583_36880203:0.05316,(Chr04-26129206_26129873:0.06390,Chr01-32623394_32624062:0.06213):0.00800[0.816]):0.00413[0.775],(Chr01-29694856_29695524:0.07105,(Chr03-26179295_26179964:0.10353,((Chr06-4510724_4511392:0.03079,(Chr08-30022544_30023212:0.09321,(Chr08-32167716_32168384:0.07988,Chr01-16464012_16464677:0.07000):0.00856[0.178]):0.00574[0.728]):0.00410[0.740],((Chr10-16200607_16201275:0.07075,(Chr11-35206536_35207213:0.06174,Chr01-33395565_33396233:0.05241):0.00407[0.265]):0.00455[0.784],(Chr05-14520456_14521133:0.08584,(Chr03-29329687_29330355:0.05613,(Chr08-41423227_41423897:0.07952,Chr07-28687494_28688150:0.08634):0.01139[0.793]):0.01181[0.872]):0.00464[0.736]):0.00404[0.772]):0.00427[0.753]):0.02058[0.933]):0.00195[0.708]):0.00866[0.740]):0.00053[0.884]):0.00433[0.707]):0.00054[0.974]):0.00426[0.921]):0.00054[0.354]):0.00429[0.850]):0.00055[1.000]):0.00411[0.854]):0.00434[0.761]):0.00436[0.771]):0.00455[0.260]):0.00585[0.348]):0.00053[0.942]):0.00446[0.853]):0.00055[0.050]):0.01769[0.958]):0.00055[0.884]):0.00055[0.365]):0.00055[0.855]):0.00455[0.809]):0.00459[0.789],((Chr08-27007020_27007596:0.05810,(((Chr10-26653854_26654521:0.11890,(Chr08-23254896_23255543:0.09052,(Chr11-42502372_42503048:0.08153,(Chr11-29931768_29932442:0.09665,(Chr04-35221312_35221962:0.06254,Chr04-35148172_35148849:0.00688):0.07859[0.999]):0.01419[0.859]):0.00055[0.313]):0.00937[0.587]):0.00055[0.471],(((Chr10-12364854_12365513:0.06598,(Chr02-9159369_9160022:0.14164,Chr11-28687080_28687700:0.05826):0.00682[0.708]):0.00805[0.764],(Chr05-16980534_16981211:0.06773,(Chr11-32615844_32616509:0.10751,(Chr10-20063174_20063763:0.09114,Chr08-46903600_46904248:0.06763):0.00399[0.720]):0.01113[0.840]):0.01282[0.865]):0.00492[0.722],(((Chr07-16900617_16901234:0.09731,Chr10-32237618_32238292:0.06923):0.00137[0.747],(Chr08-26183905_26184581:0.12274,(Chr11-21338539_21339216:0.09107,Chr07-19210339_19211015:0.07442):0.00957[0.332]):0.00490[0.770]):0.00476[0.761],(((Chr01-31189304_31189981:0.05608,Chr08-46869784_46870461:0.06175):0.00565[0.745],((Chr10-35437683_35438352:0.12958,(Chr03-25917896_25918574:0.08075,Chr05-24237039_24237707:0.06804):0.01410[0.813]):0.01170[0.825],(Chr04-18452736_18453224:0.06238,(Chr03-13420891_13421512:0.07865,Chr05-16927941_16928617:0.07993):0.01160[0.801]):0.01641[0.885]):0.00342[0.664]):0.00864[0.900],((((Chr08-31648255_31648862:0.09525,Chr08-33362698_33363162:0.06751):0.00555[0.034],(Chr05-8540721_8541400:0.08598,Chr02-22435123_22435629:0.04267):0.02811[0.911]):0.01638[0.791],(Chr10-23461222_23461901:0.09683,(Chr04-6108187_6108839:0.07087,(Chr04-12350495_12351163:0.11685,(Chr03-18597794_18598471:0.07947,(Chr04-29122998_29123666:0.04161,(Chr05-15484307_15484984:0.08806,Chr04-27780576_27781256:0.06962):0.02501[0.862]):0.00564[0.764]):0.00053[0.806]):0.00427[0.103]):0.00402[0.759]):0.00251[0.845]):0.00055[0.757],((Chr07-15073080_15073748:0.04332,(Chr02-17728764_17729441:0.07572,(Chr08-36983345_36984007:0.09513,Chr02-14358290_14358966:0.11411):0.02142[0.914]):0.00604[0.739]):0.01560[0.893],(((Chr08-21502946_21503533:0.09487,(Chr11-22227001_22227669:0.09179,Chr10-15911725_15912180:0.03317):0.01504[0.808]):0.00465[0.770],((Chr02-20253349_20254017:0.03868,(Chr04-17941505_17942167:0.09016,(Chr10-16017957_16018496:0.08293,(Chr02-23894067_23894669:0.11900,Chr03-28742466_28743112:0.08525):0.00672[0.522]):0.00952[0.741]):0.00672[0.765]):0.00054[0.775],(Chr10-22220635_22221291:0.08721,((Chr07-33143271_33143924:0.10183,(Chr11-20565079_20565750:0.10596,Chr05-19362491_19363129:0.09647):0.00054[0.559]):0.00742[0.785],(scaffold_75-3546_4214:0.08683,(Chr04-12650899_12651567:0.09790,Chr02-25398999_25399681:0.08074):0.00870[0.208]):0.00058[0.976]):0.00055[1.000]):0.00507[0.785]):0.00475[0.827]):0.00053[0.000],(Chr11-33388774_33389451:0.04770,(((Chr03-23879936_23880615:0.04156,(Chr03-22903768_22904445:0.09131,Chr11-34350350_34351026:0.10568):0.01231[0.813]):0.00694[0.815],(Chr06-563096_563773:0.08310,(Chr08-46884215_46884882:0.05426,(Chr08-39532609_39533276:0.09647,Chr08-39927205_39927869:0.05252):0.00472[0.699]):0.00474[0.417]):0.00834[0.348]):0.00455[0.785],((Chr03-24238473_24239150:0.07774,Chr04-29960202_29960869:0.07719):0.00790[0.828],((Chr11-17750514_17751191:0.09267,Chr01-22098093_22098775:0.07136):0.01088[0.804],(Chr10-8920995_8921661:0.08506,(Chr07-19114697_19115374:0.08105,(Chr07-14602292_14602959:0.09084,Chr01-32014071_32014709:0.07920):0.01555[0.378]):0.01251[0.830]):0.00665[0.699]):0.00889[0.881]):0.00055[0.393]):0.00055[0.090]):0.00849[0.950]):0.00469[0.538]):0.00054[0.869]):0.00481[0.771]):0.00464[0.896]):0.00053[1.000]):0.00478[0.837]):0.00465[0.784],((Chr03-22403121_22403788:0.06553,(Chr10-29762674_29763349:0.13991,Chr10-13666584_13667251:0.05740):0.02191[0.805]):0.00580[0.633],(Chr04-33519034_33519702:0.07969,(Chr11-19902615_19903292:0.06172,((Chr07-17025784_17026425:0.11660,Chr11-19661396_19662064:0.06858):0.00097[0.713],(Chr11-18184821_18185498:0.08957,(Chr11-27714963_27715631:0.06196,(Chr01-29651101_29651768:0.08949,(Chr03-26271320_26271844:0.06602,((Chr04-25230349_25230870:0.04712,(Chr08-37519754_37520420:0.09488,(Chr08-19499470_19499998:0.07452,Chr04-23844682_23845349:0.05355):0.02086[0.229]):0.01753[0.800]):0.00267[0.451],(((Chr04-22958297_22958931:0.08935,(Chr10-21390509_21391176:0.06139,Chr11-17881695_17882294:0.04560):0.00591[0.391]):0.00054[0.944],(Chr05-17055012_17055676:0.08868,(((Chr07-34219397_34220074:0.06710,Chr07-15831710_15832381:0.08146):0.00294[0.740],(Chr04-30048759_30049427:0.06663,(Chr10-20243936_20244582:0.09049,Chr04-30089777_30090357:0.10010):0.00736[0.725]):0.00492[0.722]):0.00422[0.520],(Chr02-28252291_28252968:0.10272,((Chr01-24044738_24045406:0.05612,(Chr10-20548941_20549609:0.08920,(Chr01-29673657_29674178:0.07770,Chr08-27280122_27280790:0.04204):0.01409[0.882]):0.00832[0.370]):0.00533[0.765],((Chr05-28924469_28925136:0.04985,Chr07-32036972_32037640:0.09137):0.00054[1.000],(Chr09-4723571_4724239:0.07604,(Chr04-26557202_26557873:0.07536,Chr07-21850868_21851535:0.09666):0.00055[0.698]):0.00431[0.713]):0.00233[0.702]):0.00176[0.732]):0.01097[0.871]):0.00055[0.704]):0.00851[0.921]):0.00436[0.530],((Chr03-26068126_26068794:0.05327,(Chr04-20216403_20217071:0.04453,Chr08-39243879_39244518:0.09295):0.00327[0.751]):0.02043[0.944],((Chr05-23581119_23581786:0.10278,scaffold_12-87575_88238:0.05894):0.00618[0.753],(Chr08-27159673_27160257:0.08408,((Chr10-15055062_15055675:0.05553,Chr05-20072182_20072820:0.05232):0.00470[0.733],(Chr01-29161934_29162590:0.05282,(Chr01-21931137_21931805:0.07980,(Chr08-34716694_34717362:0.05751,(((Chr08-30941690_30942358:0.05794,(Chr01-22005274_22005951:0.05307,Chr07-19138036_19138713:0.05104):0.01042[0.825]):0.00426[0.766],(((Chr04-16938295_16938963:0.05187,Chr11-22442149_22442817:0.02512):0.00181[0.713],(Chr05-40649350_40650026:0.04393,(Chr10-28578840_28579300:0.06155,Chr04-23073134_23073802:0.08254):0.01370[0.772]):0.00439[0.743]):0.00055[0.078],(Chr11-32261164_32261734:0.05429,((Chr07-21374246_21374913:0.07509,(Chr07-32600221_32600889:0.06562,Chr01-19148574_19149241:0.06679):0.00208[0.655]):0.00710[0.784],((Chr10-29633090_29633755:0.05381,Chr08-31130993_31131661:0.07538):0.00870[0.815],((Chr07-16179961_16180637:0.07512,Chr11-21065487_21066163:0.05331):0.00054[0.212],(Chr01-16176765_16177418:0.05303,(Chr10-29409227_29409904:0.06358,Chr07-28830598_28831113:0.06073):0.00292[0.692]):0.01218[0.515]):0.00392[0.729]):0.01753[0.943]):0.00329[0.753]):0.00068[0.996]):0.00054[0.855]):0.00427[0.818],((Chr07-18705882_18706559:0.05368,(Chr07-21702205_21702873:0.06274,(Chr10-19879024_19879676:0.07037,Chr11-32307076_32307744:0.04408):0.00309[0.664]):0.00585[0.165]):0.00442[0.554],(Chr05-14827203_14827856:0.06763,(Chr05-15507400_15508077:0.05790,((Chr08-46853575_46854242:0.06620,(Chr02-20974026_20974694:0.05773,Chr03-16058415_16058984:0.04865):0.00551[0.743]):0.00452[0.757],(Chr05-17077806_17078471:0.06191,((Chr09-4073746_4074414:0.04328,Chr04-28197723_28198391:0.04817):0.01367[0.565],(((Chr04-16271159_16271827:0.06004,Chr11-27481567_27482153:0.07353):0.01327[0.808],(Chr05-15226140_15226808:0.04291,Chr11-21972059_21972712:0.06998):0.00862[0.151]):0.00054[0.874],(((Chr04-21875253_21875902:0.04475,Chr07-18589264_18589932:0.04805):0.00492[0.775],(Chr01-13746625_13747287:0.03557,(Chr10-20003502_20003972:0.05242,(Chr03-24697256_24697909:0.06420,(Chr10-20713654_20714331:0.04025,(Chr03-13719248_13719811:0.05633,(Chr05-24523554_24524222:0.03601,(Chr01-13645324_13645992:0.04255,Chr03-12655863_12656498:0.01817):0.00759[0.562]):0.00403[0.246]):0.00055[0.993]):0.00418[0.782]):0.00136[0.316]):0.00071[0.017]):0.00076[0.922]):0.00424[0.825],((Chr05-13656151_13656717:0.05052,(Chr02-22681657_22682222:0.10258,Chr10-17000798_17001466:0.06775):0.00750[0.724]):0.00058[0.669],((Chr11-17575558_17576226:0.06068,Chr01-30371851_30372519:0.03430):0.01381[0.876],(Chr04-20072263_20072870:0.10052,(((Chr08-23896308_23896975:0.04658,Chr07-27681406_27682074:0.03348):0.00662[0.769],((Chr07-13214604_13215273:0.04353,(Chr04-14168101_14168769:0.03020,Chr04-14086849_14087486:0.03310):0.02047[0.939]):0.00925[0.872],(((Chr03-20773065_20773529:0.08816,Chr01-3694071_3694739:0.03540):0.00773[0.727],((Chr04-23058556_23059114:0.07776,Chr01-18010424_18011089:0.04632):0.01581[0.863],(Chr10-26818652_26819320:0.06293,(Chr10-11570810_11571478:0.07976,Chr07-12808438_12809106:0.02432):0.01250[0.388]):0.00661[0.406]):0.00055[0.604]):0.00422[0.791],(((Chr07-26151265_26151930:0.07061,Chr04-19548298_19548963:0.03929):0.00883[0.758],((Chr08-33032308_33032976:0.04335,(Chr02-5238002_5238667:0.03930,Chr11-25672711_25673388:0.03931):0.00055[0.790]):0.01243[0.912],(Chr08-35784355_35785020:0.05190,((Chr11-24251284_24251952:0.04742,Chr01-19344000_19344605:0.03548):0.00053[0.860],(Chr01-24051827_24052494:0.03032,(Chr11-24833948_24834616:0.03043,(Chr07-32407049_32407714:0.05011,(Chr11-25205879_25206547:0.06737,Chr08-38176036_38176705:0.05299):0.00432[0.740]):0.00841[0.852]):0.00840[0.867]):0.00055[0.814]):0.00434[0.749]):0.00423[0.776]):0.00054[0.880]):0.00835[0.878],((Chr07-17431748_17432403:0.03079,(Chr10-15634442_15635110:0.02591,(Chr02-35210225_35210812:0.11349,(Chr02-10309474_10310151:0.03453,(Chr01-24190889_24191557:0.03853,(Chr10-21828401_21828925:0.02943,((Chr07-31566930_31567598:0.03862,(Chr01-18646959_18647627:0.03899,(Chr01-19967584_19968260:0.02639,Chr05-25284962_25285630:0.03983):0.00348[0.734]):0.01269[0.905]):0.00420[0.764],((Chr01-13817207_13817916:0.06204,Chr01-30975159_30975827:0.01824):0.00430[0.732],(((Chr07-17454239_17454907:0.05173,Chr08-38358118_38358785:0.03410):0.00055[0.884],(Chr08-30581651_30582318:0.03052,(Chr05-9407710_9408378:0.03209,Chr07-30900063_30900718:0.02633):0.00489[0.748]):0.00383[0.766]):0.00422[0.813],(((Chr11-16897205_16897762:0.03042,(Chr04-20624868_20625533:0.02599,Chr06-2456333_2457001:0.02982):0.00419[0.429]):0.00054[0.851],((Chr03-7422933_7423597:0.07204,Chr11-24182034_24182702:0.06499):0.00054[0.815],(Chr03-22549506_22550174:0.03916,(Chr07-22383839_22384473:0.02264,Chr03-7342045_7342713:0.01700):0.00429[0.759]):0.00412[0.773]):0.00421[0.781]):0.00423[0.853],(Chr05-23789848_23790516:0.01274,((Chr07-22214838_22215504:0.04792,Chr10-16066519_16067187:0.03025):0.00398[0.755],(Chr08-36865947_36866594:0.01741,((Chr05-21421236_21421904:0.02251,Chr07-32661285_32661952:0.01715):0.00416[0.674],((Chr11-24678322_24678990:0.03926,Chr07-19708937_19709605:0.03452):0.00409[0.706],(Chr08-37285382_37286049:0.03889,(scaffold_56-16676_17281:0.02915,Chr01-28116842_28117474:0.03680):0.01175[0.824]):0.00054[0.634]):0.00055[0.453]):0.00054[0.749]):0.00055[0.000]):0.00054[0.087]):0.00490[0.856]):0.00054[0.000]):0.00982[0.917]):0.00054[0.000]):0.00054[0.070]):0.00055[0.999]):0.00460[0.922]):0.00054[0.670]):0.00973[0.399]):0.02516[0.965]):0.00054[0.250],((Chr09-4379784_4380448:0.06782,Chr07-28986224_28986892:0.02165):0.00393[0.753],(Chr11-35966660_35967328:0.06588,(Chr02-25266922_25267578:0.04555,((scaffold_14-50304_50972:0.02593,(Chr10-28611665_28612333:0.03893,Chr10-28807343_28808011:0.04823):0.00808[0.828]):0.00420[0.765],((Chr04-22443133_22443793:0.04835,(Chr06-3487732_3488400:0.05372,Chr01-31340627_31341295:0.05661):0.01308[0.341]):0.00054[0.963],((Chr01-18228138_18228806:0.05551,Chr11-24648012_24648609:0.01938):0.00971[0.397],(((((Chr01-30360334_30361002:0.03449,Chr10-25901471_25902139:0.03890):0.00412[0.739],((Chr08-22172399_22173063:0.06719,Chr07-17538210_17538878:0.03958):0.01362[0.847],((Chr08-21131874_21132537:0.05234,Chr05-27316596_27317275:0.01462):0.00702[0.793],(Chr07-15718704_15719372:0.03008,Chr08-24071516_24072184:0.03240):0.00635[0.822]):0.00418[0.784]):0.00054[0.678]):0.00423[0.430],(Chr09-5070971_5071639:0.02133,(((Chr11-23286113_23286780:0.05787,Chr07-29162789_29163457:0.04764):0.00493[0.743],(Chr03-21360114_21360782:0.02586,Chr11-25779303_25779971:0.02583):0.00834[0.859]):0.00417[0.789],((Chr08-31928418_31929085:0.06359,Chr03-17717662_17718306:0.06765):0.01094[0.570],(Chr11-22033443_22034111:0.07928,(Chr11-26283336_26284003:0.04411,Chr11-25523929_25524594:0.04328):0.00811[0.734]):0.00054[0.830]):0.00833[0.888]):0.00054[0.891]):0.00411[0.920]):0.00053[0.754],(((Chr01-26163814_26164476:0.05733,Chr03-23958798_23959466:0.05254):0.00435[0.751],(Chr11-15839344_15840012:0.03419,Chr01-23785548_23786180:0.01361):0.00055[0.318]):0.00422[0.860],(((Chr11-22044386_22045063:0.04474,Chr08-28537872_28538540:0.05665):0.00908[0.867],(Chr01-14145090_14145758:0.08167,(Chr07-31098097_31098765:0.02606,Chr07-16833098_16833758:0.04333):0.00986[0.513]):0.00974[0.867]):0.00289[0.740],(((Chr10-16763338_16764003:0.05223,Chr08-18605553_18606221:0.00847):0.00857[0.464],(Chr06-25270776_25271464:0.03527,(Chr02-14226223_14226891:0.03486,Chr11-27509574_27510242:0.03034):0.00832[0.868]):0.00054[0.944]):0.00418[0.722],(Chr10-28338106_28338774:0.03035,((Chr11-25710731_25711397:0.07019,Chr10-22627234_22627911:0.04211):0.01488[0.889],((Chr03-25662561_25663199:0.05247,Chr10-26787405_26788073:0.05368):0.00054[0.959],((Chr03-13572650_13573318:0.03877,Chr08-34758791_34759457:0.02142):0.00417[0.753],(Chr11-22011202_22011843:0.04963,(Chr10-28434263_28434930:0.04709,(Chr07-19605551_19606219:0.03034,Chr08-32436674_32437342:0.03018):0.00340[0.830]):0.00062[0.998]):0.00054[0.122]):0.00455[0.895]):0.00055[0.048]):0.00479[0.427]):0.00055[0.000]):0.00055[0.551]):0.00053[0.000]):0.00054[0.452]):0.00052[0.806],(((Chr05-23069664_23070302:0.01353,(Chr03-8115220_8115877:0.07541,Chr08-42973369_42974013:0.04557):0.00503[0.722]):0.00646[0.778],(Chr07-16634373_16635050:0.03539,(Chr11-20995098_20995544:0.03561,Chr07-17055132_17055758:0.03198):0.01179[0.820]):0.00497[0.763]):0.00054[0.087],((Chr07-31028164_31028832:0.02906,(Chr04-19802826_19803494:0.04122,Chr03-18089087_18089717:0.04055):0.00535[0.113]):0.00520[0.786],((Chr11-34318721_34319389:0.04395,Chr11-24718922_24719590:0.01699):0.00418[0.749],(((Chr11-25634045_25634713:0.01679,(Chr07-18301547_18302215:0.02574,Chr06-797169_797837:0.01703):0.00707[0.771]):0.00567[0.790],(Chr10-17759805_17760473:0.04298,((Chr08-16956446_16957114:0.04283,(Chr11-30481845_30482498:0.05519,Chr04-22875824_22876492:0.04383):0.00795[0.279]):0.00055[0.833],(((Chr07-26398380_26399022:0.09490,(Chr02-25277750_25278394:0.04395,scaffold_54-5335_5823:0.06379):0.01734[0.756]):0.01346[0.747],(Chr05-23715407_23715994:0.02241,(Chr07-29507710_29508105:0.05561,Chr08-21116079_21116747:0.01709):0.00409[0.755]):0.00435[0.786]):0.00418[0.784],((Chr08-36397320_36397988:0.02571,Chr11-21596335_21597003:0.06542):0.00420[0.736],((Chr07-16849631_16850298:0.05221,Chr05-29805639_29806307:0.03913):0.01266[0.887],(Chr11-22404652_22405311:0.09224,(Chr03-21698867_21699367:0.03600,(Chr01-24170989_24171657:0.04758,Chr05-9187501_9188169:0.03205):0.00592[0.744]):0.00637[0.767]):0.00419[0.479]):0.00054[0.364]):0.00422[0.771]):0.00432[0.793]):0.00430[0.855]):0.00054[0.497]):0.00054[0.391],((Chr07-26130384_26131061:0.05211,(Chr05-16437275_16437943:0.06137,Chr07-17386606_17387274:0.03985):0.00360[0.718]):0.00877[0.881],(Chr03-14536017_14536685:0.04825,(Chr07-31428950_31429606:0.04418,((Chr07-25532833_25533498:0.00950,(Chr07-12774192_12774860:0.01700,((Chr08-35050000_35050650:0.06530,(Chr08-41079544_41080212:0.02133,Chr10-14203989_14204657:0.02997):0.00419[0.841]):0.00054[0.997],(Chr08-32281230_32281889:0.03440,(Chr07-16109728_16110340:0.04264,Chr08-30339659_30340326:0.03841):0.00055[0.510]):0.00055[0.862]):0.00055[0.499]):0.00409[0.787]):0.00054[0.190],((Chr11-32777695_32778351:0.01690,Chr10-16410514_16411188:0.04272):0.00423[0.761],((Chr11-23456610_23457278:0.03471,(Chr03-20969722_20970375:0.07125,Chr10-22043025_22043693:0.02172):0.00364[0.741]):0.00055[0.999],((Chr08-22440094_22440762:0.01271,Chr06-2055150_2055819:0.01280):0.00419[0.802],(Chr04-21248230_21248898:0.02056,Chr01-29911912_29912580:0.02278):0.00488[0.768]):0.00055[0.000]):0.00422[0.782]):0.00388[0.696]):0.00422[0.733]):0.02146[0.958]):0.00405[0.760]):0.00055[0.024]):0.00055[0.128]):0.00432[0.845]):0.00054[0.000]):0.00430[0.922]):0.00055[0.999]):0.00432[0.927]):0.00454[0.855]):0.00054[0.690]):0.00444[0.041]):0.00468[0.791]):0.00906[0.892]):0.00481[0.894]):0.00055[0.035]):0.00481[0.850]):0.00054[0.392]):0.00054[0.766],(Chr04-16112034_16112702:0.01700,((Chr10-22383999_22384454:0.01066,(Chr11-30386036_30386703:0.03001,Chr07-12906412_12907061:0.02704):0.00345[0.953]):0.00066[1.000],(Chr10-29033583_29034140:0.01592,((Chr08-24348467_24349135:0.01680,(Chr03-19900112_19900780:0.05140,(Chr05-25736569_25737117:0.02570,Chr05-21152236_21152760:0.02108):0.00500[0.252]):0.00054[0.674]):0.00054[0.784],(Chr10-28515565_28516233:0.00842,((Chr07-17020270_17020896:0.00055,(Chr11-35585535_35586110:0.02494,Chr08-36657585_36658250:0.02932):0.00471[0.755]):0.00422[0.840],(((Chr05-17591097_17591765:0.01701,Chr04-28092443_28093039:0.02156):0.00412[0.764],(Chr11-21983430_21983921:0.02248,Chr11-25560690_25561358:0.03334):0.01391[0.888]):0.00395[0.762],(((Chr04-23608768_23609376:0.01877,(Chr05-16700579_16701028:0.03029,Chr07-35754059_35754727:0.01430):0.00677[0.757]):0.00053[0.696],(Chr02-18257242_18257910:0.00840,(Chr03-17533975_17534643:0.01678,(Chr07-26572917_26573585:0.01266,(((Chr10-19900821_19901489:0.02958,Chr10-19797793_19798455:0.01619):0.01793[0.927],(Chr11-31397563_31398111:0.00055,(Chr07-21794548_21795216:0.03340,Chr02-15969665_15970172:0.00581):0.00055[0.803]):0.00054[0.980]):0.00420[0.823],((Chr01-22489205_22489873:0.01666,(Chr05-13624543_13625211:0.02534,Chr10-25246860_25247528:0.02560):0.00420[0.340]):0.00054[0.779],((Chr11-32352366_32353033:0.02543,Chr04-33998551_33999219:0.01654):0.00055[0.858],((Chr05-27299259_27299894:0.02206,Chr04-772664_773332:0.02564):0.00438[0.759],((Chr07-31824242_31824907:0.02643,Chr11-20507014_20507664:0.04778):0.01214[0.915],((Chr01-25204767_25205435:0.01698,(Chr06-4233865_4234533:0.01660,(Chr05-21337086_21337754:0.01690,Chr05-16750983_16751645:0.00869):0.00415[0.392]):0.00055[0.547]):0.00420[0.419],(((Chr07-32430298_32430966:0.02553,Chr01-28564776_28565444:0.00420):0.00055[0.895],(((Chr05-18498052_18498720:0.00419,Chr01-30262033_30262701:0.00838):0.00055[0.203],(Chr10-27518437_27519105:0.01686,(Chr10-15864336_15864997:0.00854,Chr05-27016793_27017461:0.01695):0.00415[0.752]):0.00054[0.420]):0.00055[0.000],(Chr03-16459638_16460306:0.03871,((Chr10-26104946_26105407:0.01581,Chr04-30735158_30735629:0.04281):0.00780[0.770],((Chr07-30695037_30695591:0.02554,Chr10-25980666_25981184:0.00527):0.00499[0.770],(Chr07-19438523_19439191:0.02539,Chr01-30441127_30441795:0.02164):0.00077[0.998]):0.00067[0.000]):0.00256[1.000]):0.00055[0.397]):0.00055[0.000]):0.00054[0.000],(Chr07-29437727_29438389:0.00842,((Chr05-14083974_14084465:0.02232,(Chr08-34226688_34227356:0.00844,Chr08-36013014_36013547:0.01552):0.00055[1.000]):0.00545[0.924],(Chr11-35410511_35411179:0.01249,((Chr11-16791141_16791809:0.00520,(Chr04-11625878_11626558:0.01078,(Chr01-35022235_35022903:0.00053,(Chr01-32167052_32167720:0.01260,(Chr07-29551917_29552585:0.00055,(Chr07-17300340_17301008:0.00839,Chr07-29704667_29705335:0.00416):0.00055[0.000]):0.00054[0.176]):0.00403[0.932]):0.00230[0.453]):0.00078[0.000]):0.00074[0.164],(((Chr08-17411127_17411585:0.01185,Chr10-27430656_27431285:0.01514):0.00761[0.771],(Chr05-11306860_11307322:0.01818,Chr11-30220174_30220842:0.00599):0.00241[0.991]):0.00055[0.075],((Chr05-14203300_14203968:0.01261,Chr06-3765676_3766344:0.01264):0.00417[0.775],(((Chr08-16221039_16221707:0.00416,(Chr11-31024016_31024684:0.01272,(Chr10-28803281_28803949:0.00419,(Chr08-37265558_37266226:0.01266,Chr02-20497237_20497905:0.00417):0.00418[0.787]):0.00055[0.000]):0.00055[0.000]):0.00055[0.000],((Chr07-24702193_24702836:0.02687,(Chr10-22426482_22427151:0.05860,Chr07-21508526_21509194:0.00428):0.00408[0.813]):0.00055[0.414],(Chr07-32388924_32389592:0.01261,((Chr07-25681245_25681913:0.00419,(Chr07-24576002_24576670:0.00418,Chr07-37079254_37079922:0.02527):0.00055[0.075]):0.00055[0.000],(Chr11-34766545_34767273:0.00999,(Chr10-26611464_26612072:0.00928,(Chr07-26872147_26872653:0.00055,(Chr07-29614045_29614491:0.00593,(Chr03-27307898_27308566:0.01689,(Chr10-28566797_28567288:0.01498,Chr05-9677062_9677649:0.00758):0.00767[0.808]):0.00106[0.963]):0.00067[0.000]):0.00120[0.102]):0.00057[0.000]):0.00065[1.000]):0.00053[0.000]):0.00418[0.843]):0.00055[0.000]):0.00053[0.000],((Chr02-8627561_8628108:0.03132,(scaffold_14-102641_103150:0.00536,(Chr11-38354690_38355223:0.01564,scaffold_12-270610_271278:0.00621):0.00054[0.068]):0.00621[0.877]):0.00053[0.290],(((Chr08-17920322_17920990:0.02341,Chr05-17868979_17869512:0.00393):0.00338[0.700],((Chr04-28037124_28037681:0.01611,(Chr08-38602259_38602915:0.00819,Chr10-28252338_28253006:0.00453):0.00054[0.189]):0.00809[0.851],(Chr07-30166914_30167531:0.00928,(Chr04-21812260_21812751:0.02412,(Chr05-17472779_17473411:0.09316,Chr07-39370623_39371273:0.02202):0.00588[0.731]):0.00054[0.330]):0.00055[0.776]):0.00054[0.805]):0.00055[0.442],((Chr07-21184994_21185662:0.00055,Chr05-10221388_10222014:0.00055):0.00054[0.000],((Chr07-18032311_18032969:0.01706,((Chr11-32225516_32226184:0.00845,Chr03-20955318_20955917:0.00976):0.00428[0.790],((Chr05-9483310_9483978:0.01278,Chr02-18381098_18381658:0.01052):0.01262[0.871],(Chr10-26943970_26944638:0.00422,(Chr09-4592451_4593119:0.01841,(Chr01-25395985_25396590:0.00055,Chr04-33875971_33876639:0.02085):0.00054[0.820]):0.00055[0.822]):0.00054[0.863]):0.00421[0.320]):0.00410[0.760]):0.00055[0.797],(((Chr07-29469067_29469735:0.01269,Chr07-30279233_30279892:0.02600):0.00415[0.760],(Chr08-38129108_38129774:0.02112,((Chr05-26914062_26914682:0.01398,Chr11-35085263_35085931:0.01580):0.00522[0.754],(Chr08-35008457_35009215:0.01040,(Chr04-33219361_33219984:0.01383,Chr04-15909172_15909837:0.01232):0.00054[0.000]):0.00055[0.470]):0.00054[0.156]):0.00418[0.832]):0.00054[0.080],(((Chr10-13212766_13213221:0.00597,Chr05-12536806_12537381:0.01953):0.00487[0.796],((Chr10-20850235_20850874:0.00797,Chr08-17421122_17421660:0.03207):0.00083[0.039],(Chr08-17880278_17880916:0.02693,(Chr10-21683892_21684560:0.01649,Chr06-8507354_8507827:0.01228):0.00053[0.523]):0.00283[0.890]):0.00070[0.000]):0.00066[1.000],((Chr09-17959643_17960311:0.02533,Chr04-12010296_12010964:0.00827):0.00054[0.930],((Chr08-17535621_17536283:0.02889,Chr08-37303694_37304341:0.02071):0.00213[0.759],((Chr02-25408790_25409458:0.01690,Chr07-26352140_26352808:0.00836):0.00055[0.171],(Chr10-10134057_10134725:0.00823,(Chr05-13928146_13928773:0.02139,Chr02-15636721_15637353:0.00934):0.00495[0.107]):0.00055[0.885]):0.00411[0.918]):0.00054[1.000]):0.00054[0.000]):0.00055[0.000]):0.00054[0.000]):0.00054[0.000]):0.00055[0.000]):0.00055[0.000]):0.00055[0.000]):0.00055[0.000]):0.00055[0.000]):0.00054[0.932]):0.00158[0.748]):0.01136[0.870]):0.00260[0.650]):0.00050[0.000]):0.00055[1.000]):0.00399[0.917]):0.00054[0.870]):0.00055[0.354]):0.00054[0.000]):0.00055[0.000]):0.00055[0.245]):0.00055[0.361]):0.00054[0.000]):0.00055[0.000]):0.00054[0.423],(((Chr04-35135330_35135932:0.01273,(Chr03-27553359_27553859:0.01798,Chr07-22917246_22917914:0.01139):0.00550[0.775]):0.00053[0.139],(Chr04-35390063_35390731:0.01249,(Chr04-20133195_20133863:0.03401,(Chr03-21051984_21052652:0.02547,Chr05-22214032_22214699:0.02124):0.00053[0.338]):0.00418[0.844]):0.00054[0.276]):0.00420[0.922],(((Chr11-17449814_17450404:0.02307,(Chr11-24807352_24807852:0.01846,Chr05-27341655_27342209:0.02032):0.00672[0.572]):0.00650[0.736],(Chr08-24634883_24635431:0.02716,(Chr01-17869604_17870272:0.02812,((Chr04-22843542_22844102:0.00449,Chr03-23090417_23091085:0.03261):0.00076[0.783],(Chr10-22545798_22546445:0.03586,Chr08-24806120_24806758:0.02533):0.04521[0.887]):0.00055[0.214]):0.00055[0.000]):0.00055[0.065]):0.00054[0.842],(((Chr01-26058379_26059047:0.01831,Chr01-18837019_18837687:0.02525):0.01264[0.650],((Chr08-15488744_15489412:0.02103,Chr11-32597560_32598228:0.00834):0.00414[0.768],(Chr10-25996940_25997608:0.02142,(Chr10-26921812_26922480:0.01682,Chr05-21930467_21931135:0.02126):0.00846[0.888]):0.00413[0.783]):0.00055[1.000]):0.00386[0.918],(((Chr10-22053147_22053815:0.01688,(Chr01-25466466_25467134:0.00812,(scaffold_23-84512_85034:0.07303,Chr11-35115627_35116175:0.00537):0.01813[0.798]):0.00055[0.917]):0.00419[0.095],(((Chr05-24732406_24733074:0.01406,Chr01-23772977_23773507:0.01566):0.00698[0.786],(Chr10-17880651_17881097:0.01805,(Chr10-22211882_22212550:0.00420,(Chr03-5325110_5325778:0.01243,(Chr11-21357470_21358138:0.01707,Chr09-174947_175615:0.02103):0.00418[0.134]):0.00055[0.862]):0.00346[0.094]):0.00074[0.878]):0.00055[0.174],(Chr04-33365794_33366462:0.01267,(((scaffold_13-73017_73685:0.01252,Chr10-14858585_14859253:0.00430):0.00423[0.367],(Chr11-32520502_32521170:0.01254,(Chr11-20725464_20726132:0.02103,Chr07-21690087_21690753:0.00840):0.00055[0.000]):0.00826[0.895]):0.00055[0.929],(Chr11-24703969_24704637:0.00419,(((Chr01-35853880_35854548:0.02139,Chr01-19916922_19917590:0.01702):0.00419[0.727],(Chr07-22722947_22723615:0.01265,((Chr02-17316703_17317371:0.01255,(Chr10-17623085_17623641:0.03405,Chr05-17956005_17956673:0.02510):0.00053[0.988]):0.00423[0.833],(Chr07-25042123_25042791:0.03412,(Chr05-24663182_24663535:0.03236,(Chr08-40007802_40008470:0.01280,(Chr10-25365765_25366430:0.00427,Chr10-14359525_14360190:0.02156):0.00423[0.781]):0.00330[0.043]):0.00075[1.000]):0.00054[0.417]):0.00054[0.086]):0.00417[0.815]):0.00055[0.650],(Chr07-31858353_31859021:0.01262,((Chr03-15287162_15287830:0.02120,((Chr07-32368587_32369255:0.02104,Chr10-28735953_28736621:0.02093):0.00054[0.890],((Chr05-22189622_22190290:0.02382,Chr05-20929865_20930464:0.00990):0.00589[0.769],((Chr03-15197050_15197718:0.02095,(Chr08-20735388_20736056:0.02107,(Chr08-37699265_37699969:0.02946,Chr03-22491109_22491777:0.01664):0.00055[0.602]):0.00420[0.708]):0.00055[0.852],((Chr04-20200853_20201521:0.01278,Chr03-17349300_17349968:0.01288):0.00410[0.756],(Chr05-22857194_22857862:0.00415,(Chr10-25012224_25012892:0.03431,Chr01-28344699_28345367:0.00860):0.00402[0.750]):0.00055[1.000]):0.00420[0.591]):0.00055[0.778]):0.00055[0.000]):0.00055[0.451]):0.00053[1.000],(((Chr05-17044416_17045064:0.01314,(Chr02-15578176_15578844:0.01272,(Chr11-24206772_24207401:0.01827,Chr05-26681352_26682020:0.01999):0.00602[0.768]):0.00055[0.000]):0.00424[0.830],(Chr05-14630151_14630819:0.01266,(Chr03-25517300_25517968:0.02548,(Chr03-43994742_43995410:0.02578,(Chr08-37991825_37992493:0.02548,Chr11-36573266_36573934:0.01259):0.00055[0.845]):0.00682[0.795]):0.00172[0.694]):0.00054[0.119]):0.00055[1.000],(Chr08-8393300_8393968:0.03839,((Chr10-14141827_14142432:0.01930,(Chr11-22946495_22947163:0.02049,(Chr01-19855635_19856180:0.01619,(Chr11-33873756_33874403:0.07997,Chr01-21334198_21334815:0.02902):0.00054[0.092]):0.00053[0.590]):0.00055[0.372]):0.00054[0.767],((Chr11-16015710_16016327:0.02685,Chr01-30468279_30468914:0.00445):0.00055[0.985],((Chr05-17346110_17346745:0.03257,Chr04-23749662_23750330:0.02952):0.00457[0.742],(Chr11-36654208_36654871:0.00434,Chr10-27473650_27474306:0.01681):0.00054[0.752]):0.00055[0.368]):0.00054[0.144]):0.00055[0.562]):0.00406[0.920]):0.00412[0.719]):0.00407[0.920]):0.00055[0.359]):0.00055[0.058]):0.00055[0.574]):0.00055[0.000]):0.00054[0.000]):0.00055[0.896]):0.00420[0.806],(Chr04-23915281_23915949:0.04720,((Chr10-14416286_14416852:0.05576,Chr03-16248010_16248678:0.02084):0.00054[1.000],(Chr08-35794388_35795056:0.01269,(((Chr05-25291498_25292166:0.02561,Chr08-37116833_37117501:0.01265):0.00416[0.763],(Chr11-24872946_24873614:0.01807,(Chr07-29347122_29347781:0.04444,Chr01-25959569_25960231:0.02818):0.00224[0.967]):0.00408[0.949]):0.00054[0.149],((Chr07-32316613_32317280:0.03883,Chr05-18958588_18959256:0.02121):0.00055[0.878],((Chr11-16531164_16531832:0.00844,Chr08-15383929_15384597:0.01266):0.00418[0.761],((Chr04-22757762_22758430:0.01316,(Chr06-7825668_7826336:0.02740,(Chr08-34244207_34244875:0.02754,Chr04-16757015_16757632:0.02086):0.01103[0.850]):0.00422[0.755]):0.00843[0.831],((Chr08-32000896_32001564:0.03430,Chr11-24141755_24142423:0.03468):0.00054[0.877],((Chr10-28954941_28955609:0.02515,Chr08-29317228_29317896:0.02118):0.00062[0.862],(((scaffold_49-29201_29869:0.03421,Chr04-19146380_19147048:0.03392):0.00854[0.844],(Chr07-16163550_16164218:0.04279,Chr08-37573200_37573868:0.01689):0.00419[0.774]):0.00420[0.780],((Chr08-17567442_17568110:0.04310,Chr10-15999364_15999999:0.01635):0.00954[0.866],((Chr02-16417445_16418113:0.02548,(Chr01-28358835_28359503:0.02547,((Chr01-28508470_28509012:0.04192,Chr09-4531113_4531760:0.03142):0.00054[0.995],((Chr08-36040182_36040850:0.02563,Chr10-26859711_26860369:0.01719):0.00412[0.751],((Chr10-15348183_15348850:0.03486,Chr01-24865233_24865784:0.02612):0.00449[0.715],(Chr10-26694134_26694802:0.02975,(Chr03-20082003_20082672:0.03033,Chr01-24180967_24181635:0.02557):0.00055[0.449]):0.00421[0.444]):0.00055[0.756]):0.00844[0.909]):0.00055[0.091]):0.00419[0.361]):0.00054[0.634],((Chr05-21007353_21007958:0.04909,Chr08-25207249_25207917:0.00824):0.00055[0.904],((Chr03-20687173_20687743:0.03590,(Chr08-35618836_35619378:0.05215,((Chr06-8501247_8501917:0.03435,((Chr04-20419634_20420302:0.05203,Chr01-24463269_24463935:0.02196):0.00882[0.860],((Chr04-21046526_21047110:0.03960,Chr01-18567821_18568492:0.01259):0.00053[0.748],((Chr03-17245978_17246643:0.05199,Chr04-20030767_20031435:0.02567):0.00414[0.763],(Chr10-20300552_20301220:0.01239,Chr01-29325711_29326379:0.01697):0.00054[0.889]):0.00055[0.000]):0.00054[0.000]):0.00843[0.916]):0.00054[0.131],(Chr01-18559080_18559732:0.02179,(((Chr08-28549523_28550188:0.05824,Chr06-3813416_3814084:0.02122):0.00055[0.000],(Chr05-21836158_21836826:0.03945,(Chr11-23069257_23069904:0.04409,Chr05-22518894_22519562:0.04842):0.00386[0.183]):0.00811[0.862]):0.00418[0.785],((Chr03-20440010_20440678:0.04720,Chr10-21860601_21861277:0.02161):0.00401[0.766],((Chr11-29726453_29727121:0.02537,Chr04-19455896_19456564:0.01693):0.00053[0.071],(Chr08-35091198_35091866:0.02524,(Chr11-24901184_24901852:0.01291,Chr08-35383604_35384272:0.01252):0.00416[0.265]):0.00054[0.839]):0.00055[0.814]):0.00421[0.807]):0.00421[0.798]):0.00055[0.292]):0.00277[1.000]):0.00074[0.002]):0.00072[1.000],(((Chr03-16989376_16990044:0.03729,Chr04-20268606_20269274:0.02689):0.00343[0.770],(Chr03-20263080_20263748:0.02913,Chr08-28996712_28997329:0.03425):0.00163[0.585]):0.00055[1.000],(scaffold_13-186889_187550:0.04356,((Chr11-24659123_24659790:0.02132,(Chr01-18826929_18827597:0.01100,(Chr04-26918183_26918851:0.03645,Chr07-24189576_24190244:0.03449):0.00736[0.379]):0.00587[0.778]):0.00054[0.000],((Chr04-5288434_5289102:0.04381,((Chr11-16834374_16834998:0.02320,((Chr05-25248836_25249459:0.02744,(Chr04-19133350_19134018:0.05125,Chr07-17603592_17604260:0.02551):0.00054[0.742]):0.00419[0.404],(Chr09-4293350_4293979:0.02282,(Chr06-2287554_2288222:0.01686,(Chr10-33676306_33677003:0.00438,Chr02-15094647_15095346:0.01592):0.00528[0.775]):0.00053[0.000]):0.00419[0.827]):0.00055[0.501]):0.00054[0.036],(Chr04-20463459_20464105:0.08298,(Chr01-25680786_25681463:0.05778,(Chr08-17992239_17992903:0.04316,((Chr10-28343957_28344625:0.04290,(Chr03-19586680_19587346:0.06241,Chr07-30929560_30930228:0.01728):0.00420[0.711]):0.00420[0.748],(Chr03-19527782_19528425:0.06788,(Chr07-13516453_13517121:0.02574,Chr07-12841880_12842547:0.02195):0.00367[0.798]):0.00055[1.000]):0.00422[0.781]):0.00406[0.774]):0.00451[0.758]):0.00405[0.775]):0.00839[0.901]):0.00055[0.918],(((Chr03-17287238_17287906:0.03869,Chr07-26441134_26441802:0.02555):0.00833[0.756],((Chr03-16119399_16120067:0.01731,Chr08-34153740_34154408:0.01235):0.00419[0.448],(Chr02-15188911_15189575:0.03432,Chr02-10076455_10077124:0.01834):0.01126[0.875]):0.00055[0.768]):0.00054[0.830],((Chr01-25948973_25949473:0.05431,(Chr01-28291277_28291945:0.00417,(Chr07-16757014_16757682:0.05127,Chr01-19822265_19822930:0.02951):0.00054[0.044]):0.00416[0.805]):0.00055[0.746],((Chr01-26176710_26177378:0.02968,Chr10-29176407_29177075:0.02113):0.00054[0.977],(Chr10-21662095_21662640:0.02559,(Chr10-17897746_17898414:0.01259,(Chr07-16939743_16940411:0.02557,(Chr11-18533058_18533726:0.03887,((Chr07-30736834_30737502:0.03023,Chr03-17874274_17874942:0.02173):0.00379[0.765],(Chr02-15856046_15856694:0.01705,Chr03-17647862_17648407:0.00979):0.00233[0.799]):0.00054[0.000]):0.00414[0.824]):0.00055[0.000]):0.00416[0.866]):0.00055[0.800]):0.00054[0.000]):0.00053[0.000]):0.00418[0.923]):0.00054[0.204]):0.00055[0.472]):0.00052[0.000]):0.00054[0.189]):0.00423[0.834]):0.00053[0.013]):0.00055[0.280]):0.00422[0.830]):0.00055[0.082]):0.00054[0.094]):0.00055[0.239]):0.00425[0.848]):0.00053[0.151]):0.00054[0.000]):0.00055[0.542]):0.00054[0.000]):0.00407[0.931]):0.00055[1.000]):0.00052[0.656]):0.00054[0.000]):0.00055[0.627]):0.00055[0.000]):0.00432[0.845]):0.00055[0.000]):0.00055[0.188]):0.00055[0.000]):0.00055[0.476]):0.00055[0.000]):0.00055[0.332]):0.03571[0.996]):0.00472[0.786]):0.00455[0.757]):0.00472[0.783]):0.00442[0.762]):0.00055[0.000]):0.00054[0.992]):0.01354[0.908]):0.00054[0.545]):0.00054[0.304]):0.00432[0.624]):0.00968[0.895]):0.00054[0.412]):0.00470[0.826]):0.00053[0.321]):0.00473[0.710]):0.01416[0.927]):0.00055[0.902]):0.01090[0.889]):0.00942[0.628]):0.01120[0.852]):0.00852[0.805]):0.00051[0.898]):0.00855[0.589]):0.00597[0.334]):0.00430[0.745]):0.00497[0.777]):0.00055[0.774]):0.00473[0.740]):0.01537[0.931]):0.01338[0.906]):0.00489[0.783]):0.00814[0.778],((((Chr10-20585634_20586239:0.05612,Chr03-13617853_13618530:0.03342):0.00869[0.831],((Chr04-16892466_16893143:0.03459,(Chr04-26872860_26873492:0.03743,Chr11-38300907_38301575:0.01284):0.00414[0.751]):0.00857[0.874],(Chr10-20156683_20157342:0.06649,(Chr01-25195848_25196516:0.01717,(Chr03-20371878_20372555:0.04540,((Chr04-22688515_22689102:0.03484,Chr10-18516661_18517338:0.02148):0.00053[0.790],(Chr11-22820005_22820631:0.06198,(Chr01-19036234_19036830:0.06690,((Chr01-28498876_28499542:0.03970,Chr11-36939084_36939761:0.01307):0.00427[0.752],(Chr10-22103701_22104318:0.03038,((Chr11-28250876_28251544:0.06510,Chr01-28397535_28398212:0.02434):0.01441[0.886],((Chr10-21790205_21790873:0.01284,Chr01-24858931_24859584:0.03022):0.00055[0.576],((Chr05-22345626_22346294:0.01278,Chr06-11863684_11864352:0.02990):0.00055[0.000],((Chr10-29005905_29006573:0.04757,Chr07-21932055_21932723:0.02578):0.00401[0.758],(Chr08-22219883_22220551:0.00836,(Chr10-28835868_28836531:0.04834,Chr07-19063636_19064313:0.01278):0.00415[0.252]):0.00055[0.896]):0.00420[0.827]):0.00422[0.783]):0.00872[0.905]):0.00054[0.789]):0.00428[0.791]):0.00851[0.859]):0.00425[0.759]):0.00054[0.349]):0.00055[0.000]):0.00422[0.842]):0.00054[0.872]):0.00855[0.682]):0.00427[0.768]):0.00579[0.747],(((Chr10-31296070_31296746:0.03040,Chr10-22343536_22344204:0.01731):0.00055[0.435],(((Chr08-36681564_36682232:0.03467,Chr07-16958758_16959426:0.02171):0.00054[0.841],((Chr02-8780604_8781272:0.02151,(Chr01-25588448_25589124:0.02168,(Chr10-14221995_14222672:0.02600,Chr08-38698878_38699543:0.01290):0.00055[0.414]):0.00424[0.492]):0.00053[0.444],((Chr04-20060359_20061024:0.03276,(Chr11-11057364_11058032:0.03930,Chr11-16755213_16755842:0.01413):0.00413[0.766]):0.00419[0.797],((Chr11-16464055_16464723:0.02616,Chr10-27083440_27084117:0.02144):0.00053[0.899],(Chr11-36328760_36329425:0.01727,Chr11-24942782_24943450:0.01725):0.00842[0.874]):0.00426[0.429]):0.00054[1.000]):0.00052[0.000]):0.00054[0.000],(((Chr04-25928720_25929396:0.00866,(Chr05-31490505_31490970:0.02987,Chr11-27088736_27089389:0.03092):0.00054[0.997]):0.00054[1.000],((Chr11-24102958_24103635:0.03889,Chr10-22074654_22075330:0.01928):0.00055[0.823],(Chr08-42882402_42883058:0.01801,(Chr07-32422736_32423404:0.02148,Chr07-29002611_29003270:0.02145):0.00852[0.854]):0.00424[0.786]):0.00418[0.926]):0.00426[0.149],(Chr11-23329101_23329769:0.01719,((Chr08-35069764_35070432:0.01713,(Chr08-24411578_24412078:0.03037,Chr11-17420656_17421324:0.01283):0.00423[0.782]):0.00054[0.049],(scaffold_12-56101_56777:0.01725,(Chr10-28489056_28489725:0.01294,(Chr04-20145703_20146197:0.00583,(Chr04-20643262_20643843:0.01807,(scaffold_285-2570_3248:0.02598,(Chr11-24404947_24405615:0.02565,Chr02-30879431_30880082:0.04471):0.00055[0.819]):0.00430[0.804]):0.00416[0.718]):0.00054[1.000]):0.00389[0.918]):0.00055[0.067]):0.00055[0.755]):0.00417[0.856]):0.00055[0.999]):0.00427[0.787]):0.00858[0.834],((Chr01-26081902_26082570:0.00830,(Chr02-5963408_5964076:0.01286,((Chr03-18604121_18604789:0.01271,Chr03-17537093_17537761:0.02142):0.00055[0.898],((Chr05-25876822_25877490:0.02156,Chr05-33127205_33127873:0.00853):0.00055[0.542],((Chr04-21095309_21095977:0.01723,(Chr01-29011144_29011811:0.00858,Chr04-15554455_15555123:0.00852):0.00054[0.000]):0.00425[0.839],(Chr07-31571827_31572495:0.02565,(Chr01-12137694_12138362:0.01732,(Chr11-20360529_20361188:0.03361,Chr03-19414724_19415167:0.00617):0.00055[0.994]):0.00425[0.789]):0.00053[0.806]):0.00055[0.000]):0.00055[0.000]):0.00054[0.033]):0.00259[0.934]):0.00188[0.963],((Chr08-21903822_21904490:0.00426,Chr10-20577650_20578292:0.00909):0.00423[0.794],((((Chr07-22756952_22757620:0.01711,Chr08-42266957_42267625:0.00424):0.00053[0.000],(Chr07-29052623_29053113:0.03758,(Chr05-22964786_22965445:0.00055,Chr11-19979207_19979874:0.00844):0.00072[0.201]):0.00329[1.000]):0.00423[0.922],(Chr05-19610981_19611574:0.01462,((Chr05-26649317_26649985:0.01287,Chr08-24880203_24880871:0.01265):0.00055[0.882],(((Chr11-25015302_25015979:0.01712,Chr11-24274502_24275179:0.00420):0.00409[0.929],(Chr03-7256813_7257481:0.01282,(Chr10-16179760_16180257:0.02407,Chr07-30766558_30767181:0.01759):0.00612[0.765]):0.00394[0.929]):0.00055[1.000],((Chr08-26275207_26275872:0.02151,(Chr11-23747215_23747739:0.02163,Chr05-13830755_13831423:0.00424):0.00422[0.781]):0.00054[0.000],(Chr03-28037053_28037679:0.02323,(Chr08-26472359_26472895:0.01060,(Chr01-24477720_24478396:0.00427,Chr10-19365666_19366223:0.00536):0.00055[0.267]):0.00425[0.235]):0.00055[0.647]):0.00052[0.000]):0.00055[0.000]):0.00055[0.000]):0.00380[0.923]):0.00053[1.000],(Chr11-24593659_24594327:0.01282,(((Chr10-19683591_19684259:0.00431,scaffold_12-215930_216607:0.00055):0.00416[0.901],(Chr05-14006607_14007275:0.03879,(Chr11-20755613_20756278:0.02116,Chr09-5242708_5243376:0.00835):0.00054[0.240]):0.00426[0.365]):0.00055[0.991],(((Chr10-20183645_20184322:0.01716,Chr05-25805718_25806386:0.00054):0.00055[0.972],((Chr07-33483025_33483702:0.01709,Chr01-25850024_25850701:0.01292):0.00055[0.999],(Chr04-23025463_23026120:0.02212,Chr11-24442873_24443550:0.00429):0.00415[0.772]):0.00424[0.175]):0.00418[0.848],(Chr10-22092024_22092701:0.00421,((Chr04-20756415_20757083:0.03044,Chr11-23653665_23654342:0.00862):0.00416[0.765],(Chr08-38938252_38938920:0.00424,((Chr01-26107560_26108228:0.00416,Chr04-20858264_20858932:0.01710):0.00054[0.957],((Chr07-28432224_28432892:0.00855,Chr01-14407560_14408237:0.01284):0.00426[0.780],(Chr04-28839133_28839803:0.01715,((Chr11-17616332_17617009:0.00514,Chr10-25843267_25843734:0.00596):0.00339[1.000],(((Chr03-14053076_14053636:0.00507,Chr08-39677869_39678537:0.00359):0.00067[0.000],((Chr01-19295276_19295944:0.01288,(Chr07-31556695_31557371:0.02609,Chr11-13801673_13802341:0.00864):0.00845[0.897]):0.00054[0.052],(Chr07-27007663_27008331:0.00055,(Chr10-27886137_27886805:0.01278,Chr03-20998095_20998758:0.00432):0.00055[0.366]):0.00055[0.000]):0.00053[0.000]):0.00422[0.840],(Chr04-20547933_20548609:0.03494,((Chr05-17403548_17404072:0.01698,(Chr11-17898343_17898833:0.01227,(Chr04-21959914_21960441:0.00055,(Chr05-21273734_21274246:0.00055,(Chr10-23237668_23238177:0.00625,((Chr04-22508892_22509425:0.02686,Chr08-35412814_35413482:0.00693):0.00667[0.437],((Chr04-33926173_33926808:0.00902,Chr03-19702205_19702873:0.01281):0.00053[0.381],(Chr04-23221929_23222543:0.02351,(Chr01-26046342_26046890:0.00557,Chr05-21677066_21677743:0.02096):0.00054[0.928]):0.00054[0.870]):0.00054[1.000]):0.00064[0.893]):0.00057[0.000]):0.00059[0.000]):0.00071[0.000]):0.00113[0.000]):0.00072[1.000],(Chr08-24441430_24441960:0.00055,(Chr08-17348905_17349438:0.00055,(Chr05-29217450_29217935:0.02351,(Chr04-26152339_26153007:0.00845,(Chr10-27536259_27536927:0.00055,((Chr07-15582910_15583563:0.00883,(Chr11-35487430_35488107:0.00776,Chr06-5240723_5241262:0.00055):0.00075[0.265]):0.00054[0.795],((Chr10-17601376_17602044:0.00776,Chr01-33220407_33221075:0.00615):0.00310[0.780],(Chr07-24344184_24344852:0.00853,(Chr10-13160797_13161462:0.00431,(Chr01-26271895_26272563:0.00846,(Chr10-27310856_27311422:0.01572,Chr08-32462276_32462953:0.00176):0.00263[0.999]):0.00054[0.000]):0.00439[0.859]):0.00054[0.054]):0.00054[0.000]):0.00055[0.644]):0.00055[0.159]):0.00133[0.922]):0.00159[0.000]):0.00075[0.049]):0.00073[1.000]):0.00055[0.198]):0.00054[0.053]):0.00054[0.071]):0.00054[0.000]):0.00055[0.193]):0.00055[0.000]):0.00055[0.519]):0.00055[0.461]):0.00055[0.000]):0.00055[0.000]):0.00055[0.532]):0.00055[0.070]):0.00055[0.121]):0.00055[0.352]):0.00928[0.896]):0.00926[0.870]):0.03201[0.972]):0.02300[0.886],(((Chr04-16630324_16631001:0.02610,(Chr05-26799691_26800365:0.02726,((Chr02-15232836_15233512:0.00853,(Chr08-33734651_33735253:0.03445,(Chr08-36564097_36564771:0.03487,Chr10-16109256_16109933:0.03465):0.00408[0.404]):0.00054[0.854]):0.00054[0.555],((Chr10-14380606_14381280:0.04804,Chr04-13885409_13886083:0.03931):0.00364[0.727],(Chr11-26509314_26509988:0.01703,((Chr07-32757061_32757735:0.01289,(Chr07-13897983_13898655:0.00055,(Chr05-23700003_23700644:0.03029,Chr08-38187547_38188221:0.03686):0.00405[0.722]):0.00423[0.826]):0.00054[0.364],((Chr11-17330956_17331632:0.02561,Chr10-21946527_21947201:0.01312):0.00850[0.446],((Chr08-39079152_39079826:0.03477,Chr01-27172715_27173392:0.03064):0.00055[0.153],(Chr01-26104277_26104945:0.03464,Chr03-14754089_14754748:0.02165):0.00055[0.859]):0.00054[1.000]):0.00392[0.932]):0.00054[0.862]):0.01275[0.946]):0.00054[0.821]):0.00054[0.707]):0.00835[0.860]):0.01034[0.879],(((Chr11-25088696_25089359:0.05280,Chr08-27971404_27971936:0.01747):0.00055[1.000],((Chr02-16220454_16221113:0.05037,Chr09-3160737_3161411:0.02586):0.00055[0.771],(Chr11-22378484_22379158:0.06580,(Chr07-18359934_18360608:0.01838,((Chr01-28514035_28514709:0.01714,(Chr01-25598134_25598740:0.04951,Chr03-21617090_21617732:0.00900):0.00054[0.797]):0.00055[0.771],((Chr01-18017061_18017736:0.03557,Chr03-17924643_17925316:0.02165):0.00055[0.870],(((Chr11-16319141_16319815:0.02594,Chr01-10516952_10517625:0.00852):0.00054[0.000],(Chr05-19045548_19046222:0.02577,(Chr09-4247894_4248568:0.00055,((Chr10-42661029_42661703:0.02582,Chr01-22083044_22083718:0.00055):0.00425[0.470],(Chr04-21075829_21076484:0.04070,Chr02-17710222_17710896:0.00431):0.00415[0.746]):0.00054[1.000]):0.00054[0.630]):0.00426[0.830]):0.00054[0.000],((Chr11-27818987_27819661:0.01256,Chr05-25746112_25746636:0.01616):0.00055[0.996],(((Chr01-26204606_26205280:0.00862,Chr11-23520500_23521168:0.00856):0.00428[0.781],(Chr10-12317854_12318528:0.02607,Chr02-15727412_15728089:0.01284):0.00054[0.853]):0.00055[0.000],((Chr03-19372063_19372737:0.00854,Chr08-37155116_37155790:0.01286):0.00425[0.753],(Chr04-20166315_20166989:0.01299,(Chr07-27907256_27907930:0.01729,Chr05-15630551_15631223:0.01723):0.00431[0.752]):0.00425[0.697]):0.00055[0.624]):0.00055[0.000]):0.00054[0.000]):0.00055[0.728]):0.00055[0.849]):0.00054[0.870]):0.01229[0.947]):0.00055[0.895]):0.00419[0.841]):0.00614[0.780],((Chr11-24094267_24094941:0.03986,Chr05-28720107_28720781:0.01744):0.00394[0.731],(Chr06-20366473_20367141:0.04808,(Chr07-33315021_33315695:0.02557,((Chr06-3713408_3714076:0.05609,Chr04-11882394_11883067:0.02188):0.00853[0.391],((Chr11-26501511_26501999:0.05259,(Chr08-25179661_25180335:0.05025,Chr05-16426355_16427029:0.01580):0.01071[0.564]):0.00580[0.769],(((Chr08-35289031_35289708:0.03828,Chr05-9948719_9949387:0.05283):0.00055[0.936],(Chr04-32204399_32205072:0.04807,(Chr03-28787920_28788594:0.03556,Chr08-27494948_27495616:0.03013):0.00419[0.775]):0.00055[0.999]):0.00420[0.865],((Chr05-18673946_18674620:0.04025,(Chr03-23478381_23479023:0.06042,Chr07-31084247_31084921:0.04298):0.01107[0.633]):0.00349[0.752],((Chr09-21152818_21153492:0.03455,(Chr08-34944330_34945004:0.04349,Chr08-38349538_38350211:0.02152):0.00401[0.749]):0.00427[0.766],(Chr04-16440032_16440697:0.07462,((Chr05-27284750_27285424:0.02569,(Chr06-4270324_4271000:0.02589,Chr01-30152500_30153159:0.03113):0.00055[0.848]):0.00424[0.824],((Chr02-15592744_15593403:0.00409,(Chr04-27264166_27264849:0.03286,Chr05-29226897_29227571:0.03982):0.00727[0.748]):0.00652[0.829],(((Chr08-37254104_37254778:0.04362,Chr10-21653077_21653750:0.05351):0.00381[0.124],(Chr08-37865012_37865671:0.05685,Chr08-35508016_35508684:0.02610):0.00426[0.759]):0.00424[0.754],(((Chr04-14246923_14247532:0.04963,Chr08-37825119_37825793:0.02627):0.00839[0.343],(Chr11-35810888_35811562:0.03446,(Chr08-40068990_40069658:0.03427,((Chr04-19162981_19163655:0.03437,((Chr06-14592375_14593049:0.03250,(scaffold_29-17315_17983:0.04192,Chr11-31777708_31778373:0.05899):0.00053[0.587]):0.00445[0.756],(Chr02-15387389_15388064:0.03066,(Chr08-26740595_26741242:0.04287,Chr07-29409429_29409959:0.05812):0.00966[0.735]):0.00391[0.725]):0.00407[0.387]):0.00055[0.610],((Chr04-12328014_12328681:0.05341,Chr11-13772144_13772818:0.02538):0.00055[0.874],((Chr04-32718168_32718771:0.04927,Chr07-20220277_20220951:0.00825):0.00054[0.864],(Chr09-1681568_1682242:0.01700,(Chr10-23816559_23817233:0.03061,Chr07-24029691_24030363:0.05328):0.00439[0.734]):0.00418[0.794]):0.00423[0.815]):0.00423[0.849]):0.00055[0.000]):0.00055[0.000]):0.00412[0.901]):0.00054[1.000],(Chr04-36351566_36352240:0.03421,(((Chr05-29566124_29566588:0.04734,(Chr08-31022725_31023397:0.02178,Chr05-10327423_10328097:0.02171):0.00359[0.832]):0.00055[0.851],((Chr09-4242105_4242779:0.03881,Chr11-26402280_26402921:0.03021):0.00055[0.884],((Chr06-12807054_12807728:0.02143,Chr10-22947098_22947772:0.01693):0.00054[0.890],(Chr03-27325037_27325712:0.03914,(Chr07-24500938_24501590:0.02718,Chr03-23465167_23465841:0.02607):0.00410[0.758]):0.00055[0.501]):0.00055[0.000]):0.00054[0.831]):0.00849[0.905],(Chr05-25184725_25185399:0.02153,(((Chr11-13582348_13583021:0.02899,Chr11-37765273_37765926:0.01442):0.00079[0.000],(Chr11-22749760_22750224:0.02743,Chr11-22787697_22788160:0.01575):0.03065[0.952]):0.00768[0.000],((Chr01-29040870_29041511:0.06572,Chr07-30860893_30861522:0.02527):0.00976[0.122],((Chr07-13147545_13148219:0.03873,(Chr02-16582985_16583655:0.03886,Chr04-12271193_12271840:0.04564):0.00055[0.926]):0.00425[0.822],((Chr08-32577304_32577972:0.03469,(Chr10-28731640_28732314:0.03950,Chr08-41148797_41149471:0.04739):0.00437[0.407]):0.00054[0.787],((Chr11-13628663_13629337:0.01718,(Chr06-14545766_14546364:0.04440,Chr08-28392030_28392704:0.03000):0.00054[0.120]):0.00426[0.825],((scaffold_12-16729_17368:0.05496,(Chr05-14829773_14830446:0.00053,(Chr01-28541255_28541928:0.02178,(Chr02-14591870_14592544:0.03880,Chr06-11362531_11363205:0.03015):0.00055[0.551]):0.00424[0.847]):0.00055[0.391]):0.00422[0.846],(Chr07-24386126_24386714:0.01491,(Chr08-24630044_24630718:0.00849,((Chr11-37166852_37167517:0.02208,(Chr08-35217331_35218005:0.02246,(Chr08-47553638_47554312:0.04731,Chr09-5176588_5177260:0.02170):0.00338[0.947]):0.00054[0.000]):0.00055[0.924],((Chr04-35077885_35078559:0.01281,(scaffold_154-3023_3699:0.03486,Chr07-16972387_16973031:0.04221):0.00053[0.026]):0.00426[0.839],(Chr05-9083498_9084172:0.03455,(Chr04-15594128_15594802:0.02139,((Chr05-29128842_29129516:0.00877,(Chr07-14945242_14945916:0.03948,Chr07-22021048_22021722:0.02627):0.00394[0.252]):0.00410[0.782],(Chr07-12823889_12824563:0.01714,((Chr08-27235382_27236056:0.01861,((Chr04-29742128_29742792:0.00867,(Chr10-31838183_31838857:0.00054,Chr04-31017172_31017807:0.03803):0.01259[0.893]):0.00420[0.782],(Chr01-10734558_10735223:0.04426,(Chr10-27458870_27459543:0.02871,(Chr07-16360075_16360647:0.04073,Chr05-15335866_15336522:0.04285):0.00055[0.840]):0.00610[0.868]):0.00055[0.986]):0.00349[1.000]):0.00078[1.000],(Chr03-22848002_22848670:0.05394,((Chr08-36710271_36710920:0.05893,Chr10-31195581_31196198:0.02875):0.00054[0.999],((Chr07-20852137_20852811:0.03893,(Chr07-31507459_31508060:0.03680,(Chr10-22167483_22168156:0.03042,Chr10-21046520_21047193:0.01280):0.00055[0.512]):0.00055[0.000]):0.00424[0.814],(Chr04-27636447_27637121:0.00427,((Chr08-22244294_22244962:0.03008,(Chr04-31253653_31254327:0.01384,Chr04-16502570_16503244:0.00054):0.00425[0.439]):0.00424[0.763],(Chr04-20087442_20088113:0.02187,((Chr10-10551607_10552281:0.01718,(Chr07-31594429_31595102:0.03922,Chr11-34500933_34501607:0.01281):0.00428[0.756]):0.00429[0.778],((Chr08-36591020_36591696:0.03099,(Chr04-35323794_35324468:0.01284,(Chr05-17584536_17585210:0.01711,(Chr07-26677564_26678237:0.03012,Chr08-21152162_21152836:0.02163):0.00055[0.479]):0.00055[0.000]):0.00403[0.805]):0.00055[1.000],(((Chr11-35336934_35337470:0.02139,(Chr03-20143490_20144163:0.06518,Chr08-35468424_35468882:0.00621):0.00700[0.736]):0.01255[0.902],(Chr11-11273657_11274331:0.05137,(Chr03-19798386_19799060:0.01983,Chr06-2140096_2140544:0.01233):0.01265[0.846]):0.01125[0.865]):0.00055[0.890],((Chr04-20154900_20155574:0.02408,Chr08-28873082_28873588:0.00563):0.00591[0.779],(Chr11-33134905_33135579:0.02139,((Chr02-10182504_10183178:0.02597,(Chr11-30402674_30403348:0.03463,((Chr03-23254357_23255031:0.01703,Chr05-13621915_13622581:0.02227):0.00055[0.870],((Chr05-13672014_13672673:0.02215,Chr11-32240881_32241555:0.03458):0.00427[0.764],(Chr04-31468255_31468929:0.01280,(Chr01-32229591_32230265:0.00853,(Chr03-17784426_17785100:0.02607,Chr02-25186306_25186980:0.02159):0.00054[0.891]):0.00425[0.832]):0.00055[0.324]):0.00055[0.000]):0.00055[0.963]):0.00421[0.029]):0.00431[0.795],(Chr07-22100751_22101425:0.01744,(Chr03-19934133_19934806:0.05698,(Chr04-31701113_31701787:0.01713,(((Chr04-40785575_40786249:0.02129,Chr01-14291159_14291833:0.02206):0.00851[0.079],(Chr05-29912027_29912410:0.06765,Chr05-26359354_26360028:0.00813):0.00054[0.812]):0.00411[0.838],((Chr04-19360995_19361669:0.02144,(Chr03-16968340_16969008:0.03900,Chr01-28264438_28265106:0.01294):0.00055[0.743]):0.00422[0.837],((Chr01-22730542_22731186:0.02701,(Chr10-26600409_26601083:0.02581,((Chr08-18619405_18620079:0.01281,Chr01-19637991_19638665:0.00852):0.00054[0.000],(Chr04-23866351_23867025:0.03438,(Chr08-28732459_28733016:0.02072,Chr08-27908037_27908678:0.04579):0.00054[0.994]):0.00054[0.949]):0.00053[0.198]):0.00350[1.000]):0.00075[1.000],(Chr08-35179673_35180347:0.01284,((Chr05-21373519_21374184:0.05106,Chr03-17438475_17439137:0.02948):0.00907[0.797],(Chr04-40741453_40742028:0.03042,(Chr07-30025004_30025474:0.03315,(Chr11-26468676_26469350:0.00851,(Chr07-12779435_12780109:0.00425,(Chr02-17453668_17454342:0.02588,(Chr09-4570886_4571560:0.02173,Chr08-29148542_29149081:0.00476):0.00426[0.767]):0.00415[0.743]):0.00055[0.990]):0.00266[0.974]):0.00076[0.009]):0.00074[1.000]):0.00054[0.126]):0.00055[0.000]):0.00055[0.010]):0.00055[0.000]):0.00054[0.000]):0.00055[0.366]):0.00436[0.809]):0.00053[0.207]):0.00054[0.000]):0.00055[0.000]):0.00054[0.000]):0.00055[0.000]):0.00054[0.000]):0.00434[0.843]):0.00055[0.014]):0.00053[0.000]):0.00055[0.000]):0.00435[0.800]):0.00437[0.889]):0.00055[1.000]):0.00054[0.000]):0.00053[0.000]):0.00054[0.000]):0.00053[0.338]):0.00442[0.854]):0.00053[0.068]):0.00055[0.092]):0.00055[0.324]):0.00442[0.786]):0.00054[0.005]):0.00055[0.000]):0.00054[0.448]):0.00053[0.830]):0.01046[0.865]):0.00246[0.699]):0.00054[0.189]):0.00054[0.590]):0.00440[0.827]):0.00054[0.585]):0.00054[0.434]):0.00050[0.000]):0.00055[0.756]):0.00454[0.833]):0.00054[0.442]):0.00462[0.863]):0.00054[0.828]):0.00054[0.915]):0.00412[0.929]):0.00455[0.777]):0.00053[0.235]):0.00717[0.772]):0.00956[0.754]):0.01188[0.842],(Chr08-24950725_24951359:0.00929,((Chr01-31093660_31094334:0.00427,Chr10-13181193_13181869:0.00425):0.00422[0.890],((Chr01-25073897_25074574:0.00416,((Chr05-13438683_13439360:0.00357,Chr03-17946082_17946675:0.02473):0.00071[1.000],((Chr05-20956286_20956741:0.04278,(Chr08-36958373_36959007:0.05924,Chr03-17090127_17090693:0.04172):0.03736[0.841]):0.00054[0.995],(Chr11-19155038_19155688:0.02286,(Chr01-23223857_23224528:0.02041,Chr08-19526751_19527426:0.01346):0.00957[0.843]):0.00055[0.944]):0.00054[0.752]):0.00421[0.894]):0.00055[0.772],((Chr10-27279853_27280527:0.01281,(Chr03-22871205_22871882:0.01277,(Chr08-30005900_30006575:0.01289,((Chr11-25132588_25133265:0.03007,Chr01-25114572_25115249:0.00431):0.00424[0.364],(Chr01-24708137_24708811:0.02147,(Chr05-17102240_17102914:0.02135,(Chr04-16953599_16954280:0.04038,Chr11-29641528_29642202:0.01629):0.00514[0.771]):0.00055[0.000]):0.00054[1.000]):0.00426[0.848]):0.00054[0.000]):0.00055[0.000]):0.00432[0.834],((Chr11-32443463_32444140:0.04486,(((Chr07-24595512_24596186:0.01282,(Chr01-26826114_26826789:0.01691,Chr07-17484764_17485441:0.01272):0.00054[0.873]):0.00055[0.733],(Chr03-22120951_22121625:0.00849,(Chr10-19843330_19844004:0.02970,(Chr07-17575921_17576594:0.04159,(Chr04-26465349_26466007:0.00747,Chr11-18371413_18372038:0.01891):0.00086[0.302]):0.00682[0.402]):0.00055[0.178]):0.00055[0.880]):0.00054[0.000],(((Chr08-29801730_29802257:0.01570,Chr04-31639789_31640532:0.00891):0.00054[0.993],((Chr01-24247226_24247900:0.01716,Chr01-26193396_26194070:0.01287):0.00422[0.771],(Chr05-26265393_26266067:0.00421,(Chr10-17697213_17697815:0.00055,(Chr06-3610078_3610752:0.00055,(Chr04-17298003_17298677:0.00843,(Chr10-20949218_20949796:0.00492,Chr07-31401104_31401777:0.00422):0.00425[0.793]):0.00213[1.000]):0.00205[1.000]):0.00054[0.000]):0.00422[0.833]):0.00054[0.205]):0.00055[0.000],((Chr05-16309999_16310673:0.00423,((Chr04-9998387_9999061:0.03394,Chr04-27009806_27010480:0.01508):0.00312[0.735],(Chr10-10557838_10558512:0.03004,Chr04-29965236_29965910:0.00829):0.00054[0.909]):0.00421[0.885]):0.00055[0.000],((Chr05-23310550_23311224:0.00428,Chr04-30810538_30811212:0.00429):0.00426[0.809],(Chr08-27124502_27125176:0.00424,(Chr10-17769766_17770440:0.02132,((Chr01-14094565_14095239:0.01276,Chr01-22897331_22898008:0.01280):0.00054[0.000],(Chr11-17682450_17683061:0.03073,Chr04-33932284_33932961:0.02987):0.00435[0.753]):0.00055[0.995]):0.00414[0.929]):0.00055[0.000]):0.00055[0.000]):0.00053[0.000]):0.00055[0.000]):0.00055[0.770]):0.00427[0.830],(((Chr11-33854943_33855617:0.01256,(Chr03-27068994_27069668:0.03873,Chr07-22292962_22293636:0.02594):0.00410[0.227]):0.00054[0.898],((Chr01-28217459_28218134:0.01286,Chr08-36054096_36054770:0.00847):0.00055[0.280],(Chr10-26369371_26370048:0.02135,(Chr11-16770842_16771516:0.02149,Chr08-27380220_27380894:0.01265):0.00423[0.753]):0.00055[0.267]):0.00054[0.000]):0.00423[0.936],(((Chr08-36029257_36029931:0.01687,Chr03-21113512_21114186:0.01721):0.00054[0.864],((Chr08-35725755_35726418:0.02537,Chr04-19896613_19897287:0.01556):0.00692[0.796],((Chr10-13934094_13934768:0.02968,Chr10-12613588_12614253:0.01167):0.00547[0.864],(Chr04-21020446_21021069:0.01904,(Chr03-18732728_18733402:0.01273,Chr04-19183402_19184076:0.01691):0.00319[1.000]):0.00069[0.998]):0.00054[1.000]):0.00055[0.000]):0.00421[0.924],(((Chr11-25072719_25073396:0.01720,Chr11-17925258_17925926:0.01288):0.00412[0.768],((Chr04-18913471_18914144:0.02589,Chr11-24499881_24500555:0.00848):0.00055[0.228],((Chr11-31558634_31559308:0.01281,Chr08-38220922_38221566:0.02656):0.00054[0.888],(scaffold_97-4450_5124:0.02598,Chr07-18323080_18323754:0.04794):0.00399[0.742]):0.00054[0.391]):0.00054[0.250]):0.00423[0.849],(((Chr04-17330405_17331079:0.00810,(Chr01-12322131_12322787:0.05490,Chr01-28811919_28812584:0.01731):0.00054[0.905]):0.00424[0.350],((Chr01-24164791_24165468:0.01702,(Chr11-37902467_37903141:0.02130,(Chr11-32640659_32641333:0.01261,(Chr07-21720568_21721164:0.00055,Chr07-16508297_16508971:0.01680):0.00053[0.723]):0.00054[0.855]):0.00055[0.379]):0.00423[0.454],(((Chr10-15419696_15420370:0.01275,Chr06-853107_853781:0.00853):0.00114[1.000],(Chr10-13445104_13445777:0.00854,Chr08-19354100_19354774:0.00424):0.00370[0.938]):0.00362[0.938],((Chr08-37776468_37777142:0.00847,Chr11-29240943_29241617:0.00423):0.00055[0.398],((Chr08-29737732_29738411:0.03004,(Chr11-14254386_14254949:0.01013,(Chr05-19107785_19108459:0.04324,(Chr10-10176429_10177103:0.01276,(Chr07-24895595_24896269:0.00859,(Chr07-25633890_25634564:0.01698,(Chr03-31994270_31994944:0.03677,Chr06-6180993_6181666:0.01749):0.00422[0.409]):0.00054[0.862]):0.00423[0.840]):0.00055[0.032]):0.00326[1.000]):0.00095[1.000]):0.00054[0.665],((Chr08-36317360_36318037:0.00425,(Chr06-3752932_3753609:0.01704,Chr02-16378347_16379021:0.00423):0.00424[0.791]):0.00055[0.124],(((Chr07-30477938_30478615:0.03940,Chr04-16721494_16722168:0.00853):0.00851[0.854],(Chr05-13584377_13585051:0.00875,(Chr10-11860290_11860964:0.01276,Chr05-12401791_12402465:0.00853):0.00054[0.000]):0.00422[0.859]):0.00055[0.362],(Chr07-26789572_26790246:0.00849,(Chr08-31507557_31508234:0.00055,(Chr08-15331923_15332459:0.03235,(Chr05-27866634_27867137:0.00559,(Chr04-29254659_29255201:0.03203,Chr08-32869343_32870020:0.01135):0.00091[0.927]):0.00392[0.359]):0.00075[0.006]):0.00422[0.800]):0.00054[0.871]):0.00055[0.000]):0.00055[0.000]):0.00055[0.000]):0.00055[0.000]):0.00054[0.599]):0.00383[0.909]):0.00055[1.000],((Chr07-24777392_24778066:0.00055,Chr03-15159227_15159901:0.02130):0.00422[0.817],(Chr08-35448011_35448685:0.01707,((Chr08-25849950_25850624:0.00054,(scaffold_39-23525_24199:0.02094,Chr10-26243347_26244021:0.01320):0.00425[0.128]):0.00385[0.916],((Chr11-36603256_36603930:0.00824,Chr01-27155285_27155959:0.00421):0.00054[0.926],(((Chr08-40257004_40257726:0.01054,(Chr11-35850119_35850796:0.00878,Chr05-16551717_16552391:0.01684):0.00054[0.810]):0.00799[0.748],(Chr01-27863650_27864324:0.00425,(Chr01-19990226_19990900:0.00424,(Chr07-28623019_28623693:0.00424,(Chr02-31993890_31994563:0.03464,Chr07-27500054_27500728:0.00055):0.00423[0.818]):0.00055[0.000]):0.00055[0.000]):0.00054[1.000]):0.00398[0.925],(scaffold_439-3132_3806:0.00848,(Chr07-27115903_27116577:0.01279,((Chr10-21543277_21543951:0.03919,(Chr08-29135380_29136057:0.00055,(Chr07-26962149_26962823:0.00849,Chr05-34512443_34513117:0.00848):0.00054[0.244]):0.00053[0.196]):0.00421[0.842],((Chr05-14553923_14554596:0.01708,(Chr08-44367775_44368449:0.01277,(Chr01-34625865_34626539:0.02172,((Chr10-12224594_12225268:0.01280,(Chr11-23261377_23262051:0.03013,Chr11-40566982_40567656:0.02135):0.00421[0.736]):0.00055[0.021],(Chr01-18162471_18163139:0.03096,(((Chr04-24898014_24898691:0.01713,Chr07-24258410_24259087:0.00858):0.00419[0.770],(Chr07-21548342_21549017:0.03195,Chr01-12762853_12763352:0.02857):0.00850[0.851]):0.00055[0.066],(Chr06-1426215_1426889:0.03921,((Chr01-12990691_12991365:0.02552,Chr08-17801623_17802150:0.01074):0.00055[0.992],((Chr11-42894997_42895674:0.03005,Chr07-28764208_28764882:0.00055):0.00425[0.827],((Chr05-4586774_4587451:0.01708,Chr07-24554017_24554694:0.00422):0.00055[0.206],(scaffold_251-597_1274:0.01281,scaffold_15-91704_92378:0.01709):0.00055[0.909]):0.00053[0.237]):0.00422[0.831]):0.00427[0.762]):0.00422[0.771]):0.00418[0.883]):0.00055[0.954]):0.00053[0.949]):0.00416[0.845]):0.00053[1.000]):0.00424[0.833],(((Chr08-27042933_27043607:0.00821,Chr05-21168947_21169621:0.01251):0.00055[0.915],(Chr07-27955834_27956508:0.01286,Chr05-29316469_29317143:0.00055):0.00421[0.918]):0.00054[0.701],(Chr05-10163806_10164480:0.00422,(Chr10-24319551_24320215:0.00852,(Chr07-19667123_19667797:0.01273,((((Chr11-36917406_36917885:0.00617,Chr05-21119602_21120087:0.01240):0.00621[0.780],(Chr08-37832600_37833274:0.01272,(Chr10-14792803_14793477:0.00423,(Chr04-31552734_31553408:0.01279,Chr05-9988930_9989604:0.00422):0.00055[0.173]):0.00055[0.000]):0.00352[1.000]):0.00068[0.000],(Chr05-34480568_34481032:0.02605,(((Chr10-11944719_11945183:0.08060,Chr11-21471740_21472242:0.07595):0.00895[0.717],(Chr10-16082243_16082915:0.05128,(Chr08-32624486_32624950:0.06679,Chr04-20440937_20441608:0.05123):0.02080[0.433]):0.00054[0.218]):0.00305[0.435],((Chr11-24612224_24612934:0.01807,Chr01-15294537_15295205:0.03812):0.03670[0.771],(Chr08-28513708_28514259:0.05445,(Chr07-17932014_17932484:0.08971,(Chr05-17819239_17819730:0.00055,Chr01-29145795_29146403:0.01240):0.02124[0.630]):0.00296[0.150]):0.02409[0.749]):0.01778[0.807]):0.00070[0.019]):0.00138[0.291]):0.00055[0.738],(Chr07-12650929_12651609:0.00423,((Chr05-18972259_18972927:0.00856,(((Chr05-12415716_12416391:0.01108,Chr04-15742862_15743536:0.01202):0.00680[0.799],(Chr11-18375939_18376514:0.00994,Chr05-9690216_9690890:0.01253):0.00054[0.168]):0.00055[0.873],((Chr01-34987946_34988620:0.00851,Chr10-28720572_28721246:0.01277):0.00055[0.061],((Chr09-11566087_11566566:0.02365,Chr10-16091790_16092464:0.00649):0.01079[0.071],(scaffold_15-165696_166370:0.00853,Chr11-30408615_30409289:0.02150):0.00053[1.000]):0.00406[0.922]):0.00055[0.000]):0.00053[0.000]):0.00422[0.837],((Chr01-23759928_23760551:0.01393,(Chr07-23123555_23124166:0.02381,((Chr05-29096656_29097330:0.01273,Chr05-13416983_13417657:0.00423):0.00054[0.000],(Chr06-5577068_5577742:0.02565,Chr05-29068489_29069163:0.01723):0.00054[0.905]):0.00118[1.000]):0.00232[0.001]):0.00076[1.000],((Chr08-18690125_18690715:0.00860,Chr06-5749924_5750598:0.00848):0.00424[0.773],((Chr01-16447304_16447840:0.00527,(Chr11-19235490_19236167:0.02061,(Chr10-23664744_23665419:0.01159,Chr03-21411884_21412558:0.01279):0.00431[0.838]):0.00074[0.718]):0.00111[1.000],(Chr11-16851822_16852496:0.00848,((Chr04-26759217_26759891:0.00848,Chr01-16682580_16683254:0.00421):0.00423[0.797],((Chr07-24873623_24874297:0.00055,(Chr05-21975105_21975779:0.02133,Chr06-8039661_8040335:0.01710):0.00054[0.488]):0.00425[0.901],((Chr08-39119051_39119725:0.00426,((Chr01-25973566_25974240:0.03502,Chr01-28868750_28869424:0.01288):0.00415[0.774],(Chr04-29940925_29941563:0.01385,Chr03-13821144_13821818:0.00852):0.00417[0.761]):0.00055[0.595]):0.00423[0.867],((Chr01-28718407_28719081:0.01290,(Chr05-22567856_22568530:0.01708,Chr04-30493302_30493907:0.01293):0.00055[0.000]):0.00426[0.824],((Chr03-21408233_21408911:0.01254,(Chr09-4319981_4320442:0.00055,(scaffold_137-2787_3479:0.00576,Chr08-26431047_26431661:0.01482):0.00155[0.256]):0.00076[0.064]):0.00054[0.868],((Chr01-16378332_16378883:0.01542,Chr08-32182609_32183286:0.00400):0.00451[1.000],((Chr11-23434759_23435261:0.03888,(Chr01-18081063_18081719:0.01750,(Chr06-2179153_2179768:0.02739,(Chr10-24800110_24800742:0.00055,(Chr11-29789297_29789810:0.01097,Chr05-18826177_18826704:0.02693):0.00055[1.000]):0.00453[0.774]):0.00497[0.744]):0.00354[0.203]):0.00073[1.000],(((Chr10-10600418_10600886:0.04903,Chr04-17949054_17949614:0.00054):0.00508[0.802],(Chr04-25057029_25057676:0.04597,(Chr04-29650743_29651417:0.02149,Chr01-10884027_10884701:0.01285):0.00055[1.000]):0.00318[1.000]):0.00089[1.000],(((Chr04-22340981_22341655:0.00855,(Chr08-36108375_36109049:0.01278,Chr08-36124421_36125095:0.00430):0.00421[0.778]):0.00413[0.920],((scaffold_15-192229_192903:0.01703,Chr05-13921780_13922454:0.00425):0.00054[0.000],(Chr07-25212964_25213611:0.01281,Chr05-29017630_29018304:0.01564):0.00202[0.591]):0.00403[0.920]):0.00055[1.000],(((Chr01-19886870_19887537:0.01444,Chr04-30994288_30994833:0.01615):0.00708[0.788],(scaffold_82-6350_6940:0.01479,(Chr05-26232706_26233272:0.01516,Chr01-18097994_18098668:0.00999):0.00173[0.081]):0.00102[0.992]):0.00054[0.000],((Chr10-27491218_27491723:0.06441,((Chr08-37177996_37178670:0.01297,Chr03-29347075_29347749:0.03447):0.00851[0.793],(((Chr11-40523829_40524503:0.02549,Chr05-13973003_13973590:0.00490):0.00055[0.095],(Chr03-16535127_16535765:0.00924,(Chr08-55048263_55048931:0.01413,Chr03-34304316_34304990:0.02523):0.00054[0.259]):0.00055[0.870]):0.00054[0.866],((Chr10-21640212_21640885:0.00852,(Chr10-20370435_20371109:0.00851,Chr04-18190481_18191155:0.00055):0.00424[0.841]):0.00055[0.721],(Chr07-17081439_17082113:0.00425,(Chr07-29958428_29958940:0.02348,(Chr01-28654117_28654791:0.03514,Chr10-28270217_28270891:0.01734):0.00386[0.744]):0.00053[0.423]):0.00055[0.000]):0.00053[0.000]):0.00053[0.788]):0.00054[0.789]):0.00397[0.923],(((Chr04-20555047_20555718:0.03990,Chr08-39938520_39939197:0.00850):0.00403[0.921],(Chr11-24859199_24859972:0.00435,Chr07-14757407_14758081:0.00624):0.00629[0.805]):0.00053[0.951],((Chr11-16571400_16572077:0.00452,Chr11-27120500_27121174:0.00055):0.00424[0.871],((Chr08-28592676_28593350:0.03433,Chr06-3993143_3993817:0.00848):0.00424[0.757],((Chr11-22893911_22894585:0.01281,((Chr08-44874557_44875230:0.02150,Chr04-18098164_18098837:0.00853):0.00055[0.526],(Chr08-34698679_34699353:0.00422,(Chr01-10702382_10703059:0.00847,(Chr08-37933402_37934073:0.01718,Chr01-39818079_39818753:0.02578):0.00417[0.780]):0.00055[0.104]):0.00055[0.000]):0.00055[0.124]):0.00425[0.837],((Chr10-19767135_19767809:0.0,Chr08-31220446_31221120:0.0,Chr07-32244893_32245567:0.0,Chr05-11471134_11471808:0.0,Chr01-18383725_18384399:0.0,Chr01-12252670_12253344:0.0):0.00055,(Chr08-38802704_38803321:0.00055,(Chr10-26282839_26283516:0.00421,(Chr02-16526679_16527353:0.00426,(Chr06-11716593_11717267:0.00425,((Chr04-33977837_33978511:0.01281,((Chr07-19935835_19936509:0.00055,(Chr10-15184202_15184879:0.00421,(Chr07-33998719_33999393:0.01200,Chr06-5167153_5167824:0.00612):0.00746[0.840]):0.00054[0.000]):0.00055[0.000],((Chr10-15001615_15002292:0.00767,Chr07-32181257_32181931:0.00602):0.00378[0.785],(Chr10-24547302_24547976:0.00843,(scaffold_73-41534_42208:0.02528,Chr03-14469172_14469732:0.00535):0.00055[0.640]):0.00053[0.771]):0.00053[0.000]):0.00055[0.361]):0.00423[0.824],((Chr11-20390655_20391329:0.00848,(Chr10-25824092_25824757:0.02595,Chr10-13502796_13503473:0.01703):0.00055[0.882]):0.00424[0.812],((Chr10-24619652_24620326:0.01277,(Chr07-35193086_35193763:0.01707,((Chr11-22756282_22756956:0.02581,(Chr10-21794144_21794818:0.00430,Chr10-31821555_31822229:0.00849):0.00426[0.443]):0.00055[0.760],(Chr01-30982844_30983395:0.00055,(Chr01-31401064_31401684:0.00935,Chr10-23010671_23011345:0.03819):0.00212[1.000]):0.00258[1.000]):0.00423[0.846]):0.00055[0.000]):0.00423[0.847],(((Chr07-33873663_33874340:0.02129,Chr11-28667872_28668546:0.01695):0.00054[0.980],(Chr07-23752196_23752870:0.02145,(Chr07-20739345_20739977:0.00457,(Chr10-21810037_21810711:0.01280,Chr07-26747784_26748457:0.01296):0.00109[0.989]):0.00301[1.000]):0.00054[0.630]):0.00423[0.932],(Chr10-12927720_12928394:0.00849,((Chr06-3929453_3930127:0.01273,(Chr07-32465177_32465851:0.01292,Chr08-17282177_17282854:0.01708):0.00055[0.000]):0.00425[0.848],((Chr07-22278121_22278730:0.02822,((Chr03-18778997_18779671:0.00849,Chr06-4107298_4107972:0.00850):0.00055[0.000],(Chr07-29074884_29075558:0.00055,(Chr05-27043252_27043926:0.00847,((Chr08-25364383_25364826:0.01449,Chr03-17257704_17258372:0.01693):0.00053[0.885],((Chr11-25696747_25697421:0.0,Chr05-13683292_13683966:0.0):0.00055,(Chr10-17014390_17015064:0.01277,(Chr10-17046844_17047517:0.00852,Chr11-17423072_17423703:0.01407):0.00055[0.039]):0.00055[0.000]):0.00424[0.850]):0.00421[0.855]):0.00055[0.081]):0.00055[0.000]):0.00349[1.000]):0.00075[1.000],(((Chr11-31589559_31590213:0.01338,Chr07-14547068_14547742:0.01284):0.00409[0.890],((Chr07-27839891_27840499:0.00475,Chr07-13107435_13108110:0.00428):0.00424[0.793],(Chr11-35955363_35956044:0.01710,(Chr04-30402091_30402765:0.00852,(Chr06-5149517_5150083:0.03014,(Chr10-28213627_28214172:0.08734,Chr04-27109445_27110056:0.03222):0.01189[0.484]):0.00733[0.765]):0.00428[0.775]):0.00420[0.768]):0.00404[0.928]):0.00055[1.000],((Chr10-28085792_28086469:0.02565,((scaffold_13-236748_237365:0.01898,(Chr01-15229059_15229733:0.01280,Chr07-20669213_20669887:0.00428):0.00421[0.773]):0.00053[0.882],(Chr08-19085023_19085697:0.01274,(Chr07-11185715_11186272:0.01038,(Chr10-15708329_15709003:0.00427,Chr08-25071094_25071768:0.02566):0.00084[1.000]):0.00329[1.000]):0.00054[0.451]):0.00055[0.614]):0.00423[0.817],(Chr11-24799069_24799743:0.01273,(Chr03-17573775_17574452:0.02130,((Chr05-17301953_17302627:0.00850,(Chr01-27323543_27324212:0.01301,(Chr04-12624659_12625333:0.01290,Chr10-19927350_19928027:0.00843):0.00053[0.562]):0.00405[0.920]):0.00054[0.939],((Chr11-22849140_22849805:0.00927,(Chr07-28599893_28600570:0.05564,Chr05-29495404_29495949:0.02712):0.00185[0.203]):0.00357[0.753],(Chr08-32141017_32141691:0.01718,((Chr05-25333761_25334435:0.01705,((Chr01-24475647_24476195:0.00888,Chr01-16221891_16222435:0.00055):0.00545[0.822],(Chr11-23592288_23592962:0.00425,Chr08-30915503_30916177:0.00424):0.00053[0.000]):0.00423[0.791]):0.00426[0.761],(((Chr08-31769810_31770484:0.01704,(Chr04-21998498_21999172:0.02112,Chr02-16007617_16008249:0.01392):0.00053[0.962]):0.00423[0.828],(((Chr11-25621958_25622632:0.01707,Chr04-22270021_22270695:0.01273):0.00424[0.772],(Chr08-17858654_17859328:0.00424,Chr08-46462575_46463249:0.01277):0.00055[0.000]):0.00054[0.000],(Chr11-17707014_17707688:0.02776,(Chr05-17799027_17799581:0.00550,(Chr11-32434017_32434691:0.00895,(Chr07-20459938_20460597:0.01268,Chr01-10538470_10539144:0.00054):0.00421[0.360]):0.00326[0.763]):0.00066[1.000]):0.00054[0.606]):0.00054[0.000]):0.00423[0.850],((Chr06-7231350_7232000:0.00447,(Chr11-38234436_38234989:0.01673,(Chr08-42235629_42236303:0.01282,(Chr08-37847918_37848550:0.01152,Chr08-35934022_35934645:0.00053):0.00516[0.768]):0.00090[0.000]):0.00257[0.114]):0.00075[1.000],(((Chr08-28204596_28205270:0.01690,Chr08-38160321_38160938:0.00466):0.00053[0.888],((Chr07-23232793_23233467:0.02584,Chr07-16706788_16707462:0.00853):0.00424[0.745],(Chr09-5017830_5018468:0.00501,Chr03-17509818_17510492:0.00055):0.00426[0.819]):0.00420[0.742]):0.00424[0.842],((Chr08-32936818_32937486:0.00427,(Chr08-44609429_44610073:0.00427,(Chr04-21799633_21800301:0.01272,Chr04-20935758_20936426:0.00423):0.00055[0.051]):0.00055[0.000]):0.00424[0.860],((Chr02-15613572_15614249:0.01712,(Chr11-38376499_38377167:0.02139,((Chr08-37543550_37544059:0.06080,(Chr08-34175143_34175733:0.03292,Chr01-16449818_16450309:0.00055):0.00150[0.684]):0.00054[1.000],(((Chr08-34209493_34210167:0.01277,(Chr01-24570319_24570956:0.04145,Chr04-37100889_37101563:0.00429):0.00427[0.758]):0.00832[0.863],((Chr11-16488268_16489017:0.01093,Chr05-13959281_13959916:0.01990):0.00055[0.746],(Chr10-25947212_25947886:0.02049,Chr05-14457222_14457896:0.01076):0.00055[0.878]):0.00695[0.921]):0.00054[0.829],((((Chr08-18026288_18026839:0.02737,Chr07-21081337_21082014:0.00340):0.00087[0.962],(Chr08-31137995_31138495:0.00055,Chr05-14718415_14719089:0.00053):0.00822[0.863]):0.00424[0.817],((Chr04-20435558_20436235:0.02559,Chr07-11963525_11964202:0.00855):0.00053[0.233],(Chr08-37106686_37107333:0.01352,(Chr01-33721220_33721894:0.02135,Chr03-19661187_19661864:0.00432):0.00427[0.362]):0.00055[0.912]):0.00054[0.000]):0.00425[0.854],((Chr10-27259705_27260382:0.01685,(Chr09-65119_65796:0.02143,((Chr08-26979313_26979987:0.01721,Chr10-17521425_17522084:0.01324):0.00423[0.770],(Chr07-28964060_28964728:0.02615,(Chr04-26213739_26214413:0.00860,(Chr10-30561062_30561562:0.02864,Chr11-17038200_17038874:0.01157):0.00556[0.762]):0.00416[0.763]):0.00054[0.432]):0.00053[0.000]):0.00409[0.929]):0.00055[0.980],((Chr02-15539623_15540300:0.01288,((Chr08-38986282_38986959:0.01710,Chr05-29623612_29624286:0.01278):0.00055[0.488],(Chr07-16548698_16549372:0.01715,(Chr04-22524882_22525559:0.01724,(Chr08-36434438_36435115:0.01619,Chr10-21879110_21879784:0.00866):0.00478[0.878]):0.00054[0.980]):0.00053[0.304]):0.00055[0.000]):0.00422[0.833],(((Chr08-22587937_22588614:0.00659,(Chr06-8389125_8389802:0.02042,Chr05-14752179_14752847:0.01519):0.00598[0.763]):0.00260[0.705],((Chr11-35716139_35716675:0.00554,Chr04-34264101_34264778:0.02126):0.00054[0.825],(Chr03-22921758_22922435:0.00421,(Chr10-13224069_13224743:0.01137,Chr03-21845056_21845640:0.00492):0.00565[0.785]):0.00054[0.000]):0.00418[0.917]):0.00054[0.998],(((Chr09-22284759_22285433:0.01275,Chr10-17488400_17489074:0.00849):0.00054[1.000],((Chr11-24165096_24165770:0.03449,Chr07-24710301_24710975:0.02593):0.00055[0.944],((Chr07-25431247_25431921:0.02139,Chr11-22489001_22489678:0.00427):0.00419[0.757],(Chr04-33451623_33452297:0.01720,((Chr03-27199112_27199786:0.00826,Chr07-31768272_31768904:0.01385):0.00054[0.879],((Chr04-33793595_33794269:0.01731,Chr04-33502978_33503652:0.03062):0.00405[0.743],(Chr07-24615405_24615917:0.01753,((Chr10-13551705_13552355:0.04364,Chr04-20193274_20193942:0.03891):0.01370[0.794],(Chr11-32858884_32859558:0.00855,Chr09-4231524_4232198:0.01724):0.00054[0.767]):0.00078[0.440]):0.00313[1.000]):0.00054[0.000]):0.00446[0.815]):0.00055[0.422]):0.00434[0.761]):0.00446[0.163]):0.00433[0.834],(Chr01-10469798_10470472:0.01270,(Chr10-26530881_26531555:0.00294,(Chr08-32904898_32905572:0.00851,((Chr08-31553861_31554503:0.01352,Chr11-30188896_30189570:0.01278):0.00423[0.784],((Chr04-20591458_20592132:0.02164,Chr11-34691334_34691924:0.00054):0.00385[0.909],(Chr08-33565742_33566416:0.00419,((Chr10-21340411_21341085:0.00819,Chr03-12682804_12683478:0.01279):0.00055[0.877],((Chr10-30727572_30728246:0.00781,Chr08-36070082_36070756:0.00713):0.00204[0.755],(Chr01-24445237_24445911:0.01286,(Chr11-26538851_26539525:0.02149,((Chr03-17470443_17471120:0.02991,(Chr08-40217993_40218667:0.00450,(Chr04-22778002_22778548:0.02212,Chr10-22660195_22660869:0.00635):0.00663[0.790]):0.00437[0.076]):0.00055[0.694],((Chr11-35653028_35653510:0.03616,Chr05-16193721_16194329:0.00730):0.00699[0.767],(Chr04-20387758_20388312:0.02589,(Chr11-24322568_24323242:0.00931,(Chr10-25263044_25263621:0.02492,Chr07-32210187_32210801:0.02894):0.00054[0.004]):0.00069[0.745]):0.00074[0.006]):0.00228[1.000]):0.00055[0.374]):0.00055[0.000]):0.00055[0.199]):0.00055[0.000]):0.00055[0.150]):0.00055[0.466]):0.00054[0.178]):0.00054[0.000]):0.00260[0.922]):0.00334[0.922]):0.00054[0.257]):0.00054[0.764]):0.00055[0.181]):0.00055[0.461]):0.00055[0.441]):0.00054[0.000]):0.00054[0.092]):0.00055[0.268]):0.00055[0.000]):0.00055[0.000],(Chr08-37914912_37915586:0.02988,(((Chr01-20105503_20106147:0.00885,Chr08-28885161_28885835:0.01255):0.00054[0.863],(Chr01-29372111_29372785:0.00845,((Chr01-24512968_24513642:0.01720,Chr01-35601340_35602014:0.00055):0.00423[0.350],((Chr09-48163_48837:0.02014,Chr04-19273560_19274075:0.02464):0.00991[0.768],((Chr05-12246672_12247346:0.00055,Chr10-16383273_16383947:0.00846):0.00421[0.842],((Chr11-32313993_32314667:0.00365,Chr08-36605602_36606277:0.00861):0.00062[1.000],(((Chr10-25169060_25169689:0.00931,(Chr08-35943864_35944454:0.00501,Chr10-15963022_15963696:0.00258):0.00063[0.000]):0.00074[0.933],((Chr01-25928618_25929235:0.04471,scaffold_41-73389_73934:0.00055):0.01106[0.824],(Chr05-24750299_24750884:0.02548,(Chr11-24549154_24549808:0.01953,Chr11-17318750_17319277:0.00055):0.01953[0.915]):0.00053[0.671]):0.00703[0.847]):0.00054[1.000],((Chr08-25086250_25087002:0.05399,(Chr08-17622442_17623155:0.05132,(Chr06-2118968_2119641:0.12367,Chr04-26956723_26957396:0.06184):0.00443[0.736]):0.04942[0.989]):0.02643[0.940],((Chr01-26023403_26023852:0.00055,Chr08-32301054_32301728:0.00423):0.00423[0.866],((Chr01-18362460_18363137:0.00419,(Chr11-31911933_31912609:0.01713,(Chr04-19491158_19491832:0.00841,(Chr08-35425114_35425788:0.00853,Chr07-23141021_23141695:0.00427):0.00054[1.000]):0.00355[0.932]):0.00055[0.925]):0.00054[0.964],((Chr10-14739564_14740238:0.00055,(Chr04-23403503_23404177:0.02045,Chr04-18847116_18847769:0.02683):0.00506[0.757]):0.00424[0.849],(Chr10-17776943_17777617:0.01282,(Chr01-24102388_24103062:0.00848,(Chr03-14104572_14105246:0.00423,((Chr01-22704861_22705535:0.00846,Chr08-34935830_34936504:0.00423):0.00055[0.873],(Chr08-40592460_40593134:0.00847,(((Chr11-26988679_26989353:0.00839,(Chr04-16424734_16425314:0.04105,(Chr08-33866476_33867151:0.00820,Chr04-23353356_23353904:0.01645):0.00055[0.380]):0.00054[0.903]):0.00423[0.022],((Chr01-13504317_13504991:0.01279,Chr08-28562845_28563519:0.00422):0.00422[0.778],(((Chr04-21479134_21479808:0.01272,Chr03-27460917_27461585:0.00861):0.00055[0.343],(Chr07-28846566_28847240:0.0,Chr07-27184513_27185187:0.0,Chr01-17452363_17453037:0.0):0.00055):0.00055[0.000],((Chr08-17581292_17581969:0.00428,(Chr08-38013884_38014375:0.00055,Chr08-31936580_31937254:0.00852):0.00856[0.813]):0.00420[0.788],((Chr10-14269887_14270561:0.00845,Chr07-30638442_30639116:0.00422):0.00053[0.913],(Chr11-28729859_28730534:0.00427,(Chr11-25650950_25651447:0.00055,Chr01-20137552_20138226:0.00055):0.00055[0.724]):0.00422[0.804]):0.00422[0.124]):0.00055[0.881]):0.00055[0.000]):0.00417[0.864]):0.00054[1.000],(Chr01-18672353_18673027:0.02567,((Chr01-22333685_22334362:0.00425,(Chr10-23219681_23220355:0.0,Chr04-16605306_16605980:0.0):0.00054):0.00421[0.852],((Chr08-27181374_27182048:0.00423,Chr06-11205944_11206618:0.00055):0.00423[0.824],(Chr11-22515370_22516044:0.00852,((Chr07-17441556_17442230:0.01691,(Chr10-27135525_27136199:0.00160,Chr10-21909506_21910180:0.00848):0.00253[1.000]):0.00055[0.989],(Chr03-21170406_21171080:0.00425,(Chr10-25200038_25200712:0.00419,((Chr10-20468651_20469325:0.02142,Chr02-17988577_17989251:0.00843):0.00055[0.895],((Chr11-39221977_39222651:0.00842,Chr10-28776287_28776961:0.00054):0.00422[0.856],((Chr10-26072590_26073264:0.00424,Chr10-25919056_25919709:0.00055):0.00424[0.843],((Chr07-31645913_31646587:0.00825,Chr10-17957371_17958047:0.00423):0.00054[0.891],((Chr11-14055166_14055840:0.0,Chr10-12874130_12874804:0.0,Chr01-18031887_18032561:0.0):0.00055,((Chr04-33655157_33655831:0.01281,Chr05-14703339_14704013:0.00426):0.00424[0.779],(Chr10-27966044_27966697:0.01331,((Chr06-2244812_2245486:0.00424,Chr08-34973056_34973730:0.00054):0.00423[0.871],((Chr04-15533050_15533724:0.01258,Chr11-15688597_15689227:0.00461):0.00055[0.865],((Chr07-17162504_17163178:0.01263,Chr01-8454960_8455637:0.00825):0.00055[0.916],((Chr05-21380656_21381330:0.00855,Chr04-25187367_25187978:0.00948):0.00418[0.779],(Chr07-30576982_30577656:0.01268,((Chr08-31952805_31953353:0.00519,(Chr11-27854516_27855076:0.01018,Chr01-28593719_28594393:0.00240):0.00107[0.000]):0.00076[1.000],((Chr04-34069769_34070248:0.01163,(Chr08-36520596_36521147:0.00515,Chr04-22194517_22195191:0.00182):0.00185[0.398]):0.00058[0.000],(Chr08-37476503_37476982:0.00579,(Chr11-36462396_36463037:0.01872,Chr05-13633478_13633993:0.01635):0.00260[0.011]):0.00652[0.415]):0.00055[0.164]):0.00055[0.556]):0.00055[0.533]):0.00055[0.516]):0.00054[0.000]):0.00055[0.017]):0.00054[0.061]):0.00055[0.000]):0.00055[0.000]):0.00055[0.541]):0.00055[0.500]):0.00055[0.000]):0.00055[0.139]):0.00055[0.538]):0.00055[0.000]):0.00055[0.000]):0.00055[0.000]):0.00055[0.036]):0.00054[0.504]):0.00055[0.000]):0.00055[0.052]):0.00055[0.000]):0.00055[0.000]):0.00055[0.000]):0.00055[0.000]):0.00055[0.000]):0.00055[0.000]):0.00055[0.000]):0.00055[0.000]):0.00055[0.000]):0.00055[0.666]):0.00055[0.000]):0.00053[0.000]):0.00055[0.000]):0.00055[0.406]):0.00439[0.819]):0.00055[0.047]):0.00352[0.922],((Chr04-22941989_22942663:0.01708,(Chr07-26780101_26780691:0.00964,Chr07-16404658_16405332:0.00846):0.00426[0.756]):0.00423[0.689],(Chr07-28550132_28550806:0.00855,(Chr01-26312133_26312807:0.00055,(Chr07-29274184_29274858:0.00424,((Chr01-12494434_12495108:0.02157,Chr05-26244433_26245107:0.00838):0.00053[0.883],((Chr11-31638367_31639040:0.03454,(Chr11-31348289_31348963:0.02132,Chr05-26777223_26777897:0.01713):0.00419[0.340]):0.00054[0.748],((Chr05-28569265_28569864:0.01467,(Chr11-24895773_24896447:0.00870,(Chr03-19629874_19630548:0.05238,Chr01-18587151_18587695:0.01745):0.00506[0.749]):0.00101[0.999]):0.00308[1.000],(Chr03-13003799_13004473:0.00055,((Chr10-28153909_28154564:0.01787,((Chr10-21697001_21697674:0.01710,(Chr03-14462417_14463094:0.01817,(Chr05-16569710_16570312:0.00474,(Chr04-16279072_16279536:0.01771,Chr07-16647898_16648543:0.12085):0.00054[0.470]):0.00590[0.838]):0.00053[0.271]):0.00055[0.482],(Chr04-11580712_11581356:0.00582,(Chr04-18128512_18129186:0.01679,(Chr02-8610759_8611433:0.01900,((Chr10-14327734_14328373:0.01151,Chr08-35084618_35085359:0.01438):0.00560[0.738],(Chr08-16147357_16147963:0.03426,(Chr04-6435175_6435846:0.10456,Chr01-31445267_31446007:0.01517):0.00054[0.103]):0.01672[0.508]):0.00301[0.364]):0.00074[0.161]):0.00120[0.000]):0.00067[0.188]):0.00077[1.000]):0.00361[0.949],((Chr04-30568593_30569271:0.02772,(Chr11-19700949_19701620:0.03020,Chr08-24137118_24137792:0.02999):0.00055[0.929]):0.00424[0.833],((Chr07-18929054_18929827:0.00883,(Chr01-12906380_12907030:0.05429,(Chr11-27622486_27623160:0.02480,(Chr10-28621880_28622555:0.04896,Chr06-2106739_2107414:0.06088):0.01201[0.837]):0.00055[0.523]):0.00054[0.445]):0.00055[0.770],((Chr04-16014756_16015431:0.01714,Chr03-19766806_19767479:0.03926):0.00424[0.764],(((Chr11-42438492_42439167:0.05671,(Chr07-31839396_31839968:0.02620,Chr07-23100434_23101098:0.02544):0.00458[0.734]):0.00432[0.769],(Chr08-39716491_39717165:0.01708,(Chr03-21302066_21302530:0.03602,Chr07-24964510_24965188:0.01681):0.00054[0.981]):0.00427[0.802]):0.00055[0.399],((Chr07-27614891_27615565:0.01462,(Chr08-30923342_30923956:0.02388,Chr08-28116927_28117591:0.00095):0.00725[0.924]):0.00053[0.959],((Chr03-17899423_17899992:0.02136,((Chr05-16711245_16711918:0.02152,Chr03-15618726_15619400:0.00854):0.00848[0.846],((Chr04-20960867_20961541:0.02109,Chr03-14028788_14029276:0.02476):0.00520[0.751],(Chr08-39278405_39279079:0.04494,(Chr11-21384036_21384626:0.01003,Chr04-4441212_4441885:0.01626):0.00053[0.153]):0.00522[0.779]):0.00423[0.751]):0.00397[0.847]):0.00054[1.000],((Chr08-35247116_35247739:0.03472,((Chr10-21626734_21627408:0.00453,(Chr10-23834988_23835662:0.03389,(Chr08-37653004_37653622:0.02356,Chr08-37587754_37588428:0.02598):0.00488[0.776]):0.00398[0.786]):0.00053[0.000],((Chr10-14821347_14822021:0.02130,(scaffold_12-38738_39412:0.01715,(Chr01-30259211_30259858:0.02321,((Chr10-17941951_17942628:0.03858,Chr01-24091058_24091732:0.03852):0.00497[0.733],(Chr01-20275302_20275979:0.03429,(Chr11-35750689_35751363:0.03459,Chr10-36741204_36741878:0.03455):0.00424[0.424]):0.00054[0.120]):0.00428[0.786]):0.00415[0.747]):0.00426[0.780]):0.00055[0.772],((Chr08-31190846_31191520:0.01701,(Chr08-36970413_36971087:0.03193,Chr11-34954650_34955321:0.00847):0.00428[0.331]):0.00055[0.819],((Chr01-18504389_18504889:0.06113,Chr07-31914921_31915559:0.01282):0.00055[1.000],(Chr08-16624387_16625061:0.01280,(Chr09-132771_133268:0.03971,Chr04-12230523_12231197:0.01051):0.01389[0.773]):0.00053[0.000]):0.00054[0.000]):0.00054[0.000]):0.00055[0.000]):0.00055[0.955]):0.00423[0.832],(((Chr02-22246430_22247104:0.02574,Chr01-31467127_31467801:0.02997):0.00054[0.885],(Chr07-27629781_27630455:0.01276,((Chr08-28007029_28007703:0.02101,Chr06-2230036_2230485:0.01209):0.00054[0.990],(Chr08-15219462_15220136:0.02125,(Chr08-39175640_39176104:0.05487,(Chr08-35491451_35492093:0.04233,(Chr06-3190733_3191407:0.01289,(Chr10-27727794_27728468:0.02628,Chr07-29484499_29485176:0.00865):0.00430[0.696]):0.00054[0.990]):0.00072[0.502]):0.00292[0.940]):0.00054[1.000]):0.00054[0.034]):0.00054[0.000]):0.00054[0.445],(Chr05-9474243_9474917:0.00425,((Chr01-41657307_41657981:0.03014,(Chr06-10118251_10118916:0.02219,(Chr10-18726502_18727173:0.03086,Chr11-14131853_14132527:0.02204):0.00416[0.733]):0.00356[0.757]):0.00431[0.782],((Chr05-22919757_22920431:0.02139,Chr04-32782957_32783631:0.02593):0.00054[0.625],((Chr01-17789103_17789777:0.01706,(Chr04-31949301_31949974:0.03898,(Chr04-26574441_26575115:0.02579,scaffold_160-2953_3627:0.02142):0.00381[0.923]):0.00053[1.000]):0.00055[0.216],(((Chr10-14768766_14769440:0.02560,Chr04-36131391_36132065:0.02564):0.00054[0.895],((Chr07-22064602_22065276:0.02570,(Chr06-5313239_5313908:0.00863,Chr08-32884093_32884767:0.01284):0.00418[0.739]):0.00422[0.768],(Chr08-26878108_26878779:0.03574,(Chr07-24142695_24143369:0.01974,(Chr10-10188835_10189404:0.03187,(Chr07-15961895_15962569:0.04355,Chr01-28318582_28319256:0.01715):0.00112[1.000]):0.00239[0.036]):0.00072[1.000]):0.00054[0.000]):0.00055[0.000]):0.00055[0.000],((Chr04-19649449_19650060:0.01285,(Chr10-21495272_21495947:0.02667,Chr11-40337908_40338582:0.01288):0.00411[0.749]):0.00055[0.839],((Chr02-16542842_16543516:0.03008,(Chr08-17458403_17459077:0.03418,Chr02-25203266_25203940:0.02147):0.00426[0.155]):0.00053[0.908],((Chr05-25391804_25392451:0.04122,(Chr08-28166221_28166897:0.03035,Chr03-14682999_14683673:0.01224):0.00530[0.749]):0.00055[0.390],((Chr10-11621099_11621773:0.02522,Chr07-29308064_29308738:0.03738):0.00624[0.783],(Chr08-15240408_15241082:0.04303,Chr11-17498485_17499159:0.03425):0.00055[0.886]):0.00423[0.442]):0.00421[0.780]):0.00054[0.404]):0.00055[0.000]):0.00055[0.000]):0.00055[0.000]):0.00054[0.000]):0.00424[0.799]):0.00850[0.901]):0.00055[0.037]):0.00055[0.438]):0.00053[0.000]):0.00054[0.131]):0.00055[0.000]):0.00055[0.000]):0.00053[0.000]):0.00862[0.917]):0.00055[0.781]):0.00054[0.000]):0.00055[0.455]):0.00055[0.451]):0.00050[0.000]):0.00055[0.176]):0.00055[0.455]):0.00053[0.814]):0.00393[0.922]):0.00132[1.000]):0.00053[0.960]):0.00055[0.955]):0.00053[0.000]):0.00055[0.000]):0.00055[0.000]):0.00054[0.461]):0.00054[0.132]):0.00051[0.124]):0.00054[0.162]):0.00055[0.000]):0.00054[0.451]):0.00055[0.000]):0.00055[0.000]):0.00055[0.442]):0.00055[0.082]):0.00054[0.003]):0.00055[0.000]):0.00053[0.000]):0.00055[0.000]):0.00055[0.026]):0.00055[0.423]):0.00055[0.220]):0.00055[0.254]):0.00055[0.180]):0.00055[0.477]):0.00055[0.000]):0.00055[0.020]):0.00054[0.215]):0.00055[0.489]):0.00050[0.000]):0.00053[0.475]):0.00055[0.479]):0.00052[0.000]):0.00055[0.000]):0.00053[0.000]):0.00055[0.000]):0.00055[0.000]):0.00055[0.036]):0.00055[0.478]):0.00055[0.000]):0.00055[0.476]):0.00055[0.000]):0.00054[0.002]):0.00055[0.463]):0.00054[0.465]):0.00055[0.556]):0.00055[0.531]):0.00055[0.000]):0.00054[0.411]):0.00053[0.309]):0.00055[0.478]):0.00055[0.427]):0.00055[0.075]):0.00055[0.293]):0.00053[0.463]):0.00055[0.000]):0.00055[0.003]):0.00055[0.000]):0.00054[0.464]):0.00054[0.000]):0.00055[0.475]):0.00055[0.000]):0.00054[0.153]):0.00054[0.090]):0.00054[0.530]):0.00050[0.384]):0.00051[0.292]):0.00055[0.996]):0.00440[0.808]):0.00923[0.840]):0.04245[0.971]):0.04464[0.985]):0.01631[0.894]):0.00053[0.397]):0.01610[0.901]):0.00411[0.701]):0.00479[0.733]):0.01661[0.926]):0.00054[0.721]):0.00741[0.791]):0.01975[0.930]):0.00054[0.868]):0.02722[0.698]):0.03690[0.958]):0.02150[0.828]):0.00545[0.755]):0.00547[0.100]):0.01031[0.796]):0.00054[0.640]):0.01711[0.521]):0.00685[0.746]):0.01143[0.790]):0.00277[0.140]):0.08200[0.996]):0.03055[0.830]):0.03833[0.894]):0.11943[0.995]):0.07212[0.886]):0.14972[0.987]):0.03953[0.058]):0.15280[0.869]):0.11999[0.804]):0.32822[0.689]):0.137665);
