# Supplementary material for: Selection signatures and population dynamics of transposable elements in lima bean
Source: Commun Biol. 2023 Aug 2;6:803. doi: 10.1038/s42003-023-05144-y (PMC10397206; doi:10.1038/s42003-023-05144-y)
Supplement: Supplementary file 11 — Supplementary Data 8 [file 42003_2023_5144_MOESM11_ESM.zip › SupportingData_SupplementaryFigure12.nwk]

((G26717:0.020083,((G27419:0.011964,(G25815D:0.010793,(G27423:0.008212,G27424:0.005904):0.003576):0.002190):0.002619,((G25514:0.026338,(G25293:0.046574,G25811:0.027706):0.001995):0.005434,(G26529:0.020341,G27445:0.025504):0.001719):0.001126):0.001013):0.000454,((G25254:0.027964,((G26608:0.039871,(G27429:0.006918,G27455:0.012266):0.001311):0.002090,(G25400:0.040255,((G26742:0.047019,(G25970:0.033758,((G26358:0.043743,G26360:0.092272):0.005823,(G26517:0.045841,G26741:0.063944):0.003719):0.002894):0.001398):0.001727,((G26518:0.069426,(G27435:0.062034,(G26680:0.094499,(((G26751:0.107218,(G26467:0.082816,G26468:0.110650):0.010550):0.015130,((G25172:0.087780,G26184:0.068661):0.014012,((G25915:0.093103,((G25987:0.085814,(G25540:0.092473,G25981:0.089742):0.000174):0.010066,(G25955:0.101122,(G26703:0.096406,G26709:0.082463):0.007979):0.006236):0.003013):0.003957,(G26609:0.099961,((((G26463:0.088031,G26465:0.092992):0.002237,(G26348:0.099455,G26607:0.093479):0.001552):0.002931,((G25914:0.086963,G25916:0.099610):0.008833,(G26460:0.092558,G26464:0.093610):0.006550):0.000963):0.003562,((G25898:0.088160,(G26659:0.090314,(G25900:0.097193,G26661:0.088366):0.004315):0.001528):0.003482,(G25897:0.085098,G25910:0.094379):0.002350):0.002561):0.002809):0.002985):0.009271):0.005153):0.000961,G26469:0.102094):0.055115):0.014896):0.007901):0.005594,(G26256:0.037337,((G25229:0.060619,G25232:0.038700):0.020477,(G25230:0.044699,G25231:0.066226):0.006957):0.003382):0.004969):0.001244):0.005404):0.001249):0.000914):0.002962,(G26315:0.026774,(G27422:0.033438,(G26323:0.029090,G26444:0.022660):0.005894):0.000710):0.002698):0.000454);
